# Supplementary material for: Self-assembled coordination thioether silver(I) macrocyclic complexes for homogeneous catalysis
Source: Beilstein J Org Chem. 2019 Oct 17;15:2465–72. doi: 10.3762/bjoc.15.239 (PMC6808213; doi:10.3762/bjoc.15.239)
Supplement: File 2 — Crystallographic structures CCDC 1883532, 1883535, 1883536, 1883538 and 1883674 of ligand 1 and silver complexes 1a–d (.cif files). [file Beilstein_J_Org_Chem-15-2465-s002.zip]

Archive with 5 entries (5 files):
- CCDC+1883532.cif
- CCDC+1883535.cif
- CCDC+1883536.cif
- CCDC+1883538.cif
- CCDC+1883674.cif
