# Supplementary material for: Self-assembled coordination thioether silver(I) macrocyclic complexes for homogeneous catalysis
Source: Beilstein J Org Chem. 2019 Oct 17;15:2465–72. doi: 10.3762/bjoc.15.239 (PMC6808213; doi:10.3762/bjoc.15.239)
Supplement: File 2 — Crystallographic structures CCDC 1883532, 1883535, 1883536, 1883538 and 1883674 of ligand 1 and silver complexes 1a–d (.cif files). [file Beilstein_J_Org_Chem-15-2465-s002.zip › CCDC+1883532.cif]

 
data_shelx
 
_audit_creation_method            'SHELXL-2014/7'
_shelx_SHELXL_version_number      '2014/7'
_chemical_name_systematic         'CZ 2018 2 27 176 00'
_chemical_name_common             ?
_chemical_melting_point           ?
_chemical_formula_moiety          'C58 H44 Ag2 F6 O6 S6'
_chemical_formula_sum
 'C58 H44 Ag2 F6 O6 S6' 
_chemical_formula_weight          1359.03

loop_
 _atom_type_symbol
 _atom_type_description
 _atom_type_scat_dispersion_real
 _atom_type_scat_dispersion_imag
 _atom_type_scat_source
 'C'  'C'   0.0033   0.0016
 'International Tables Vol C Tables 4.2.6.8 and 6.1.1.4'
 'O'  'O'   0.0106   0.0060
 'International Tables Vol C Tables 4.2.6.8 and 6.1.1.4'
 'F'  'F'   0.0171   0.0103
 'International Tables Vol C Tables 4.2.6.8 and 6.1.1.4'
 'S'  'S'   0.1246   0.1234
 'International Tables Vol C Tables 4.2.6.8 and 6.1.1.4'
 'Ag'  'Ag'  -0.8971   1.1015
 'International Tables Vol C Tables 4.2.6.8 and 6.1.1.4'
 'H'  'H'   0.0000   0.0000
 'International Tables Vol C Tables 4.2.6.8 and 6.1.1.4'
 
_space_group_crystal_system       monoclinic
_space_group_IT_number            14
_space_group_name_H-M_alt         'P 21/c'
_space_group_name_Hall            '-P 2ybc'
 
_shelx_space_group_comment
;
The symmetry employed for this shelxl refinement is uniquely defined
by the following loop, which should always be used as a source of
symmetry information in preference to the above space-group names.
They are only intended as comments.
;
 
loop_
 _space_group_symop_operation_xyz
 'x, y, z'
 '-x, y+1/2, -z+1/2'
 '-x, -y, -z'
 'x, -y-1/2, z-1/2'
 
_cell_length_a                    15.8914(11)
_cell_length_b                    14.2792(10)
_cell_length_c                    26.5135(18)
_cell_angle_alpha                 90
_cell_angle_beta                  94.932(2)
_cell_angle_gamma                 90
_cell_volume                      5994.1(7)
_cell_formula_units_Z             4
_cell_measurement_temperature     120(2)
_cell_measurement_reflns_used     10954
_cell_measurement_theta_min       1.542
_cell_measurement_theta_max       26.760
 
_exptl_crystal_description        'bar'
_exptl_crystal_colour             'yellow'
_exptl_crystal_density_meas       'not measured'
_exptl_crystal_density_method     ?
_exptl_crystal_density_diffrn     1.506          
_exptl_crystal_F_000              2736
_exptl_transmission_factor_min    ?
_exptl_transmission_factor_max    ?
_exptl_crystal_size_max           0.600
_exptl_crystal_size_mid           0.150
_exptl_crystal_size_min           0.060
_exptl_absorpt_coefficient_mu     0.928
_shelx_estimated_absorpt_T_min    0.606
_shelx_estimated_absorpt_T_max    0.946
_exptl_absorpt_correction_type    'multi-scan'
_exptl_absorpt_correction_T_min   0.6047
_exptl_absorpt_correction_T_max   0.7454
_exptl_absorpt_process_details    'SADABS v2012/1 (Bruker AXS)'
_exptl_absorpt_special_details    ?
_diffrn_ambient_temperature       120(2)
_diffrn_radiation_wavelength      0.71073
_diffrn_radiation_type            MoK\a
_diffrn_source                    'microfocus sealed tude'
_diffrn_measurement_device_type   'Bruker APEX Duo'
_diffrn_measurement_method        'phi and omega scans'
_diffrn_detector_area_resol_mean  8.3333
_diffrn_reflns_number             93239
_diffrn_reflns_av_unetI/netI      0.0244
_diffrn_reflns_av_R_equivalents   0.0378
_diffrn_reflns_limit_h_min        -20
_diffrn_reflns_limit_h_max        20
_diffrn_reflns_limit_k_min        -18
_diffrn_reflns_limit_k_max        18
_diffrn_reflns_limit_l_min        -33
_diffrn_reflns_limit_l_max        33
_diffrn_reflns_theta_min          1.542
_diffrn_reflns_theta_max          26.760
_diffrn_reflns_theta_full         25.242
_diffrn_measured_fraction_theta_max   0.993
_diffrn_measured_fraction_theta_full  0.997
_diffrn_reflns_Laue_measured_fraction_max    0.993
_diffrn_reflns_Laue_measured_fraction_full   0.997
_diffrn_reflns_point_group_measured_fraction_max   0.993
_diffrn_reflns_point_group_measured_fraction_full  0.997
_reflns_number_total              12661
_reflns_number_gt                 10954
_reflns_threshold_expression      'I > 2\s(I)'
_reflns_Friedel_coverage          0.000
_reflns_Friedel_fraction_max      .
_reflns_Friedel_fraction_full     .
 
_reflns_special_details
;
 Reflections were merged by SHELXL according to the crystal
 class for the calculation of statistics and refinement.
 
 _reflns_Friedel_fraction is defined as the number of unique
 Friedel pairs measured divided by the number that would be
 possible theoretically, ignoring centric projections and
 systematic absences.
;
 
_computing_data_collection        'APEX2 20133.10-0 (Bruker AXS Inc.)'
_computing_cell_refinement        'SAINT v8.34A (Bruker AXS Inc.)'
_computing_data_reduction         'SAINT v8.34A (Bruker AXS Inc.)'
_computing_structure_solution     'SUPERFLIP(Palatinus & Chapuis, 2007) EDMA(Palatinus et al., 2012)'
_computing_structure_refinement 'SHELXL-2014/7 (Sheldrick, 2014)'
_computing_molecular_graphics     ?
_computing_publication_material   ?
_refine_special_details           ?
_refine_ls_structure_factor_coef  Fsqd
_refine_ls_matrix_type            full
_refine_ls_weighting_scheme       calc
_refine_ls_weighting_details
'w=1/[\s^2^(Fo^2^)+(0.0301P)^2^+10.1730P] where P=(Fo^2^+2Fc^2^)/3'
_atom_sites_solution_primary      ?
_atom_sites_solution_secondary    ?
_atom_sites_solution_hydrogens    geom
_refine_ls_hydrogen_treatment     constr
_refine_ls_extinction_method      none
_refine_ls_extinction_coef        .
_refine_ls_number_reflns          12661
_refine_ls_number_parameters      707
_refine_ls_number_restraints      1
_refine_ls_R_factor_all           0.0383
_refine_ls_R_factor_gt            0.0327
_refine_ls_wR_factor_ref          0.0788
_refine_ls_wR_factor_gt           0.0770
_refine_ls_goodness_of_fit_ref    1.018
_refine_ls_restrained_S_all       1.038
_refine_ls_shift/su_max           0.002
_refine_ls_shift/su_mean          0.000
 
loop_
 _atom_site_label
 _atom_site_type_symbol
 _atom_site_fract_x
 _atom_site_fract_y
 _atom_site_fract_z
 _atom_site_U_iso_or_equiv
 _atom_site_adp_type
 _atom_site_occupancy
 _atom_site_site_symmetry_order  
 _atom_site_calc_flag
 _atom_site_refinement_flags_posn
 _atom_site_refinement_flags_adp
 _atom_site_refinement_flags_occupancy
 _atom_site_disorder_assembly
 _atom_site_disorder_group
C1 C 0.83242(16) 0.15605(18) 0.10314(9) 0.0221(5) Uani 1 1 d D . . . .
H1 H 0.8797 0.1271 0.0899 0.027 Uiso 1 1 calc R U . . .
C2 C 0.77048(18) 0.10130(19) 0.12078(9) 0.0261(6) Uani 1 1 d . . . . .
H2 H 0.7762 0.0351 0.1209 0.031 Uiso 1 1 calc R U . . .
C3 C 0.69724(17) 0.1436(2) 0.13900(9) 0.0267(6) Uani 1 1 d . . . . .
H3 H 0.6533 0.1054 0.1499 0.032 Uiso 1 1 calc R U . . .
C4 C 0.69051(17) 0.23798(19) 0.14075(9) 0.0244(5) Uani 1 1 d . . . . .
H4 H 0.6414 0.2649 0.1529 0.029 Uiso 1 1 calc R U . . .
C5 C 0.75496(15) 0.29853(18) 0.12489(9) 0.0200(5) Uani 1 1 d . . . . .
C6 C 0.75053(15) 0.39628(18) 0.12937(8) 0.0193(5) Uani 1 1 d . . . . .
C7 C 0.81390(15) 0.45368(18) 0.11132(9) 0.0200(5) Uani 1 1 d . . . . .
C8 C 0.81112(16) 0.55391(19) 0.11430(9) 0.0229(5) Uani 1 1 d . . . . .
H8 H 0.7651 0.5832 0.1287 0.027 Uiso 1 1 calc R U . . .
C9 C 0.87285(17) 0.60776(18) 0.09697(9) 0.0246(5) Uani 1 1 d . . . . .
H9 H 0.8689 0.6740 0.0989 0.030 Uiso 1 1 calc R U . . .
C10 C 0.94352(16) 0.56631(19) 0.07596(10) 0.0245(5) Uani 1 1 d . . . . .
H10 H 0.9865 0.6049 0.0642 0.029 Uiso 1 1 calc R U . . .
C11 C 0.94947(16) 0.47153(19) 0.07275(9) 0.0231(5) Uani 1 1 d . . . . .
H11 H 0.9969 0.4444 0.0588 0.028 Uiso 1 1 calc R U . . .
C12 C 0.88530(15) 0.41193(18) 0.09013(9) 0.0193(5) Uani 1 1 d . . . . .
C13 C 0.89155(15) 0.31353(18) 0.08788(9) 0.0194(5) Uani 1 1 d . . . . .
C14 C 0.82711(15) 0.25656(18) 0.10426(8) 0.0194(5) Uani 1 1 d . . . . .
C15 C 0.96890(15) 0.26827(17) 0.07043(9) 0.0196(5) Uani 1 1 d . . . . .
C16 C 0.97648(19) 0.2485(2) 0.01976(10) 0.0302(6) Uani 1 1 d . . . . .
H16 H 0.9319 0.2643 -0.0049 0.036 Uiso 1 1 calc R U . . .
C17 C 1.0495(2) 0.2053(2) 0.00485(11) 0.0389(7) Uani 1 1 d . . . . .
H17 H 1.0542 0.1918 -0.0299 0.047 Uiso 1 1 calc R U . . .
C18 C 1.1145(2) 0.1825(2) 0.04042(12) 0.0368(7) Uani 1 1 d . . . . .
H18 H 1.1644 0.1546 0.0299 0.044 Uiso 1 1 calc R U . . .
C19 C 1.10796(18) 0.1998(2) 0.09151(12) 0.0318(6) Uani 1 1 d . . . . .
H19 H 1.1525 0.1830 0.1160 0.038 Uiso 1 1 calc R U . . .
C20 C 1.03513(16) 0.24211(17) 0.10617(9) 0.0214(5) Uani 1 1 d . . . . .
C21 C 1.1184(2) 0.2294(4) 0.20359(14) 0.0621(12) Uani 1 1 d . . . . .
H21A H 1.1280 0.1636 0.1951 0.093 Uiso 1 1 calc R U . . .
H21B H 1.1151 0.2354 0.2402 0.093 Uiso 1 1 calc R U . . .
H21C H 1.1652 0.2676 0.1933 0.093 Uiso 1 1 calc R U . . .
C22 C 0.67886(15) 0.44148(18) 0.15372(9) 0.0201(5) Uani 1 1 d . . . . .
C23 C 0.61064(17) 0.4786(2) 0.12350(10) 0.0315(6) Uani 1 1 d . . . . .
H23 H 0.6079 0.4708 0.0878 0.038 Uiso 1 1 calc R U . . .
C24 C 0.54670(18) 0.5269(2) 0.14504(12) 0.0359(7) Uani 1 1 d . . . . .
H24 H 0.4997 0.5502 0.1242 0.043 Uiso 1 1 calc R U . . .
C25 C 0.55126(17) 0.5412(2) 0.19658(11) 0.0325(6) Uani 1 1 d . . . . .
H25 H 0.5089 0.5770 0.2109 0.039 Uiso 1 1 calc R U . . .
C26 C 0.61749(16) 0.50335(19) 0.22760(10) 0.0247(5) Uani 1 1 d . . . . .
H26 H 0.6201 0.5127 0.2632 0.030 Uiso 1 1 calc R U . . .
C27 C 0.67995(15) 0.45190(18) 0.20656(9) 0.0192(5) Uani 1 1 d . . . . .
C28 C 0.8404(3) 0.4950(4) 0.24347(17) 0.102(2) Uani 1 1 d . . . . .
H28A H 0.8600 0.4962 0.2094 0.153 Uiso 1 1 calc R U . . .
H28B H 0.8885 0.4842 0.2685 0.153 Uiso 1 1 calc R U . . .
H28C H 0.8140 0.5552 0.2504 0.153 Uiso 1 1 calc R U . . .
C29 C 0.56109(15) 0.32153(19) 0.30117(9) 0.0227(5) Uani 1 1 d . . . . .
H29 H 0.5312 0.3787 0.2952 0.027 Uiso 1 1 calc R U . . .
C30 C 0.58572(15) 0.29423(18) 0.34980(9) 0.0209(5) Uani 1 1 d . . . . .
H30 H 0.5725 0.3326 0.3773 0.025 Uiso 1 1 calc R U . . .
C31 C 0.63097(14) 0.20897(17) 0.35958(8) 0.0171(5) Uani 1 1 d . . . . .
C32 C 0.65726(14) 0.18022(18) 0.40955(8) 0.0180(5) Uani 1 1 d . . . . .
C33 C 0.70180(15) 0.09679(18) 0.41840(9) 0.0196(5) Uani 1 1 d . . . . .
C34 C 0.73138(18) 0.0674(2) 0.46863(9) 0.0275(6) Uani 1 1 d . . . . .
H34 H 0.7208 0.1057 0.4967 0.033 Uiso 1 1 calc R U . . .
C35 C 0.7742(2) -0.0144(2) 0.47670(10) 0.0363(7) Uani 1 1 d . . . . .
H35 H 0.7929 -0.0326 0.5103 0.044 Uiso 1 1 calc R U . . .
C36 C 0.7915(2) -0.0732(2) 0.43528(11) 0.0341(7) Uani 1 1 d . . . . .
H36 H 0.8218 -0.1300 0.4414 0.041 Uiso 1 1 calc R U . . .
C37 C 0.76465(17) -0.0483(2) 0.38717(10) 0.0270(6) Uani 1 1 d . . . . .
H37 H 0.7761 -0.0883 0.3600 0.032 Uiso 1 1 calc R U . . .
C38 C 0.71948(15) 0.03725(17) 0.37664(9) 0.0185(5) Uani 1 1 d . . . . .
C39 C 0.69182(14) 0.06514(17) 0.32683(8) 0.0169(5) Uani 1 1 d . . . . .
C40 C 0.64958(14) 0.15082(17) 0.31777(8) 0.0169(5) Uani 1 1 d . . . . .
C41 C 0.62243(15) 0.18286(19) 0.26752(9) 0.0208(5) Uani 1 1 d . . . . .
H41 H 0.6345 0.1458 0.2393 0.025 Uiso 1 1 calc R U . . .
C42 C 0.58006(15) 0.26465(19) 0.25958(9) 0.0224(5) Uani 1 1 d . . . . .
H42 H 0.5629 0.2841 0.2260 0.027 Uiso 1 1 calc R U . . .
C43 C 0.70685(14) 0.00068(17) 0.28387(8) 0.0170(5) Uani 1 1 d . . . . .
C44 C 0.65110(16) -0.07310(19) 0.27162(9) 0.0239(5) Uani 1 1 d . . . . .
H44 H 0.6024 -0.0801 0.2897 0.029 Uiso 1 1 calc R U . . .
C45 C 0.66537(17) -0.13635(19) 0.23353(9) 0.0243(5) Uani 1 1 d . . . . .
H45 H 0.6265 -0.1859 0.2256 0.029 Uiso 1 1 calc R U . . .
C46 C 0.73662(16) -0.12701(18) 0.20703(9) 0.0223(5) Uani 1 1 d . . . . .
H46 H 0.7469 -0.1706 0.1812 0.027 Uiso 1 1 calc R U . . .
C47 C 0.79273(15) -0.05401(18) 0.21826(9) 0.0206(5) Uani 1 1 d . . . . .
H47 H 0.8414 -0.0477 0.2001 0.025 Uiso 1 1 calc R U . . .
C48 C 0.77782(14) 0.00991(17) 0.25609(8) 0.0173(5) Uani 1 1 d . . . . .
C49 C 0.93623(19) 0.0437(2) 0.30459(11) 0.0369(7) Uani 1 1 d . . . . .
H49A H 0.9173 0.0149 0.3352 0.055 Uiso 1 1 calc R U . . .
H49B H 0.9820 0.0880 0.3140 0.055 Uiso 1 1 calc R U . . .
H49C H 0.9566 -0.0051 0.2827 0.055 Uiso 1 1 calc R U . . .
C50 C 0.63325(15) 0.23982(18) 0.45245(8) 0.0188(5) Uani 1 1 d . . . . .
C51 C 0.56493(16) 0.2136(2) 0.47908(9) 0.0239(5) Uani 1 1 d . . . . .
H51 H 0.5374 0.1556 0.4716 0.029 Uiso 1 1 calc R U . . .
C52 C 0.53672(17) 0.2710(2) 0.51627(10) 0.0286(6) Uani 1 1 d . . . . .
H52 H 0.4909 0.2520 0.5347 0.034 Uiso 1 1 calc R U . . .
C53 C 0.57592(18) 0.3563(2) 0.52631(10) 0.0308(6) Uani 1 1 d . . . . .
H53 H 0.5552 0.3971 0.5507 0.037 Uiso 1 1 calc R U . . .
C54 C 0.64529(17) 0.38312(19) 0.50118(9) 0.0247(5) Uani 1 1 d . . . . .
H54 H 0.6724 0.4414 0.5088 0.030 Uiso 1 1 calc R U . . .
C55 C 0.67492(15) 0.32413(18) 0.46479(9) 0.0196(5) Uani 1 1 d . . . . .
C56 C 0.81000(19) 0.4512(2) 0.46568(10) 0.0306(6) Uani 1 1 d . . . . .
H56A H 0.7701 0.5033 0.4603 0.046 Uiso 1 1 calc R U . . .
H56B H 0.8638 0.4683 0.4526 0.046 Uiso 1 1 calc R U . . .
H56C H 0.8193 0.4378 0.5020 0.046 Uiso 1 1 calc R U . . .
C57 C 0.60267(19) 0.7034(2) 0.35312(10) 0.0316(6) Uani 1 1 d . . . . .
C58 C 1.00438(18) -0.1734(2) 0.15873(12) 0.0341(6) Uani 1 1 d . . . . .
O1 O 0.98042(11) -0.00213(14) 0.18215(7) 0.0277(4) Uani 1 1 d . . . . .
O2 O 1.09982(12) -0.03881(15) 0.13512(8) 0.0335(5) Uani 1 1 d . . . . .
O3 O 0.95607(15) -0.04627(17) 0.09365(8) 0.0468(6) Uani 1 1 d . . . . .
O4 O 0.63522(17) 0.61518(18) 0.43672(8) 0.0469(6) Uani 1 1 d . . . . .
O5 O 0.55215(19) 0.5364(2) 0.36813(11) 0.0645(8) Uani 1 1 d . . . . .
O6 O 0.70131(15) 0.56376(17) 0.36224(9) 0.0465(6) Uani 1 1 d . . . . .
F1 F 1.03269(13) -0.23101(14) 0.12448(8) 0.0529(5) Uani 1 1 d . . . . .
F2 F 0.92492(12) -0.19849(14) 0.16511(9) 0.0543(5) Uani 1 1 d . . . . .
F3 F 1.04984(14) -0.18872(14) 0.20274(8) 0.0519(5) Uani 1 1 d . . . . .
F4 F 0.59449(13) 0.69407(15) 0.30276(6) 0.0477(5) Uani 1 1 d . . . . .
F5 F 0.66551(17) 0.76339(15) 0.36406(10) 0.0702(7) Uani 1 1 d . . . . .
F6 F 0.53246(15) 0.74249(18) 0.36641(8) 0.0665(7) Uani 1 1 d . . . . .
S1 S 0.84873(4) 0.10542(5) 0.27102(2) 0.02166(13) Uani 1 1 d . . . . .
S2 S 1.01074(4) -0.05125(5) 0.13936(2) 0.02295(13) Uani 1 1 d . . . . .
S3 S 1.02061(4) 0.26884(5) 0.17074(2) 0.02774(14) Uani 1 1 d . . . . .
S4 S 0.76463(4) 0.40282(5) 0.24733(2) 0.02456(14) Uani 1 1 d . . . . .
S5 S 0.76735(4) 0.34860(5) 0.43278(2) 0.02109(12) Uani 1 1 d . . . . .
S6 S 0.62453(5) 0.59184(5) 0.38413(3) 0.02891(15) Uani 1 1 d . . . . .
Ag1 Ag 0.91020(2) 0.15055(2) 0.19173(2) 0.02496(6) Uani 1 1 d D . . . .
Ag2 Ag 0.73034(2) 0.40385(2) 0.34003(2) 0.02769(6) Uani 1 1 d . . . . .
 
loop_
 _atom_site_aniso_label
 _atom_site_aniso_U_11
 _atom_site_aniso_U_22
 _atom_site_aniso_U_33
 _atom_site_aniso_U_23
 _atom_site_aniso_U_13
 _atom_site_aniso_U_12
C1 0.0287(13) 0.0204(13) 0.0173(11) -0.0024(10) 0.0019(9) -0.0006(10)
C2 0.0431(16) 0.0168(13) 0.0182(11) -0.0022(10) 0.0011(11) -0.0016(11)
C3 0.0325(14) 0.0295(15) 0.0185(12) -0.0011(11) 0.0045(10) -0.0097(12)
C4 0.0268(13) 0.0280(14) 0.0187(11) -0.0050(10) 0.0037(10) -0.0036(11)
C5 0.0218(12) 0.0240(13) 0.0141(10) -0.0015(10) 0.0009(9) 0.0000(10)
C6 0.0211(12) 0.0230(13) 0.0135(10) 0.0004(9) -0.0001(9) 0.0038(10)
C7 0.0231(12) 0.0203(13) 0.0164(11) 0.0005(9) 0.0007(9) 0.0040(10)
C8 0.0275(13) 0.0218(13) 0.0185(11) -0.0035(10) -0.0025(9) 0.0067(10)
C9 0.0350(14) 0.0151(12) 0.0224(12) 0.0006(10) -0.0056(10) -0.0009(11)
C10 0.0263(13) 0.0220(13) 0.0246(12) 0.0026(10) -0.0004(10) -0.0032(10)
C11 0.0231(12) 0.0234(13) 0.0230(12) 0.0006(10) 0.0034(9) 0.0011(10)
C12 0.0219(12) 0.0187(12) 0.0174(11) 0.0004(9) 0.0016(9) 0.0025(10)
C13 0.0225(12) 0.0209(13) 0.0152(10) 0.0004(9) 0.0034(9) 0.0039(10)
C14 0.0250(12) 0.0196(12) 0.0135(10) -0.0020(9) 0.0018(9) 0.0011(10)
C15 0.0258(12) 0.0136(12) 0.0210(11) 0.0000(9) 0.0106(9) 0.0007(10)
C16 0.0442(16) 0.0268(15) 0.0210(12) -0.0008(11) 0.0108(11) 0.0006(12)
C17 0.060(2) 0.0306(16) 0.0306(15) -0.0070(13) 0.0274(14) 0.0028(15)
C18 0.0431(17) 0.0215(14) 0.0504(18) 0.0048(13) 0.0308(15) 0.0099(13)
C19 0.0295(14) 0.0235(14) 0.0438(16) 0.0106(13) 0.0112(12) 0.0035(11)
C20 0.0275(13) 0.0142(12) 0.0237(12) 0.0023(10) 0.0093(10) -0.0020(10)
C21 0.0385(19) 0.105(4) 0.0398(19) 0.021(2) -0.0129(15) -0.018(2)
C22 0.0190(11) 0.0208(13) 0.0205(11) -0.0004(10) 0.0021(9) 0.0028(10)
C23 0.0272(14) 0.0429(18) 0.0237(13) 0.0031(12) -0.0013(11) 0.0084(12)
C24 0.0248(14) 0.0446(19) 0.0380(16) 0.0100(14) 0.0007(12) 0.0141(13)
C25 0.0256(13) 0.0318(16) 0.0414(16) 0.0024(13) 0.0107(12) 0.0118(12)
C26 0.0260(13) 0.0238(14) 0.0251(12) -0.0024(11) 0.0056(10) 0.0023(11)
C27 0.0204(11) 0.0176(12) 0.0194(11) 0.0008(9) -0.0003(9) 0.0003(9)
C28 0.074(3) 0.154(5) 0.068(3) 0.072(3) -0.050(2) -0.084(3)
C29 0.0200(12) 0.0240(13) 0.0238(12) 0.0010(10) 0.0009(9) 0.0017(10)
C30 0.0206(12) 0.0228(13) 0.0198(11) -0.0019(10) 0.0043(9) 0.0000(10)
C31 0.0160(11) 0.0202(12) 0.0155(10) -0.0005(9) 0.0036(8) -0.0044(9)
C32 0.0177(11) 0.0224(13) 0.0144(10) -0.0025(9) 0.0040(8) -0.0021(9)
C33 0.0212(12) 0.0206(13) 0.0169(11) -0.0004(10) 0.0014(9) -0.0026(10)
C34 0.0386(15) 0.0276(15) 0.0158(11) -0.0016(10) -0.0009(10) 0.0050(12)
C35 0.0543(19) 0.0352(17) 0.0178(12) -0.0012(12) -0.0049(12) 0.0099(14)
C36 0.0465(17) 0.0275(15) 0.0273(14) 0.0016(12) -0.0019(12) 0.0139(13)
C37 0.0333(14) 0.0256(14) 0.0221(12) -0.0043(11) 0.0029(10) 0.0047(11)
C38 0.0190(11) 0.0182(12) 0.0187(11) -0.0024(9) 0.0037(9) -0.0013(9)
C39 0.0170(11) 0.0188(12) 0.0156(10) -0.0017(9) 0.0044(8) -0.0036(9)
C40 0.0151(10) 0.0217(12) 0.0143(10) -0.0015(9) 0.0033(8) -0.0060(9)
C41 0.0214(12) 0.0266(14) 0.0145(11) -0.0013(10) 0.0026(9) -0.0060(10)
C42 0.0231(12) 0.0284(14) 0.0155(11) 0.0033(10) 0.0005(9) -0.0025(10)
C43 0.0194(11) 0.0187(12) 0.0131(10) -0.0005(9) 0.0023(8) 0.0002(9)
C44 0.0230(12) 0.0276(14) 0.0221(12) -0.0034(10) 0.0077(10) -0.0047(10)
C45 0.0271(13) 0.0227(14) 0.0230(12) -0.0040(10) 0.0005(10) -0.0077(10)
C46 0.0292(13) 0.0204(13) 0.0173(11) -0.0046(10) 0.0023(10) 0.0000(10)
C47 0.0228(12) 0.0234(13) 0.0167(11) -0.0023(10) 0.0073(9) -0.0017(10)
C48 0.0180(11) 0.0184(12) 0.0155(10) -0.0002(9) 0.0015(8) -0.0023(9)
C49 0.0325(15) 0.0453(19) 0.0306(14) 0.0110(14) -0.0098(12) -0.0121(14)
C50 0.0214(11) 0.0225(13) 0.0123(10) -0.0006(9) 0.0013(9) 0.0031(10)
C51 0.0232(12) 0.0298(15) 0.0190(11) -0.0027(10) 0.0034(9) -0.0022(11)
C52 0.0266(13) 0.0411(17) 0.0192(12) -0.0025(12) 0.0080(10) -0.0012(12)
C53 0.0351(15) 0.0368(16) 0.0215(12) -0.0084(12) 0.0072(11) 0.0057(13)
C54 0.0306(14) 0.0240(14) 0.0195(12) -0.0046(10) 0.0020(10) 0.0005(11)
C55 0.0239(12) 0.0212(13) 0.0136(10) 0.0005(9) 0.0013(9) 0.0020(10)
C56 0.0374(15) 0.0318(16) 0.0224(13) -0.0035(11) 0.0009(11) -0.0111(12)
C57 0.0371(15) 0.0302(16) 0.0270(13) 0.0024(12) 0.0008(11) 0.0108(12)
C58 0.0306(14) 0.0271(15) 0.0440(17) -0.0081(13) 0.0003(12) 0.0025(12)
O1 0.0264(9) 0.0276(10) 0.0298(10) -0.0069(8) 0.0064(8) 0.0030(8)
O2 0.0286(10) 0.0381(12) 0.0357(11) 0.0036(9) 0.0137(8) 0.0031(9)
O3 0.0546(14) 0.0470(14) 0.0349(12) -0.0114(10) -0.0191(10) 0.0190(11)
O4 0.0704(16) 0.0501(14) 0.0204(10) 0.0031(10) 0.0053(10) 0.0223(12)
O5 0.0785(19) 0.0513(17) 0.0650(17) -0.0034(14) 0.0131(15) -0.0327(15)
O6 0.0555(14) 0.0440(14) 0.0416(12) -0.0003(11) 0.0129(11) 0.0245(11)
F1 0.0554(12) 0.0318(11) 0.0721(14) -0.0207(10) 0.0088(10) 0.0089(9)
F2 0.0429(11) 0.0361(11) 0.0861(15) -0.0145(11) 0.0181(10) -0.0149(9)
F3 0.0656(13) 0.0352(11) 0.0527(12) 0.0151(9) -0.0079(10) 0.0024(10)
F4 0.0636(12) 0.0530(12) 0.0269(9) 0.0096(8) 0.0070(8) 0.0174(10)
F5 0.0887(17) 0.0349(12) 0.0839(17) 0.0070(11) -0.0102(14) -0.0246(12)
F6 0.0729(15) 0.0831(17) 0.0448(11) 0.0078(11) 0.0123(10) 0.0560(13)
S1 0.0233(3) 0.0235(3) 0.0191(3) -0.0056(2) 0.0073(2) -0.0073(2)
S2 0.0224(3) 0.0240(3) 0.0223(3) -0.0038(3) 0.0010(2) 0.0048(2)
S3 0.0353(4) 0.0280(4) 0.0199(3) 0.0008(3) 0.0027(3) -0.0106(3)
S4 0.0205(3) 0.0353(4) 0.0177(3) 0.0018(3) 0.0005(2) 0.0048(3)
S5 0.0237(3) 0.0217(3) 0.0182(3) -0.0012(2) 0.0039(2) -0.0021(2)
S6 0.0406(4) 0.0232(3) 0.0238(3) 0.0012(3) 0.0074(3) 0.0042(3)
Ag1 0.03085(11) 0.02465(11) 0.02037(9) 0.00225(8) 0.00794(7) -0.00186(8)
Ag2 0.03589(12) 0.02932(12) 0.01826(9) -0.00118(8) 0.00458(8) 0.00289(9)
 
_geom_special_details
;
 All esds (except the esd in the dihedral angle between two l.s. planes)
 are estimated using the full covariance matrix.  The cell esds are taken
 into account individually in the estimation of esds in distances, angles
 and torsion angles; correlations between esds in cell parameters are only
 used when they are defined by crystal symmetry.  An approximate (isotropic)
 treatment of cell esds is used for estimating esds involving l.s. planes.
;
 
loop_
 _geom_bond_atom_site_label_1
 _geom_bond_atom_site_label_2
 _geom_bond_distance
 _geom_bond_site_symmetry_2
 _geom_bond_publ_flag
C1 C2 1.370(4) . ?
C1 C14 1.438(4) . ?
C1 Ag1 2.560(2) . ?
C2 C3 1.432(4) . ?
C3 C4 1.353(4) . ?
C4 C5 1.431(4) . ?
C5 C6 1.403(4) . ?
C5 C14 1.442(3) . ?
C6 C7 1.414(4) . ?
C6 C22 1.502(3) . ?
C7 C8 1.434(4) . ?
C7 C12 1.438(3) . ?
C8 C9 1.357(4) . ?
C9 C10 1.425(4) . ?
C10 C11 1.360(4) . ?
C11 C12 1.434(4) . ?
C12 C13 1.410(4) . ?
C13 C14 1.406(3) . ?
C13 C15 1.497(3) . ?
C15 C16 1.388(3) . ?
C15 C20 1.405(4) . ?
C16 C17 1.401(4) . ?
C17 C18 1.376(5) . ?
C18 C19 1.390(4) . ?
C19 C20 1.390(4) . ?
C20 S3 1.788(3) . ?
C21 S3 1.805(4) . ?
C22 C23 1.396(4) . ?
C22 C27 1.408(3) . ?
C23 C24 1.391(4) . ?
C24 C25 1.377(4) . ?
C25 C26 1.388(4) . ?
C26 C27 1.390(3) . ?
C27 S4 1.794(2) . ?
C28 S4 1.793(4) . ?
C29 C30 1.371(3) . ?
C29 C42 1.423(4) . ?
C30 C31 1.426(4) . ?
C31 C32 1.415(3) . ?
C31 C40 1.436(3) . ?
C32 C33 1.395(4) . ?
C32 C50 1.496(3) . ?
C33 C34 1.436(3) . ?
C33 C38 1.442(3) . ?
C34 C35 1.359(4) . ?
C35 C36 1.428(4) . ?
C36 C37 1.357(4) . ?
C37 C38 1.432(4) . ?
C38 C39 1.413(3) . ?
C39 C40 1.406(3) . ?
C39 C43 1.499(3) . ?
C40 C41 1.439(3) . ?
C41 C42 1.355(4) . ?
C43 C44 1.397(3) . ?
C43 C48 1.405(3) . ?
C44 C45 1.388(4) . ?
C45 C46 1.389(4) . ?
C46 C47 1.387(4) . ?
C47 C48 1.391(3) . ?
C48 S1 1.792(2) . ?
C49 S1 1.813(3) . ?
C50 C51 1.396(3) . ?
C50 C55 1.399(4) . ?
C51 C52 1.386(4) . ?
C52 C53 1.384(4) . ?
C53 C54 1.390(4) . ?
C54 C55 1.393(3) . ?
C55 S5 1.793(2) . ?
C56 S5 1.807(3) . ?
C57 F6 1.322(3) . ?
C57 F5 1.329(4) . ?
C57 F4 1.337(3) . ?
C57 S6 1.812(3) . ?
C58 F1 1.332(3) . ?
C58 F3 1.337(4) . ?
C58 F2 1.337(3) . ?
C58 S2 1.824(3) . ?
O1 S2 1.4511(19) . ?
O1 Ag1 2.4722(19) . ?
O2 S2 1.441(2) . ?
O3 S2 1.431(2) . ?
O4 S6 1.430(2) . ?
O5 S6 1.430(3) . ?
O6 S6 1.452(2) . ?
O6 Ag2 2.412(2) . ?
S1 Ag1 2.4783(6) . ?
S3 Ag1 2.5316(7) . ?
S4 Ag2 2.5629(7) . ?
S5 Ag2 2.6014(6) . ?
 
loop_
 _geom_angle_atom_site_label_1
 _geom_angle_atom_site_label_2
 _geom_angle_atom_site_label_3
 _geom_angle
 _geom_angle_site_symmetry_1
 _geom_angle_site_symmetry_3
 _geom_angle_publ_flag
C2 C1 C14 121.1(2) . . ?
C2 C1 Ag1 88.49(15) . . ?
C14 C1 Ag1 92.07(15) . . ?
C1 C2 C3 120.2(2) . . ?
C4 C3 C2 120.1(2) . . ?
C3 C4 C5 122.1(2) . . ?
C6 C5 C4 122.3(2) . . ?
C6 C5 C14 119.5(2) . . ?
C4 C5 C14 118.2(2) . . ?
C5 C6 C7 120.4(2) . . ?
C5 C6 C22 120.6(2) . . ?
C7 C6 C22 119.0(2) . . ?
C6 C7 C8 122.3(2) . . ?
C6 C7 C12 120.1(2) . . ?
C8 C7 C12 117.7(2) . . ?
C9 C8 C7 121.3(2) . . ?
C8 C9 C10 120.9(2) . . ?
C11 C10 C9 120.0(2) . . ?
C10 C11 C12 121.0(2) . . ?
C13 C12 C11 121.5(2) . . ?
C13 C12 C7 119.4(2) . . ?
C11 C12 C7 119.1(2) . . ?
C14 C13 C12 120.5(2) . . ?
C14 C13 C15 119.0(2) . . ?
C12 C13 C15 120.4(2) . . ?
C13 C14 C1 121.7(2) . . ?
C13 C14 C5 120.0(2) . . ?
C1 C14 C5 118.2(2) . . ?
C16 C15 C20 118.4(2) . . ?
C16 C15 C13 121.9(2) . . ?
C20 C15 C13 119.6(2) . . ?
C15 C16 C17 120.4(3) . . ?
C18 C17 C16 120.1(3) . . ?
C17 C18 C19 120.7(3) . . ?
C18 C19 C20 118.9(3) . . ?
C19 C20 C15 121.4(2) . . ?
C19 C20 S3 122.6(2) . . ?
C15 C20 S3 115.99(18) . . ?
C23 C22 C27 118.3(2) . . ?
C23 C22 C6 119.8(2) . . ?
C27 C22 C6 121.9(2) . . ?
C24 C23 C22 120.8(3) . . ?
C25 C24 C23 120.2(3) . . ?
C24 C25 C26 120.2(2) . . ?
C25 C26 C27 120.0(2) . . ?
C26 C27 C22 120.5(2) . . ?
C26 C27 S4 119.29(19) . . ?
C22 C27 S4 120.18(18) . . ?
C30 C29 C42 120.3(2) . . ?
C29 C30 C31 120.8(2) . . ?
C32 C31 C30 121.4(2) . . ?
C32 C31 C40 119.4(2) . . ?
C30 C31 C40 119.2(2) . . ?
C33 C32 C31 120.6(2) . . ?
C33 C32 C50 121.1(2) . . ?
C31 C32 C50 118.2(2) . . ?
C32 C33 C34 121.8(2) . . ?
C32 C33 C38 120.2(2) . . ?
C34 C33 C38 118.0(2) . . ?
C35 C34 C33 121.1(2) . . ?
C34 C35 C36 120.7(3) . . ?
C37 C36 C35 120.2(3) . . ?
C36 C37 C38 121.3(2) . . ?
C39 C38 C37 122.2(2) . . ?
C39 C38 C33 119.1(2) . . ?
C37 C38 C33 118.7(2) . . ?
C40 C39 C38 120.7(2) . . ?
C40 C39 C43 120.6(2) . . ?
C38 C39 C43 118.7(2) . . ?
C39 C40 C31 119.9(2) . . ?
C39 C40 C41 122.4(2) . . ?
C31 C40 C41 117.7(2) . . ?
C42 C41 C40 121.5(2) . . ?
C41 C42 C29 120.5(2) . . ?
C44 C43 C48 118.1(2) . . ?
C44 C43 C39 120.0(2) . . ?
C48 C43 C39 121.9(2) . . ?
C45 C44 C43 121.3(2) . . ?
C44 C45 C46 119.8(2) . . ?
C47 C46 C45 120.0(2) . . ?
C46 C47 C48 120.1(2) . . ?
C47 C48 C43 120.7(2) . . ?
C47 C48 S1 121.06(18) . . ?
C43 C48 S1 118.26(18) . . ?
C51 C50 C55 119.0(2) . . ?
C51 C50 C32 119.5(2) . . ?
C55 C50 C32 121.4(2) . . ?
C52 C51 C50 121.0(3) . . ?
C53 C52 C51 119.3(2) . . ?
C52 C53 C54 120.9(2) . . ?
C53 C54 C55 119.6(3) . . ?
C54 C55 C50 120.1(2) . . ?
C54 C55 S5 123.3(2) . . ?
C50 C55 S5 116.59(18) . . ?
F6 C57 F5 107.8(3) . . ?
F6 C57 F4 107.2(2) . . ?
F5 C57 F4 106.8(3) . . ?
F6 C57 S6 112.5(2) . . ?
F5 C57 S6 110.9(2) . . ?
F4 C57 S6 111.3(2) . . ?
F1 C58 F3 107.8(2) . . ?
F1 C58 F2 107.4(2) . . ?
F3 C58 F2 106.9(3) . . ?
F1 C58 S2 111.6(2) . . ?
F3 C58 S2 111.3(2) . . ?
F2 C58 S2 111.6(2) . . ?
S2 O1 Ag1 133.61(12) . . ?
S6 O6 Ag2 122.95(15) . . ?
C48 S1 C49 100.36(13) . . ?
C48 S1 Ag1 107.26(8) . . ?
C49 S1 Ag1 101.61(10) . . ?
O3 S2 O2 117.19(14) . . ?
O3 S2 O1 114.83(13) . . ?
O2 S2 O1 113.32(12) . . ?
O3 S2 C58 103.99(15) . . ?
O2 S2 C58 102.62(13) . . ?
O1 S2 C58 102.24(13) . . ?
C20 S3 C21 102.63(16) . . ?
C20 S3 Ag1 102.53(8) . . ?
C21 S3 Ag1 105.66(14) . . ?
C28 S4 C27 98.70(17) . . ?
C28 S4 Ag2 104.45(18) . . ?
C27 S4 Ag2 111.42(8) . . ?
C55 S5 C56 102.60(12) . . ?
C55 S5 Ag2 112.26(8) . . ?
C56 S5 Ag2 104.79(9) . . ?
O4 S6 O5 116.32(17) . . ?
O4 S6 O6 114.88(15) . . ?
O5 S6 O6 114.26(17) . . ?
O4 S6 C57 103.87(14) . . ?
O5 S6 C57 103.52(17) . . ?
O6 S6 C57 101.32(14) . . ?
O1 Ag1 S1 94.14(5) . . ?
O1 Ag1 S3 103.78(5) . . ?
S1 Ag1 S3 133.72(2) . . ?
O1 Ag1 C1 96.86(7) . . ?
S1 Ag1 C1 126.30(6) . . ?
S3 Ag1 C1 93.84(6) . . ?
O6 Ag2 S4 107.48(6) . . ?
O6 Ag2 S5 95.09(6) . . ?
S4 Ag2 S5 148.81(2) . . ?
 
loop_
 _geom_torsion_atom_site_label_1
 _geom_torsion_atom_site_label_2
 _geom_torsion_atom_site_label_3
 _geom_torsion_atom_site_label_4
 _geom_torsion
 _geom_torsion_site_symmetry_1
 _geom_torsion_site_symmetry_2
 _geom_torsion_site_symmetry_3
 _geom_torsion_site_symmetry_4
 _geom_torsion_publ_flag
C14 C1 C2 C3 2.4(4) . . . . ?
Ag1 C1 C2 C3 93.9(2) . . . . ?
C1 C2 C3 C4 -2.7(4) . . . . ?
C2 C3 C4 C5 -0.1(4) . . . . ?
C3 C4 C5 C6 -176.2(2) . . . . ?
C3 C4 C5 C14 3.0(4) . . . . ?
C4 C5 C6 C7 -177.4(2) . . . . ?
C14 C5 C6 C7 3.4(3) . . . . ?
C4 C5 C6 C22 3.1(3) . . . . ?
C14 C5 C6 C22 -176.1(2) . . . . ?
C5 C6 C7 C8 178.9(2) . . . . ?
C22 C6 C7 C8 -1.6(3) . . . . ?
C5 C6 C7 C12 -2.6(3) . . . . ?
C22 C6 C7 C12 176.9(2) . . . . ?
C6 C7 C8 C9 179.7(2) . . . . ?
C12 C7 C8 C9 1.1(4) . . . . ?
C7 C8 C9 C10 -1.1(4) . . . . ?
C8 C9 C10 C11 0.4(4) . . . . ?
C9 C10 C11 C12 0.2(4) . . . . ?
C10 C11 C12 C13 -178.8(2) . . . . ?
C10 C11 C12 C7 -0.2(4) . . . . ?
C6 C7 C12 C13 -0.4(3) . . . . ?
C8 C7 C12 C13 178.2(2) . . . . ?
C6 C7 C12 C11 -179.1(2) . . . . ?
C8 C7 C12 C11 -0.5(3) . . . . ?
C11 C12 C13 C14 -178.8(2) . . . . ?
C7 C12 C13 C14 2.6(3) . . . . ?
C11 C12 C13 C15 4.2(4) . . . . ?
C7 C12 C13 C15 -174.4(2) . . . . ?
C12 C13 C14 C1 -179.0(2) . . . . ?
C15 C13 C14 C1 -2.0(3) . . . . ?
C12 C13 C14 C5 -1.7(3) . . . . ?
C15 C13 C14 C5 175.2(2) . . . . ?
C2 C1 C14 C13 177.8(2) . . . . ?
Ag1 C1 C14 C13 88.3(2) . . . . ?
C2 C1 C14 C5 0.5(3) . . . . ?
Ag1 C1 C14 C5 -89.0(2) . . . . ?
C6 C5 C14 C13 -1.3(3) . . . . ?
C4 C5 C14 C13 179.5(2) . . . . ?
C6 C5 C14 C1 176.1(2) . . . . ?
C4 C5 C14 C1 -3.1(3) . . . . ?
C14 C13 C15 C16 93.9(3) . . . . ?
C12 C13 C15 C16 -89.1(3) . . . . ?
C14 C13 C15 C20 -84.1(3) . . . . ?
C12 C13 C15 C20 92.9(3) . . . . ?
C20 C15 C16 C17 -1.4(4) . . . . ?
C13 C15 C16 C17 -179.4(3) . . . . ?
C15 C16 C17 C18 -0.2(5) . . . . ?
C16 C17 C18 C19 1.5(5) . . . . ?
C17 C18 C19 C20 -1.1(4) . . . . ?
C18 C19 C20 C15 -0.6(4) . . . . ?
C18 C19 C20 S3 -179.2(2) . . . . ?
C16 C15 C20 C19 1.9(4) . . . . ?
C13 C15 C20 C19 179.9(2) . . . . ?
C16 C15 C20 S3 -179.4(2) . . . . ?
C13 C15 C20 S3 -1.4(3) . . . . ?
C5 C6 C22 C23 -99.1(3) . . . . ?
C7 C6 C22 C23 81.3(3) . . . . ?
C5 C6 C22 C27 84.0(3) . . . . ?
C7 C6 C22 C27 -95.5(3) . . . . ?
C27 C22 C23 C24 1.8(4) . . . . ?
C6 C22 C23 C24 -175.2(3) . . . . ?
C22 C23 C24 C25 1.9(5) . . . . ?
C23 C24 C25 C26 -3.2(5) . . . . ?
C24 C25 C26 C27 0.7(4) . . . . ?
C25 C26 C27 C22 3.1(4) . . . . ?
C25 C26 C27 S4 -179.5(2) . . . . ?
C23 C22 C27 C26 -4.3(4) . . . . ?
C6 C22 C27 C26 172.6(2) . . . . ?
C23 C22 C27 S4 178.3(2) . . . . ?
C6 C22 C27 S4 -4.8(3) . . . . ?
C42 C29 C30 C31 0.3(4) . . . . ?
C29 C30 C31 C32 179.6(2) . . . . ?
C29 C30 C31 C40 -0.9(3) . . . . ?
C30 C31 C32 C33 -179.7(2) . . . . ?
C40 C31 C32 C33 0.8(3) . . . . ?
C30 C31 C32 C50 2.5(3) . . . . ?
C40 C31 C32 C50 -177.0(2) . . . . ?
C31 C32 C33 C34 178.1(2) . . . . ?
C50 C32 C33 C34 -4.1(4) . . . . ?
C31 C32 C33 C38 -1.8(3) . . . . ?
C50 C32 C33 C38 175.9(2) . . . . ?
C32 C33 C34 C35 179.6(3) . . . . ?
C38 C33 C34 C35 -0.4(4) . . . . ?
C33 C34 C35 C36 0.3(5) . . . . ?
C34 C35 C36 C37 -0.4(5) . . . . ?
C35 C36 C37 C38 0.6(5) . . . . ?
C36 C37 C38 C39 179.3(3) . . . . ?
C36 C37 C38 C33 -0.7(4) . . . . ?
C32 C33 C38 C39 0.6(3) . . . . ?
C34 C33 C38 C39 -179.3(2) . . . . ?
C32 C33 C38 C37 -179.4(2) . . . . ?
C34 C33 C38 C37 0.6(3) . . . . ?
C37 C38 C39 C40 -178.3(2) . . . . ?
C33 C38 C39 C40 1.7(3) . . . . ?
C37 C38 C39 C43 2.9(3) . . . . ?
C33 C38 C39 C43 -177.1(2) . . . . ?
C38 C39 C40 C31 -2.7(3) . . . . ?
C43 C39 C40 C31 176.1(2) . . . . ?
C38 C39 C40 C41 178.3(2) . . . . ?
C43 C39 C40 C41 -2.9(3) . . . . ?
C32 C31 C40 C39 1.5(3) . . . . ?
C30 C31 C40 C39 -178.0(2) . . . . ?
C32 C31 C40 C41 -179.5(2) . . . . ?
C30 C31 C40 C41 1.0(3) . . . . ?
C39 C40 C41 C42 178.4(2) . . . . ?
C31 C40 C41 C42 -0.6(3) . . . . ?
C40 C41 C42 C29 0.0(4) . . . . ?
C30 C29 C42 C41 0.2(4) . . . . ?
C40 C39 C43 C44 -96.0(3) . . . . ?
C38 C39 C43 C44 82.8(3) . . . . ?
C40 C39 C43 C48 86.3(3) . . . . ?
C38 C39 C43 C48 -94.9(3) . . . . ?
C48 C43 C44 C45 0.7(4) . . . . ?
C39 C43 C44 C45 -177.1(2) . . . . ?
C43 C44 C45 C46 0.4(4) . . . . ?
C44 C45 C46 C47 -0.7(4) . . . . ?
C45 C46 C47 C48 0.1(4) . . . . ?
C46 C47 C48 C43 1.0(4) . . . . ?
C46 C47 C48 S1 -179.46(19) . . . . ?
C44 C43 C48 C47 -1.4(4) . . . . ?
C39 C43 C48 C47 176.4(2) . . . . ?
C44 C43 C48 S1 179.11(19) . . . . ?
C39 C43 C48 S1 -3.1(3) . . . . ?
C33 C32 C50 C51 -77.4(3) . . . . ?
C31 C32 C50 C51 100.4(3) . . . . ?
C33 C32 C50 C55 106.1(3) . . . . ?
C31 C32 C50 C55 -76.1(3) . . . . ?
C55 C50 C51 C52 1.8(4) . . . . ?
C32 C50 C51 C52 -174.7(2) . . . . ?
C50 C51 C52 C53 1.3(4) . . . . ?
C51 C52 C53 C54 -2.8(4) . . . . ?
C52 C53 C54 C55 1.1(4) . . . . ?
C53 C54 C55 C50 2.1(4) . . . . ?
C53 C54 C55 S5 -176.3(2) . . . . ?
C51 C50 C55 C54 -3.6(4) . . . . ?
C32 C50 C55 C54 172.9(2) . . . . ?
C51 C50 C55 S5 174.95(19) . . . . ?
C32 C50 C55 S5 -8.6(3) . . . . ?
C47 C48 S1 C49 -74.3(2) . . . . ?
C43 C48 S1 C49 105.3(2) . . . . ?
C47 C48 S1 Ag1 31.5(2) . . . . ?
C43 C48 S1 Ag1 -149.02(17) . . . . ?
Ag1 O1 S2 O3 -41.4(2) . . . . ?
Ag1 O1 S2 O2 97.04(16) . . . . ?
Ag1 O1 S2 C58 -153.27(15) . . . . ?
F1 C58 S2 O3 62.3(2) . . . . ?
F3 C58 S2 O3 -177.2(2) . . . . ?
F2 C58 S2 O3 -57.9(2) . . . . ?
F1 C58 S2 O2 -60.3(2) . . . . ?
F3 C58 S2 O2 60.2(2) . . . . ?
F2 C58 S2 O2 179.5(2) . . . . ?
F1 C58 S2 O1 -177.9(2) . . . . ?
F3 C58 S2 O1 -57.4(2) . . . . ?
F2 C58 S2 O1 61.9(2) . . . . ?
C19 C20 S3 C21 0.7(3) . . . . ?
C15 C20 S3 C21 -178.0(2) . . . . ?
C19 C20 S3 Ag1 -108.7(2) . . . . ?
C15 C20 S3 Ag1 72.59(19) . . . . ?
C26 C27 S4 C28 -94.4(3) . . . . ?
C22 C27 S4 C28 83.0(3) . . . . ?
C26 C27 S4 Ag2 14.9(2) . . . . ?
C22 C27 S4 Ag2 -167.67(18) . . . . ?
C54 C55 S5 C56 6.9(2) . . . . ?
C50 C55 S5 C56 -171.56(19) . . . . ?
C54 C55 S5 Ag2 -105.1(2) . . . . ?
C50 C55 S5 Ag2 76.47(19) . . . . ?
Ag2 O6 S6 O4 106.85(18) . . . . ?
Ag2 O6 S6 O5 -31.3(2) . . . . ?
Ag2 O6 S6 C57 -141.91(15) . . . . ?
F6 C57 S6 O4 -62.2(3) . . . . ?
F5 C57 S6 O4 58.6(3) . . . . ?
F4 C57 S6 O4 177.3(2) . . . . ?
F6 C57 S6 O5 59.7(3) . . . . ?
F5 C57 S6 O5 -179.5(2) . . . . ?
F4 C57 S6 O5 -60.7(2) . . . . ?
F6 C57 S6 O6 178.4(2) . . . . ?
F5 C57 S6 O6 -60.8(2) . . . . ?
F4 C57 S6 O6 57.9(2) . . . . ?


loop_
  _platon_squeeze_void_nr
  _platon_squeeze_void_average_x
  _platon_squeeze_void_average_y
  _platon_squeeze_void_average_z
  _platon_squeeze_void_volume
  _platon_squeeze_void_count_electrons
  _platon_squeeze_void_content
   1  0.000  0.000  0.000         7         0 ' '
   2  0.500  0.000  0.500       339       117 ' '
   3  0.500  0.500  1.000       339       117 ' '
   4  0.275  0.165  0.275         9         0 ' '
   5  0.275  0.335  0.775        10         0 ' '
   6  0.000  0.500  0.500         7         0 ' '
   7  0.725  0.665  0.225         9         0 ' '
   8  0.725  0.835  0.725        10         0 ' '
_platon_squeeze_void_probe_radius                  1.20
_platon_squeeze_details      
                     
;The unit cell contains 2 trichloromethan molecules
which have been treated as a diffuse contribution 
to the overall scattering without specific atom positions
by SQUEEZE/PLATON.
;
 
_refine_diff_density_max    0.727
_refine_diff_density_min   -0.507
_refine_diff_density_rms    0.073

_shelx_res_file
;

    shelx.res created by SHELXL-2014/7


TITL mo_CZ176justine_0m in P2(1)/c
CELL  0.71073  15.8914  14.2792  26.5135   90.000   94.932   90.000
ZERR     4.00   0.0011   0.0010   0.0018    0.000    0.002    0.000
LATT   1
SYMM  - X, 1/2 + Y, 1/2 - Z
SFAC  C    O    F    S    AG   H
UNIT  232 24 24 24 8 176
MERG   2
OMIT     1   0   0
OMIT     2   0   8
OMIT     4   2   5
OMIT     4   6   3
OMIT     6   4   1
OMIT    -5   1   8
OMIT    -7   4   4
OMIT    -7   4   2
OMIT     7   4   1
OMIT     3   3   6
OMIT    -2   9   4
OMIT     8   9   1
OMIT     4   1   8
OMIT    -6   7   1
OMIT    -5   1   7
OMIT    -5   4   4
OMIT    -6   5   3
OMIT    -1   0   2
OMIT     0   1   2
OMIT    -5   2   2
OMIT    -3   3   2
OMIT     0   7   5
OMIT    -8   7   2
OMIT     1   0   6
OMIT     1   0   4
OMIT     4   1   2
OMIT     5   5   5
OMIT    -3   1   3
OMIT    -1   3   3
OMIT     5   2   6
OMIT     1   1   0
DFIX  3.00 0.020 C1 AG1
FMAP   2
PLAN   20
SIZE     0.060   0.150   0.600
ACTA
BOND
CONF
L.S.  10    0   66
TEMP  -153.00
WGHT    0.030100   10.173000
FVAR       0.56256
C1    1    0.832417    0.156047    0.103137    11.00000    0.02871    0.02036 =
         0.01727   -0.00238    0.00194   -0.00056
AFIX  43
H1    6    0.879677    0.127109    0.089936    11.00000   -1.20000
AFIX   0
C2    1    0.770484    0.101298    0.120779    11.00000    0.04307    0.01682 =
         0.01820   -0.00224    0.00107   -0.00162
AFIX  43
H2    6    0.776162    0.035066    0.120922    11.00000   -1.20000
AFIX   0
C3    1    0.697242    0.143621    0.138995    11.00000    0.03251    0.02949 =
         0.01852   -0.00113    0.00450   -0.00969
AFIX  43
H3    6    0.653326    0.105398    0.149862    11.00000   -1.20000
AFIX   0
C4    1    0.690510    0.237984    0.140750    11.00000    0.02682    0.02796 =
         0.01872   -0.00495    0.00370   -0.00364
AFIX  43
H4    6    0.641445    0.264899    0.152894    11.00000   -1.20000
AFIX   0
C5    1    0.754958    0.298531    0.124891    11.00000    0.02182    0.02397 =
         0.01408   -0.00148    0.00090    0.00001
C6    1    0.750526    0.396278    0.129365    11.00000    0.02110    0.02301 =
         0.01352    0.00044   -0.00014    0.00379
C7    1    0.813903    0.453684    0.111318    11.00000    0.02310    0.02027 =
         0.01642    0.00047    0.00069    0.00402
C8    1    0.811118    0.553911    0.114299    11.00000    0.02750    0.02183 =
         0.01847   -0.00349   -0.00245    0.00669
AFIX  43
H8    6    0.765138    0.583202    0.128696    11.00000   -1.20000
AFIX   0
C9    1    0.872851    0.607756    0.096967    11.00000    0.03501    0.01511 =
         0.02237    0.00058   -0.00556   -0.00088
AFIX  43
H9    6    0.868876    0.674025    0.098875    11.00000   -1.20000
AFIX   0
C10   1    0.943518    0.566309    0.075957    11.00000    0.02634    0.02200 =
         0.02461    0.00261   -0.00040   -0.00318
AFIX  43
H10   6    0.986455    0.604857    0.064189    11.00000   -1.20000
AFIX   0
C11   1    0.949475    0.471529    0.072755    11.00000    0.02308    0.02341 =
         0.02301    0.00056    0.00340    0.00114
AFIX  43
H11   6    0.996868    0.444375    0.058795    11.00000   -1.20000
AFIX   0
C12   1    0.885305    0.411926    0.090130    11.00000    0.02187    0.01869 =
         0.01743    0.00043    0.00157    0.00253
C13   1    0.891547    0.313530    0.087884    11.00000    0.02254    0.02094 =
         0.01517    0.00039    0.00340    0.00388
C14   1    0.827108    0.256559    0.104263    11.00000    0.02501    0.01963 =
         0.01355   -0.00199    0.00176    0.00108
C15   1    0.968904    0.268275    0.070430    11.00000    0.02582    0.01360 =
         0.02101    0.00005    0.01060    0.00067
C16   1    0.976480    0.248466    0.019760    11.00000    0.04416    0.02680 =
         0.02096   -0.00077    0.01084    0.00062
AFIX  43
H16   6    0.931875    0.264266   -0.004944    11.00000   -1.20000
AFIX   0
C17   1    1.049520    0.205314    0.004850    11.00000    0.05969    0.03059 =
         0.03064   -0.00704    0.02744    0.00275
AFIX  43
H17   6    1.054211    0.191769   -0.029877    11.00000   -1.20000
AFIX   0
C18   1    1.114510    0.182498    0.040419    11.00000    0.04306    0.02149 =
         0.05037    0.00482    0.03076    0.00992
AFIX  43
H18   6    1.164398    0.154607    0.029923    11.00000   -1.20000
AFIX   0
C19   1    1.107959    0.199808    0.091508    11.00000    0.02953    0.02346 =
         0.04375    0.01058    0.01124    0.00352
AFIX  43
H19   6    1.152529    0.183007    0.116022    11.00000   -1.20000
AFIX   0
C20   1    1.035132    0.242110    0.106169    11.00000    0.02753    0.01419 =
         0.02367    0.00235    0.00935   -0.00203
C21   1    1.118407    0.229373    0.203591    11.00000    0.03850    0.10516 =
         0.03981    0.02060   -0.01294   -0.01753
AFIX 137
H21A  6    1.128027    0.163645    0.195133    11.00000   -1.50000
H21B  6    1.115121    0.235402    0.240189    11.00000   -1.50000
H21C  6    1.165166    0.267646    0.193284    11.00000   -1.50000
AFIX   0
C22   1    0.678856    0.441481    0.153717    11.00000    0.01898    0.02085 =
         0.02054   -0.00036    0.00212    0.00278
C23   1    0.610641    0.478607    0.123503    11.00000    0.02724    0.04288 =
         0.02367    0.00312   -0.00130    0.00841
AFIX  43
H23   6    0.607862    0.470785    0.087816    11.00000   -1.20000
AFIX   0
C24   1    0.546695    0.526917    0.145043    11.00000    0.02476    0.04464 =
         0.03802    0.01004    0.00067    0.01410
AFIX  43
H24   6    0.499748    0.550155    0.124150    11.00000   -1.20000
AFIX   0
C25   1    0.551256    0.541156    0.196583    11.00000    0.02564    0.03184 =
         0.04139    0.00242    0.01073    0.01185
AFIX  43
H25   6    0.508945    0.576954    0.210949    11.00000   -1.20000
AFIX   0
C26   1    0.617493    0.503353    0.227595    11.00000    0.02598    0.02375 =
         0.02510   -0.00236    0.00563    0.00234
AFIX  43
H26   6    0.620129    0.512653    0.263175    11.00000   -1.20000
AFIX   0
C27   1    0.679947    0.451896    0.206564    11.00000    0.02038    0.01755 =
         0.01935    0.00082   -0.00029    0.00027
C28   1    0.840379    0.495042    0.243473    11.00000    0.07405    0.15376 =
         0.06821    0.07233   -0.05048   -0.08429
AFIX 137
H28A  6    0.860036    0.496174    0.209442    11.00000   -1.50000
H28B  6    0.888477    0.484154    0.268465    11.00000   -1.50000
H28C  6    0.814027    0.555206    0.250402    11.00000   -1.50000
AFIX   0
C29   1    0.561092    0.321528    0.301173    11.00000    0.02004    0.02397 =
         0.02376    0.00096    0.00085    0.00171
AFIX  43
H29   6    0.531242    0.378661    0.295238    11.00000   -1.20000
AFIX   0
C30   1    0.585722    0.294225    0.349799    11.00000    0.02057    0.02280 =
         0.01984   -0.00189    0.00428   -0.00001
AFIX  43
H30   6    0.572482    0.332570    0.377310    11.00000   -1.20000
AFIX   0
C31   1    0.630970    0.208972    0.359577    11.00000    0.01604    0.02022 =
         0.01552   -0.00046    0.00358   -0.00437
C32   1    0.657256    0.180224    0.409551    11.00000    0.01771    0.02240 =
         0.01443   -0.00252    0.00397   -0.00208
C33   1    0.701802    0.096792    0.418397    11.00000    0.02121    0.02064 =
         0.01691   -0.00041    0.00144   -0.00256
C34   1    0.731384    0.067364    0.468627    11.00000    0.03863    0.02756 =
         0.01584   -0.00159   -0.00087    0.00497
AFIX  43
H34   6    0.720816    0.105697    0.496680    11.00000   -1.20000
AFIX   0
C35   1    0.774245   -0.014410    0.476701    11.00000    0.05433    0.03525 =
         0.01781   -0.00122   -0.00495    0.00993
AFIX  43
H35   6    0.792929   -0.032611    0.510271    11.00000   -1.20000
AFIX   0
C36   1    0.791489   -0.073244    0.435276    11.00000    0.04649    0.02749 =
         0.02730    0.00161   -0.00195    0.01387
AFIX  43
H36   6    0.821828   -0.130014    0.441403    11.00000   -1.20000
AFIX   0
C37   1    0.764652   -0.048279    0.387171    11.00000    0.03329    0.02560 =
         0.02214   -0.00427    0.00295    0.00466
AFIX  43
H37   6    0.776055   -0.088317    0.359964    11.00000   -1.20000
AFIX   0
C38   1    0.719480    0.037253    0.376642    11.00000    0.01896    0.01817 =
         0.01865   -0.00238    0.00369   -0.00130
C39   1    0.691816    0.065139    0.326826    11.00000    0.01698    0.01876 =
         0.01560   -0.00165    0.00436   -0.00364
C40   1    0.649583    0.150821    0.317774    11.00000    0.01512    0.02174 =
         0.01431   -0.00155    0.00334   -0.00602
C41   1    0.622431    0.182858    0.267519    11.00000    0.02139    0.02664 =
         0.01446   -0.00126    0.00259   -0.00596
AFIX  43
H41   6    0.634490    0.145820    0.239260    11.00000   -1.20000
AFIX   0
C42   1    0.580056    0.264647    0.259582    11.00000    0.02312    0.02842 =
         0.01550    0.00330    0.00046   -0.00251
AFIX  43
H42   6    0.562900    0.284123    0.226004    11.00000   -1.20000
AFIX   0
C43   1    0.706851    0.000680    0.283873    11.00000    0.01940    0.01867 =
         0.01313   -0.00054    0.00235    0.00024
C44   1    0.651104   -0.073095    0.271618    11.00000    0.02303    0.02759 =
         0.02212   -0.00338    0.00768   -0.00467
AFIX  43
H44   6    0.602433   -0.080123    0.289721    11.00000   -1.20000
AFIX   0
C45   1    0.665367   -0.136347    0.233533    11.00000    0.02706    0.02268 =
         0.02298   -0.00404    0.00047   -0.00766
AFIX  43
H45   6    0.626540   -0.185864    0.225609    11.00000   -1.20000
AFIX   0
C46   1    0.736621   -0.127007    0.207032    11.00000    0.02924    0.02039 =
         0.01731   -0.00463    0.00226   -0.00004
AFIX  43
H46   6    0.746919   -0.170620    0.181212    11.00000   -1.20000
AFIX   0
C47   1    0.792730   -0.054015    0.218264    11.00000    0.02282    0.02338 =
         0.01671   -0.00225    0.00732   -0.00169
AFIX  43
H47   6    0.841406   -0.047666    0.200102    11.00000   -1.20000
AFIX   0
C48   1    0.777825    0.009911    0.256089    11.00000    0.01800    0.01838 =
         0.01549   -0.00020    0.00152   -0.00229
C49   1    0.936226    0.043736    0.304593    11.00000    0.03254    0.04531 =
         0.03064    0.01103   -0.00981   -0.01207
AFIX 137
H49A  6    0.917293    0.014930    0.335204    11.00000   -1.50000
H49B  6    0.982023    0.087997    0.314032    11.00000   -1.50000
H49C  6    0.956645   -0.005053    0.282687    11.00000   -1.50000
AFIX   0
C50   1    0.633254    0.239824    0.452453    11.00000    0.02142    0.02250 =
         0.01231   -0.00059    0.00130    0.00312
C51   1    0.564928    0.213613    0.479080    11.00000    0.02323    0.02980 =
         0.01901   -0.00274    0.00336   -0.00223
AFIX  43
H51   6    0.537370    0.155597    0.471597    11.00000   -1.20000
AFIX   0
C52   1    0.536720    0.271007    0.516274    11.00000    0.02663    0.04113 =
         0.01919   -0.00251    0.00796   -0.00121
AFIX  43
H52   6    0.490943    0.251966    0.534686    11.00000   -1.20000
AFIX   0
C53   1    0.575918    0.356312    0.526311    11.00000    0.03508    0.03678 =
         0.02148   -0.00841    0.00716    0.00566
AFIX  43
H53   6    0.555153    0.397090    0.550693    11.00000   -1.20000
AFIX   0
C54   1    0.645289    0.383125    0.501184    11.00000    0.03064    0.02397 =
         0.01954   -0.00461    0.00201    0.00051
AFIX  43
H54   6    0.672351    0.441374    0.508788    11.00000   -1.20000
AFIX   0
C55   1    0.674919    0.324126    0.464790    11.00000    0.02391    0.02122 =
         0.01364    0.00054    0.00129    0.00198
C56   1    0.810001    0.451244    0.465682    11.00000    0.03737    0.03177 =
         0.02237   -0.00347    0.00090   -0.01108
AFIX 137
H56A  6    0.770064    0.503310    0.460276    11.00000   -1.50000
H56B  6    0.863783    0.468297    0.452628    11.00000   -1.50000
H56C  6    0.819282    0.437780    0.501978    11.00000   -1.50000
AFIX   0
C57   1    0.602672    0.703390    0.353122    11.00000    0.03712    0.03021 =
         0.02701    0.00235    0.00082    0.01082
C58   1    1.004383   -0.173434    0.158727    11.00000    0.03061    0.02708 =
         0.04402   -0.00811    0.00034    0.00249
O1    2    0.980423   -0.002127    0.182152    11.00000    0.02637    0.02762 =
         0.02978   -0.00693    0.00639    0.00300
O2    2    1.099817   -0.038814    0.135120    11.00000    0.02859    0.03811 =
         0.03568    0.00362    0.01372    0.00306
O3    2    0.956074   -0.046267    0.093654    11.00000    0.05460    0.04704 =
         0.03488   -0.01139   -0.01910    0.01903
O4    2    0.635224    0.615176    0.436724    11.00000    0.07038    0.05009 =
         0.02038    0.00308    0.00526    0.02235
O5    2    0.552149    0.536441    0.368128    11.00000    0.07845    0.05127 =
         0.06496   -0.00340    0.01314   -0.03275
O6    2    0.701309    0.563760    0.362241    11.00000    0.05547    0.04395 =
         0.04163   -0.00031    0.01292    0.02455
F1    3    1.032694   -0.231013    0.124482    11.00000    0.05536    0.03175 =
         0.07208   -0.02068    0.00883    0.00893
F2    3    0.924922   -0.198491    0.165105    11.00000    0.04294    0.03614 =
         0.08608   -0.01449    0.01809   -0.01486
F3    3    1.049836   -0.188722    0.202744    11.00000    0.06559    0.03522 =
         0.05266    0.01512   -0.00791    0.00239
F4    3    0.594491    0.694073    0.302758    11.00000    0.06362    0.05299 =
         0.02690    0.00962    0.00701    0.01740
F5    3    0.665512    0.763388    0.364057    11.00000    0.08869    0.03487 =
         0.08387    0.00699   -0.01022   -0.02462
F6    3    0.532455    0.742487    0.366409    11.00000    0.07291    0.08311 =
         0.04482    0.00782    0.01232    0.05602
S1    4    0.848734    0.105418    0.271022    11.00000    0.02332    0.02349 =
         0.01912   -0.00563    0.00725   -0.00726
S2    4    1.010741   -0.051251    0.139357    11.00000    0.02243    0.02395 =
         0.02231   -0.00376    0.00097    0.00483
S3    4    1.020614    0.268838    0.170743    11.00000    0.03535    0.02797 =
         0.01995    0.00076    0.00267   -0.01060
S4    4    0.764628    0.402816    0.247330    11.00000    0.02050    0.03531 =
         0.01768    0.00184    0.00049    0.00482
S5    4    0.767349    0.348603    0.432785    11.00000    0.02371    0.02171 =
         0.01821   -0.00118    0.00387   -0.00213
S6    4    0.624527    0.591840    0.384126    11.00000    0.04058    0.02321 =
         0.02375    0.00115    0.00745    0.00416
AG1   5    0.910197    0.150553    0.191731    11.00000    0.03085    0.02465 =
         0.02037    0.00225    0.00794   -0.00186
AG2   5    0.730342    0.403854    0.340032    11.00000    0.03589    0.02932 =
         0.01826   -0.00118    0.00458    0.00289

HKLF    4

REM  mo_CZ176justine_0m in P2(1)/c
REM R1 =  0.0327 for   10954 Fo > 4sig(Fo)  and  0.0383 for all   12661 data
REM    707 parameters refined using      1 restraints

END

WGHT      0.0267      9.8677

REM Highest difference peak  0.727,  deepest hole -0.507,  1-sigma level  0.073
Q1    1   0.6819  0.3849  0.3379  11.00000  0.05    0.73
Q2    1   0.7576 -0.1348  0.0648  11.00000  0.05    0.66
Q3    1   0.5914  0.5844  0.5872  11.00000  0.05    0.65
Q4    1   0.8682  0.1181  0.1735  11.00000  0.05    0.54
Q5    1   0.9508  0.1187  0.2067  11.00000  0.05    0.51
Q6    1   0.5029  0.6801  0.3602  11.00000  0.05    0.47
Q7    1   0.6026  0.7729  0.3650  11.00000  0.05    0.44
Q8    1   1.0622  0.2375  0.1845  11.00000  0.05    0.39
Q9    1   0.8191  0.5204  0.2618  11.00000  0.05    0.39
Q10   1   0.8652  0.1937  0.1730  11.00000  0.05    0.38
Q11   1   0.6392  0.7162  0.0820  11.00000  0.05    0.37
Q12   1   0.8466 -0.0622  0.3951  11.00000  0.05    0.37
Q13   1   0.6237  0.5266  0.3632  11.00000  0.05    0.36
Q14   1   0.7102  0.3389  0.4484  11.00000  0.05    0.36
Q15   1   0.6311  0.1812  0.3377  11.00000  0.05    0.36
Q16   1   0.7869  0.4609  0.2388  11.00000  0.05    0.36
Q17   1   0.6626  0.1241  0.4120  11.00000  0.05    0.36
Q18   1   1.0709  0.1616  0.0219  11.00000  0.05    0.36
Q19   1   0.8360  0.0700  0.4736  11.00000  0.05    0.36
Q20   1   1.0045 -0.1159  0.1533  11.00000  0.05    0.35
;
_shelx_res_checksum   74261

_shelx_hkl_file
;
   2   0   0    3473     347                                                        8848  -62.32    0.00  1.0000
  -2   0   0    5153     354                                                       11431  -62.32    0.00  1.0000
   2   0   0    4547     346                                                       10518  -62.32    0.00  1.0000
   2   0   0    4604     354                                                       10605  -62.32    0.00  1.0000
   2   0   0    5205     353                                                       11508  -62.32    0.00  1.0000
  -2   0   0    4247     351                                                       10059  -62.32    0.00  1.0000
  -2   0   0    4419     347                                                       10324  -62.32    0.00  1.0000
  -2   0   0    4568     346                                                       10550  -62.32    0.00  1.0000
  -2   0   0    4593     348                                                       10588  -62.32    0.00  1.0000
   3   0   0   37133    1847                                                       54836   73.56    0.00  1.0000
   3   0   0   36703    1855                                                       54313   73.56    0.00  1.0000
   3   0   0   41889    1893                                                       60584   73.56    0.00  1.0000
  -3   0   0   43602    1877                                                       62641   73.56    0.00  1.0000
  -3   0   0   37368    1844                                                       55121   73.56    0.00  1.0000
  -3   0   0   36580    1853                                                       54163   73.56    0.00  1.0000
   3   0   0   32588    1837                                                       49281   73.56    0.00  1.0000
  -3   0   0   37681    1857                                                       55501   73.56    0.00  1.0000
  -4   0   0    1685      23                                                         230  -45.94    0.00  1.0000
   4   0   0    1636      17                                                         212  -45.94    0.00  1.0000
  -4   0   0    1655      21                                                         219  -45.94    0.00  1.0000
  -4   0   0    1749      18                                                         254  -45.94    0.00  1.0000
   4   0   0    1630      16                                                         210  -45.94    0.00  1.0000
   4   0   0    1488      22                                                         161  -45.94    0.00  1.0000
  -4   0   0    1824      34                                                         283  -45.94    0.00  1.0000
   4   0   0    1641      13                                                         214  -45.94    0.00  1.0000
   5   0   0     149      59                                                        1058   78.70    0.00  1.0000
   5   0   0     147      40                                                        1065   78.70    0.00  1.0000
   5   0   0     143      45                                                        1077   78.70    0.00  1.0000
  -5   0   0     134      62                                                        1103   78.70    0.00  1.0000
  -5   0   0     116      49                                                        1158   78.70    0.00  1.0000
   5   0   0     159      45                                                        1032   78.70    0.00  1.0000
  -5   0   0     146      50                                                        1066   78.70    0.00  1.0000
  -5   0   0     158      45                                                        1034   78.70    0.00  1.0000
   6   0   0   12109     663                                                       18829  -48.22    0.00  1.0000
   6   0   0   14382     688                                                       21639  -48.22    0.00  1.0000
  -6   0   0   13092     670                                                       20050  -48.22    0.00  1.0000
  -6   0   0   12764     673                                                       19643  -48.22    0.00  1.0000
   6   0   0   12992     668                                                       19926  -48.22    0.00  1.0000
   6   0   0   13563     670                                                       20631  -48.22    0.00  1.0000
   7   0   0       1      49                                                         435  -38.82    0.00  1.0000
   7   0   0       3      26                                                         555  -38.82    0.00  1.0000
   7   0   0       0      31                                                         502  -38.82    0.00  1.0000
  -7   0   0       2      30                                                         422  -38.82    0.00  1.0000
  -7   0   0       0      40                                                         495  -38.82    0.00  1.0000
   7   0   0       1      30                                                         436  -38.82    0.00  1.0000
  -7   0   0       1      38                                                         529  -38.82    0.00  1.0000
   8   0   0    2916     228                                                        6484   47.06    0.00  1.0000
   8   0   0    3054     257                                                        6689   47.06    0.00  1.0000
  -8   0   0    3014     237                                                        6630   47.06    0.00  1.0000
   8   0   0    3331     237                                                        7095   47.06    0.00  1.0000
   8   0   0    3136     235                                                        6810   47.06    0.00  1.0000
  -8   0   0    3021     241                                                        6640   47.06    0.00  1.0000
   9   0   0     761      65                                                        1444   18.46    0.00  1.0000
  -9   0   0     767      72                                                        1451   18.46    0.00  1.0000
  -9   0   0     727      70                                                        1397   18.46    0.00  1.0000
   9   0   0     674      85                                                        1322   18.46    0.00  1.0000
   9   0   0     783      57                                                        1473   18.46    0.00  1.0000
  -9   0   0     712      65                                                        1375   18.46    0.00  1.0000
   9   0   0     691      63                                                        1346   18.46    0.00  1.0000
 -10   0   0      41      39                                                         499  -28.33    0.00  1.0000
  10   0   0      25      35                                                         439  -28.33    0.00  1.0000
  10   0   0      89      32                                                         646  -28.33    0.00  1.0000
  10   0   0      18      56                                                         406  -28.33    0.00  1.0000
 -10   0   0      68      48                                                         585  -28.33    0.00  1.0000
 -10   0   0      76      50                                                         610  -28.33    0.00  1.0000
  10   0   0      35      38                                                         477  -28.33    0.00  1.0000
  11   0   0    5346     149                                                        3905  -18.87    0.00  1.0000
  11   0   0    5236     177                                                        3811  -18.87    0.00  1.0000
  11   0   0    5647     152                                                        4163  -18.87    0.00  1.0000
 -11   0   0    5355     159                                                        3913  -18.87    0.00  1.0000
 -11   0   0    5155     152                                                        3742  -18.87    0.00  1.0000
  11   0   0    5247     140                                                        3821  -18.87    0.00  1.0000
 -11   0   0    5370     157                                                        3926  -18.87    0.00  1.0000
  12   0   0     660      79                                                        1849   30.75    0.00  1.0000
  12   0   0     825     120                                                        2119   30.75    0.00  1.0000
 -12   0   0     758      93                                                        2010   30.75    0.00  1.0000
  12   0   0     857      92                                                        2169   30.75    0.00  1.0000
 -12   0   0     708     100                                                        1928   30.75    0.00  1.0000
  12   0   0     710      89                                                        1931   30.75    0.00  1.0000
 -12   0   0     596      96                                                        1741   30.75    0.00  1.0000
  13   0   0     550      41                                                         393   -6.45    0.00  1.0000
 -13   0   0     455      45                                                         313   -6.45    0.00  1.0000
  13   0   0     462      32                                                         319   -6.45    0.00  1.0000
 -13   0   0     448      41                                                         307   -6.45    0.00  1.0000
  13   0   0     505      38                                                         355   -6.45    0.00  1.0000
 -13   0   0     530      48                                                         376   -6.45    0.00  1.0000
  13   0   0     514      60                                                         362   -6.45    0.00  1.0000
 -14   0   0     201      40                                                         132    4.80    0.00  1.0000
  14   0   0     136      26                                                          80    4.80    0.00  1.0000
  14   0   0     146      27                                                          88    4.80    0.00  1.0000
  14   0   0     134      21                                                          79    4.80    0.00  1.0000
 -14   0   0     120      35                                                          68    4.80    0.00  1.0000
  14   0   0     116      41                                                          65    4.80    0.00  1.0000
  15   0   0    1125     124                                                        1646  -12.46    0.00  1.0000
 -15   0   0    1323     110                                                        1884  -12.46    0.00  1.0000
  15   0   0    1397      83                                                        1972  -12.46    0.00  1.0000
  15   0   0    1319      96                                                        1879  -12.46    0.00  1.0000
 -15   0   0    1233     105                                                        1776  -12.46    0.00  1.0000
  15   0   0    1252      95                                                        1798  -12.46    0.00  1.0000
  16   0   0     737      75                                                        1074   -9.99    0.00  1.0000
 -16   0   0     855      93                                                        1215   -9.99    0.00  1.0000
  16   0   0     803      61                                                        1153   -9.99    0.00  1.0000
 -16   0   0     755      87                                                        1096   -9.99    0.00  1.0000
  16   0   0     733     104                                                        1069   -9.99    0.00  1.0000
 -17   0   0     739      45                                                          92   32.00    0.00  1.0000
 -17   0   0     716      42                                                          84   32.00    0.00  1.0000
  17   0   0     739      48                                                          92   32.00    0.00  1.0000
  17   0   0     859      26                                                         139   32.00    0.00  1.0000
  17   0   0     730      36                                                          89   32.00    0.00  1.0000
 -18   0   0       8      48                                                         135  -16.03    0.00  1.0000
  18   0   0      11      29                                                         148  -16.03    0.00  1.0000
  18   0   0      11      54                                                         147  -16.03    0.00  1.0000
 -18   0   0      11      49                                                         146  -16.03    0.00  1.0000
 -19   0   0       5      46                                                          37   -6.78    0.00  1.0000
  19   0   0      15      23                                                         -27   -6.78    0.00  1.0000
  19   0   0      29      52                                                          85   -6.78    0.00  1.0000
  20   0   0      61      49                                                          20    5.90    0.00  1.0000
   1  -1   0   57691     770                                                       23213  155.81    0.00  1.0000
   1  -1   0   58641     775                                                       23817  155.81    0.00  1.0000
  -1  -1   0   57811     771                                                       23291 -155.80    0.00  1.0000
   1  -1   0   59203     788                                                       24176  155.81    0.00  1.0000
   1  -1   0   57508     773                                                       23097  155.81    0.00  1.0000
   1  -1   0   56595     773                                                       22520  155.81    0.00  1.0000
   1  -1   0   58160     775                                                       23511  155.81    0.00  1.0000
  -1  -1   0   57759     773                                                       23258 -155.80    0.00  1.0000
  -1  -1   0   60433     780                                                       24966 -155.80    0.00  1.0000
  -1  -1   0   56496     769                                                       22459 -155.80    0.00  1.0000
  -1   1   0   57042     773                                                       22802  155.81    0.00  1.0000
  -1   1   0   58386     780                                                       23655  155.81    0.00  1.0000
   1   1   0   59868     780                                                       24603 -155.80    0.00  1.0000
   1   1   0   55740     769                                                       21983 -155.80    0.00  1.0000
  -1   1   0   56991     769                                                       22770  155.81    0.00  1.0000
   1   1   0   56106     771                                                       22213 -155.80    0.00  1.0000
  -1   1   0   61005     789                                                       25332  155.81    0.00  1.0000
  -1   1   0   56046     772                                                       22174  155.81    0.00  1.0000
  -1   1   0   58762     775                                                       23894  155.81    0.00  1.0000
   1   1   0   57319     774                                                       22979 -155.80    0.00  1.0000
  -1   1   0   56275     777                                                       22318  155.81    0.00  1.0000
  -2  -1   0      23     168                                                        4788  114.69    0.00  1.0000
   2  -1   0      53     170                                                        5148 -114.67    0.00  1.0000
   2  -1   0      43     169                                                        5041 -114.67    0.00  1.0000
   2  -1   0      38     175                                                        4986 -114.67    0.00  1.0000
   2  -1   0      24     168                                                        4805 -114.67    0.00  1.0000
  -2  -1   0      59     169                                                        5205  114.69    0.00  1.0000
  -2  -1   0      17     168                                                        4688  114.69    0.00  1.0000
  -2   1   0      55     171                                                        5170 -114.67    0.00  1.0000
  -2   1   0      79     176                                                        5380 -114.67    0.00  1.0000
   2   1   0      28     168                                                        4852  114.69    0.00  1.0000
   2   1   0      37     168                                                        4973  114.69    0.00  1.0000
  -2   1   0      14     170                                                        4620 -114.67    0.00  1.0000
   2   1   0      22     167                                                        4765  114.69    0.00  1.0000
   2   1   0      39     168                                                        4994  114.69    0.00  1.0000
   2   1   0      79     174                                                        5387  114.69    0.00  1.0000
   2   1   0      70     170                                                        5304  114.69    0.00  1.0000
   3  -1   0     985      62                                                        1810   19.79    0.00  1.0000
   3  -1   0     946      65                                                        1757   19.79    0.00  1.0000
   3  -1   0     880      76                                                        1666   19.79    0.00  1.0000
  -3  -1   0     971      66                                                        1792  -19.81    0.00  1.0000
  -3  -1   0     974      64                                                        1796  -19.81    0.00  1.0000
  -3  -1   0     936      66                                                        1744  -19.81    0.00  1.0000
   3  -1   0     988      66                                                        1814   19.79    0.00  1.0000
   3   1   0     921      64                                                        1724  -19.81    0.00  1.0000
  -3   1   0     992      68                                                        1819   19.79    0.00  1.0000
   3   1   0    1019      66                                                        1857  -19.81    0.00  1.0000
  -3   1   0     959      67                                                        1774   19.79    0.00  1.0000
  -3   1   0     864      65                                                        1644   19.79    0.00  1.0000
   3   1   0     905      62                                                        1701  -19.81    0.00  1.0000
  -3   1   0     998      70                                                        1827   19.79    0.00  1.0000
   3   1   0     944      73                                                        1755  -19.81    0.00  1.0000
  -3   1   0     998      78                                                        1827   19.79    0.00  1.0000
   4  -1   0    1996      82                                                        2227   -4.47    0.00  1.0000
  -4  -1   0    1855      82                                                        2079    4.49    0.00  1.0000
  -4  -1   0    1898      82                                                        2125    4.49    0.00  1.0000
   4  -1   0    2134      95                                                        2373   -4.47    0.00  1.0000
  -4  -1   0    1986      80                                                        2218    4.49    0.00  1.0000
   4  -1   0    1914      77                                                        2141   -4.47    0.00  1.0000
   4  -1   0    1965      81                                                        2195   -4.47    0.00  1.0000
   4   1   0    2053      81                                                        2288    4.49    0.00  1.0000
   4   1   0    2158      83                                                        2399    4.49    0.00  1.0000
   4   1   0    2067      92                                                        2303    4.49    0.00  1.0000
  -4   1   0    1974      81                                                        2204   -4.47    0.00  1.0000
  -4   1   0    2063      84                                                        2298   -4.47    0.00  1.0000
  -4   1   0    1932      83                                                        2160   -4.47    0.00  1.0000
   4   1   0    1877      78                                                        2102    4.49    0.00  1.0000
  -4   1   0    1988      85                                                        2219   -4.47    0.00  1.0000
  -4   1   0    2194      96                                                        2436   -4.47    0.00  1.0000
   5  -1   0    7591     300                                                        8985  -13.59    0.00  1.0000
  -5  -1   0    7535     300                                                        8922   13.58    0.00  1.0000
  -5  -1   0    7477     302                                                        8859   13.58    0.00  1.0000
  -5  -1   0    7636     303                                                        9032   13.58    0.00  1.0000
   5  -1   0    7869     317                                                        9287  -13.59    0.00  1.0000
   5  -1   0    7019     296                                                        8361  -13.59    0.00  1.0000
   5  -1   0    7464     301                                                        8846  -13.59    0.00  1.0000
   5   1   0    7663     313                                                        9062   13.58    0.00  1.0000
  -5   1   0    7744     318                                                        9151  -13.59    0.00  1.0000
  -5   1   0    7509     305                                                        8895  -13.59    0.00  1.0000
  -5   1   0    7906     304                                                        9327  -13.59    0.00  1.0000
  -5   1   0    7211     302                                                        8571  -13.59    0.00  1.0000
   5   1   0    7488     302                                                        8871   13.58    0.00  1.0000
   5   1   0    7118     296                                                        8468   13.58    0.00  1.0000
   5   1   0    7400     300                                                        8775   13.58    0.00  1.0000
   6  -1   0    2059     210                                                        6084   57.89    0.00  1.0000
   6  -1   0    1738     190                                                        5522   57.89    0.00  1.0000
  -6  -1   0    1544     191                                                        5174  -57.92    0.00  1.0000
  -6  -1   0    1558     190                                                        5200  -57.92    0.00  1.0000
   6  -1   0    1505     183                                                        5101   57.89    0.00  1.0000
  -6  -1   0    1722     189                                                        5497  -57.92    0.00  1.0000
   6  -1   0    1670     188                                                        5401   57.89    0.00  1.0000
   6   1   0    1667     188                                                        5397  -57.92    0.00  1.0000
   6   1   0    1948     206                                                        5895  -57.92    0.00  1.0000
  -6   1   0    2094     212                                                        6144   57.89    0.00  1.0000
  -6   1   0    1593     192                                                        5262   57.89    0.00  1.0000
  -6   1   0    1487     191                                                        5068   57.89    0.00  1.0000
   6   1   0    1476     189                                                        5050  -57.92    0.00  1.0000
  -6   1   0    1512     193                                                        5114   57.89    0.00  1.0000
  -7  -1   0    2358      43                                                         723   38.50    0.00  1.0000
  -7  -1   0    2341      38                                                         714   38.50    0.00  1.0000
   7  -1   0    2211      57                                                         644  -38.46    0.00  1.0000
  -7  -1   0    2318      44                                                         701   38.50    0.00  1.0000
   7  -1   0    2310      38                                                         698  -38.46    0.00  1.0000
   7  -1   0    2341      38                                                         715  -38.46    0.00  1.0000
   7  -1   0    2283      32                                                         683  -38.46    0.00  1.0000
   7   1   0    2217      32                                                         646   38.50    0.00  1.0000
  -7   1   0    2345      47                                                         717  -38.46    0.00  1.0000
   7   1   0    2320      38                                                         702   38.50    0.00  1.0000
   7   1   0    2116      38                                                         592   38.50    0.00  1.0000
   7   1   0    2298      55                                                         690   38.50    0.00  1.0000
  -7   1   0    2345      44                                                         717  -38.46    0.00  1.0000
  -7   1   0    2323      42                                                         705  -38.46    0.00  1.0000
  -7   1   0    2316      61                                                         701  -38.46    0.00  1.0000
  -8  -1   0     131      18                                                          21   27.94    0.00  1.0000
   8  -1   0     115      15                                                          29  -27.97    0.00  1.0000
  -8  -1   0      98      19                                                          40   27.94    0.00  1.0000
  -8  -1   0     156      12                                                          12   27.94    0.00  1.0000
   8  -1   0      96      25                                                          41  -27.97    0.00  1.0000
   8  -1   0     153      11                                                          13  -27.97    0.00  1.0000
   8  -1   0      98      10                                                          40  -27.97    0.00  1.0000
   8   1   0     186      20                                                           5   27.94    0.00  1.0000
   8   1   0     113      11                                                          30   27.94    0.00  1.0000
   8   1   0     156      12                                                          12   27.94    0.00  1.0000
  -8   1   0     131      22                                                          21  -27.97    0.00  1.0000
  -8   1   0     129      15                                                          22  -27.97    0.00  1.0000
   8   1   0     159      15                                                          11   27.94    0.00  1.0000
  -8   1   0     101      19                                                          38  -27.97    0.00  1.0000
  -8   1   0     249      22                                                         -20  -27.97    0.00  1.0000
  -9  -1   0     351      73                                                        1549  -36.58    0.00  1.0000
   9  -1   0     317      60                                                        1474   36.57    0.00  1.0000
  -9  -1   0     312      74                                                        1466  -36.58    0.00  1.0000
   9  -1   0     372      93                                                        1591   36.57    0.00  1.0000
  -9  -1   0     348      68                                                        1542  -36.58    0.00  1.0000
   9  -1   0     321      67                                                        1483   36.57    0.00  1.0000
   9  -1   0     360      68                                                        1566   36.57    0.00  1.0000
   9   1   0     342      62                                                        1530  -36.58    0.00  1.0000
  -9   1   0     334      77                                                        1512   36.57    0.00  1.0000
   9   1   0     345      68                                                        1535  -36.58    0.00  1.0000
   9   1   0     319      88                                                        1480  -36.58    0.00  1.0000
   9   1   0     348      70                                                        1542  -36.58    0.00  1.0000
  -9   1   0     321      73                                                        1484   36.57    0.00  1.0000
  -9   1   0     327      94                                                        1497   36.57    0.00  1.0000
  -9   1   0     335      74                                                        1513   36.57    0.00  1.0000
  10  -1   0     436      36                                                         734   11.03    0.00  1.0000
 -10  -1   0     436      44                                                         734  -11.02    0.00  1.0000
  10  -1   0     458      69                                                         762   11.03    0.00  1.0000
  10  -1   0     443      43                                                         743   11.03    0.00  1.0000
 -10  -1   0     418      53                                                         710  -11.02    0.00  1.0000
 -10  -1   0     401      51                                                         688  -11.02    0.00  1.0000
  10  -1   0     428      44                                                         724   11.03    0.00  1.0000
  10   1   0     413      45                                                         703  -11.02    0.00  1.0000
 -10   1   0     371      51                                                         649   11.03    0.00  1.0000
  10   1   0     473      67                                                         781  -11.02    0.00  1.0000
 -10   1   0     442      72                                                         741   11.03    0.00  1.0000
 -10   1   0     480      57                                                         791   11.03    0.00  1.0000
  10   1   0     442      39                                                         741  -11.02    0.00  1.0000
 -10   1   0     423      49                                                         717   11.03    0.00  1.0000
  10   1   0     410      46                                                         699  -11.02    0.00  1.0000
 -11  -1   0    2683      68                                                        1359   26.50    0.00  1.0000
  11  -1   0    2651      67                                                        1335  -26.51    0.00  1.0000
  11  -1   0    2676      66                                                        1353  -26.51    0.00  1.0000
  11  -1   0    2595      94                                                        1296  -26.51    0.00  1.0000
  11  -1   0    2701      58                                                        1371  -26.51    0.00  1.0000
 -11  -1   0    2681      77                                                        1357   26.50    0.00  1.0000
 -11  -1   0    2728      76                                                        1391   26.50    0.00  1.0000
 -11   1   0    2628     100                                                        1319  -26.51    0.00  1.0000
  11   1   0    2651      68                                                        1336   26.50    0.00  1.0000
 -11   1   0    2795      81                                                        1438  -26.51    0.00  1.0000
 -11   1   0    2714      76                                                        1380  -26.51    0.00  1.0000
  11   1   0    2664      91                                                        1345   26.50    0.00  1.0000
  11   1   0    2720      60                                                        1385   26.50    0.00  1.0000
 -11   1   0    2766      75                                                        1417  -26.51    0.00  1.0000
  11   1   0    2793      71                                                        1437   26.50    0.00  1.0000
  12  -1   0     727      46                                                         631    3.28    0.00  1.0000
  12  -1   0     814      49                                                         712    3.28    0.00  1.0000
  12  -1   0     684      74                                                         591    3.28    0.00  1.0000
 -12  -1   0     700      47                                                         605   -3.29    0.00  1.0000
 -12  -1   0     781      60                                                         681   -3.29    0.00  1.0000
  12  -1   0     750      38                                                         652    3.28    0.00  1.0000
 -12  -1   0     727      58                                                         631   -3.29    0.00  1.0000
  12   1   0     769      50                                                         670   -3.29    0.00  1.0000
 -12   1   0     801      62                                                         700    3.28    0.00  1.0000
 -12   1   0     699      75                                                         605    3.28    0.00  1.0000
  12   1   0     791      50                                                         690   -3.29    0.00  1.0000
  12   1   0     768      40                                                         669   -3.29    0.00  1.0000
 -12   1   0     741      54                                                         644    3.28    0.00  1.0000
 -12   1   0     715      58                                                         620    3.28    0.00  1.0000
  12   1   0     725      71                                                         629   -3.29    0.00  1.0000
  13  -1   0     792      50                                                         648    4.76    0.00  1.0000
  13  -1   0     827      39                                                         680    4.76    0.00  1.0000
  13  -1   0     625      67                                                         498    4.76    0.00  1.0000
 -13  -1   0     821      60                                                         675   -4.75    0.00  1.0000
  13  -1   0     657      45                                                         527    4.76    0.00  1.0000
 -13  -1   0     859      63                                                         709   -4.75    0.00  1.0000
  13   1   0     704      51                                                         569   -4.75    0.00  1.0000
 -13   1   0     855      63                                                         705    4.76    0.00  1.0000
 -13   1   0     698      56                                                         563    4.76    0.00  1.0000
 -13   1   0     854      66                                                         704    4.76    0.00  1.0000
  13   1   0     770      52                                                         629   -4.75    0.00  1.0000
  13   1   0     921      43                                                         766   -4.75    0.00  1.0000
  13   1   0     774      74                                                         632   -4.75    0.00  1.0000
  14  -1   0    2146      98                                                        2092    1.05    0.00  1.0000
 -14  -1   0    2102     108                                                        2048   -1.05    0.00  1.0000
  14  -1   0    1951      95                                                        1899    1.05    0.00  1.0000
  14  -1   0    1939     129                                                        1887    1.05    0.00  1.0000
 -14  -1   0    2094     108                                                        2040   -1.05    0.00  1.0000
  14  -1   0    2151      84                                                        2097    1.05    0.00  1.0000
  14   1   0    2136      87                                                        2082   -1.05    0.00  1.0000
 -14   1   0    2148     109                                                        2094    1.05    0.00  1.0000
  14   1   0    2021      98                                                        1968   -1.05    0.00  1.0000
  14   1   0    1872     125                                                        1821   -1.05    0.00  1.0000
  14   1   0    2206     103                                                        2151   -1.05    0.00  1.0000
 -14   1   0    1990     110                                                        1938    1.05    0.00  1.0000
  15  -1   0     729      67                                                         426   11.30    0.00  1.0000
 -15  -1   0     767      56                                                         454  -11.34    0.00  1.0000
 -15  -1   0     776      58                                                         461  -11.34    0.00  1.0000
  15  -1   0     785      40                                                         469   11.30    0.00  1.0000
  15  -1   0     784      49                                                         468   11.30    0.00  1.0000
 -15   1   0     839      61                                                         511   11.30    0.00  1.0000
  15   1   0     808      55                                                         486  -11.34    0.00  1.0000
 -15   1   0     754      54                                                         445   11.30    0.00  1.0000
  15   1   0     683      45                                                         390  -11.34    0.00  1.0000
  15   1   0     804      42                                                         483  -11.34    0.00  1.0000
  15   1   0     779      70                                                         463  -11.34    0.00  1.0000
  16  -1   0     135      29                                                           3  -22.73    0.00  1.0000
  16  -1   0     164      18                                                          -6  -22.73    0.00  1.0000
  16  -1   0     164      40                                                          -4  -22.73    0.00  1.0000
 -16  -1   0     164      34                                                         -16   22.74    0.00  1.0000
 -16  -1   0      94      37                                                          29   22.74    0.00  1.0000
  16   1   0     109      20                                                          14   22.74    0.00  1.0000
  16   1   0      84      43                                                          49   22.74    0.00  1.0000
  16   1   0     147      23                                                           1   22.74    0.00  1.0000
 -16   1   0      86      40                                                          45  -22.73    0.00  1.0000
 -16   1   0     107      36                                                          16  -22.73    0.00  1.0000
  16   1   0     125      28                                                           6   22.74    0.00  1.0000
  17  -1   0      20      44                                                          54    5.06    0.00  1.0000
 -17  -1   0      13      38                                                          42   -5.06    0.00  1.0000
 -17  -1   0       1      38                                                           4   -5.06    0.00  1.0000
  17  -1   0      18      24                                                          50    5.06    0.00  1.0000
  17   1   0      16      23                                                          47   -5.06    0.00  1.0000
  17   1   0      37      33                                                          80   -5.06    0.00  1.0000
  17   1   0      20      46                                                          53   -5.06    0.00  1.0000
 -17   1   0      18      41                                                          50    5.06    0.00  1.0000
  17   1   0      23      31                                                          59   -5.06    0.00  1.0000
 -17   1   0      22      44                                                          56    5.06    0.00  1.0000
 -18  -1   0     612      90                                                        1123  -15.57    0.00  1.0000
  18  -1   0     329      94                                                         724   15.56    0.00  1.0000
  18  -1   0     457      59                                                         909   15.56    0.00  1.0000
 -18  -1   0     551      94                                                        1040  -15.57    0.00  1.0000
  18   1   0     272      90                                                         638  -15.57    0.00  1.0000
  18   1   0     449      78                                                         898  -15.57    0.00  1.0000
 -18   1   0     375      81                                                         792   15.56    0.00  1.0000
 -18   1   0     486      92                                                         950   15.56    0.00  1.0000
  18   1   0     508      60                                                         981  -15.57    0.00  1.0000
  19  -1   0     143      26                                                          36  -10.61    0.00  1.0000
  19  -1   0     168      53                                                          49  -10.61    0.00  1.0000
 -19  -1   0     129      45                                                          29   10.63    0.00  1.0000
  19   1   0     151      36                                                          40   10.63    0.00  1.0000
 -19   1   0     217      48                                                          77  -10.61    0.00  1.0000
  19   1   0     268      57                                                         108   10.63    0.00  1.0000
 -19   1   0     159      47                                                          44  -10.61    0.00  1.0000
  20  -1   0     178      66                                                         180    0.12    0.00  1.0000
  20   1   0      51      54                                                          52   -0.13    0.00  1.0000
   0  -2   0     284      14                                                         225  -56.48    0.00  1.0000
   0  -2   0     224      12                                                         285  -56.48    0.00  1.0000
   0   2   0     247      12                                                         260  -56.48    0.00  1.0000
   0   2   0     285      14                                                         224  -56.48    0.00  1.0000
   0   2   0     253      15                                                         254  -56.48    0.00  1.0000
   1  -2   0     129       6                                                         -84   20.18    0.00  1.0000
   1  -2   0     129       7                                                         -78   20.18    0.00  1.0000
   1  -2   0     129       7                                                         -80   20.18    0.00  1.0000
  -1   2   0     129       5                                                         -74   20.18    0.00  1.0000
  -1   2   0     129       7                                                         -81   20.18    0.00  1.0000
  -1   2   0     129       9                                                         -81   20.18    0.00  1.0000
  -1   2   0     129       5                                                         -66   20.18    0.00  1.0000
  -1   2   0     129       8                                                         -68   20.18    0.00  1.0000
   1   2   0     130       7                                                         -83   20.21    0.00  1.0000
  -1   2   0     129       8                                                         -89   20.18    0.00  1.0000
  -1   2   0     129       8                                                         -74   20.18    0.00  1.0000
  -2  -2   0   44569    1177                                                       35626   39.67    0.00  1.0000
  -2  -2   0   43302    1178                                                       34494   39.67    0.00  1.0000
  -2  -2   0   46802    1176                                                       37625   39.67    0.00  1.0000
   2  -2   0   45787    1187                                                       36713   39.68    0.00  1.0000
   2  -2   0   43618    1177                                                       34774   39.68    0.00  1.0000
   2  -2   0   45598    1181                                                       36544   39.68    0.00  1.0000
  -2   2   0   45015    1194                                                       36022   39.68    0.00  1.0000
   2   2   0   44392    1185                                                       35468   39.67    0.00  1.0000
   2   2   0   42998    1176                                                       34223   39.67    0.00  1.0000
  -2   2   0   46699    1215                                                       37530   39.68    0.00  1.0000
  -2   2   0   43570    1178                                                       34731   39.68    0.00  1.0000
   2   2   0   43618    1175                                                       34776   39.67    0.00  1.0000
  -2   2   0   42645    1183                                                       33905   39.68    0.00  1.0000
   2   2   0   46131    1194                                                       37024   39.67    0.00  1.0000
  -2   2   0   45253    1188                                                       36235   39.68    0.00  1.0000
   3  -2   0    1942     190                                                        5335  -51.39    0.00  1.0000
  -3  -2   0    1764     177                                                        5037  -51.39    0.00  1.0000
   3  -2   0    1880     178                                                        5232  -51.39    0.00  1.0000
   3  -2   0    2005     179                                                        5438  -51.39    0.00  1.0000
  -3  -2   0    1674     177                                                        4884  -51.39    0.00  1.0000
   3   2   0    1832     180                                                        5152  -51.39    0.00  1.0000
  -3   2   0    1945     182                                                        5340  -51.39    0.00  1.0000
   3   2   0    1904     183                                                        5271  -51.39    0.00  1.0000
  -3   2   0    1854     184                                                        5188  -51.39    0.00  1.0000
   3   2   0    1910     179                                                        5281  -51.39    0.00  1.0000
  -3   2   0    1900     180                                                        5264  -51.39    0.00  1.0000
  -3   2   0    2138     191                                                        5656  -51.39    0.00  1.0000
   3   2   0    1778     175                                                        5061  -51.39    0.00  1.0000
   3   2   0    1784     180                                                        5070  -51.39    0.00  1.0000
  -3   2   0    1809     180                                                        5112  -51.39    0.00  1.0000
  -4  -2   0   10627     481                                                       14200   28.52    0.00  1.0000
   4  -2   0   10630     481                                                       14203   28.52    0.00  1.0000
   4  -2   0   10870     484                                                       14480   28.52    0.00  1.0000
  -4  -2   0   10770     481                                                       14365   28.52    0.00  1.0000
   4  -2   0   11054     495                                                       14693   28.52    0.00  1.0000
   4  -2   0   10556     479                                                       14118   28.52    0.00  1.0000
   4   2   0   11220     483                                                       14884   28.52    0.00  1.0000
  -4   2   0   10689     485                                                       14271   28.52    0.00  1.0000
  -4   2   0   11380     496                                                       15068   28.52    0.00  1.0000
   4   2   0   11316     481                                                       14994   28.52    0.00  1.0000
   4   2   0   10827     489                                                       14431   28.52    0.00  1.0000
  -4   2   0   10575     482                                                       14140   28.52    0.00  1.0000
   4   2   0   10843     478                                                       14449   28.52    0.00  1.0000
  -4   2   0   10633     482                                                       14207   28.52    0.00  1.0000
  -4   2   0   10704     487                                                       14289   28.52    0.00  1.0000
  -5  -2   0     140      22                                                         251    7.12    0.00  1.0000
   5  -2   0      53      23                                                         128    7.13    0.00  1.0000
   5  -2   0     130      20                                                         238    7.13    0.00  1.0000
   5  -2   0     129      16                                                         236    7.13    0.00  1.0000
  -5  -2   0     130      23                                                         238    7.12    0.00  1.0000
   5  -2   0      94      19                                                         188    7.13    0.00  1.0000
   5   2   0      91      17                                                         184    7.12    0.00  1.0000
  -5   2   0      82      27                                                         171    7.13    0.00  1.0000
  -5   2   0     102      25                                                         200    7.13    0.00  1.0000
  -5   2   0     108      20                                                         208    7.13    0.00  1.0000
  -5   2   0     113      24                                                         215    7.13    0.00  1.0000
   5   2   0      57      22                                                         134    7.12    0.00  1.0000
   5   2   0     124      16                                                         230    7.12    0.00  1.0000
  -5   2   0     168      24                                                         288    7.13    0.00  1.0000
   5   2   0     101      20                                                         198    7.12    0.00  1.0000
   6  -2   0      38      24                                                         253  -39.11    0.00  1.0000
   6  -2   0      48      36                                                         228  -39.11    0.00  1.0000
  -6  -2   0      29      27                                                         277  -39.09    0.00  1.0000
  -6  -2   0      22      26                                                         301  -39.09    0.00  1.0000
   6  -2   0      23      19                                                         296  -39.11    0.00  1.0000
   6  -2   0      43      23                                                         241  -39.11    0.00  1.0000
  -6   2   0      45      29                                                         236  -39.11    0.00  1.0000
   6   2   0      38      25                                                         253  -39.09    0.00  1.0000
   6   2   0      58      30                                                         208  -39.09    0.00  1.0000
  -6   2   0      35      25                                                         259  -39.11    0.00  1.0000
   6   2   0      45      22                                                         236  -39.09    0.00  1.0000
  -6   2   0      23      30                                                         299  -39.11    0.00  1.0000
  -6   2   0      61      35                                                         203  -39.11    0.00  1.0000
  -6   2   0      18      29                                                         317  -39.11    0.00  1.0000
   6   2   0      19      20                                                         312  -39.09    0.00  1.0000
   7  -2   0     546      97                                                        2715   50.99    0.00  1.0000
  -7  -2   0     513     106                                                        2641   51.00    0.00  1.0000
   7  -2   0     525     103                                                        2667   50.99    0.00  1.0000
  -7  -2   0     548     106                                                        2719   51.00    0.00  1.0000
   7  -2   0     517     103                                                        2649   50.99    0.00  1.0000
   7  -2   0     551     126                                                        2725   50.99    0.00  1.0000
  -7   2   0     602     128                                                        2838   50.99    0.00  1.0000
   7   2   0     557     104                                                        2740   51.00    0.00  1.0000
  -7   2   0     550     112                                                        2724   50.99    0.00  1.0000
   7   2   0     507      98                                                        2627   51.00    0.00  1.0000
   7   2   0     528     118                                                        2675   51.00    0.00  1.0000
  -7   2   0     632     113                                                        2903   50.99    0.00  1.0000
  -7   2   0     537     107                                                        2695   50.99    0.00  1.0000
   7   2   0     596     107                                                        2824   51.00    0.00  1.0000
   8  -2   0      73      23                                                          44  -26.48    0.00  1.0000
   8  -2   0      46      16                                                          73  -26.48    0.00  1.0000
   8  -2   0      73      11                                                          44  -26.48    0.00  1.0000
   8  -2   0      41      16                                                          81  -26.48    0.00  1.0000
  -8  -2   0      51      20                                                          67  -26.53    0.00  1.0000
  -8  -2   0      55      20                                                          62  -26.53    0.00  1.0000
   8   2   0      52      18                                                          66  -26.53    0.00  1.0000
   8   2   0      62      12                                                          55  -26.53    0.00  1.0000
  -8   2   0      54      25                                                          63  -26.48    0.00  1.0000
  -8   2   0      46      21                                                          73  -26.48    0.00  1.0000
  -8   2   0      72      26                                                          45  -26.48    0.00  1.0000
  -8   2   0      51      20                                                          67  -26.48    0.00  1.0000
   8   2   0      42      18                                                          80  -26.53    0.00  1.0000
  -9  -2   0     720      63                                                        1159  -12.79    0.00  1.0000
   9  -2   0     894      86                                                        1378  -12.83    0.00  1.0000
   9  -2   0     835      60                                                        1305  -12.83    0.00  1.0000
  -9  -2   0     793      64                                                        1251  -12.79    0.00  1.0000
   9  -2   0     827      60                                                        1295  -12.83    0.00  1.0000
   9  -2   0     833      52                                                        1303  -12.83    0.00  1.0000
   9   2   0     761      60                                                        1210  -12.79    0.00  1.0000
  -9   2   0     740      64                                                        1185  -12.83    0.00  1.0000
  -9   2   0     772      68                                                        1226  -12.83    0.00  1.0000
  -9   2   0     788      69                                                        1246  -12.83    0.00  1.0000
  -9   2   0     807      85                                                        1270  -12.83    0.00  1.0000
   9   2   0     675      52                                                        1102  -12.79    0.00  1.0000
   9   2   0     819      77                                                        1283  -12.79    0.00  1.0000
   9   2   0     708      62                                                        1143  -12.79    0.00  1.0000
  10  -2   0      52      44                                                         709   34.43    0.00  1.0000
  10  -2   0      37      35                                                         650   34.43    0.00  1.0000
  10  -2   0      39      43                                                         656   34.43    0.00  1.0000
 -10  -2   0      52      51                                                         707   34.43    0.00  1.0000
 -10  -2   0      50      49                                                         700   34.43    0.00  1.0000
  10  -2   0      57      71                                                         726   34.43    0.00  1.0000
  10   2   0      25      36                                                         596   34.43    0.00  1.0000
 -10   2   0      49      56                                                         697   34.43    0.00  1.0000
  10   2   0      19      45                                                         565   34.43    0.00  1.0000
  10   2   0      54      63                                                         714   34.43    0.00  1.0000
  10   2   0      36      44                                                         645   34.43    0.00  1.0000
 -10   2   0      29      51                                                         612   34.43    0.00  1.0000
 -10   2   0      48      51                                                         693   34.43    0.00  1.0000
 -10   2   0      61      72                                                         738   34.43    0.00  1.0000
 -11  -2   0     368      23                                                          14  -27.71    0.00  1.0000
  11  -2   0     244      12                                                         -10  -27.69    0.00  1.0000
 -11  -2   0     357      23                                                          12  -27.71    0.00  1.0000
  11  -2   0     244      29                                                         -24  -27.69    0.00  1.0000
  11  -2   0     244      16                                                         -25  -27.69    0.00  1.0000
 -11  -2   0     244      13                                                         -14  -27.71    0.00  1.0000
  11  -2   0     244      12                                                         -13  -27.69    0.00  1.0000
  11   2   0     244      19                                                          -2  -27.71    0.00  1.0000
 -11   2   0     386      23                                                          18  -27.69    0.00  1.0000
 -11   2   0     244      26                                                          -7  -27.69    0.00  1.0000
  11   2   0     244      13                                                          -5  -27.71    0.00  1.0000
 -11   2   0     244      31                                                          -1  -27.69    0.00  1.0000
 -11   2   0     244      23                                                          -3  -27.69    0.00  1.0000
  11   2   0     307      17                                                           4  -27.71    0.00  1.0000
  11   2   0     347      26                                                          10  -27.71    0.00  1.0000
  12  -2   0     853      70                                                         545   10.41    0.00  1.0000
 -12  -2   0     690      47                                                         416   10.42    0.00  1.0000
  12  -2   0     666      32                                                         398   10.41    0.00  1.0000
  12  -2   0     733      40                                                         450   10.41    0.00  1.0000
  12  -2   0     681      37                                                         409   10.41    0.00  1.0000
 -12  -2   0     844      54                                                         537   10.42    0.00  1.0000
 -12   2   0     770      53                                                         479   10.41    0.00  1.0000
  12   2   0     709      46                                                         431   10.42    0.00  1.0000
  12   2   0     758      44                                                         469   10.42    0.00  1.0000
  12   2   0     734      57                                                         450   10.42    0.00  1.0000
 -12   2   0     682      62                                                         410   10.41    0.00  1.0000
  12   2   0     802      36                                                         504   10.42    0.00  1.0000
 -12   2   0     622      44                                                         364   10.41    0.00  1.0000
 -12   2   0     625      49                                                         366   10.41    0.00  1.0000
 -13  -2   0     304      46                                                         390    4.09    0.00  1.0000
  13  -2   0     266      39                                                         347    4.09    0.00  1.0000
  13  -2   0     123      47                                                         179    4.09    0.00  1.0000
  13  -2   0     196      32                                                         266    4.09    0.00  1.0000
  13  -2   0     227      30                                                         302    4.09    0.00  1.0000
 -13  -2   0     278      47                                                         360    4.09    0.00  1.0000
  13   2   0     259      40                                                         339    4.09    0.00  1.0000
  13   2   0     213      30                                                         286    4.09    0.00  1.0000
  13   2   0     241      41                                                         318    4.09    0.00  1.0000
 -13   2   0     193      45                                                         262    4.09    0.00  1.0000
 -13   2   0     218      42                                                         291    4.09    0.00  1.0000
  13   2   0     218      53                                                         291    4.09    0.00  1.0000
 -13   2   0     200      42                                                         271    4.09    0.00  1.0000
 -14  -2   0     395      39                                                         165  -12.49    0.00  1.0000
  14  -2   0     485      58                                                         225  -12.46    0.00  1.0000
 -14  -2   0     409      39                                                         174  -12.49    0.00  1.0000
  14  -2   0     393      24                                                         164  -12.46    0.00  1.0000
  14  -2   0     505      37                                                         239  -12.46    0.00  1.0000
  14   2   0     397      48                                                         166  -12.49    0.00  1.0000
  14   2   0     342      33                                                         131  -12.49    0.00  1.0000
  14   2   0     551      39                                                         270  -12.49    0.00  1.0000
 -14   2   0     497      45                                                         233  -12.46    0.00  1.0000
 -14   2   0     412      40                                                         176  -12.46    0.00  1.0000
  14   2   0     431      27                                                         188  -12.49    0.00  1.0000
 -14   2   0     406      43                                                         172  -12.46    0.00  1.0000
 -15  -2   0     866      91                                                        1323   12.33    0.00  1.0000
  15  -2   0     797      63                                                        1237   12.32    0.00  1.0000
 -15  -2   0     849      91                                                        1303   12.33    0.00  1.0000
  15  -2   0     996     118                                                        1483   12.32    0.00  1.0000
  15  -2   0     814      77                                                        1258   12.32    0.00  1.0000
  15   2   0     887      68                                                        1349   12.33    0.00  1.0000
  15   2   0     878      84                                                        1338   12.33    0.00  1.0000
  15   2   0     998      88                                                        1486   12.33    0.00  1.0000
  15   2   0    1018     111                                                        1510   12.33    0.00  1.0000
 -15   2   0     899      97                                                        1364   12.32    0.00  1.0000
 -15   2   0     898      93                                                        1363   12.32    0.00  1.0000
 -16  -2   0     330      49                                                         265   -3.33    0.00  1.0000
  16  -2   0     217      56                                                         165   -3.36    0.00  1.0000
 -16  -2   0     374      52                                                         305   -3.33    0.00  1.0000
  16  -2   0     231      27                                                         177   -3.36    0.00  1.0000
  16   2   0     324      33                                                         260   -3.33    0.00  1.0000
 -16   2   0     327      49                                                         262   -3.36    0.00  1.0000
  16   2   0     238      54                                                         184   -3.33    0.00  1.0000
  16   2   0     307      42                                                         245   -3.33    0.00  1.0000
 -16   2   0     275      51                                                         216   -3.36    0.00  1.0000
  16   2   0     325      43                                                         261   -3.33    0.00  1.0000
 -17  -2   0       5      37                                                          23   -4.73    0.00  1.0000
  17  -2   0       5      46                                                          23   -4.70    0.00  1.0000
 -17  -2   0       7      37                                                         -11   -4.73    0.00  1.0000
  17  -2   0       7      19                                                          -4   -4.70    0.00  1.0000
 -17   2   0       0      41                                                          11   -4.70    0.00  1.0000
 -17   2   0       2      39                                                          15   -4.70    0.00  1.0000
  17   2   0      11      41                                                          35   -4.73    0.00  1.0000
  17   2   0      21      32                                                          52   -4.73    0.00  1.0000
  17   2   0       4      29                                                          21   -4.73    0.00  1.0000
  17   2   0       7      21                                                          -8   -4.73    0.00  1.0000
  18  -2   0     732      55                                                         824    2.91    0.00  1.0000
 -18  -2   0     789      90                                                         885    2.95    0.00  1.0000
 -18   2   0     709      80                                                         799    2.91    0.00  1.0000
  18   2   0     782      79                                                         878    2.95    0.00  1.0000
  18   2   0     789      79                                                         885    2.95    0.00  1.0000
  18   2   0     678      92                                                         767    2.95    0.00  1.0000
 -18   2   0     727      85                                                         818    2.91    0.00  1.0000
 -19  -2   0       1      44                                                         -13    1.46    0.00  1.0000
  19  -2   0      16      26                                                          23    1.49    0.00  1.0000
 -19   2   0      93      51                                                         110    1.49    0.00  1.0000
  19   2   0       7      46                                                          12    1.46    0.00  1.0000
  19   2   0      18      39                                                          26    1.46    0.00  1.0000
 -19   2   0      14      47                                                          21    1.49    0.00  1.0000
  19   2   0      53      37                                                          66    1.46    0.00  1.0000
   1  -3   0   23780     661                                                       19629   25.02    0.00  1.0000
   1  -3   0   24860     666                                                       20611   25.02    0.00  1.0000
  -1   3   0   26184     671                                                       21818   25.02    0.00  1.0000
  -1   3   0   23968     664                                                       19800   25.02    0.00  1.0000
  -1   3   0   24029     664                                                       19855   25.02    0.00  1.0000
  -1   3   0   24442     664                                                       20231   25.02    0.00  1.0000
   1   3   0   24049     663                                                       19871  -25.04    0.00  1.0000
  -1   3   0   22783     662                                                       18724   25.02    0.00  1.0000
   2  -3   0   11005     365                                                       11161   -1.31    0.00  1.0000
  -2  -3   0   10689     360                                                       10843    1.32    0.00  1.0000
  -2  -3   0   10935     360                                                       11091    1.32    0.00  1.0000
   2  -3   0   10585     365                                                       10738   -1.31    0.00  1.0000
  -2   3   0   10658     367                                                       10811   -1.31    0.00  1.0000
   2   3   0   10991     365                                                       11147    1.32    0.00  1.0000
  -2   3   0   10612     366                                                       10765   -1.31    0.00  1.0000
  -2   3   0   11039     370                                                       11195   -1.31    0.00  1.0000
  -2   3   0   10441     366                                                       10592   -1.31    0.00  1.0000
  -2   3   0   10621     362                                                       10774   -1.31    0.00  1.0000
  -2   3   0   10932     371                                                       11087   -1.31    0.00  1.0000
  -3  -3   0   10469     376                                                       10989   -4.46    0.00  1.0000
   3  -3   0   10733     378                                                       11258    4.44    0.00  1.0000
   3  -3   0   10407     379                                                       10924    4.44    0.00  1.0000
   3   3   0   11417     379                                                       11960   -4.46    0.00  1.0000
   3   3   0   10848     379                                                       11377   -4.46    0.00  1.0000
   3   3   0   10506     378                                                       11027   -4.46    0.00  1.0000
   3   3   0   11344     380                                                       11885   -4.46    0.00  1.0000
  -3   3   0   10962     385                                                       11493    4.44    0.00  1.0000
  -3   3   0   10853     378                                                       11381    4.44    0.00  1.0000
  -3   3   0   10975     389                                                       11506    4.44    0.00  1.0000
   3   3   0   11143     379                                                       11680   -4.46    0.00  1.0000
  -3   3   0   10360     380                                                       10876    4.44    0.00  1.0000
  -3   3   0   10711     382                                                       11236    4.44    0.00  1.0000
  -3   3   0   10553     382                                                       11074    4.44    0.00  1.0000
   4  -3   0   12037     688                                                       20626  -60.14    0.00  1.0000
  -4  -3   0   11642     687                                                       20110   60.15    0.00  1.0000
   4  -3   0   12340     690                                                       21022  -60.14    0.00  1.0000
  -4  -3   0   11656     688                                                       20128   60.15    0.00  1.0000
   4  -3   0   13098     705                                                       22007  -60.14    0.00  1.0000
  -4   3   0   11585     690                                                       20033  -60.14    0.00  1.0000
   4   3   0   12989     694                                                       21868   60.15    0.00  1.0000
  -4   3   0   11760     696                                                       20263  -60.14    0.00  1.0000
  -4   3   0   13088     705                                                       21994  -60.14    0.00  1.0000
   4   3   0   12099     690                                                       20709   60.15    0.00  1.0000
  -4   3   0   11930     691                                                       20485  -60.14    0.00  1.0000
  -4   3   0   11644     693                                                       20110  -60.14    0.00  1.0000
   4   3   0   12394     691                                                       21094   60.15    0.00  1.0000
  -5  -3   0    5301      49                                                        1068  -71.25    0.00  1.0000
  -5  -3   0    5363      48                                                        1096  -71.25    0.00  1.0000
   5  -3   0    5582      49                                                        1197   71.24    0.00  1.0000
   5  -3   0    5450      66                                                        1136   71.24    0.00  1.0000
   5  -3   0    5430      47                                                        1127   71.24    0.00  1.0000
  -5   3   0    5491      51                                                        1155   71.24    0.00  1.0000
  -5   3   0    5521      67                                                        1169   71.24    0.00  1.0000
  -5   3   0    5463      51                                                        1142   71.24    0.00  1.0000
   5   3   0    5505      57                                                        1161  -71.25    0.00  1.0000
   5   3   0    5321      50                                                        1077  -71.25    0.00  1.0000
  -5   3   0    5357      57                                                        1094   71.24    0.00  1.0000
   5   3   0    5466      43                                                        1143  -71.25    0.00  1.0000
   5   3   0    5490      50                                                        1154  -71.25    0.00  1.0000
  -5   3   0    5465      56                                                        1143   71.24    0.00  1.0000
  -6  -3   0   11743     373                                                       10794    7.93    0.00  1.0000
   6  -3   0   11443     369                                                       10508   -7.92    0.00  1.0000
   6  -3   0   12731     397                                                       11743   -7.92    0.00  1.0000
  -6  -3   0   11781     374                                                       10831    7.93    0.00  1.0000
   6  -3   0   12262     374                                                       11293   -7.92    0.00  1.0000
  -6   3   0   11375     375                                                       10443   -7.92    0.00  1.0000
   6   3   0   11713     368                                                       10765    7.93    0.00  1.0000
   6   3   0   12255     375                                                       11285    7.93    0.00  1.0000
  -6   3   0   12935     397                                                       11939   -7.92    0.00  1.0000
  -6   3   0   12449     384                                                       11473   -7.92    0.00  1.0000
  -6   3   0   11670     375                                                       10725   -7.92    0.00  1.0000
   6   3   0   12104     384                                                       11140    7.93    0.00  1.0000
  -6   3   0   11504     380                                                       10566   -7.92    0.00  1.0000
   6   3   0   12162     377                                                       11196    7.93    0.00  1.0000
  -7  -3   0    4564      85                                                        2023   40.07    0.00  1.0000
   7  -3   0    4576      79                                                        2030  -40.09    0.00  1.0000
   7  -3   0    4648     107                                                        2078  -40.09    0.00  1.0000
  -7  -3   0    4627      87                                                        2065   40.07    0.00  1.0000
   7  -3   0    4650      84                                                        2079  -40.09    0.00  1.0000
  -7   3   0    4579      88                                                        2032  -40.09    0.00  1.0000
   7   3   0    4803      89                                                        2183   40.07    0.00  1.0000
   7   3   0    4862      98                                                        2223   40.07    0.00  1.0000
   7   3   0    4748      79                                                        2146   40.07    0.00  1.0000
  -7   3   0    4519      86                                                        1992  -40.09    0.00  1.0000
   7   3   0    4840      87                                                        2208   40.07    0.00  1.0000
  -7   3   0    4723      94                                                        2128  -40.09    0.00  1.0000
  -7   3   0    4944      97                                                        2277  -40.09    0.00  1.0000
  -7   3   0    5003     111                                                        2317  -40.09    0.00  1.0000
  -8  -3   0    1100      22                                                         130  -38.68    0.00  1.0000
  -8  -3   0    1248      25                                                         184  -38.68    0.00  1.0000
   8  -3   0    1292      23                                                         201   38.69    0.00  1.0000
   8  -3   0    1130      16                                                         140   38.69    0.00  1.0000
   8  -3   0    1277      23                                                         195   38.69    0.00  1.0000
   8  -3   0    1398      38                                                         244   38.69    0.00  1.0000
   8   3   0    1324      32                                                         214  -38.68    0.00  1.0000
  -8   3   0    1262      24                                                         189   38.69    0.00  1.0000
   8   3   0    1266      18                                                         191  -38.68    0.00  1.0000
  -8   3   0    1379      39                                                         236   38.69    0.00  1.0000
   8   3   0    1307      24                                                         207  -38.68    0.00  1.0000
   8   3   0    1324      25                                                         214  -38.68    0.00  1.0000
  -8   3   0    1337      33                                                         219   38.69    0.00  1.0000
  -8   3   0    1095      27                                                         128   38.69    0.00  1.0000
  -8   3   0    1121      23                                                         137   38.69    0.00  1.0000
   9  -3   0     169      79                                                        1069  -34.92    0.00  1.0000
   9  -3   0     150      53                                                        1019  -34.92    0.00  1.0000
   9  -3   0     150      53                                                        1019  -34.92    0.00  1.0000
   9  -3   0     157      46                                                        1037  -34.92    0.00  1.0000
  -9  -3   0     183      59                                                        1102   34.94    0.00  1.0000
  -9  -3   0     172      57                                                        1076   34.94    0.00  1.0000
  -9   3   0     198      67                                                        1139  -34.92    0.00  1.0000
   9   3   0     199      48                                                        1142   34.94    0.00  1.0000
   9   3   0     135      68                                                         981   34.94    0.00  1.0000
   9   3   0     184      59                                                        1106   34.94    0.00  1.0000
   9   3   0     168      56                                                        1066   34.94    0.00  1.0000
  -9   3   0     155      66                                                        1033  -34.92    0.00  1.0000
  -9   3   0     219      62                                                        1188  -34.92    0.00  1.0000
  10  -3   0     152      49                                                        1064   36.07    0.00  1.0000
  10  -3   0     153      57                                                        1067   36.07    0.00  1.0000
 -10  -3   0     209      63                                                        1209  -36.10    0.00  1.0000
  10  -3   0     163      85                                                        1092   36.07    0.00  1.0000
  10  -3   0     182      58                                                        1142   36.07    0.00  1.0000
 -10  -3   0     199      65                                                        1185  -36.10    0.00  1.0000
 -10   3   0     146      69                                                        1047   36.07    0.00  1.0000
 -10   3   0     173      65                                                        1119   36.07    0.00  1.0000
 -10   3   0     186      87                                                        1150   36.07    0.00  1.0000
  10   3   0     192      61                                                        1166  -36.10    0.00  1.0000
  10   3   0     168      75                                                        1105  -36.10    0.00  1.0000
 -10   3   0     175      72                                                        1123   36.07    0.00  1.0000
  10   3   0     152      51                                                        1064  -36.10    0.00  1.0000
  10   3   0     179      64                                                        1134  -36.10    0.00  1.0000
  11  -3   0     190      40                                                         109   -5.96    0.00  1.0000
 -11  -3   0     197      28                                                         114    5.95    0.00  1.0000
 -11  -3   0     212      29                                                         126    5.95    0.00  1.0000
  11  -3   0     169      17                                                          93   -5.96    0.00  1.0000
  11  -3   0     190      25                                                         109   -5.96    0.00  1.0000
  11  -3   0     133      20                                                          67   -5.96    0.00  1.0000
 -11   3   0      46      36                                                          12   -5.96    0.00  1.0000
 -11   3   0     209      31                                                         123   -5.96    0.00  1.0000
 -11   3   0     252      36                                                         157   -5.96    0.00  1.0000
 -11   3   0     126      29                                                          62   -5.96    0.00  1.0000
  11   3   0     206      27                                                         121    5.95    0.00  1.0000
  11   3   0     117      30                                                          56    5.95    0.00  1.0000
  11   3   0     137      24                                                          70    5.95    0.00  1.0000
  11   3   0     216      20                                                         129    5.95    0.00  1.0000
  12  -3   0     216      62                                                        1077  -32.24    0.00  1.0000
  12  -3   0     240      95                                                        1130  -32.24    0.00  1.0000
  12  -3   0     282      64                                                        1220  -32.24    0.00  1.0000
 -12  -3   0     255      73                                                        1164   32.26    0.00  1.0000
 -12  -3   0     300      73                                                        1258   32.26    0.00  1.0000
  12  -3   0     235      53                                                        1119  -32.24    0.00  1.0000
  12   3   0     191      69                                                        1021   32.26    0.00  1.0000
  12   3   0     227      84                                                        1103   32.26    0.00  1.0000
  12   3   0     236      55                                                        1122   32.26    0.00  1.0000
  12   3   0     254      69                                                        1161   32.26    0.00  1.0000
 -12   3   0     197      78                                                        1034  -32.24    0.00  1.0000
 -12   3   0     267      74                                                        1188  -32.24    0.00  1.0000
 -12   3   0     278     103                                                        1211  -32.24    0.00  1.0000
 -12   3   0     219      79                                                        1085  -32.24    0.00  1.0000
  13  -3   0    2960      71                                                        1282   32.99    0.00  1.0000
  13  -3   0    3109     108                                                        1381   32.99    0.00  1.0000
  13  -3   0    2906      59                                                        1247   32.99    0.00  1.0000
 -13  -3   0    2910      81                                                        1249  -33.01    0.00  1.0000
 -13  -3   0    2927      79                                                        1260  -33.01    0.00  1.0000
  13   3   0    2974      62                                                        1291  -33.01    0.00  1.0000
 -13   3   0    2796      88                                                        1175   32.99    0.00  1.0000
  13   3   0    2873      93                                                        1225  -33.01    0.00  1.0000
 -13   3   0    3156      84                                                        1412   32.99    0.00  1.0000
  13   3   0    3119      77                                                        1387  -33.01    0.00  1.0000
  13   3   0    2912      78                                                        1250  -33.01    0.00  1.0000
 -13   3   0    2979      89                                                        1295   32.99    0.00  1.0000
 -14  -3   0      19      32                                                          47    8.89    0.00  1.0000
 -14  -3   0      11      32                                                          24    8.89    0.00  1.0000
  14  -3   0      34      44                                                          77   -8.90    0.00  1.0000
  14  -3   0      10      18                                                          22   -8.90    0.00  1.0000
  14  -3   0      16      27                                                          41   -8.90    0.00  1.0000
  14   3   0      10      19                                                          14    8.89    0.00  1.0000
  14   3   0      10      28                                                          13    8.89    0.00  1.0000
 -14   3   0      25      35                                                         -15   -8.90    0.00  1.0000
 -14   3   0      24      34                                                          59   -8.90    0.00  1.0000
  14   3   0      15      27                                                          39    8.89    0.00  1.0000
 -14   3   0      19      32                                                          47   -8.90    0.00  1.0000
  14   3   0      34      39                                                          78    8.89    0.00  1.0000
  15  -3   0    1278     112                                                        1239    0.97    0.00  1.0000
 -15  -3   0    1298      90                                                        1259   -0.97    0.00  1.0000
 -15  -3   0    1343      86                                                        1303   -0.97    0.00  1.0000
  15  -3   0    1226      61                                                        1188    0.97    0.00  1.0000
  15   3   0    1319      65                                                        1280   -0.97    0.00  1.0000
 -15   3   0    1252      93                                                        1213    0.97    0.00  1.0000
  15   3   0    1325      84                                                        1285   -0.97    0.00  1.0000
  15   3   0    1282     100                                                        1243   -0.97    0.00  1.0000
  15   3   0    1387      85                                                        1347   -0.97    0.00  1.0000
 -15   3   0    1378      91                                                        1338    0.97    0.00  1.0000
  16  -3   0    1033      60                                                        1161   -3.44    0.00  1.0000
 -16  -3   0     945      89                                                        1067    3.41    0.00  1.0000
 -16   3   0     996      94                                                        1122   -3.44    0.00  1.0000
  16   3   0    1047      81                                                        1175    3.41    0.00  1.0000
 -16   3   0    1056      91                                                        1186   -3.44    0.00  1.0000
  16   3   0    1053      84                                                        1181    3.41    0.00  1.0000
  16   3   0     975     100                                                        1099    3.41    0.00  1.0000
  16   3   0    1115      63                                                        1247    3.41    0.00  1.0000
  17  -3   0     116      23                                                          83   -2.95    0.00  1.0000
 -17  -3   0      88      40                                                          59    2.97    0.00  1.0000
 -17   3   0      42      39                                                          23   -2.95    0.00  1.0000
  17   3   0     136      39                                                         100    2.97    0.00  1.0000
  17   3   0     156      39                                                         117    2.97    0.00  1.0000
  17   3   0     108      45                                                          76    2.97    0.00  1.0000
 -17   3   0     240      51                                                         191   -2.95    0.00  1.0000
  18  -3   0       2      22                                                          17    9.48    0.00  1.0000
 -18  -3   0       4      44                                                          50   -9.49    0.00  1.0000
  18   3   0       2      37                                                          17   -9.49    0.00  1.0000
 -18   3   0       2      46                                                          17    9.48    0.00  1.0000
  18   3   0       5      46                                                          55   -9.49    0.00  1.0000
 -18   3   0       4      44                                                          51    9.48    0.00  1.0000
  18   3   0       2      35                                                          41   -9.49    0.00  1.0000
  19  -3   0      94      31                                                         154   -4.79    0.00  1.0000
 -19  -3   0     108      55                                                         171    4.77    0.00  1.0000
  19   3   0     137      49                                                         207    4.77    0.00  1.0000
  19   3   0     156      59                                                         231    4.77    0.00  1.0000
 -19   3   0     107      55                                                         170   -4.79    0.00  1.0000
 -19   3   0     134      62                                                         204   -4.79    0.00  1.0000
  19   3   0     119      52                                                         185    4.77    0.00  1.0000
   0  -4   0     326      80                                                        2286  -53.22    0.00  1.0000
   0  -4   0     351      80                                                        2353  -53.22    0.00  1.0000
   0   4   0     341      86                                                        2327  -53.22    0.00  1.0000
   0   4   0     347      82                                                        2344  -53.22    0.00  1.0000
   0   4   0     400      87                                                        2478  -53.22    0.00  1.0000
   1  -4   0     132      15                                                         204    4.99    0.00  1.0000
  -1  -4   0     127      11                                                         198    5.00    0.00  1.0000
  -1   4   0     140      19                                                         214    4.99    0.00  1.0000
   1   4   0     128      10                                                         199    5.00    0.00  1.0000
   1   4   0     130      17                                                         202    5.00    0.00  1.0000
  -1   4   0     160      18                                                         239    4.99    0.00  1.0000
  -1   4   0     157      18                                                         235    4.99    0.00  1.0000
  -1   4   0     146      20                                                         222    4.99    0.00  1.0000
  -2  -4   0   44933    1823                                                       52605   30.84    0.00  1.0000
  -2  -4   0   48895    1823                                                       56886   30.84    0.00  1.0000
   2  -4   0   47531    1829                                                       55415   30.85    0.00  1.0000
  -2   4   0   47613    1819                                                       55504   30.85    0.00  1.0000
  -2   4   0   45938    1824                                                       53694   30.85    0.00  1.0000
  -2   4   0   48174    1834                                                       56110   30.85    0.00  1.0000
   2   4   0   48130    1823                                                       56060   30.84    0.00  1.0000
  -2   4   0   51120    1863                                                       59285   30.85    0.00  1.0000
  -2   4   0   47812    1833                                                       55719   30.85    0.00  1.0000
  -2   4   0   46578    1831                                                       54386   30.85    0.00  1.0000
  -2   4   0   46830    1844                                                       54658   30.85    0.00  1.0000
   3  -4   0    1600     113                                                        3202   29.43    0.00  1.0000
   3  -4   0    1629     114                                                        3243   29.43    0.00  1.0000
  -3  -4   0    1573     109                                                        3165   29.44    0.00  1.0000
   3   4   0    1534     106                                                        3110   29.44    0.00  1.0000
  -3   4   0    1473     110                                                        3022   29.43    0.00  1.0000
  -3   4   0    1506     120                                                        3069   29.43    0.00  1.0000
   3   4   0    1552     114                                                        3136   29.44    0.00  1.0000
  -3   4   0    1676     123                                                        3309   29.43    0.00  1.0000
  -3   4   0    1534     115                                                        3109   29.43    0.00  1.0000
  -3   4   0    1651     117                                                        3275   29.43    0.00  1.0000
  -3   4   0    1488     115                                                        3043   29.43    0.00  1.0000
   4  -4   0    2501      31                                                         532  -47.80    0.00  1.0000
  -4  -4   0    2388      28                                                         480  -47.82    0.00  1.0000
   4  -4   0    2581      31                                                         569  -47.80    0.00  1.0000
  -4   4   0    2600      37                                                         578  -47.80    0.00  1.0000
   4   4   0    2437      29                                                         502  -47.82    0.00  1.0000
  -4   4   0    2585      30                                                         571  -47.80    0.00  1.0000
   4   4   0    2487      28                                                         525  -47.82    0.00  1.0000
  -4   4   0    2486      44                                                         525  -47.80    0.00  1.0000
  -4   4   0    2362      32                                                         469  -47.80    0.00  1.0000
  -4   4   0    2594      36                                                         575  -47.80    0.00  1.0000
  -4   4   0    2587      39                                                         572  -47.80    0.00  1.0000
   4   4   0    2498      31                                                         530  -47.82    0.00  1.0000
   5  -4   0   18120     471                                                       14351  -26.28    0.00  1.0000
   5  -4   0   16990     469                                                       13348  -26.28    0.00  1.0000
  -5  -4   0   16766     469                                                       13149  -26.29    0.00  1.0000
  -5   4   0   17632     481                                                       13917  -26.28    0.00  1.0000
  -5   4   0   19821     492                                                       15869  -26.28    0.00  1.0000
  -5   4   0   17597     471                                                       13886  -26.28    0.00  1.0000
   5   4   0   16745     471                                                       13130  -26.29    0.00  1.0000
   5   4   0   17364     471                                                       13679  -26.29    0.00  1.0000
  -5   4   0   18066     474                                                       14303  -26.28    0.00  1.0000
   5   4   0   19154     475                                                       15273  -26.29    0.00  1.0000
  -5   4   0   17288     476                                                       13612  -26.28    0.00  1.0000
   6  -4   0   13819     783                                                       23480   63.30    0.00  1.0000
   6  -4   0   13704     805                                                       23330   63.30    0.00  1.0000
   6  -4   0   13708     780                                                       23335   63.30    0.00  1.0000
  -6  -4   0   13680     783                                                       23297   63.30    0.00  1.0000
  -6  -4   0   13631     780                                                       23233   63.30    0.00  1.0000
  -6   4   0   14199     790                                                       23974   63.30    0.00  1.0000
  -6   4   0   13219     785                                                       22696   63.30    0.00  1.0000
  -6   4   0   13570     794                                                       23155   63.30    0.00  1.0000
   6   4   0   14392     785                                                       24224   63.30    0.00  1.0000
  -6   4   0   13292     784                                                       22792   63.30    0.00  1.0000
  -6   4   0   14303     805                                                       24109   63.30    0.00  1.0000
   6   4   0   14213     785                                                       23991   63.30    0.00  1.0000
   6   4   0   14514     789                                                       24382   63.30    0.00  1.0000
   7  -4   0     753      26                                                         324  -16.76    0.00  1.0000
  -7  -4   0     743      29                                                         318  -16.74    0.00  1.0000
   7  -4   0     595      37                                                         223  -16.76    0.00  1.0000
  -7  -4   0     894      33                                                         419  -16.74    0.00  1.0000
   7  -4   0     737      29                                                         313  -16.76    0.00  1.0000
  -7   4   0     764      34                                                         331  -16.76    0.00  1.0000
  -7   4   0     824      33                                                         371  -16.76    0.00  1.0000
  -7   4   0     692      41                                                         284  -16.76    0.00  1.0000
   7   4   0     918      33                                                         435  -16.74    0.00  1.0000
  -7   4   0     706      33                                                         293  -16.76    0.00  1.0000
   7   4   0     829      38                                                         375  -16.74    0.00  1.0000
  -7   4   0     818      42                                                         367  -16.76    0.00  1.0000
   7   4   0     946      20                                                         455  -16.74    0.00  1.0000
   7   4   0     933      34                                                         446  -16.74    0.00  1.0000
  -8  -4   0    4664     197                                                        5258   -7.48    0.00  1.0000
  -8  -4   0    4771     195                                                        5372   -7.48    0.00  1.0000
   8  -4   0    4792     190                                                        5392   -7.46    0.00  1.0000
   8  -4   0    4701     222                                                        5296   -7.46    0.00  1.0000
   8  -4   0    4864     195                                                        5469   -7.46    0.00  1.0000
   8   4   0    4971     186                                                        5584   -7.48    0.00  1.0000
   8   4   0    4808     198                                                        5411   -7.48    0.00  1.0000
  -8   4   0    4599     198                                                        5187   -7.46    0.00  1.0000
   8   4   0    4883     199                                                        5491   -7.48    0.00  1.0000
  -8   4   0    5085     224                                                        5703   -7.46    0.00  1.0000
  -8   4   0    4889     199                                                        5495   -7.46    0.00  1.0000
  -8   4   0    4880     205                                                        5486   -7.46    0.00  1.0000
  -8   4   0    4869     211                                                        5474   -7.46    0.00  1.0000
   8   4   0    5156     207                                                        5780   -7.48    0.00  1.0000
   9  -4   0     201      30                                                          62  -11.24    0.00  1.0000
   9  -4   0     179      14                                                          50  -11.24    0.00  1.0000
  -9  -4   0     189      19                                                          55  -11.23    0.00  1.0000
  -9  -4   0     162      20                                                          41  -11.23    0.00  1.0000
   9  -4   0     179      17                                                          50  -11.24    0.00  1.0000
   9   4   0     207      20                                                          65  -11.23    0.00  1.0000
   9   4   0     221      13                                                          73  -11.23    0.00  1.0000
  -9   4   0     261      22                                                          97  -11.24    0.00  1.0000
  -9   4   0     191      26                                                          56  -11.24    0.00  1.0000
  -9   4   0     200      22                                                          61  -11.24    0.00  1.0000
   9   4   0     198      25                                                          60  -11.23    0.00  1.0000
   9   4   0     229      21                                                          78  -11.23    0.00  1.0000
  -9   4   0     265      34                                                          99  -11.24    0.00  1.0000
  -9   4   0     235      27                                                          81  -11.24    0.00  1.0000
  10  -4   0     287      29                                                         232   -3.06    0.00  1.0000
  10  -4   0     299      46                                                         242   -3.06    0.00  1.0000
 -10  -4   0     276      30                                                         221   -3.08    0.00  1.0000
  10  -4   0     283      22                                                         228   -3.06    0.00  1.0000
  10  -4   0     275      28                                                         221   -3.06    0.00  1.0000
 -10  -4   0     334      35                                                         274   -3.08    0.00  1.0000
  10   4   0     361      37                                                         298   -3.08    0.00  1.0000
 -10   4   0     314      40                                                         256   -3.06    0.00  1.0000
  10   4   0     307      38                                                         249   -3.08    0.00  1.0000
  10   4   0     354      33                                                         292   -3.08    0.00  1.0000
 -10   4   0     224      34                                                         175   -3.06    0.00  1.0000
 -10   4   0     289      48                                                         233   -3.06    0.00  1.0000
 -10   4   0     307      35                                                         250   -3.06    0.00  1.0000
 -10   4   0     314      35                                                         256   -3.06    0.00  1.0000
  10   4   0     352      23                                                         290   -3.08    0.00  1.0000
  11  -4   0    2494      49                                                         715   41.24    0.00  1.0000
  11  -4   0    2449      48                                                         691   41.24    0.00  1.0000
 -11  -4   0    2577      58                                                         759   41.25    0.00  1.0000
  11  -4   0    2494      41                                                         715   41.24    0.00  1.0000
  11  -4   0    2709      81                                                         832   41.24    0.00  1.0000
 -11  -4   0    2664      55                                                         807   41.25    0.00  1.0000
 -11   4   0    2524      67                                                         731   41.24    0.00  1.0000
 -11   4   0    2483      65                                                         709   41.24    0.00  1.0000
 -11   4   0    2552      59                                                         746   41.24    0.00  1.0000
  11   4   0    2657      67                                                         803   41.25    0.00  1.0000
 -11   4   0    2698      86                                                         826   41.24    0.00  1.0000
  11   4   0    2654      56                                                         801   41.25    0.00  1.0000
  11   4   0    2569      39                                                         755   41.25    0.00  1.0000
  11   4   0    2602      56                                                         773   41.25    0.00  1.0000
  12  -4   0    3696     264                                                        5963  -29.14    0.00  1.0000
 -12  -4   0    3990     232                                                        6333  -29.12    0.00  1.0000
  12  -4   0    4059     228                                                        6422  -29.14    0.00  1.0000
  12  -4   0    3823     216                                                        6124  -29.14    0.00  1.0000
 -12  -4   0    4095     236                                                        6465  -29.12    0.00  1.0000
  12   4   0    3890     216                                                        6207  -29.12    0.00  1.0000
  12   4   0    3524     234                                                        5743  -29.12    0.00  1.0000
 -12   4   0    3611     248                                                        5854  -29.14    0.00  1.0000
 -12   4   0    4149     236                                                        6535  -29.14    0.00  1.0000
 -12   4   0    3808     269                                                        6105  -29.14    0.00  1.0000
  12   4   0    3889     247                                                        6206  -29.12    0.00  1.0000
  12   4   0    3881     233                                                        6196  -29.12    0.00  1.0000
 -12   4   0    4005     244                                                        6353  -29.14    0.00  1.0000
  13  -4   0     128      39                                                         340  -12.66    0.00  1.0000
  13  -4   0      48      54                                                         198  -12.66    0.00  1.0000
 -13  -4   0      80      40                                                         258  -12.66    0.00  1.0000
  13  -4   0     102      28                                                         297  -12.66    0.00  1.0000
 -13  -4   0      89      42                                                         274  -12.66    0.00  1.0000
 -13   4   0     130      46                                                         343  -12.66    0.00  1.0000
 -13   4   0     108      51                                                         307  -12.66    0.00  1.0000
 -13   4   0     125      56                                                         335  -12.66    0.00  1.0000
  13   4   0     107      30                                                         305  -12.66    0.00  1.0000
  13   4   0      75      48                                                         250  -12.66    0.00  1.0000
  13   4   0      84      40                                                         265  -12.66    0.00  1.0000
 -13   4   0      95      63                                                         285  -12.66    0.00  1.0000
  13   4   0      76      41                                                         251  -12.66    0.00  1.0000
 -14  -4   0     972      55                                                         454   17.50    0.00  1.0000
  14  -4   0     845      36                                                         368   17.53    0.00  1.0000
  14   4   0     803      47                                                         341   17.50    0.00  1.0000
  14   4   0     916      34                                                         416   17.50    0.00  1.0000
 -14   4   0     914      53                                                         414   17.53    0.00  1.0000
 -14   4   0     793      57                                                         334   17.53    0.00  1.0000
  14   4   0     728      54                                                         293   17.50    0.00  1.0000
 -14   4   0     917      57                                                         416   17.53    0.00  1.0000
  14   4   0     820      48                                                         352   17.50    0.00  1.0000
  15  -4   0       8      18                                                          12    1.02    0.00  1.0000
 -15  -4   0       0      33                                                          -9    1.02    0.00  1.0000
  15   4   0      26      35                                                          32    1.02    0.00  1.0000
  15   4   0       0      27                                                          -7    1.02    0.00  1.0000
 -15   4   0       1      38                                                           2    1.02    0.00  1.0000
 -15   4   0       0      33                                                         -13    1.02    0.00  1.0000
  15   4   0       0      31                                                          -8    1.02    0.00  1.0000
 -15   4   0      18      36                                                          23    1.02    0.00  1.0000
  16  -4   0     244      31                                                         298    2.91    0.00  1.0000
 -16  -4   0     395      59                                                         463    2.94    0.00  1.0000
 -16   4   0     293      54                                                         352    2.91    0.00  1.0000
  16   4   0     342      52                                                         406    2.94    0.00  1.0000
 -16   4   0     328      60                                                         390    2.91    0.00  1.0000
  16   4   0     313      60                                                         374    2.94    0.00  1.0000
  16   4   0     467      60                                                         541    2.94    0.00  1.0000
 -17  -4   0     151      40                                                          23  -13.34    0.00  1.0000
  17  -4   0     269      24                                                          80  -13.34    0.00  1.0000
  17   4   0     254      34                                                          72  -13.34    0.00  1.0000
 -17   4   0     163      40                                                          28  -13.34    0.00  1.0000
 -17   4   0     170      45                                                          31  -13.34    0.00  1.0000
  17   4   0     165      37                                                          29  -13.34    0.00  1.0000
  17   4   0     254      42                                                          72  -13.34    0.00  1.0000
 -18  -4   0       3      40                                                         -48    3.10    0.00  1.0000
  18  -4   0       3      20                                                         -31    3.11    0.00  1.0000
  18   4   0       3      40                                                          -6    3.10    0.00  1.0000
 -18   4   0       0      46                                                           4    3.11    0.00  1.0000
  18   4   0       0      39                                                           3    3.10    0.00  1.0000
  18   4   0       3      32                                                          -8    3.10    0.00  1.0000
 -18   4   0       3      40                                                         -15    3.11    0.00  1.0000
 -19  -4   0      15      44                                                         -17    6.93    0.00  1.0000
  19  -4   0      15      24                                                          -4    6.94    0.00  1.0000
 -19   4   0      15      43                                                         -49    6.94    0.00  1.0000
  19   4   0      15      41                                                         -13    6.93    0.00  1.0000
  19   4   0      15      34                                                          -5    6.93    0.00  1.0000
  19   4   0      87      42                                                          33    6.93    0.00  1.0000
 -19   4   0      15      47                                                          -2    6.94    0.00  1.0000
   1  -5   0    3954      88                                                        2452  -23.71    0.00  1.0000
  -1  -5   0    3879      84                                                        2395   23.67    0.00  1.0000
  -1  -5   0    4094      84                                                        2565   23.67    0.00  1.0000
   1   5   0    4051      91                                                        2531   23.67    0.00  1.0000
  -1   5   0    3851      86                                                        2371  -23.71    0.00  1.0000
  -1   5   0    4009      90                                                        2496  -23.71    0.00  1.0000
   1   5   0    4000      84                                                        2491   23.67    0.00  1.0000
  -1   5   0    4064      93                                                        2539  -23.71    0.00  1.0000
   1   5   0    3856      92                                                        2377   23.67    0.00  1.0000
  -1   5   0    3862      93                                                        2380  -23.71    0.00  1.0000
   2  -5   0    2634      47                                                        1110  -31.99    0.00  1.0000
  -2  -5   0    2551      41                                                        1055   32.02    0.00  1.0000
  -2   5   0    2674      51                                                        1136  -31.99    0.00  1.0000
  -2   5   0    2509      48                                                        1029  -31.99    0.00  1.0000
   2   5   0    2577      49                                                        1072   32.02    0.00  1.0000
  -2   5   0    2689      50                                                        1146  -31.99    0.00  1.0000
  -2   5   0    2512      50                                                        1031  -31.99    0.00  1.0000
  -2   5   0    2801      52                                                        1219  -31.99    0.00  1.0000
   3  -5   0    6461     438                                                       12998   59.67    0.00  1.0000
  -3  -5   0    6479     433                                                       13028  -59.70    0.00  1.0000
  -3   5   0    6163     440                                                       12573   59.67    0.00  1.0000
  -3   5   0    7100     447                                                       13898   59.67    0.00  1.0000
   3   5   0    6497     439                                                       13053  -59.70    0.00  1.0000
  -3   5   0    6638     445                                                       13248   59.67    0.00  1.0000
  -3   5   0    6338     441                                                       12823   59.67    0.00  1.0000
  -3   5   0    6353     432                                                       12845   59.67    0.00  1.0000
  -3   5   0    6551     442                                                       13125   59.67    0.00  1.0000
  -4  -5   0      13      11                                                          17   -0.93    0.00  1.0000
   4  -5   0      71      16                                                          80    0.94    0.00  1.0000
   4   5   0      13      15                                                          17   -0.93    0.00  1.0000
  -4   5   0      73      20                                                          82    0.94    0.00  1.0000
  -4   5   0      56      22                                                          64    0.94    0.00  1.0000
  -4   5   0      50      18                                                          57    0.94    0.00  1.0000
  -4   5   0      53      21                                                          60    0.94    0.00  1.0000
  -4   5   0      62      17                                                          70    0.94    0.00  1.0000
  -5  -5   0    2399      39                                                         790   37.02    0.00  1.0000
   5  -5   0    2382      42                                                         780  -37.04    0.00  1.0000
   5  -5   0    2562      43                                                         884  -37.04    0.00  1.0000
   5  -5   0    2481      43                                                         837  -37.04    0.00  1.0000
  -5   5   0    2502      51                                                         849  -37.04    0.00  1.0000
  -5   5   0    2414      41                                                         798  -37.04    0.00  1.0000
  -5   5   0    2046      55                                                         593  -37.04    0.00  1.0000
  -5   5   0    2370      51                                                         773  -37.04    0.00  1.0000
   5   5   0    2313      34                                                         741   37.02    0.00  1.0000
  -5   5   0    2412      45                                                         797  -37.04    0.00  1.0000
   5   5   0    2435      43                                                         811   37.02    0.00  1.0000
  -6  -5   0     107      20                                                         137   -2.37    0.00  1.0000
   6  -5   0     155      22                                                         191    2.41    0.00  1.0000
   6  -5   0      99      20                                                         128    2.41    0.00  1.0000
  -6   5   0     103      20                                                         132    2.41    0.00  1.0000
   6   5   0      96      20                                                         124   -2.37    0.00  1.0000
   6   5   0     150      21                                                         184   -2.37    0.00  1.0000
  -6   5   0     112      27                                                         143    2.41    0.00  1.0000
  -6   5   0     127      23                                                         160    2.41    0.00  1.0000
  -6   5   0      76      24                                                         102    2.41    0.00  1.0000
   6   5   0     125      18                                                         157   -2.37    0.00  1.0000
   6   5   0     155      21                                                         190   -2.37    0.00  1.0000
  -6   5   0     137      33                                                         171    2.41    0.00  1.0000
  -7  -5   0     438      24                                                         195  -12.39    0.00  1.0000
   7  -5   0     496      24                                                         235   12.36    0.00  1.0000
   7  -5   0     594      44                                                         304   12.36    0.00  1.0000
   7  -5   0     449      22                                                         203   12.36    0.00  1.0000
  -7   5   0     419      25                                                         183   12.36    0.00  1.0000
   7   5   0     570      30                                                         286  -12.39    0.00  1.0000
  -7   5   0     529      30                                                         258   12.36    0.00  1.0000
   7   5   0     511      26                                                         245  -12.39    0.00  1.0000
  -7   5   0     404      30                                                         173   12.36    0.00  1.0000
  -7   5   0     529      35                                                         258   12.36    0.00  1.0000
   7   5   0     517      26                                                         249  -12.39    0.00  1.0000
  -7   5   0     579      41                                                         293   12.36    0.00  1.0000
   8  -5   0   10284     316                                                        8154   19.71    0.00  1.0000
   8  -5   0   10346     287                                                        8209   19.71    0.00  1.0000
   8  -5   0   10500     283                                                        8346   19.71    0.00  1.0000
  -8  -5   0    9972     288                                                        7878  -19.70    0.00  1.0000
   8   5   0   10588     289                                                        8426  -19.70    0.00  1.0000
   8   5   0   10966     294                                                        8764  -19.70    0.00  1.0000
   8   5   0   10547     290                                                        8390  -19.70    0.00  1.0000
  -8   5   0   10425     297                                                        8279   19.71    0.00  1.0000
  -8   5   0   10479     304                                                        8328   19.71    0.00  1.0000
  -8   5   0   10396     292                                                        8254   19.71    0.00  1.0000
  -8   5   0    9932     288                                                        7841   19.71    0.00  1.0000
  -8   5   0   10075     312                                                        7968   19.71    0.00  1.0000
   9  -5   0     477      81                                                        1047  -18.69    0.00  1.0000
   9  -5   0     431      49                                                         978  -18.69    0.00  1.0000
  -9  -5   0     402      57                                                         935   18.69    0.00  1.0000
   9  -5   0     471      54                                                        1038  -18.69    0.00  1.0000
   9   5   0     460      62                                                        1021   18.69    0.00  1.0000
  -9   5   0     466      67                                                        1030  -18.69    0.00  1.0000
  -9   5   0     462      59                                                        1025  -18.69    0.00  1.0000
  -9   5   0     572      85                                                        1186  -18.69    0.00  1.0000
  -9   5   0     418      58                                                         958  -18.69    0.00  1.0000
   9   5   0     383      57                                                         905   18.69    0.00  1.0000
  -9   5   0     464      71                                                        1028  -18.69    0.00  1.0000
   9   5   0     418      55                                                         959   18.69    0.00  1.0000
 -10  -5   0      81      37                                                         325   16.08    0.00  1.0000
  10  -5   0     101      59                                                         365  -16.09    0.00  1.0000
  10  -5   0      59      28                                                         279  -16.09    0.00  1.0000
  10  -5   0      70      32                                                         304  -16.09    0.00  1.0000
 -10   5   0      42      40                                                         241  -16.09    0.00  1.0000
  10   5   0      62      34                                                         286   16.08    0.00  1.0000
 -10   5   0      28      45                                                         206  -16.09    0.00  1.0000
  10   5   0      70      40                                                         304   16.08    0.00  1.0000
 -10   5   0      77      37                                                         317  -16.09    0.00  1.0000
  10   5   0      82      36                                                         328   16.08    0.00  1.0000
 -10   5   0      71      46                                                         306  -16.09    0.00  1.0000
 -10   5   0      69      36                                                         301  -16.09    0.00  1.0000
 -11  -5   0     283      29                                                          73  -14.67    0.00  1.0000
  11  -5   0     293      25                                                          78   14.67    0.00  1.0000
  11  -5   0     334      19                                                         100   14.67    0.00  1.0000
  11  -5   0     196      34                                                          33   14.67    0.00  1.0000
 -11   5   0     317      29                                                          91   14.67    0.00  1.0000
  11   5   0     312      29                                                          88  -14.67    0.00  1.0000
 -11   5   0     293      35                                                          78   14.67    0.00  1.0000
 -11   5   0     261      34                                                          62   14.67    0.00  1.0000
  11   5   0     246      24                                                          55  -14.67    0.00  1.0000
 -11   5   0     110      34                                                           5   14.67    0.00  1.0000
  11   5   0     242      29                                                          53  -14.67    0.00  1.0000
  12  -5   0       2      48                                                          99   15.55    0.00  1.0000
 -12  -5   0       2      30                                                          57  -15.54    0.00  1.0000
  12  -5   0       2      25                                                          53   15.55    0.00  1.0000
  12  -5   0       5      18                                                          43   15.55    0.00  1.0000
 -12   5   0       3      34                                                          52   15.55    0.00  1.0000
 -12   5   0       3      30                                                          51   15.55    0.00  1.0000
  12   5   0       2      30                                                          58  -15.54    0.00  1.0000
 -12   5   0       7      39                                                          37   15.55    0.00  1.0000
  12   5   0       1      29                                                          60  -15.54    0.00  1.0000
 -12   5   0       2      36                                                          56   15.55    0.00  1.0000
  12   5   0       1      26                                                          62  -15.54    0.00  1.0000
 -13  -5   0      39      27                                                         -26   11.08    0.00  1.0000
  13  -5   0      39      16                                                          -8  -11.10    0.00  1.0000
 -13   5   0      39      29                                                         -15  -11.10    0.00  1.0000
 -13   5   0     157      37                                                          41  -11.10    0.00  1.0000
  13   5   0      39      28                                                         -24   11.08    0.00  1.0000
  13   5   0      71      24                                                           5   11.08    0.00  1.0000
 -13   5   0     147      43                                                          36  -11.10    0.00  1.0000
 -13   5   0      90      37                                                          11  -11.10    0.00  1.0000
  13   5   0     139      30                                                          32   11.08    0.00  1.0000
  14  -5   0    2238      73                                                        1579  -13.45    0.00  1.0000
 -14  -5   0    2375      99                                                        1694   13.46    0.00  1.0000
 -14   5   0    2284      96                                                        1617  -13.45    0.00  1.0000
 -14   5   0    2333     115                                                        1659  -13.45    0.00  1.0000
  14   5   0    2239      92                                                        1579   13.46    0.00  1.0000
  14   5   0    2291     101                                                        1623   13.46    0.00  1.0000
  14   5   0    2298      95                                                        1629   13.46    0.00  1.0000
 -14   5   0    2318     105                                                        1646  -13.45    0.00  1.0000
  15  -5   0     534      53                                                         889   11.92    0.00  1.0000
 -15  -5   0     504      79                                                         851  -11.92    0.00  1.0000
  15   5   0     518      71                                                         869  -11.92    0.00  1.0000
 -15   5   0     468      80                                                         804   11.92    0.00  1.0000
  15   5   0     536      79                                                         892  -11.92    0.00  1.0000
 -15   5   0     616      78                                                         994   11.92    0.00  1.0000
 -15   5   0     438      91                                                         764   11.92    0.00  1.0000
  15   5   0     501      75                                                         847  -11.92    0.00  1.0000
 -16  -5   0      56      37                                                          29   -3.73    0.00  1.0000
  16  -5   0      89      23                                                          54    3.73    0.00  1.0000
 -16   5   0      68      42                                                          38    3.73    0.00  1.0000
  16   5   0       4      32                                                         -25   -3.73    0.00  1.0000
  16   5   0      98      33                                                          61   -3.73    0.00  1.0000
  16   5   0      63      36                                                          34   -3.73    0.00  1.0000
 -16   5   0      60      44                                                          32    3.73    0.00  1.0000
 -16   5   0      33      36                                                          13    3.73    0.00  1.0000
  17  -5   0     337      35                                                         330    0.32    0.00  1.0000
 -17  -5   0     264      54                                                         258   -0.32    0.00  1.0000
 -17   5   0     449      61                                                         441    0.32    0.00  1.0000
  17   5   0     393      57                                                         386   -0.32    0.00  1.0000
  17   5   0     400      53                                                         393   -0.32    0.00  1.0000
  17   5   0     347      56                                                         340   -0.32    0.00  1.0000
 -17   5   0     294      59                                                         288    0.32    0.00  1.0000
  18  -5   0       3      24                                                          26   -6.55    0.00  1.0000
 -18  -5   0       9      46                                                          41    6.55    0.00  1.0000
  18   5   0      30      38                                                          81    6.55    0.00  1.0000
  18   5   0       5      39                                                          33    6.55    0.00  1.0000
 -18   5   0      38      52                                                          95   -6.55    0.00  1.0000
 -18   5   0       1      42                                                          19   -6.55    0.00  1.0000
  18   5   0      26      45                                                          75    6.55    0.00  1.0000
  19  -5   0     723      56                                                         742   -0.63    0.00  1.0000
 -19  -5   0     744      87                                                         763    0.63    0.00  1.0000
  19   5   0     709      80                                                         728    0.63    0.00  1.0000
  19   5   0     823      80                                                         843    0.63    0.00  1.0000
 -19   5   0     724      88                                                         743   -0.63    0.00  1.0000
 -19   5   0     689      80                                                         708   -0.63    0.00  1.0000
  19   5   0     643      84                                                         661    0.63    0.00  1.0000
   0  -6   0    8572     371                                                       11133  -22.93    0.00  1.0000
   0   6   0    8392     371                                                       10928  -22.93    0.00  1.0000
   0   6   0    8737     377                                                       11321  -22.93    0.00  1.0000
   0   6   0    8611     377                                                       11178  -22.93    0.00  1.0000
  -1  -6   0    1623     125                                                        3611   35.15    0.00  1.0000
   1  -6   0    1606     128                                                        3586   35.16    0.00  1.0000
  -1  -6   0    1803     124                                                        3878   35.15    0.00  1.0000
   1   6   0    1655     123                                                        3659   35.15    0.00  1.0000
  -1   6   0    1587     133                                                        3558   35.16    0.00  1.0000
   1   6   0    1727     132                                                        3765   35.15    0.00  1.0000
  -1   6   0    1517     133                                                        3453   35.16    0.00  1.0000
   1   6   0    1651     133                                                        3653   35.15    0.00  1.0000
  -1   6   0    1614     129                                                        3598   35.16    0.00  1.0000
   2  -6   0    7955     179                                                        5025  -32.48    0.00  1.0000
  -2  -6   0    7854     173                                                        4945  -32.48    0.00  1.0000
  -2   6   0    8073     183                                                        5119  -32.48    0.00  1.0000
  -2   6   0    8209     183                                                        5227  -32.48    0.00  1.0000
  -2   6   0    7990     180                                                        5053  -32.48    0.00  1.0000
   2   6   0    7807     181                                                        4908  -32.48    0.00  1.0000
  -2   6   0    8280     179                                                        5284  -32.48    0.00  1.0000
  -2   6   0    8403     179                                                        5382  -32.48    0.00  1.0000
   3  -6   0    2994     133                                                        3499   -7.86    0.00  1.0000
  -3  -6   0    3094     127                                                        3607   -7.87    0.00  1.0000
  -3   6   0    3119     136                                                        3633   -7.86    0.00  1.0000
  -3   6   0    3324     139                                                        3855   -7.86    0.00  1.0000
  -3   6   0    3152     137                                                        3669   -7.86    0.00  1.0000
  -3   6   0    3284     138                                                        3811   -7.86    0.00  1.0000
   3   6   0    3160     135                                                        3678   -7.87    0.00  1.0000
  -3   6   0    3019     135                                                        3526   -7.86    0.00  1.0000
   4  -6   0   12603     278                                                        8174   38.77    0.00  1.0000
  -4  -6   0   12357     272                                                        7977   38.77    0.00  1.0000
  -4   6   0   12140     281                                                        7802   38.77    0.00  1.0000
  -4   6   0   12126     280                                                        7791   38.77    0.00  1.0000
   4   6   0   12354     278                                                        7975   38.77    0.00  1.0000
  -4   6   0   12585     269                                                        8160   38.77    0.00  1.0000
  -4   6   0   12572     283                                                        8149   38.77    0.00  1.0000
  -4   6   0   12748     288                                                        8291   38.77    0.00  1.0000
  -4   6   0   12454     285                                                        8054   38.77    0.00  1.0000
  -5  -6   0     583      70                                                        1686  -30.03    0.00  1.0000
   5  -6   0     654      74                                                        1806  -30.04    0.00  1.0000
  -5   6   0     614      79                                                        1739  -30.04    0.00  1.0000
  -5   6   0     607      84                                                        1728  -30.04    0.00  1.0000
  -5   6   0     608      80                                                        1730  -30.04    0.00  1.0000
  -5   6   0     614      77                                                        1739  -30.04    0.00  1.0000
   5   6   0     638      75                                                        1780  -30.03    0.00  1.0000
  -5   6   0     643      69                                                        1788  -30.04    0.00  1.0000
  -5   6   0     648      88                                                        1797  -30.04    0.00  1.0000
   6  -6   0    3654      93                                                        2476   18.96    0.00  1.0000
   6  -6   0    3370      93                                                        2243   18.96    0.00  1.0000
  -6  -6   0    3325      91                                                        2206   18.97    0.00  1.0000
   6  -6   0    3664      94                                                        2484   18.96    0.00  1.0000
  -6   6   0    3408     110                                                        2274   18.96    0.00  1.0000
  -6   6   0    3345     100                                                        2223   18.96    0.00  1.0000
  -6   6   0    3544     106                                                        2386   18.96    0.00  1.0000
  -6   6   0    3377      90                                                        2249   18.96    0.00  1.0000
   6   6   0    3545      95                                                        2386   18.97    0.00  1.0000
  -6   6   0    3513      97                                                        2360   18.96    0.00  1.0000
   7  -6   0    5918     276                                                        7902  -21.23    0.00  1.0000
  -7  -6   0    5851     276                                                        7823  -21.22    0.00  1.0000
   7  -6   0    6048     277                                                        8051  -21.23    0.00  1.0000
  -7   6   0    5929     286                                                        7914  -21.23    0.00  1.0000
  -7   6   0    5988     293                                                        7982  -21.23    0.00  1.0000
  -7   6   0    5833     282                                                        7803  -21.23    0.00  1.0000
  -7   6   0    5777     276                                                        7738  -21.23    0.00  1.0000
   7   6   0    5974     279                                                        7965  -21.22    0.00  1.0000
  -7   6   0    6245     300                                                        8279  -21.23    0.00  1.0000
   8  -6   0    2262      79                                                        1797    9.18    0.00  1.0000
  -8  -6   0    2399      82                                                        1919    9.19    0.00  1.0000
   8  -6   0    2415      79                                                        1933    9.18    0.00  1.0000
  -8   6   0    2273      86                                                        1807    9.18    0.00  1.0000
  -8   6   0    2241     104                                                        1778    9.18    0.00  1.0000
   8   6   0    2238      73                                                        1775    9.19    0.00  1.0000
  -8   6   0    2426      81                                                        1943    9.18    0.00  1.0000
   8   6   0    2318      83                                                        1846    9.19    0.00  1.0000
  -8   6   0    2272      96                                                        1806    9.18    0.00  1.0000
  -8   6   0    2457      92                                                        1971    9.18    0.00  1.0000
   8   6   0    2147      74                                                        1694    9.19    0.00  1.0000
   9  -6   0    3657     180                                                        5000   18.17    0.00  1.0000
   9  -6   0    3521     183                                                        4841   18.17    0.00  1.0000
   9  -6   0    3519     216                                                        4839   18.17    0.00  1.0000
  -9  -6   0    3624     187                                                        4960   18.15    0.00  1.0000
  -9   6   0    3638     196                                                        4978   18.17    0.00  1.0000
   9   6   0    3668     189                                                        5011   18.15    0.00  1.0000
  -9   6   0    3645     213                                                        4986   18.17    0.00  1.0000
  -9   6   0    3619     186                                                        4956   18.17    0.00  1.0000
  -9   6   0    3601     204                                                        4935   18.17    0.00  1.0000
   9   6   0    3751     181                                                        5108   18.15    0.00  1.0000
   9   6   0    3865     184                                                        5241   18.15    0.00  1.0000
  -9   6   0    3580     190                                                        4910   18.17    0.00  1.0000
  10  -6   0    2582      71                                                        1396  -23.88    0.00  1.0000
  10  -6   0    2826      68                                                        1577  -23.88    0.00  1.0000
 -10  -6   0    2644      77                                                        1441  -23.90    0.00  1.0000
  10  -6   0    2609     102                                                        1416  -23.88    0.00  1.0000
 -10   6   0    2663      79                                                        1456  -23.88    0.00  1.0000
 -10   6   0    2793      77                                                        1552  -23.88    0.00  1.0000
 -10   6   0    2598      92                                                        1408  -23.88    0.00  1.0000
  10   6   0    2673      70                                                        1462  -23.90    0.00  1.0000
  10   6   0    2620      78                                                        1423  -23.90    0.00  1.0000
 -10   6   0    2845      90                                                        1591  -23.88    0.00  1.0000
  10   6   0    2591      73                                                        1402  -23.90    0.00  1.0000
 -10   6   0    2589     104                                                        1401  -23.88    0.00  1.0000
  11  -6   0       0      18                                                          32    9.67    0.00  1.0000
 -11  -6   0       1      26                                                          21    9.71    0.00  1.0000
  11  -6   0      12      21                                                           4    9.67    0.00  1.0000
 -11   6   0      30      34                                                         -14    9.67    0.00  1.0000
 -11   6   0       2      27                                                          46    9.67    0.00  1.0000
  11   6   0       1      21                                                          22    9.71    0.00  1.0000
 -11   6   0       0      33                                                          23    9.67    0.00  1.0000
 -11   6   0       0      34                                                          24    9.67    0.00  1.0000
  11   6   0      30      24                                                         -14    9.71    0.00  1.0000
  11   6   0       1      23                                                          21    9.71    0.00  1.0000
 -12  -6   0    1565      82                                                        1321   -5.70    0.00  1.0000
  12  -6   0    1600      64                                                        1354   -5.69    0.00  1.0000
 -12   6   0    1530      98                                                        1289   -5.69    0.00  1.0000
  12   6   0    1610      82                                                        1363   -5.70    0.00  1.0000
  12   6   0    1580      73                                                        1335   -5.70    0.00  1.0000
 -12   6   0    1550     111                                                        1308   -5.69    0.00  1.0000
  12   6   0    1645      79                                                        1395   -5.70    0.00  1.0000
 -12   6   0    1557      79                                                        1314   -5.69    0.00  1.0000
 -12   6   0    1657      95                                                        1406   -5.69    0.00  1.0000
  13  -6   0    1393      80                                                        1898   11.08    0.00  1.0000
 -13  -6   0    1348     101                                                        1845   11.08    0.00  1.0000
 -13   6   0    1136     128                                                        1596   11.08    0.00  1.0000
  13   6   0    1342      91                                                        1838   11.08    0.00  1.0000
 -13   6   0    1402      99                                                        1908   11.08    0.00  1.0000
 -13   6   0    1338     121                                                        1833   11.08    0.00  1.0000
  13   6   0    1219      95                                                        1694   11.08    0.00  1.0000
 -13   6   0    1478     112                                                        1997   11.08    0.00  1.0000
  13   6   0    1364     101                                                        1864   11.08    0.00  1.0000
  14  -6   0       8      17                                                         -22   -5.07    0.00  1.0000
 -14  -6   0       8      31                                                          -3   -5.08    0.00  1.0000
  14   6   0       8      28                                                         -46   -5.08    0.00  1.0000
  14   6   0       8      23                                                         -23   -5.08    0.00  1.0000
 -14   6   0       2      39                                                           2   -5.07    0.00  1.0000
  14   6   0       8      27                                                         -12   -5.08    0.00  1.0000
 -14   6   0       8      27                                                         -50   -5.07    0.00  1.0000
 -14   6   0       8      35                                                         -49   -5.07    0.00  1.0000
  15  -6   0     747      57                                                         987   -7.25    0.00  1.0000
 -15  -6   0     867      86                                                        1124   -7.26    0.00  1.0000
 -15   6   0     626      99                                                         847   -7.25    0.00  1.0000
 -15   6   0     829      91                                                        1081   -7.25    0.00  1.0000
 -15   6   0     780      80                                                        1025   -7.25    0.00  1.0000
  15   6   0     755      76                                                         996   -7.26    0.00  1.0000
  15   6   0     740      70                                                         979   -7.26    0.00  1.0000
  15   6   0     773      83                                                        1017   -7.26    0.00  1.0000
  16  -6   0     257      26                                                         116    9.36    0.00  1.0000
 -16  -6   0     240      43                                                         104    9.40    0.00  1.0000
  16   6   0     270      44                                                         124    9.40    0.00  1.0000
 -16   6   0     330      55                                                         166    9.36    0.00  1.0000
  16   6   0     315      39                                                         155    9.40    0.00  1.0000
 -16   6   0     272      52                                                         126    9.36    0.00  1.0000
 -16   6   0     280      42                                                         131    9.36    0.00  1.0000
  16   6   0     255      34                                                         114    9.40    0.00  1.0000
  17  -6   0      11      22                                                         -23   -5.91    0.00  1.0000
 -17  -6   0      11      40                                                           0   -5.94    0.00  1.0000
 -17   6   0      73      45                                                          27   -5.91    0.00  1.0000
 -17   6   0      38      46                                                           8   -5.91    0.00  1.0000
  17   6   0      65      40                                                          22   -5.94    0.00  1.0000
  17   6   0      46      32                                                          12   -5.94    0.00  1.0000
  17   6   0      11      28                                                          -1   -5.94    0.00  1.0000
 -17   6   0      11      37                                                         -18   -5.91    0.00  1.0000
  18  -6   0      17      26                                                          58    6.37    0.00  1.0000
 -18  -6   0      21      48                                                          66    6.40    0.00  1.0000
  18   6   0      25      36                                                          73    6.40    0.00  1.0000
  18   6   0      20      33                                                          64    6.40    0.00  1.0000
 -18   6   0      43      53                                                         102    6.37    0.00  1.0000
  18   6   0      16      47                                                          56    6.40    0.00  1.0000
 -18   6   0      10      44                                                          45    6.37    0.00  1.0000
  -1  -7   0    2009      47                                                        1157   19.18    0.00  1.0000
   1  -7   0    2056      51                                                        1192  -19.21    0.00  1.0000
   1   7   0    1935      44                                                        1101   19.18    0.00  1.0000
  -1   7   0    1986      56                                                        1139  -19.21    0.00  1.0000
  -1   7   0    2009      51                                                        1156  -19.21    0.00  1.0000
   1   7   0    2067      56                                                        1201   19.18    0.00  1.0000
   1   7   0    2119      54                                                        1241   19.18    0.00  1.0000
  -1   7   0    2099      57                                                        1225  -19.21    0.00  1.0000
  -2  -7   0      44      20                                                         244  -15.93    0.00  1.0000
   2  -7   0      55      27                                                         268   15.94    0.00  1.0000
   2   7   0      56      26                                                         271  -15.93    0.00  1.0000
  -2   7   0      65      26                                                         290   15.94    0.00  1.0000
  -2   7   0      71      28                                                         302   15.94    0.00  1.0000
  -2   7   0      55      27                                                         269   15.94    0.00  1.0000
   3  -7   0    9368     379                                                       10765  -12.36    0.00  1.0000
  -3  -7   0    9541     373                                                       10948   12.34    0.00  1.0000
  -3   7   0    9930     384                                                       11366  -12.36    0.00  1.0000
  -3   7   0    9432     381                                                       10833  -12.36    0.00  1.0000
  -3   7   0   10137     381                                                       11588  -12.36    0.00  1.0000
  -3   7   0    9765     384                                                       11190  -12.36    0.00  1.0000
  -3   7   0   10035     381                                                       11479  -12.36    0.00  1.0000
   3   7   0    9762     381                                                       11185   12.34    0.00  1.0000
  -4  -7   0    2723      62                                                        1556  -22.58    0.00  1.0000
   4  -7   0    2826      69                                                        1634   22.59    0.00  1.0000
  -4   7   0    2745      74                                                        1573   22.59    0.00  1.0000
  -4   7   0    2992      74                                                        1761   22.59    0.00  1.0000
  -4   7   0    2752      73                                                        1578   22.59    0.00  1.0000
  -4   7   0    2366      72                                                        1289   22.59    0.00  1.0000
  -4   7   0    2739      72                                                        1568   22.59    0.00  1.0000
   4   7   0    2761      69                                                        1585  -22.58    0.00  1.0000
  -5  -7   0    4124     110                                                        2934   17.84    0.00  1.0000
   5  -7   0    4155     115                                                        2960  -17.84    0.00  1.0000
  -5   7   0    4232     124                                                        3025  -17.84    0.00  1.0000
  -5   7   0    4405     105                                                        3171  -17.84    0.00  1.0000
  -5   7   0    4090     119                                                        2905  -17.84    0.00  1.0000
  -5   7   0    4105     126                                                        2918  -17.84    0.00  1.0000
  -5   7   0    4078     119                                                        2895  -17.84    0.00  1.0000
  -5   7   0    4110     121                                                        2922  -17.84    0.00  1.0000
   5   7   0    4122     116                                                        2932   17.84    0.00  1.0000
   6  -7   0    2934     132                                                        3435   -7.88    0.00  1.0000
  -6  -7   0    3001     130                                                        3509    7.91    0.00  1.0000
  -6   7   0    2824     139                                                        3316   -7.88    0.00  1.0000
   6   7   0    2964     135                                                        3469    7.91    0.00  1.0000
  -6   7   0    3010     138                                                        3517   -7.88    0.00  1.0000
  -6   7   0    3107     150                                                        3622   -7.88    0.00  1.0000
  -6   7   0    3029     126                                                        3538   -7.88    0.00  1.0000
  -6   7   0    3075     145                                                        3588   -7.88    0.00  1.0000
   7  -7   0     816      27                                                         235   23.49    0.00  1.0000
  -7  -7   0     721      25                                                         185  -23.51    0.00  1.0000
  -7   7   0     712      37                                                         181   23.49    0.00  1.0000
  -7   7   0     905      36                                                         284   23.49    0.00  1.0000
  -7   7   0     753      29                                                         202   23.49    0.00  1.0000
   7   7   0     820      29                                                         237  -23.51    0.00  1.0000
  -7   7   0     898      28                                                         280   23.49    0.00  1.0000
  -7   7   0     793      35                                                         223   23.49    0.00  1.0000
   8  -7   0    3768     104                                                        2730  -16.22    0.00  1.0000
   8  -7   0    3542     103                                                        2538  -16.22    0.00  1.0000
  -8  -7   0    3532     105                                                        2530   16.21    0.00  1.0000
  -8   7   0    3620     102                                                        2604  -16.22    0.00  1.0000
  -8   7   0    3370     109                                                        2393  -16.22    0.00  1.0000
  -8   7   0    3553     115                                                        2547  -16.22    0.00  1.0000
  -8   7   0    3347     127                                                        2373  -16.22    0.00  1.0000
  -8   7   0    3350     119                                                        2376  -16.22    0.00  1.0000
   8   7   0    3498     107                                                        2501   16.21    0.00  1.0000
   9  -7   0     698      56                                                        1002    9.30    0.00  1.0000
  -9  -7   0     734      62                                                        1046   -9.32    0.00  1.0000
   9  -7   0     660      58                                                         956    9.30    0.00  1.0000
  -9   7   0     745      73                                                        1058    9.30    0.00  1.0000
  -9   7   0     694      64                                                         997    9.30    0.00  1.0000
  -9   7   0     732      58                                                        1043    9.30    0.00  1.0000
  -9   7   0     767      78                                                        1084    9.30    0.00  1.0000
   9   7   0     765      63                                                        1083   -9.32    0.00  1.0000
  -9   7   0     613      83                                                         900    9.30    0.00  1.0000
 -10  -7   0     413      53                                                         626    8.35    0.00  1.0000
  10  -7   0     402      45                                                         612   -8.32    0.00  1.0000
 -10   7   0     404      49                                                         614   -8.32    0.00  1.0000
 -10   7   0     431      55                                                         648   -8.32    0.00  1.0000
 -10   7   0     447      69                                                         667   -8.32    0.00  1.0000
 -10   7   0     391      61                                                         598   -8.32    0.00  1.0000
  10   7   0     426      55                                                         642    8.35    0.00  1.0000
 -10   7   0     411      73                                                         623   -8.32    0.00  1.0000
  11  -7   0    1196      60                                                        1145    1.31    0.00  1.0000
 -11  -7   0    1128      72                                                        1079   -1.30    0.00  1.0000
  11   7   0    1224      74                                                        1173   -1.30    0.00  1.0000
 -11   7   0    1031      84                                                         984    1.31    0.00  1.0000
 -11   7   0    1246      69                                                        1194    1.31    0.00  1.0000
 -11   7   0    1088      97                                                        1040    1.31    0.00  1.0000
 -11   7   0    1265      92                                                        1213    1.31    0.00  1.0000
  12  -7   0      36      19                                                         -10   10.68    0.00  1.0000
 -12  -7   0      74      29                                                          10  -10.68    0.00  1.0000
 -12   7   0      67      41                                                           7   10.68    0.00  1.0000
 -12   7   0      36      25                                                         -14   10.68    0.00  1.0000
  12   7   0      36      27                                                          -6  -10.68    0.00  1.0000
  12   7   0      36      17                                                          -4  -10.68    0.00  1.0000
 -12   7   0      36      36                                                         -10   10.68    0.00  1.0000
 -12   7   0      90      37                                                          17   10.68    0.00  1.0000
  13  -7   0     320      44                                                         523   -8.84    0.00  1.0000
 -13  -7   0     276      54                                                         466    8.84    0.00  1.0000
 -13   7   0     333      78                                                         540   -8.84    0.00  1.0000
  13   7   0     414      62                                                         642    8.84    0.00  1.0000
  13   7   0     341      43                                                         550    8.84    0.00  1.0000
  13   7   0     400      43                                                         624    8.84    0.00  1.0000
 -13   7   0     368      66                                                         584   -8.84    0.00  1.0000
 -13   7   0     378      55                                                         597   -8.84    0.00  1.0000
 -13   7   0     359      73                                                         573   -8.84    0.00  1.0000
 -14  -7   0     517      57                                                         473   -1.75    0.00  1.0000
  14  -7   0     429      39                                                         390    1.73    0.00  1.0000
 -14   7   0     389      64                                                         352    1.73    0.00  1.0000
 -14   7   0     450      76                                                         410    1.73    0.00  1.0000
  14   7   0     433      40                                                         393   -1.75    0.00  1.0000
  14   7   0     481      40                                                         439   -1.75    0.00  1.0000
 -14   7   0     407      49                                                         369    1.73    0.00  1.0000
  14   7   0     495      57                                                         452   -1.75    0.00  1.0000
 -14   7   0     366      57                                                         330    1.73    0.00  1.0000
 -15  -7   0       3      34                                                         -29    2.92    0.00  1.0000
  15  -7   0       3      20                                                         -16   -2.89    0.00  1.0000
 -15   7   0      26      41                                                          12   -2.89    0.00  1.0000
 -15   7   0      49      44                                                          29   -2.89    0.00  1.0000
  15   7   0      30      21                                                          15    2.92    0.00  1.0000
  15   7   0      11      20                                                           3    2.92    0.00  1.0000
 -15   7   0       9      33                                                           2   -2.89    0.00  1.0000
  15   7   0       3      32                                                         -28    2.92    0.00  1.0000
  16  -7   0       8      23                                                          25    6.85    0.00  1.0000
 -16  -7   0      15      38                                                         -15   -6.87    0.00  1.0000
  16   7   0       5      20                                                           8   -6.87    0.00  1.0000
 -16   7   0      12      48                                                          34    6.85    0.00  1.0000
  16   7   0      15      35                                                         -12   -6.87    0.00  1.0000
 -16   7   0      15      47                                                         -10    6.85    0.00  1.0000
 -16   7   0      15      33                                                         -23    6.85    0.00  1.0000
 -17  -7   0     217      56                                                         256    2.28    0.00  1.0000
  17  -7   0     200      35                                                         238   -2.25    0.00  1.0000
 -17   7   0     192      59                                                         229   -2.25    0.00  1.0000
  17   7   0     235      57                                                         276    2.28    0.00  1.0000
 -17   7   0     158      63                                                         191   -2.25    0.00  1.0000
 -17   7   0     158      47                                                         192   -2.25    0.00  1.0000
 -18  -7   0      18      47                                                          38    3.54    0.00  1.0000
  18  -7   0       4      25                                                         -14   -3.53    0.00  1.0000
 -18   7   0       4      38                                                         -24   -3.53    0.00  1.0000
 -18   7   0      59      58                                                          93   -3.53    0.00  1.0000
 -18   7   0       2      50                                                          11   -3.53    0.00  1.0000
  18   7   0      40      49                                                          69    3.54    0.00  1.0000
   0  -8   0       5      12                                                          25   12.47    0.00  1.0000
   0   8   0       1      15                                                          40   12.47    0.00  1.0000
   0   8   0       4      18                                                          74   12.47    0.00  1.0000
   0   8   0       3      11                                                          30   12.47    0.00  1.0000
  -1  -8   0      26      10                                                           3   12.08    0.00  1.0000
   1  -8   0      15      12                                                           9   12.10    0.00  1.0000
  -1   8   0      47      11                                                          -3   12.10    0.00  1.0000
  -1   8   0       7      15                                                          18   12.10    0.00  1.0000
   1   8   0      18      14                                                           7   12.08    0.00  1.0000
  -1   8   0       8      14                                                          17   12.10    0.00  1.0000
   1   8   0      29      12                                                           2   12.08    0.00  1.0000
  -2  -8   0      64      29                                                         532  -26.77    0.00  1.0000
   2  -8   0      75      36                                                         566  -26.79    0.00  1.0000
  -2   8   0      77      35                                                         569  -26.79    0.00  1.0000
  -2   8   0      54      38                                                         505  -26.79    0.00  1.0000
  -2   8   0      47      38                                                         481  -26.79    0.00  1.0000
   2   8   0      85      39                                                         590  -26.77    0.00  1.0000
  -3  -8   0       1      13                                                          60  -12.17    0.00  1.0000
   3  -8   0       2      18                                                          71  -12.16    0.00  1.0000
  -3   8   0       1      18                                                          37  -12.16    0.00  1.0000
   3   8   0       7      19                                                          92  -12.17    0.00  1.0000
  -3   8   0       2      20                                                          67  -12.16    0.00  1.0000
  -3   8   0       0      19                                                          51  -12.16    0.00  1.0000
   4  -8   0     107      49                                                         838   33.02    0.00  1.0000
  -4  -8   0     136      44                                                         917   33.02    0.00  1.0000
   4   8   0     172      52                                                        1007   33.02    0.00  1.0000
  -4   8   0     127      50                                                         893   33.02    0.00  1.0000
  -4   8   0     110      49                                                         846   33.02    0.00  1.0000
  -4   8   0     166      54                                                         993   33.02    0.00  1.0000
  -4   8   0     134      55                                                         911   33.02    0.00  1.0000
  -4   8   0     136      52                                                         916   33.02    0.00  1.0000
   5  -8   0      51      18                                                          41    1.37    0.00  1.0000
  -5  -8   0      29      14                                                          21    1.39    0.00  1.0000
  -5   8   0      66      22                                                          54    1.37    0.00  1.0000
  -5   8   0      34      20                                                          26    1.37    0.00  1.0000
  -5   8   0      64      19                                                          52    1.37    0.00  1.0000
   5   8   0      39      18                                                          30    1.39    0.00  1.0000
  -6  -8   0     197      15                                                          13  -19.04    0.00  1.0000
   6  -8   0     197      19                                                          13  -19.04    0.00  1.0000
   6   8   0     181      19                                                           9  -19.04    0.00  1.0000
  -6   8   0     307      26                                                          53  -19.04    0.00  1.0000
  -6   8   0     144      19                                                           2  -19.04    0.00  1.0000
  -6   8   0     197      21                                                          13  -19.04    0.00  1.0000
  -6   8   0     255      23                                                          32  -19.04    0.00  1.0000
  -7  -8   0      19      17                                                          -5   -7.66    0.00  1.0000
   7  -8   0      60      19                                                          12   -7.64    0.00  1.0000
   7  -8   0     131      21                                                          51   -7.64    0.00  1.0000
  -7   8   0     147      26                                                          61   -7.64    0.00  1.0000
  -7   8   0     151      30                                                          64   -7.64    0.00  1.0000
  -7   8   0     171      24                                                          77   -7.64    0.00  1.0000
  -7   8   0      73      25                                                          18   -7.64    0.00  1.0000
  -7   8   0      99      14                                                          32   -7.64    0.00  1.0000
   7   8   0      19      20                                                          -7   -7.66    0.00  1.0000
   8  -8   0     861      74                                                        1509   16.86    0.00  1.0000
  -8  -8   0     814      73                                                        1447   16.87    0.00  1.0000
  -8   8   0     706      92                                                        1301   16.86    0.00  1.0000
  -8   8   0     800      87                                                        1428   16.86    0.00  1.0000
  -8   8   0     918      86                                                        1584   16.86    0.00  1.0000
   8   8   0     879      77                                                        1534   16.87    0.00  1.0000
  -8   8   0     869      66                                                        1520   16.86    0.00  1.0000
  -8   8   0     806      78                                                        1436   16.86    0.00  1.0000
  -9  -8   0      95      25                                                          28    7.90    0.00  1.0000
   9  -8   0     114      23                                                          39    7.90    0.00  1.0000
  -9   8   0     126      31                                                          46    7.90    0.00  1.0000
  -9   8   0      91      20                                                          26    7.90    0.00  1.0000
  -9   8   0     188      38                                                          86    7.90    0.00  1.0000
   9   8   0     106      24                                                          34    7.90    0.00  1.0000
  -9   8   0     130      32                                                          48    7.90    0.00  1.0000
  -9   8   0     163      27                                                          69    7.90    0.00  1.0000
  10  -8   0    1001      73                                                        1527  -13.20    0.00  1.0000
 -10  -8   0     895      79                                                        1396  -13.20    0.00  1.0000
  10   8   0     904      81                                                        1407  -13.20    0.00  1.0000
 -10   8   0     955      92                                                        1470  -13.20    0.00  1.0000
 -10   8   0     898      95                                                        1400  -13.20    0.00  1.0000
 -10   8   0     997      73                                                        1522  -13.20    0.00  1.0000
 -10   8   0     712     100                                                        1164  -13.20    0.00  1.0000
  11  -8   0      99      23                                                          48   -5.60    0.00  1.0000
 -11  -8   0      26      27                                                           4   -5.59    0.00  1.0000
 -11   8   0      44      39                                                          13   -5.60    0.00  1.0000
 -11   8   0     100      26                                                          49   -5.60    0.00  1.0000
 -11   8   0     127      39                                                          68   -5.60    0.00  1.0000
  11   8   0      77      30                                                          33   -5.59    0.00  1.0000
 -11   8   0     140      38                                                          78   -5.60    0.00  1.0000
  12  -8   0       2      20                                                         -49    2.53    0.00  1.0000
 -12  -8   0      37      29                                                          22    2.53    0.00  1.0000
  12   8   0      65      32                                                          45    2.53    0.00  1.0000
 -12   8   0      33      37                                                          19    2.53    0.00  1.0000
 -12   8   0       2      24                                                         -25    2.53    0.00  1.0000
 -12   8   0       2      33                                                         -47    2.53    0.00  1.0000
 -12   8   0       2      40                                                         -16    2.53    0.00  1.0000
  13  -8   0      67      33                                                         282   15.31    0.00  1.0000
 -13  -8   0      95      49                                                         338   15.30    0.00  1.0000
  13   8   0      85      47                                                         319   15.30    0.00  1.0000
 -13   8   0      94      44                                                         336   15.31    0.00  1.0000
 -13   8   0     167      61                                                         464   15.31    0.00  1.0000
 -13   8   0      80      62                                                         309   15.31    0.00  1.0000
 -13   8   0      58      60                                                         263   15.31    0.00  1.0000
  14  -8   0       0      22                                                          13   -7.06    0.00  1.0000
 -14  -8   0       3      35                                                          34   -7.06    0.00  1.0000
 -14   8   0      16      44                                                          -6   -7.06    0.00  1.0000
 -14   8   0       1      30                                                          24   -7.06    0.00  1.0000
  14   8   0      31      40                                                          91   -7.06    0.00  1.0000
 -14   8   0      33      47                                                          95   -7.06    0.00  1.0000
 -14   8   0      13      42                                                          58   -7.06    0.00  1.0000
  15  -8   0     740      64                                                        1133  -11.47    0.00  1.0000
 -15  -8   0     762      92                                                        1163  -11.51    0.00  1.0000
 -15   8   0     765      82                                                        1164  -11.47    0.00  1.0000
  15   8   0     708      90                                                        1095  -11.51    0.00  1.0000
 -15   8   0     862     105                                                        1283  -11.47    0.00  1.0000
 -15   8   0     647     121                                                        1017  -11.47    0.00  1.0000
 -15   8   0     752     111                                                        1148  -11.47    0.00  1.0000
 -16  -8   0    1377      93                                                        1053    8.27    0.00  1.0000
  16  -8   0    1239      60                                                         936    8.18    0.00  1.0000
  16   8   0    1443      93                                                        1111    8.27    0.00  1.0000
 -16   8   0    1267     112                                                         960    8.18    0.00  1.0000
 -16   8   0    1435     102                                                        1107    8.18    0.00  1.0000
 -16   8   0    1249      79                                                         944    8.18    0.00  1.0000
 -17  -8   0     157      50                                                         118    2.97    0.00  1.0000
  17  -8   0     135      30                                                          99    3.00    0.00  1.0000
 -17   8   0     229      60                                                         181    3.00    0.00  1.0000
  17   8   0     155      50                                                         116    2.97    0.00  1.0000
 -17   8   0     148      60                                                         110    3.00    0.00  1.0000
 -17   8   0     159      43                                                         119    3.00    0.00  1.0000
  -1  -9   0       3      13                                                          34   -7.23    0.00  1.0000
   1  -9   0       6      16                                                          42    7.23    0.00  1.0000
   1   9   0       1      16                                                          23   -7.23    0.00  1.0000
  -1   9   0       5      18                                                          40    7.23    0.00  1.0000
  -1   9   0       1      17                                                          12    7.23    0.00  1.0000
  -1   9   0      12      14                                                          57    7.23    0.00  1.0000
  -2  -9   0    2791      52                                                        1124  -34.25    0.00  1.0000
   2  -9   0    2870      58                                                        1174   34.26    0.00  1.0000
   2   9   0    2878      60                                                        1180  -34.25    0.00  1.0000
  -2   9   0    2978      63                                                        1244   34.26    0.00  1.0000
  -2   9   0    2860      56                                                        1168   34.26    0.00  1.0000
  -2   9   0    2950      62                                                        1226   34.26    0.00  1.0000
   3  -9   0   10757     602                                                       17860  -53.10    0.00  1.0000
  -3  -9   0   10389     595                                                       17382   53.08    0.00  1.0000
   3   9   0   11023     603                                                       18199   53.08    0.00  1.0000
  -3   9   0   10220     601                                                       17166  -53.10    0.00  1.0000
  -3   9   0   10847     606                                                       17976  -53.10    0.00  1.0000
  -3   9   0   11225     607                                                       18462  -53.10    0.00  1.0000
   4  -9   0     550      37                                                         363    7.80    0.00  1.0000
  -4  -9   0     545      31                                                         359   -7.80    0.00  1.0000
   4   9   0     541      35                                                         356   -7.80    0.00  1.0000
  -4   9   0     598      38                                                         402    7.80    0.00  1.0000
  -4   9   0     500      34                                                         323    7.80    0.00  1.0000
  -4   9   0     563      38                                                         374    7.80    0.00  1.0000
  -5  -9   0    1234      93                                                        2340  -23.49    0.00  1.0000
   5  -9   0    1280     100                                                        2403   23.49    0.00  1.0000
  -5   9   0    1286      98                                                        2411   23.49    0.00  1.0000
  -5   9   0    1238     103                                                        2345   23.49    0.00  1.0000
  -5   9   0    1318     105                                                        2455   23.49    0.00  1.0000
  -5   9   0    1177     104                                                        2261   23.49    0.00  1.0000
   5   9   0    1139      99                                                        2208  -23.49    0.00  1.0000
  -5   9   0    1142      98                                                        2213   23.49    0.00  1.0000
  -6  -9   0    2292      98                                                        2391    1.82    0.00  1.0000
   6  -9   0    2278     102                                                        2376   -1.81    0.00  1.0000
  -6   9   0    2395     110                                                        2496   -1.81    0.00  1.0000
  -6   9   0    2291     107                                                        2390   -1.81    0.00  1.0000
  -6   9   0    2195     107                                                        2291   -1.81    0.00  1.0000
  -6   9   0    2283     107                                                        2381   -1.81    0.00  1.0000
   6   9   0    2349     104                                                        2449    1.82    0.00  1.0000
  -7  -9   0     617      42                                                         479    5.23    0.00  1.0000
   7  -9   0     628      45                                                         489   -5.24    0.00  1.0000
   7   9   0     691      48                                                         545    5.23    0.00  1.0000
  -7   9   0     617      57                                                         479   -5.24    0.00  1.0000
  -7   9   0     636      49                                                         496   -5.24    0.00  1.0000
  -7   9   0     617      49                                                         479   -5.24    0.00  1.0000
  -7   9   0     656      54                                                         513   -5.24    0.00  1.0000
   8  -9   0    1698      57                                                         788  -23.34    0.00  1.0000
   8  -9   0    1846      56                                                         890  -23.34    0.00  1.0000
  -8  -9   0    1702      56                                                         791   23.34    0.00  1.0000
  -8   9   0    1923      70                                                         944  -23.34    0.00  1.0000
   8   9   0    1670      59                                                         769   23.34    0.00  1.0000
  -8   9   0    2150      79                                                        1105  -23.34    0.00  1.0000
  -8   9   0    1950      65                                                         963  -23.34    0.00  1.0000
  -8   9   0    1686      68                                                         780  -23.34    0.00  1.0000
   9  -9   0    4605     248                                                        7074   28.82    0.00  1.0000
  -9  -9   0    4528     250                                                        6980  -28.84    0.00  1.0000
  -9   9   0    4277     260                                                        6666   28.82    0.00  1.0000
  -9   9   0    4507     237                                                        6952   28.82    0.00  1.0000
  -9   9   0    4344     266                                                        6749   28.82    0.00  1.0000
  -9   9   0    4148     271                                                        6505   28.82    0.00  1.0000
  -9   9   0    4079     256                                                        6418   28.82    0.00  1.0000
   9   9   0    4512     253                                                        6959  -28.84    0.00  1.0000
 -10  -9   0     410      46                                                         407    0.15    0.00  1.0000
  10  -9   0     506      49                                                         503   -0.13    0.00  1.0000
 -10   9   0     453      57                                                         450   -0.13    0.00  1.0000
  10   9   0     423      48                                                         419    0.15    0.00  1.0000
 -10   9   0     502      42                                                         499   -0.13    0.00  1.0000
 -10   9   0     546      70                                                         543   -0.13    0.00  1.0000
 -10   9   0     462      56                                                         459   -0.13    0.00  1.0000
  11  -9   0     459      53                                                         642   -6.92    0.00  1.0000
 -11  -9   0     499      63                                                         689    6.94    0.00  1.0000
 -11   9   0     409      64                                                         582   -6.92    0.00  1.0000
 -11   9   0     469      50                                                         653   -6.92    0.00  1.0000
 -11   9   0     502      77                                                         692   -6.92    0.00  1.0000
 -11   9   0     298      67                                                         448   -6.92    0.00  1.0000
  11   9   0     497      60                                                         687    6.94    0.00  1.0000
  12  -9   0     241      29                                                         131   -7.22    0.00  1.0000
 -12  -9   0     227      37                                                         121    7.20    0.00  1.0000
 -12   9   0     230      44                                                         123   -7.22    0.00  1.0000
 -12   9   0     205      48                                                         105   -7.22    0.00  1.0000
 -12   9   0     348      51                                                         213   -7.22    0.00  1.0000
  12   9   0     332      41                                                         201    7.20    0.00  1.0000
 -12   9   0     285      31                                                         164   -7.22    0.00  1.0000
  13  -9   0     154      31                                                         171   -1.15    0.00  1.0000
 -13  -9   0     167      41                                                         184    1.16    0.00  1.0000
 -13   9   0     172      57                                                         189   -1.15    0.00  1.0000
 -13   9   0     188      36                                                         206   -1.15    0.00  1.0000
  13   9   0     180      44                                                         198    1.16    0.00  1.0000
 -13   9   0     189      55                                                         207   -1.15    0.00  1.0000
 -13   9   0     181      50                                                         199   -1.15    0.00  1.0000
  14  -9   0    1399      51                                                         627   21.97    0.00  1.0000
 -14  -9   0    1386      66                                                         617  -22.02    0.00  1.0000
  14   9   0    1365      66                                                         603  -22.02    0.00  1.0000
 -14   9   0    1212      82                                                         504   21.97    0.00  1.0000
 -14   9   0    1414      60                                                         637   21.97    0.00  1.0000
 -14   9   0    1684      83                                                         822   21.97    0.00  1.0000
 -14   9   0    1324      79                                                         577   21.97    0.00  1.0000
  15  -9   0     535      61                                                         991  -14.81    0.00  1.0000
 -15  -9   0     488      88                                                         929   14.90    0.00  1.0000
 -15   9   0     388      98                                                         786  -14.81    0.00  1.0000
 -15   9   0     435      80                                                         853  -14.81    0.00  1.0000
 -15   9   0     545     111                                                        1005  -14.81    0.00  1.0000
  15   9   0     397      78                                                         802   14.90    0.00  1.0000
 -15   9   0     559      98                                                        1024  -14.81    0.00  1.0000
 -16  -9   0     305      56                                                         246    3.18    0.00  1.0000
  16  -9   0     219      32                                                         169   -3.18    0.00  1.0000
 -16   9   0     198     110                                                         151   -3.18    0.00  1.0000
  16   9   0     265      54                                                         210    3.18    0.00  1.0000
 -16   9   0     282      60                                                         225   -3.18    0.00  1.0000
 -16   9   0     343      68                                                         280   -3.18    0.00  1.0000
  17  -9   0      51      27                                                          21    4.61    0.00  1.0000
 -17  -9   0      61      47                                                          27   -4.66    0.00  1.0000
  17   9   0     144      49                                                          88   -4.66    0.00  1.0000
 -17   9   0       7      54                                                         -15    4.61    0.00  1.0000
 -17   9   0     150      57                                                          93    4.61    0.00  1.0000
   0 -10   0     248      20                                                          99   10.27    0.00  1.0000
   0  10   0     249      23                                                         100   10.27    0.00  1.0000
   0  10   0     225      22                                                          85   10.27    0.00  1.0000
   1 -10   0    4397     218                                                        6148  -21.48    0.00  1.0000
  -1 -10   0    4197     214                                                        5912  -21.48    0.00  1.0000
  -1  10   0    4281     221                                                        6011  -21.48    0.00  1.0000
  -1  10   0    4459     213                                                        6222  -21.48    0.00  1.0000
  -1  10   0    4233     221                                                        5954  -21.48    0.00  1.0000
   1  10   0    4494     220                                                        6264  -21.48    0.00  1.0000
  -2 -10   0    5987     157                                                        4304   20.90    0.00  1.0000
   2 -10   0    6007     162                                                        4322   20.89    0.00  1.0000
  -2  10   0    5997     166                                                        4313   20.89    0.00  1.0000
  -2  10   0    6174     159                                                        4463   20.89    0.00  1.0000
   2  10   0    5920     162                                                        4247   20.90    0.00  1.0000
  -2  10   0    5933     165                                                        4259   20.89    0.00  1.0000
  -3 -10   0       0      17                                                          58   12.77    0.00  1.0000
   3 -10   0       3      23                                                          79   12.78    0.00  1.0000
  -3  10   0       0      23                                                          60   12.78    0.00  1.0000
   3  10   0       1      22                                                          43   12.77    0.00  1.0000
  -3  10   0       2      21                                                          72   12.78    0.00  1.0000
  -3  10   0       1      24                                                          62   12.78    0.00  1.0000
   4 -10   0      61      25                                                         118  -32.09    0.00  1.0000
  -4 -10   0      43      23                                                         153  -32.10    0.00  1.0000
  -4  10   0      87      25                                                          84  -32.09    0.00  1.0000
  -4  10   0      61      29                                                         119  -32.09    0.00  1.0000
   4  10   0      80      24                                                          92  -32.10    0.00  1.0000
  -4  10   0      72      26                                                         102  -32.09    0.00  1.0000
  -5 -10   0     268      41                                                         547   12.46    0.00  1.0000
   5 -10   0     279      48                                                         562   12.43    0.00  1.0000
  -5  10   0     283      51                                                         568   12.43    0.00  1.0000
   5  10   0     300      47                                                         592   12.46    0.00  1.0000
  -5  10   0     340      52                                                         647   12.43    0.00  1.0000
  -5  10   0     320      55                                                         619   12.43    0.00  1.0000
  -6 -10   0    1515      69                                                        1461    1.24    0.00  1.0000
   6 -10   0    1422      73                                                        1369    1.25    0.00  1.0000
   6  10   0    1490      74                                                        1436    1.24    0.00  1.0000
  -6  10   0    1486      69                                                        1432    1.25    0.00  1.0000
  -6  10   0    1560      80                                                        1505    1.25    0.00  1.0000
  -6  10   0    1553      80                                                        1498    1.25    0.00  1.0000
  -6  10   0    1255      67                                                        1206    1.25    0.00  1.0000
   7 -10   0    2300     117                                                        2848    9.60    0.00  1.0000
  -7 -10   0    2096     113                                                        2619    9.58    0.00  1.0000
  -7  10   0    2218     121                                                        2757    9.60    0.00  1.0000
   7  10   0    2289     119                                                        2834    9.58    0.00  1.0000
  -7  10   0    2189     123                                                        2724    9.60    0.00  1.0000
  -7  10   0    2231     123                                                        2771    9.60    0.00  1.0000
  -7  10   0    2136     125                                                        2665    9.60    0.00  1.0000
   8 -10   0    6501     206                                                        5583  -10.49    0.00  1.0000
   8 -10   0    6474     205                                                        5558  -10.49    0.00  1.0000
  -8 -10   0    6418     205                                                        5508  -10.46    0.00  1.0000
  -8  10   0    6735     218                                                        5800  -10.49    0.00  1.0000
  -8  10   0    6253     214                                                        5353  -10.49    0.00  1.0000
  -8  10   0    5894     216                                                        5021  -10.49    0.00  1.0000
   8  10   0    6342     208                                                        5438  -10.46    0.00  1.0000
  -8  10   0    6392     215                                                        5482  -10.49    0.00  1.0000
  -9 -10   0    5241     217                                                        5848   -7.24    0.00  1.0000
   9 -10   0    5027     214                                                        5622   -7.23    0.00  1.0000
   9  10   0    5506     221                                                        6128   -7.24    0.00  1.0000
  -9  10   0    5182     229                                                        5785   -7.23    0.00  1.0000
  -9  10   0    4904     242                                                        5491   -7.23    0.00  1.0000
  -9  10   0    5120     230                                                        5720   -7.23    0.00  1.0000
  -9  10   0    4911     233                                                        5499   -7.23    0.00  1.0000
  10 -10   0    2556      93                                                        1905   12.27    0.00  1.0000
 -10 -10   0    2438      97                                                        1803   12.28    0.00  1.0000
  10  10   0    2637     101                                                        1974   12.28    0.00  1.0000
 -10  10   0    2489     116                                                        1847   12.27    0.00  1.0000
 -10  10   0    2661     111                                                        1996   12.27    0.00  1.0000
 -10  10   0    2629     112                                                        1968   12.27    0.00  1.0000
 -11 -10   0     342      46                                                         371   -1.35    0.00  1.0000
  11 -10   0     313      40                                                         340   -1.34    0.00  1.0000
 -11  10   0     253      56                                                         278   -1.34    0.00  1.0000
 -11  10   0     320      55                                                         348   -1.34    0.00  1.0000
  11  10   0     304      46                                                         331   -1.35    0.00  1.0000
 -11  10   0     423      58                                                         455   -1.34    0.00  1.0000
 -12 -10   0    1126      79                                                        1051    2.01    0.00  1.0000
  12 -10   0    1042      66                                                         970    2.02    0.00  1.0000
 -12  10   0    1080      99                                                        1007    2.02    0.00  1.0000
  12  10   0    1222      81                                                        1144    2.01    0.00  1.0000
 -12  10   0    1283      92                                                        1203    2.02    0.00  1.0000
 -12  10   0    1239      96                                                        1160    2.02    0.00  1.0000
  13 -10   0     434      57                                                         764  -12.11    0.00  1.0000
 -13 -10   0     397      74                                                         715  -12.10    0.00  1.0000
 -13  10   0     316      82                                                         605  -12.11    0.00  1.0000
  13  10   0     533      77                                                         894  -12.10    0.00  1.0000
 -13  10   0     554      88                                                         921  -12.11    0.00  1.0000
 -13  10   0     413      89                                                         736  -12.11    0.00  1.0000
 -14 -10   0     259      58                                                         407    7.23    0.00  1.0000
  14 -10   0     291      44                                                         446    7.22    0.00  1.0000
 -14  10   0     317      72                                                         478    7.22    0.00  1.0000
 -14  10   0     330      79                                                         494    7.22    0.00  1.0000
 -14  10   0     273      73                                                         424    7.22    0.00  1.0000
  14  10   0     292      60                                                         448    7.23    0.00  1.0000
  15 -10   0     535      56                                                         716    6.46    0.00  1.0000
 -15 -10   0     522      77                                                         702    6.47    0.00  1.0000
  15  10   0     629      81                                                         825    6.47    0.00  1.0000
 -15  10   0     548      85                                                         731    6.46    0.00  1.0000
 -15  10   0     530      92                                                         711    6.46    0.00  1.0000
 -15  10   0     396      88                                                         554    6.46    0.00  1.0000
 -16 -10   0      92      46                                                          32   -7.01    0.00  1.0000
  16 -10   0     108      28                                                          42   -6.98    0.00  1.0000
 -16  10   0      15      47                                                         -67   -6.98    0.00  1.0000
 -16  10   0     102      52                                                          38   -6.98    0.00  1.0000
 -16  10   0      70      52                                                          20   -6.98    0.00  1.0000
  16  10   0      16      43                                                          -8   -7.01    0.00  1.0000
   1 -11   0      53      23                                                         100    4.86    0.00  1.0000
  -1 -11   0      16      19                                                          46   -4.87    0.00  1.0000
   1  11   0      43      25                                                          87   -4.87    0.00  1.0000
  -1  11   0      56      26                                                         104    4.86    0.00  1.0000
  -1  11   0      26      23                                                          62    4.86    0.00  1.0000
   2 -11   0     610      44                                                         473   -5.25    0.00  1.0000
  -2 -11   0     612      39                                                         474    5.27    0.00  1.0000
  -2  11   0     708      48                                                         560   -5.25    0.00  1.0000
  -2  11   0     662      45                                                         519   -5.25    0.00  1.0000
  -2  11   0     795      42                                                         637   -5.25    0.00  1.0000
   2  11   0     611      44                                                         473    5.27    0.00  1.0000
  -3 -11   0    2930     116                                                        2948   -0.29    0.00  1.0000
   3 -11   0    3013     123                                                        3028    0.24    0.00  1.0000
   3  11   0    3044     122                                                        3062   -0.29    0.00  1.0000
  -3  11   0    2822     118                                                        2837    0.24    0.00  1.0000
  -3  11   0    2850     124                                                        2865    0.24    0.00  1.0000
  -3  11   0    2950     125                                                        2965    0.24    0.00  1.0000
  -4 -11   0     503      46                                                         655   -5.62    0.00  1.0000
   4 -11   0     552      53                                                         712    5.65    0.00  1.0000
  -4  11   0     524      56                                                         680    5.65    0.00  1.0000
  -4  11   0     578      53                                                         741    5.65    0.00  1.0000
  -4  11   0     520      57                                                         675    5.65    0.00  1.0000
   4  11   0     569      52                                                         730   -5.62    0.00  1.0000
  -5 -11   0       5      21                                                          41    7.49    0.00  1.0000
   5 -11   0      13      25                                                          62   -7.47    0.00  1.0000
  -5  11   0       6      27                                                          43   -7.47    0.00  1.0000
   5  11   0       3      25                                                          36    7.49    0.00  1.0000
  -5  11   0       9      27                                                          53   -7.47    0.00  1.0000
  -5  11   0       3      29                                                          34   -7.47    0.00  1.0000
   6 -11   0      31      24                                                          25    4.93    0.00  1.0000
  -6 -11   0      26      21                                                          22   -4.97    0.00  1.0000
  -6  11   0       8      25                                                           0    4.93    0.00  1.0000
  -6  11   0      10      28                                                           3    4.93    0.00  1.0000
   6  11   0      13      24                                                           8   -4.97    0.00  1.0000
   7 -11   0     275      36                                                         248    1.48    0.00  1.0000
  -7 -11   0     382      38                                                         351   -1.45    0.00  1.0000
  -7  11   0     297      42                                                         269    1.48    0.00  1.0000
   7  11   0     322      39                                                         293   -1.45    0.00  1.0000
  -7  11   0     332      35                                                         302    1.48    0.00  1.0000
  -7  11   0     355      44                                                         324    1.48    0.00  1.0000
   8 -11   0    2208     114                                                        2677   -8.44    0.00  1.0000
  -8 -11   0    2169     114                                                        2635    8.45    0.00  1.0000
   8 -11   0    2079     115                                                        2535   -8.44    0.00  1.0000
  -8  11   0    2156     124                                                        2620   -8.44    0.00  1.0000
  -8  11   0    2106     114                                                        2565   -8.44    0.00  1.0000
  -8  11   0    2015     115                                                        2465   -8.44    0.00  1.0000
  -8  11   0    1935     123                                                        2376   -8.44    0.00  1.0000
   8  11   0    2091     116                                                        2549    8.45    0.00  1.0000
  -9 -11   0    1560      73                                                        1182   -9.08    0.00  1.0000
   9 -11   0    1410      71                                                        1053    9.06    0.00  1.0000
  -9  11   0    1507      84                                                        1137    9.06    0.00  1.0000
   9  11   0    1477      72                                                        1110   -9.08    0.00  1.0000
  -9  11   0    1395      75                                                        1040    9.06    0.00  1.0000
  -9  11   0    1291      75                                                         950    9.06    0.00  1.0000
  10 -11   0      15      28                                                           6   -2.51    0.00  1.0000
 -10 -11   0      39      30                                                          23    2.54    0.00  1.0000
  10  11   0      77      30                                                          54    2.54    0.00  1.0000
 -10  11   0       2      31                                                         -11   -2.51    0.00  1.0000
 -10  11   0      33      36                                                          19   -2.51    0.00  1.0000
 -10  11   0       2      31                                                          -4   -2.51    0.00  1.0000
 -11 -11   0      32      31                                                          21    1.94    0.00  1.0000
  11 -11   0      38      28                                                          26   -1.94    0.00  1.0000
 -11  11   0      48      38                                                          34   -1.94    0.00  1.0000
 -11  11   0      22      37                                                          13   -1.94    0.00  1.0000
 -11  11   0      55      37                                                          40   -1.94    0.00  1.0000
  11  11   0      68      32                                                          51    1.94    0.00  1.0000
 -12 -11   0      68      40                                                         113   -4.24    0.00  1.0000
  12 -11   0     100      35                                                         154    4.24    0.00  1.0000
 -12  11   0     184      53                                                         254    4.24    0.00  1.0000
  12  11   0     136      43                                                         198   -4.24    0.00  1.0000
 -12  11   0     108      51                                                         163    4.24    0.00  1.0000
 -12  11   0     103      50                                                         157    4.24    0.00  1.0000
  13 -11   0     959      61                                                         776   -5.53    0.00  1.0000
 -13 -11   0    1009      79                                                         821    5.54    0.00  1.0000
 -13  11   0     820      82                                                         651   -5.53    0.00  1.0000
 -13  11   0     866      77                                                         692   -5.53    0.00  1.0000
  13  11   0     995      74                                                         808    5.54    0.00  1.0000
 -13  11   0     984      91                                                         798   -5.53    0.00  1.0000
  14 -11   0    1138      74                                                        1268    3.33    0.00  1.0000
 -14 -11   0    1077      97                                                        1205   -3.37    0.00  1.0000
 -14  11   0    1268     114                                                        1405    3.33    0.00  1.0000
 -14  11   0     789     108                                                         898    3.33    0.00  1.0000
  14  11   0    1171      96                                                        1305   -3.37    0.00  1.0000
 -14  11   0    1191     113                                                        1324    3.33    0.00  1.0000
 -15 -11   0      67      47                                                          72   -0.54    0.00  1.0000
  15 -11   0      10      28                                                          12    0.62    0.00  1.0000
  15  11   0      15      42                                                          17   -0.54    0.00  1.0000
 -15  11   0       0      50                                                           0    0.62    0.00  1.0000
 -15  11   0       2      50                                                           3    0.62    0.00  1.0000
 -15  11   0      15      52                                                          18    0.62    0.00  1.0000
   0 -12   0    1365      64                                                        1150   -5.40    0.00  1.0000
   0  12   0    1302      66                                                        1092   -5.40    0.00  1.0000
   0  12   0    1422      65                                                        1202   -5.40    0.00  1.0000
  -1 -12   0      63      19                                                          10   -9.31    0.00  1.0000
   1 -12   0      28      21                                                         -16   -9.33    0.00  1.0000
  -1  12   0      41      22                                                           2   -9.33    0.00  1.0000
  -1  12   0      28      22                                                         -22   -9.33    0.00  1.0000
   1  12   0      56      22                                                           7   -9.31    0.00  1.0000
   2 -12   0    1160      44                                                         483   21.45    0.00  1.0000
  -2 -12   0    1030      40                                                         401   21.43    0.00  1.0000
   2  12   0    1001      39                                                         383   21.43    0.00  1.0000
  -2  12   0    1002      42                                                         383   21.45    0.00  1.0000
  -2  12   0    1023      41                                                         396   21.45    0.00  1.0000
   3 -12   0     217      31                                                         152   -4.23    0.00  1.0000
  -3 -12   0     221      26                                                         156   -4.24    0.00  1.0000
   3  12   0     202      28                                                         140   -4.24    0.00  1.0000
  -3  12   0     190      32                                                         130   -4.23    0.00  1.0000
  -3  12   0     208      28                                                         145   -4.23    0.00  1.0000
  -3  12   0     148      30                                                          96   -4.23    0.00  1.0000
  -4 -12   0      89      19                                                           4  -13.21    0.00  1.0000
   4 -12   0     134      25                                                          17  -13.25    0.00  1.0000
  -4  12   0     106      24                                                           8  -13.25    0.00  1.0000
   4  12   0     167      23                                                          30  -13.21    0.00  1.0000
  -4  12   0     153      26                                                          24  -13.25    0.00  1.0000
  -4  12   0      56      26                                                         -12  -13.25    0.00  1.0000
  -5 -12   0     332      29                                                         185    8.19    0.00  1.0000
   5 -12   0     300      34                                                         161    8.22    0.00  1.0000
  -5  12   0     376      36                                                         218    8.22    0.00  1.0000
  -5  12   0     324      38                                                         179    8.22    0.00  1.0000
   5  12   0     336      32                                                         188    8.19    0.00  1.0000
  -5  12   0     244      34                                                         121    8.22    0.00  1.0000
   6 -12   0     451      58                                                         704   -9.41    0.00  1.0000
  -6 -12   0     414      53                                                         657   -9.41    0.00  1.0000
   6  12   0     435      55                                                         683   -9.41    0.00  1.0000
  -6  12   0     304      54                                                         517   -9.41    0.00  1.0000
  -6  12   0     441      63                                                         691   -9.41    0.00  1.0000
  -7 -12   0      17      29                                                          89   24.05    0.00  1.0000
   7 -12   0      14      31                                                          97   24.04    0.00  1.0000
  -7  12   0      28      32                                                          68   24.04    0.00  1.0000
  -7  12   0      14      35                                                          96   24.04    0.00  1.0000
   7  12   0      39      28                                                          53   24.05    0.00  1.0000
  -8 -12   0     704      38                                                         264  -18.25    0.00  1.0000
   8 -12   0     732      39                                                         281  -18.25    0.00  1.0000
   8 -12   0     602      37                                                         203  -18.25    0.00  1.0000
   8  12   0     712      39                                                         269  -18.25    0.00  1.0000
  -8  12   0     686      45                                                         253  -18.25    0.00  1.0000
  -8  12   0     791      56                                                         318  -18.25    0.00  1.0000
   9 -12   0      24      30                                                         117  -10.57    0.00  1.0000
   9 -12   0      41      35                                                         152  -10.57    0.00  1.0000
  -9 -12   0      42      35                                                         154  -10.55    0.00  1.0000
  -9  12   0      35      42                                                         140  -10.57    0.00  1.0000
   9  12   0      14      32                                                          94  -10.55    0.00  1.0000
  -9  12   0       7      26                                                          72  -10.57    0.00  1.0000
  -9  12   0      15      25                                                          96  -10.57    0.00  1.0000
 -10 -12   0       1      38                                                         165   21.45    0.00  1.0000
  10 -12   0       5      38                                                         208   21.44    0.00  1.0000
  10  12   0       4      39                                                         198   21.45    0.00  1.0000
 -10  12   0       1      35                                                         167   21.44    0.00  1.0000
 -10  12   0      21      52                                                         277   21.44    0.00  1.0000
 -10  12   0       0      36                                                         144   21.44    0.00  1.0000
 -11 -12   0      96      33                                                          19   -9.69    0.00  1.0000
  11 -12   0      71      31                                                           9   -9.68    0.00  1.0000
 -11  12   0     136      34                                                          39   -9.68    0.00  1.0000
  11  12   0     141      32                                                          42   -9.69    0.00  1.0000
 -11  12   0     248      45                                                         107   -9.68    0.00  1.0000
 -11  12   0      79      34                                                          12   -9.68    0.00  1.0000
  12 -12   0       4      30                                                           2    5.99    0.00  1.0000
 -12 -12   0      11      33                                                          -4    5.98    0.00  1.0000
 -12  12   0       3      36                                                          23    5.99    0.00  1.0000
  12  12   0       2      32                                                          19    5.98    0.00  1.0000
 -12  12   0      23      45                                                          63    5.99    0.00  1.0000
 -12  12   0      11      36                                                         -28    5.99    0.00  1.0000
  13 -12   0      20      29                                                         -21   -8.02    0.00  1.0000
 -13 -12   0      20      35                                                         -34   -8.01    0.00  1.0000
 -13  12   0      75      40                                                          22   -8.02    0.00  1.0000
 -13  12   0      20      46                                                         -10   -8.02    0.00  1.0000
 -13  12   0      20      39                                                         -24   -8.02    0.00  1.0000
  13  12   0     111      38                                                          44   -8.01    0.00  1.0000
 -14 -12   0      32      42                                                          31    0.11    0.00  1.0000
  14 -12   0       0      29                                                         -12    0.10    0.00  1.0000
  14  12   0      47      40                                                          46    0.11    0.00  1.0000
 -14  12   0      42      50                                                          41    0.10    0.00  1.0000
 -14  12   0       0      45                                                         -17    0.10    0.00  1.0000
 -14  12   0      43      45                                                          42    0.10    0.00  1.0000
  -1 -13   0    2682     153                                                        3932   19.37    0.00  1.0000
   1 -13   0    2636     155                                                        3878  -19.39    0.00  1.0000
  -1  13   0    2505     154                                                        3719  -19.39    0.00  1.0000
   1  13   0    2480     152                                                        3687   19.37    0.00  1.0000
  -1  13   0    2696     155                                                        3951  -19.39    0.00  1.0000
   2 -13   0     103      31                                                         124   -1.79    0.00  1.0000
  -2 -13   0     109      29                                                         131    1.80    0.00  1.0000
   2  13   0      69      27                                                          87    1.80    0.00  1.0000
  -2  13   0      59      31                                                          75   -1.79    0.00  1.0000
  -2  13   0      99      31                                                         120   -1.79    0.00  1.0000
   3 -13   0    3094     184                                                        4664   22.48    0.00  1.0000
  -3 -13   0    3103     178                                                        4674  -22.47    0.00  1.0000
  -3  13   0    2947     184                                                        4483   22.48    0.00  1.0000
  -3  13   0    3181     186                                                        4770   22.48    0.00  1.0000
   3  13   0    3137     179                                                        4716  -22.47    0.00  1.0000
  -4 -13   0      68      31                                                         186    9.59    0.00  1.0000
   4 -13   0      74      37                                                         197   -9.59    0.00  1.0000
  -4  13   0      38      36                                                         133   -9.59    0.00  1.0000
  -4  13   0      55      37                                                         164   -9.59    0.00  1.0000
  -4  13   0      69      33                                                         188   -9.59    0.00  1.0000
   4  13   0      48      30                                                         152    9.59    0.00  1.0000
   5 -13   0     685      62                                                         664    0.72    0.00  1.0000
  -5 -13   0     687      54                                                         666   -0.72    0.00  1.0000
  -5  13   0     685      60                                                         664    0.72    0.00  1.0000
   5  13   0     732      56                                                         710   -0.72    0.00  1.0000
  -5  13   0     716      60                                                         695    0.72    0.00  1.0000
   6 -13   0     252      30                                                          72  -13.18    0.00  1.0000
  -6 -13   0     227      27                                                          59   13.19    0.00  1.0000
  -6  13   0     221      33                                                          56  -13.18    0.00  1.0000
   6  13   0     242      29                                                          67   13.19    0.00  1.0000
  -6  13   0     310      35                                                         105  -13.18    0.00  1.0000
  -7 -13   0     263      45                                                         388   -6.20    0.00  1.0000
   7 -13   0     199      43                                                         310    6.20    0.00  1.0000
  -7  13   0     202      47                                                         313    6.20    0.00  1.0000
  -7  13   0     278      50                                                         407    6.20    0.00  1.0000
   7  13   0     219      42                                                         335   -6.20    0.00  1.0000
   8 -13   0     751      37                                                         200   23.60    0.00  1.0000
  -8 -13   0     740      38                                                         194  -23.59    0.00  1.0000
   8  13   0     692      34                                                         170  -23.59    0.00  1.0000
  -8  13   0     658      42                                                         153   23.60    0.00  1.0000
  -9 -13   0     457      87                                                        1388   28.18    0.00  1.0000
   9 -13   0     563      85                                                        1570  -28.19    0.00  1.0000
   9 -13   0     428      85                                                        1338  -28.19    0.00  1.0000
  -9  13   0     546     101                                                        1541  -28.19    0.00  1.0000
   9  13   0     478      84                                                        1424   28.18    0.00  1.0000
 -10 -13   0     161      42                                                         212   -3.30    0.00  1.0000
  10 -13   0     144      39                                                         192    3.30    0.00  1.0000
 -10  13   0     163      50                                                         214    3.30    0.00  1.0000
  10  13   0      92      36                                                         131   -3.30    0.00  1.0000
  11 -13   0     354      55                                                         536    7.68    0.00  1.0000
 -11 -13   0     363      61                                                         546   -7.66    0.00  1.0000
  11  13   0     394      58                                                         584   -7.66    0.00  1.0000
 -11  13   0     315      67                                                         488    7.68    0.00  1.0000
 -12 -13   0       0      32                                                         -40    0.72    0.00  1.0000
  12 -13   0       0      32                                                         -26   -0.71    0.00  1.0000
 -12  13   0      30      30                                                          34   -0.71    0.00  1.0000
  12  13   0      26      34                                                          30    0.72    0.00  1.0000
 -12  13   0      27      47                                                          31   -0.71    0.00  1.0000
 -12  13   0       4      28                                                           6   -0.71    0.00  1.0000
  13 -13   0      80      38                                                         115    3.14    0.00  1.0000
 -13 -13   0     104      48                                                         143   -3.13    0.00  1.0000
 -13  13   0     112      42                                                         153    3.14    0.00  1.0000
 -13  13   0      97      44                                                         135    3.14    0.00  1.0000
 -13  13   0     111      55                                                         151    3.14    0.00  1.0000
  13  13   0     153      46                                                         200   -3.13    0.00  1.0000
   0 -14   0     259      24                                                          -4   28.53    0.00  1.0000
   0  14   0     351      25                                                           7   28.53    0.00  1.0000
   1 -14   0      34      25                                                          -3  -10.41    0.00  1.0000
  -1 -14   0      61      24                                                           4  -10.41    0.00  1.0000
   1  14   0      34      23                                                          -1  -10.41    0.00  1.0000
  -1  14   0      95      26                                                          16  -10.41    0.00  1.0000
  -1  14   0     120      26                                                          27  -10.41    0.00  1.0000
  -2 -14   0     312      29                                                         101  -13.57    0.00  1.0000
   2 -14   0     353      35                                                         125  -13.58    0.00  1.0000
   2  14   0     343      29                                                         119  -13.57    0.00  1.0000
  -2  14   0     276      30                                                          81  -13.58    0.00  1.0000
  -2  14   0     242      30                                                          63  -13.58    0.00  1.0000
  -3 -14   0       4      26                                                          59    9.90    0.00  1.0000
   3 -14   0       5      32                                                          60    9.92    0.00  1.0000
  -3  14   0       9      31                                                          75    9.92    0.00  1.0000
  -3  14   0       1      30                                                          45    9.92    0.00  1.0000
   3  14   0       3      26                                                          53    9.90    0.00  1.0000
   4 -14   0     348      48                                                         425   -3.47    0.00  1.0000
  -4 -14   0     340      44                                                         415   -3.44    0.00  1.0000
  -4  14   0     316      48                                                         389   -3.47    0.00  1.0000
   4  14   0     311      42                                                         383   -3.44    0.00  1.0000
  -4  14   0     355      50                                                         432   -3.47    0.00  1.0000
  -5 -14   0      62      25                                                           6    9.69    0.00  1.0000
   5 -14   0     123      30                                                          32    9.70    0.00  1.0000
  -5  14   0      87      30                                                          15    9.70    0.00  1.0000
   5  14   0      98      24                                                          20    9.69    0.00  1.0000
   6 -14   0     570      63                                                         699   -4.57    0.00  1.0000
  -6 -14   0     484      58                                                         604   -4.56    0.00  1.0000
   6  14   0     425      50                                                         538   -4.56    0.00  1.0000
  -6  14   0     507      63                                                         630   -4.57    0.00  1.0000
  -6  14   0     617      63                                                         751   -4.57    0.00  1.0000
   7 -14   0    1283     104                                                        1938  -14.56    0.00  1.0000
  -7 -14   0    1413     105                                                        2098  -14.57    0.00  1.0000
  -7  14   0    1347     109                                                        2016  -14.56    0.00  1.0000
   7  14   0    1468     102                                                        2164  -14.57    0.00  1.0000
   8 -14   0     249      31                                                          58   14.49    0.00  1.0000
  -8 -14   0     255      34                                                          61   14.50    0.00  1.0000
  -8  14   0     389      39                                                         134   14.49    0.00  1.0000
   8  14   0     285      30                                                          76   14.50    0.00  1.0000
   9 -14   0     254      49                                                         357    5.24    0.00  1.0000
   9 -14   0     192      44                                                         282    5.24    0.00  1.0000
  -9 -14   0     237      49                                                         337    5.24    0.00  1.0000
  -9  14   0     292      55                                                         401    5.24    0.00  1.0000
   9  14   0     214      44                                                         309    5.24    0.00  1.0000
  10 -14   0    1260      72                                                         816  -12.29    0.00  1.0000
 -10 -14   0    1087      68                                                         679  -12.26    0.00  1.0000
 -10  14   0    1387      86                                                         919  -12.29    0.00  1.0000
  10  14   0    1212      68                                                         779  -12.26    0.00  1.0000
  11 -14   0       1      33                                                         -30    2.01    0.00  1.0000
 -11 -14   0       1      35                                                          -6    2.00    0.00  1.0000
 -11  14   0      52      44                                                          68    2.01    0.00  1.0000
  11  14   0       1      30                                                         -47    2.00    0.00  1.0000
  12 -14   0     263      49                                                         310    2.44    0.00  1.0000
 -12 -14   0     307      58                                                         356    2.41    0.00  1.0000
 -12  14   0     367      66                                                         422    2.44    0.00  1.0000
  12  14   0     320      53                                                         370    2.41    0.00  1.0000
  -1 -15   0     715      39                                                         227  -20.76    0.00  1.0000
   1 -15   0     817      44                                                         286   20.75    0.00  1.0000
  -1  15   0     717      38                                                         228   20.75    0.00  1.0000
   1  15   0     659      36                                                         196  -20.76    0.00  1.0000
   2 -15   0    1168     115                                                        2373  -25.80    0.00  1.0000
  -2 -15   0    1145     111                                                        2339   25.78    0.00  1.0000
  -2  15   0     958     108                                                        2070  -25.80    0.00  1.0000
  -2  15   0    1126     110                                                        2313  -25.80    0.00  1.0000
   2  15   0    1123     105                                                        2308   25.78    0.00  1.0000
   3 -15   0      29      32                                                          19   16.75    0.00  1.0000
  -3 -15   0      26      26                                                          22  -16.73    0.00  1.0000
  -3  15   0      61      28                                                           3   16.75    0.00  1.0000
  -3  15   0      16      29                                                          37   16.75    0.00  1.0000
   3  15   0      16      26                                                          36  -16.73    0.00  1.0000
   4 -15   0      87      38                                                         138   -4.28    0.00  1.0000
  -4 -15   0      87      33                                                         137    4.28    0.00  1.0000
  -4  15   0      82      37                                                         131   -4.28    0.00  1.0000
   4  15   0     133      33                                                         194    4.28    0.00  1.0000
  -5 -15   0    1574     100                                                        1922    7.40    0.00  1.0000
   5 -15   0    1558     105                                                        1906   -7.43    0.00  1.0000
   5  15   0    1509      93                                                        1851    7.40    0.00  1.0000
  -5  15   0    1747     108                                                        2114   -7.43    0.00  1.0000
   6 -15   0     468      72                                                         845   13.19    0.00  1.0000
  -6 -15   0     356      65                                                         691  -13.17    0.00  1.0000
   6  15   0     407      59                                                         762  -13.17    0.00  1.0000
  -6  15   0     445      72                                                         814   13.19    0.00  1.0000
  -7 -15   0    1502      80                                                        1134    9.02    0.00  1.0000
   7 -15   0    1522      83                                                        1151   -9.02    0.00  1.0000
   7  15   0    1702      75                                                        1308    9.02    0.00  1.0000
   8 -15   0    1018      76                                                        1019    0.02    0.00  1.0000
  -8 -15   0     829      75                                                         829   -0.01    0.00  1.0000
   8  15   0     947      68                                                         947   -0.01    0.00  1.0000
  -9 -15   0     393      58                                                         468   -3.20    0.00  1.0000
   9 -15   0     385      56                                                         459    3.20    0.00  1.0000
   9 -15   0     345      51                                                         415    3.20    0.00  1.0000
   9  15   0     385      49                                                         459   -3.20    0.00  1.0000
 -10 -15   0       8      38                                                          10   -0.60    0.00  1.0000
  10 -15   0      53      39                                                          58    0.59    0.00  1.0000
  10  15   0      29      32                                                          33   -0.60    0.00  1.0000
  11 -15   0       5      38                                                         -10   -3.80    0.00  1.0000
 -11 -15   0       5      38                                                         -25    3.79    0.00  1.0000
  11  15   0       5      31                                                         -17    3.79    0.00  1.0000
   0 -16   0    2334     148                                                        3489  -19.11    0.00  1.0000
   0  16   0    1865     135                                                        2909  -19.11    0.00  1.0000
   1 -16   0      25      32                                                          30   17.92    0.00  1.0000
  -1 -16   0     102      31                                                         -11   17.91    0.00  1.0000
   1  16   0     102      26                                                         -19   17.91    0.00  1.0000
  -1  16   0     102      29                                                          -5   17.92    0.00  1.0000
   2 -16   0     560      53                                                         398   -6.59    0.00  1.0000
  -2 -16   0     431      46                                                         291   -6.57    0.00  1.0000
   2  16   0     523      43                                                         367   -6.57    0.00  1.0000
  -2  16   0     481      46                                                         332   -6.59    0.00  1.0000
  -3 -16   0      76      29                                                          -2  -15.43    0.00  1.0000
   3 -16   0      76      30                                                         -36  -15.44    0.00  1.0000
   3  16   0     204      25                                                          31  -15.43    0.00  1.0000
  -3  16   0     270      32                                                          60  -15.44    0.00  1.0000
   4 -16   0     168      33                                                           0   22.98    0.00  1.0000
  -4 -16   0      55      32                                                          31   22.97    0.00  1.0000
   4  16   0      13      29                                                          89   22.97    0.00  1.0000
  -4  16   0     168      30                                                         -22   22.98    0.00  1.0000
   5 -16   0     386      45                                                         206   -9.44    0.00  1.0000
  -5 -16   0     415      42                                                         227   -9.43    0.00  1.0000
  -5  16   0     518      48                                                         305   -9.44    0.00  1.0000
   5  16   0     339      34                                                         172   -9.43    0.00  1.0000
   6 -16   0    2587     121                                                        2378   -3.72    0.00  1.0000
  -6 -16   0    2455     117                                                        2253   -3.69    0.00  1.0000
   6  16   0    2498     107                                                        2294   -3.69    0.00  1.0000
  -7 -16   0       5      31                                                         -27    3.79    0.00  1.0000
   7 -16   0      46      38                                                          80    3.81    0.00  1.0000
   7  16   0      30      29                                                          58    3.79    0.00  1.0000
  -8 -16   0     588      67                                                         648   -2.15    0.00  1.0000
   8 -16   0     600      65                                                         661   -2.17    0.00  1.0000
   8  16   0     651      60                                                         714   -2.15    0.00  1.0000
   9 -16   0      71      42                                                         101    2.87    0.00  1.0000
   9 -16   0      42      38                                                          65    2.87    0.00  1.0000
  -9 -16   0      22      38                                                          40    2.85    0.00  1.0000
   9  16   0      71      34                                                         101    2.85    0.00  1.0000
  -1 -17   0    1960     105                                                        1845    2.33    0.00  1.0000
   1 -17   0    1987     108                                                        1872   -2.33    0.00  1.0000
   1  17   0    1743      91                                                        1635    2.33    0.00  1.0000
  -1  17   0    1795      94                                                        1685   -2.33    0.00  1.0000
  -2 -17   0     252      60                                                         550  -13.43    0.00  1.0000
   2 -17   0     274      64                                                         582   13.42    0.00  1.0000
   2  17   0     153      45                                                         397  -13.43    0.00  1.0000
  -3 -17   0     255      61                                                         535   12.70    0.00  1.0000
   3 -17   0     316      65                                                         622  -12.69    0.00  1.0000
  -3  17   0     263      56                                                         546  -12.69    0.00  1.0000
   3  17   0     305      56                                                         606   12.70    0.00  1.0000
   4 -17   0      84      37                                                          31   -6.43    0.00  1.0000
  -4 -17   0     114      37                                                          50    6.43    0.00  1.0000
   4  17   0     120      27                                                          54    6.43    0.00  1.0000
  -4  17   0      91      36                                                          35   -6.43    0.00  1.0000
   5 -17   0     593      89                                                        1098   15.57    0.00  1.0000
  -5 -17   0     509      82                                                         983  -15.59    0.00  1.0000
  -5  17   0     495      80                                                         962   15.57    0.00  1.0000
   5  17   0     468      65                                                         925  -15.59    0.00  1.0000
  -6 -17   0     136      47                                                         216    5.38    0.00  1.0000
   6 -17   0     168      52                                                         255   -5.37    0.00  1.0000
   6  17   0     154      37                                                         238    5.38    0.00  1.0000
   0 -18   0      40      39                                                          30   -1.46    0.00  1.0000
  -1 -18   0      96      40                                                          79   -1.64    0.00  1.0000
   1 -18   0      25      39                                                          17   -1.62    0.00  1.0000
   1  18   0      92      31                                                          75   -1.64    0.00  1.0000
  20  -1  -1      20      51                                                          34    2.53    0.00  1.0000
  20   1  -1      22      49                                                          37    2.53    0.00  1.0000
  19  -1  -1    1508      77                                                        1508    0.00    0.00  1.0000
 -19  -1   1    1625     113                                                        1625    0.01    0.00  1.0000
 -19  -1   1    1373     110                                                        1373    0.01    0.00  1.0000
  19  -1  -1    1344     129                                                        1344    0.00    0.00  1.0000
  19   1  -1    1443      99                                                        1443    0.01    0.00  1.0000
  19   1  -1    1278     121                                                        1278    0.01    0.00  1.0000
 -19   1   1    1538     114                                                        1538    0.00    0.00  1.0000
 -19   1   1    1690     119                                                        1690    0.00    0.00  1.0000
 -18  -1   1      59      39                                                         -16  -13.58    0.00  1.0000
  18  -1  -1      19      22                                                          16  -13.57    0.00  1.0000
 -18  -1   1      18      41                                                          17  -13.58    0.00  1.0000
  18  -1  -1      11      47                                                          37  -13.57    0.00  1.0000
 -18   1   1      58      42                                                          -4  -13.57    0.00  1.0000
  18   1  -1      31      22                                                           6  -13.58    0.00  1.0000
  18   1  -1      13      44                                                          29  -13.58    0.00  1.0000
 -18   1   1      58      39                                                         -11  -13.57    0.00  1.0000
  18   1  -1      15      30                                                          23  -13.58    0.00  1.0000
  18   1  -1      16      34                                                          21  -13.58    0.00  1.0000
  17  -1  -1      71      41                                                           2   17.29    0.00  1.0000
 -17  -1   1      95      38                                                         -11   17.30    0.00  1.0000
 -17  -1   1      95      37                                                         -10   17.30    0.00  1.0000
  17  -1  -1      40      21                                                          15   17.29    0.00  1.0000
  17  -1  -1      95      25                                                         -41   17.29    0.00  1.0000
 -17   1   1      95      36                                                         -32   17.29    0.00  1.0000
  17   1  -1      95      20                                                          -5   17.30    0.00  1.0000
  17   1  -1      34      31                                                          20   17.30    0.00  1.0000
  17   1  -1      95      26                                                          -5   17.30    0.00  1.0000
 -17   1   1      95      41                                                          -5   17.29    0.00  1.0000
  17   1  -1      67      39                                                           3   17.30    0.00  1.0000
  16  -1  -1      11      29                                                          23   -2.76    0.00  1.0000
  16  -1  -1      16      42                                                          31   -2.76    0.00  1.0000
  16  -1  -1       9      19                                                          20   -2.76    0.00  1.0000
 -16  -1   1      13      36                                                          26   -2.75    0.00  1.0000
 -16  -1   1      20      37                                                          36   -2.75    0.00  1.0000
  16   1  -1      12      21                                                          25   -2.75    0.00  1.0000
  16   1  -1       2      27                                                           0   -2.75    0.00  1.0000
 -16   1   1      28      36                                                          47   -2.76    0.00  1.0000
  16   1  -1       3      40                                                          11   -2.75    0.00  1.0000
  16   1  -1      31      28                                                          51   -2.75    0.00  1.0000
 -16   1   1       2      36                                                          -6   -2.76    0.00  1.0000
  15  -1  -1    2943     177                                                        3149   -3.30    0.00  1.0000
  15  -1  -1    3170     128                                                        3383   -3.30    0.00  1.0000
  15  -1  -1    3150     146                                                        3363   -3.30    0.00  1.0000
  15  -1  -1    3102     142                                                        3313   -3.30    0.00  1.0000
 -15  -1   1    3145     153                                                        3358   -3.31    0.00  1.0000
 -15  -1   1    3073     153                                                        3283   -3.31    0.00  1.0000
  15   1  -1    2960     171                                                        3166   -3.31    0.00  1.0000
 -15   1   1    3117     154                                                        3328   -3.30    0.00  1.0000
  15   1  -1    3255     145                                                        3471   -3.31    0.00  1.0000
 -15   1   1    3162     156                                                        3375   -3.30    0.00  1.0000
  15   1  -1    3193     130                                                        3407   -3.31    0.00  1.0000
  15   1  -1    3384     149                                                        3604   -3.31    0.00  1.0000
  14  -1  -1     317      35                                                         389   -3.40    0.00  1.0000
  14  -1  -1     305      43                                                         376   -3.40    0.00  1.0000
  14  -1  -1     328      44                                                         401   -3.40    0.00  1.0000
  14  -1  -1     295      60                                                         364   -3.40    0.00  1.0000
 -14  -1   1     370      52                                                         447   -3.39    0.00  1.0000
 -14  -1   1     275      47                                                         342   -3.39    0.00  1.0000
 -14   1   1     237      50                                                         300   -3.40    0.00  1.0000
  14   1  -1     381      47                                                         459   -3.39    0.00  1.0000
  14   1  -1     337      37                                                         410   -3.39    0.00  1.0000
  14   1  -1     444      71                                                         528   -3.39    0.00  1.0000
  14   1  -1     370      49                                                         447   -3.39    0.00  1.0000
 -14   1   1     317      50                                                         389   -3.40    0.00  1.0000
  13  -1  -1       4      22                                                          14   -9.37    0.00  1.0000
  13  -1  -1       5      16                                                          12   -9.37    0.00  1.0000
  13  -1  -1       5      14                                                          12   -9.37    0.00  1.0000
 -13  -1   1       8      27                                                           8   -9.37    0.00  1.0000
  13  -1  -1      28      31                                                         -17   -9.37    0.00  1.0000
 -13  -1   1       4      30                                                          35   -9.37    0.00  1.0000
 -13   1   1       5      31                                                          13   -9.37    0.00  1.0000
 -13   1   1      11      24                                                           5   -9.37    0.00  1.0000
  13   1  -1       8      21                                                           7   -9.37    0.00  1.0000
  13   1  -1      28      14                                                         -19   -9.37    0.00  1.0000
 -13   1   1      12      28                                                           4   -9.37    0.00  1.0000
  13   1  -1      28      18                                                           0   -9.37    0.00  1.0000
  13   1  -1      28      31                                                          -5   -9.37    0.00  1.0000
 -12  -1   1    1645     150                                                        3627   34.88    0.00  1.0000
  12  -1  -1    1625     130                                                        3598   34.91    0.00  1.0000
  12  -1  -1    1491     170                                                        3397   34.91    0.00  1.0000
  12  -1  -1    1652     141                                                        3638   34.91    0.00  1.0000
 -12  -1   1    1668     150                                                        3660   34.88    0.00  1.0000
  12  -1  -1    1643     141                                                        3625   34.91    0.00  1.0000
 -12  -1   1    1635     142                                                        3612   34.88    0.00  1.0000
 -12   1   1    1601     153                                                        3563   34.91    0.00  1.0000
 -12   1   1    1544     150                                                        3477   34.91    0.00  1.0000
  12   1  -1    1776     146                                                        3819   34.88    0.00  1.0000
  12   1  -1    1568     131                                                        3512   34.88    0.00  1.0000
 -12   1   1    1647     150                                                        3631   34.91    0.00  1.0000
  12   1  -1    1436     165                                                        3313   34.88    0.00  1.0000
  12   1  -1    1710     143                                                        3722   34.88    0.00  1.0000
  12   1  -1    1436     150                                                        3312   34.88    0.00  1.0000
 -11  -1   1    2699      70                                                        1430  -25.09    0.00  1.0000
  11  -1  -1    2623      67                                                        1374  -25.11    0.00  1.0000
  11  -1  -1    2694      96                                                        1425  -25.11    0.00  1.0000
  11  -1  -1    2647      90                                                        1391  -25.11    0.00  1.0000
  11  -1  -1    2694      59                                                        1425  -25.11    0.00  1.0000
 -11  -1   1    2554      77                                                        1325  -25.09    0.00  1.0000
  11  -1  -1    2633      68                                                        1381  -25.11    0.00  1.0000
 -11  -1   1    2654      76                                                        1397  -25.09    0.00  1.0000
  11   1  -1    2761      93                                                        1475  -25.09    0.00  1.0000
 -11   1   1    2739      77                                                        1458  -25.11    0.00  1.0000
 -11   1   1    2648      76                                                        1392  -25.11    0.00  1.0000
 -11   1   1    2790     102                                                        1495  -25.11    0.00  1.0000
  11   1  -1    2620      60                                                        1372  -25.09    0.00  1.0000
 -11   1   1    2419      79                                                        1227  -25.11    0.00  1.0000
  11   1  -1    2764      70                                                        1477  -25.09    0.00  1.0000
  11   1  -1    2773      71                                                        1484  -25.09    0.00  1.0000
  10  -1  -1      29      20                                                         -12   -9.52    0.00  1.0000
 -10  -1   1      57      22                                                          10   -9.49    0.00  1.0000
  10  -1  -1      62      16                                                          13   -9.52    0.00  1.0000
  10  -1  -1      70      24                                                          18   -9.52    0.00  1.0000
 -10  -1   1      59      13                                                          11   -9.49    0.00  1.0000
  10  -1  -1      56      12                                                          10   -9.52    0.00  1.0000
  10  -1  -1      75      11                                                          21   -9.52    0.00  1.0000
 -10  -1   1      90      20                                                          29   -9.49    0.00  1.0000
  10   1  -1      47      13                                                           5   -9.49    0.00  1.0000
 -10   1   1      72      16                                                          19   -9.52    0.00  1.0000
 -10   1   1     104      22                                                          40   -9.52    0.00  1.0000
 -10   1   1      29      24                                                          -6   -9.52    0.00  1.0000
  10   1  -1      72      15                                                          18   -9.49    0.00  1.0000
 -10   1   1      64      24                                                          14   -9.52    0.00  1.0000
  10   1  -1      99      13                                                          35   -9.49    0.00  1.0000
  10   1  -1      59      22                                                          11   -9.49    0.00  1.0000
  -9  -1   1    2534     129                                                        3282   12.33    0.00  1.0000
   9  -1  -1    2715     122                                                        3491   12.38    0.00  1.0000
   9  -1  -1    2702     141                                                        3476   12.38    0.00  1.0000
  -9  -1   1    2616     134                                                        3375   12.33    0.00  1.0000
   9  -1  -1    2789     130                                                        3575   12.38    0.00  1.0000
   9  -1  -1    2650     130                                                        3417   12.38    0.00  1.0000
   9  -1  -1    2556     153                                                        3310   12.38    0.00  1.0000
  -9  -1   1    2691     136                                                        3460   12.33    0.00  1.0000
   9   1  -1    2596     149                                                        3353   12.33    0.00  1.0000
  -9   1   1    2674     135                                                        3444   12.38    0.00  1.0000
   9   1  -1    2685     123                                                        3453   12.33    0.00  1.0000
  -9   1   1    2636     136                                                        3401   12.38    0.00  1.0000
   9   1  -1    2713     130                                                        3485   12.33    0.00  1.0000
  -9   1   1    2598     157                                                        3358   12.38    0.00  1.0000
   9   1  -1    2782     133                                                        3564   12.33    0.00  1.0000
  -9   1   1    2720     138                                                        3497   12.38    0.00  1.0000
  -8  -1   1    7810     266                                                        7953    1.43    0.00  1.0000
   8  -1  -1    7843     266                                                        7982    1.39    0.00  1.0000
   8  -1  -1    7706     265                                                        7844    1.39    0.00  1.0000
   8  -1  -1    7303     258                                                        7438    1.39    0.00  1.0000
  -8  -1   1    7122     267                                                        7258    1.43    0.00  1.0000
  -8  -1   1    7590     270                                                        7731    1.43    0.00  1.0000
   8  -1  -1    7934     289                                                        8074    1.39    0.00  1.0000
   8  -1  -1    7528     275                                                        7665    1.39    0.00  1.0000
  -8   1   1    7271     269                                                        7405    1.39    0.00  1.0000
  -8   1   1    7938     293                                                        8078    1.39    0.00  1.0000
  -8   1   1    7244     270                                                        7378    1.39    0.00  1.0000
   8   1  -1    7339     267                                                        7477    1.43    0.00  1.0000
   8   1  -1    7692     284                                                        7834    1.43    0.00  1.0000
  -8   1   1    7366     272                                                        7501    1.39    0.00  1.0000
   8   1  -1    6735     258                                                        6867    1.43    0.00  1.0000
   8   1  -1    7648     265                                                        7789    1.43    0.00  1.0000
  -7  -1   1     688      21                                                          94   29.33    0.00  1.0000
   7  -1  -1     587      21                                                          59   29.34    0.00  1.0000
   7  -1  -1     526      23                                                          41   29.34    0.00  1.0000
  -7  -1   1     586      15                                                          59   29.33    0.00  1.0000
   7  -1  -1     658      16                                                          83   29.34    0.00  1.0000
   7  -1  -1     661      11                                                          84   29.34    0.00  1.0000
  -7  -1   1     696      20                                                          97   29.33    0.00  1.0000
   7  -1  -1     583      14                                                          58   29.34    0.00  1.0000
   7   1  -1     590      25                                                          60   29.33    0.00  1.0000
  -7   1   1     602      17                                                          64   29.34    0.00  1.0000
  -7   1   1     596      19                                                          62   29.34    0.00  1.0000
  -7   1   1     617      22                                                          69   29.34    0.00  1.0000
   7   1  -1     577      14                                                          56   29.33    0.00  1.0000
   7   1  -1     693      12                                                          96   29.33    0.00  1.0000
  -7   1   1     641      29                                                          77   29.34    0.00  1.0000
   7   1  -1     530      13                                                          42   29.33    0.00  1.0000
   6  -1  -1    3236     295                                                        8316  -60.87    0.00  1.0000
  -6  -1   1    3161     278                                                        8197  -60.89    0.00  1.0000
   6  -1  -1    3124     284                                                        8137  -60.87    0.00  1.0000
   6  -1  -1    3344     278                                                        8489  -60.87    0.00  1.0000
  -6  -1   1    3129     279                                                        8146  -60.89    0.00  1.0000
   6  -1  -1    3147     276                                                        8173  -60.87    0.00  1.0000
   6  -1  -1    3096     271                                                        8092  -60.87    0.00  1.0000
   6   1  -1    2678     277                                                        7407  -60.89    0.00  1.0000
   6   1  -1    3133     276                                                        8153  -60.89    0.00  1.0000
   6   1  -1    3257     291                                                        8352  -60.89    0.00  1.0000
   6   1  -1    2651     271                                                        7363  -60.89    0.00  1.0000
  -6   1   1    3090     281                                                        8081  -60.87    0.00  1.0000
  -6   1   1    3136     282                                                        8156  -60.87    0.00  1.0000
  -6   1   1    3395     297                                                        8570  -60.87    0.00  1.0000
  -6   1   1    3096     279                                                        8091  -60.87    0.00  1.0000
  -5  -1   1    3654     190                                                        5221   20.95    0.00  1.0000
   5  -1  -1    4014     204                                                        5648   20.92    0.00  1.0000
   5  -1  -1    3797     194                                                        5390   20.92    0.00  1.0000
   5  -1  -1    3833     187                                                        5432   20.92    0.00  1.0000
  -5  -1   1    3769     189                                                        5358   20.95    0.00  1.0000
   5  -1  -1    3842     188                                                        5443   20.92    0.00  1.0000
   5  -1  -1    3897     184                                                        5508   20.92    0.00  1.0000
   5   1  -1    3911     189                                                        5527   20.95    0.00  1.0000
  -5   1   1    3860     190                                                        5464   20.92    0.00  1.0000
   5   1  -1    3826     187                                                        5426   20.95    0.00  1.0000
  -5   1   1    4025     192                                                        5660   20.92    0.00  1.0000
   5   1  -1    4047     199                                                        5689   20.95    0.00  1.0000
   5   1  -1    3484     183                                                        5018   20.95    0.00  1.0000
  -5   1   1    4084     205                                                        5730   20.92    0.00  1.0000
  -5   1   1    3766     192                                                        5353   20.92    0.00  1.0000
   4  -1  -1    4575      82                                                        2343   34.12    0.00  1.0000
   4  -1  -1    4572      79                                                        2341   34.12    0.00  1.0000
  -4  -1   1    4452      83                                                        2256   34.11    0.00  1.0000
  -4  -1   1    4573      84                                                        2342   34.11    0.00  1.0000
   4  -1  -1    4407      83                                                        2223   34.12    0.00  1.0000
   4  -1  -1    4323      87                                                        2164   34.12    0.00  1.0000
   4  -1  -1    4831      96                                                        2527   34.12    0.00  1.0000
   4   1  -1    4199      78                                                        2077   34.11    0.00  1.0000
  -4   1   1    4422      86                                                        2234   34.12    0.00  1.0000
   4   1  -1    4601      83                                                        2362   34.11    0.00  1.0000
  -4   1   1    4539      85                                                        2317   34.12    0.00  1.0000
   4   1  -1    4334      90                                                        2172   34.11    0.00  1.0000
   4   1  -1    4296      81                                                        2145   34.11    0.00  1.0000
  -4   1   1    4356      83                                                        2187   34.12    0.00  1.0000
  -4   1   1    4593      86                                                        2356   34.12    0.00  1.0000
   3  -1  -1     460      19                                                         228  -11.45    0.00  1.0000
  -3  -1   1     418      21                                                         198  -11.47    0.00  1.0000
   3  -1  -1     518      33                                                         269  -11.45    0.00  1.0000
   3  -1  -1     481      20                                                         243  -11.45    0.00  1.0000
   3  -1  -1     440      15                                                         214  -11.45    0.00  1.0000
  -3  -1   1     395      19                                                         182  -11.47    0.00  1.0000
  -3   1   1     555      26                                                         296  -11.45    0.00  1.0000
  -3   1   1     414      21                                                         196  -11.45    0.00  1.0000
   3   1  -1     500      18                                                         256  -11.47    0.00  1.0000
   3   1  -1     531      18                                                         278  -11.47    0.00  1.0000
  -3   1   1     477      23                                                         240  -11.45    0.00  1.0000
  -3   1   1     455      22                                                         224  -11.45    0.00  1.0000
   3   1  -1     406      13                                                         190  -11.47    0.00  1.0000
   3   1  -1     545      27                                                         288  -11.47    0.00  1.0000
  -3   1   1     404      19                                                         189  -11.45    0.00  1.0000
  -3   1   1     543      33                                                         287  -11.45    0.00  1.0000
  -2  -1   1    3756     130                                                        3762   -0.09    0.00  1.0000
   2  -1  -1    3808     131                                                        3817   -0.13    0.00  1.0000
  -2  -1   1    3571     129                                                        3577   -0.09    0.00  1.0000
   2  -1  -1    3928     134                                                        3937   -0.13    0.00  1.0000
  -2  -1   1    3873     132                                                        3879   -0.09    0.00  1.0000
   2  -1  -1    4010     135                                                        4019   -0.13    0.00  1.0000
   2   1  -1    3792     131                                                        3798   -0.09    0.00  1.0000
  -2   1   1    4185     140                                                        4195   -0.13    0.00  1.0000
  -2   1   1    3795     135                                                        3804   -0.13    0.00  1.0000
  -2   1   1    3833     134                                                        3842   -0.13    0.00  1.0000
  -2   1   1    4047     135                                                        4057   -0.13    0.00  1.0000
   2   1  -1    3908     133                                                        3914   -0.09    0.00  1.0000
   2   1  -1    3834     131                                                        3840   -0.09    0.00  1.0000
   2   1  -1    4293     134                                                        4299   -0.09    0.00  1.0000
   1  -1  -1    5438      46                                                        1212  -69.09    0.00  1.0000
   1  -1  -1    5641      47                                                        1309  -69.09    0.00  1.0000
  -1  -1   1    5505      43                                                        1243  -69.11    0.00  1.0000
   1  -1  -1    5650      45                                                        1313  -69.09    0.00  1.0000
   1  -1  -1    5539      45                                                        1260  -69.09    0.00  1.0000
  -1   1   1    5442      46                                                        1214  -69.09    0.00  1.0000
  -1   1   1    5537      45                                                        1259  -69.09    0.00  1.0000
   1   1  -1    5431      43                                                        1208  -69.11    0.00  1.0000
  -1   1   1    5569      45                                                        1274  -69.09    0.00  1.0000
   1   1  -1    5434      43                                                        1209  -69.11    0.00  1.0000
  -1   1   1    5617      47                                                        1297  -69.09    0.00  1.0000
  -1   1   1    5472      46                                                        1228  -69.09    0.00  1.0000
  -1   1   1    5459      45                                                        1222  -69.09    0.00  1.0000
  -1   1   1    5666      48                                                        1321  -69.09    0.00  1.0000
   0  -1  -1    6476     561                                                       17551   92.27    0.00  1.0000
   0  -1  -1    5182     557                                                       15374   92.27    0.00  1.0000
   0  -1  -1    6560     572                                                       17689   92.27    0.00  1.0000
   0   1   1    6214     561                                                       17119   92.27    0.00  1.0000
   0   1   1    6128     560                                                       16976   92.27    0.00  1.0000
   0   1   1    6397     572                                                       17422   92.27    0.00  1.0000
   0   1   1    5978     558                                                       16726   92.27    0.00  1.0000
   0   1   1    6156     570                                                       17022   92.27    0.00  1.0000
   0   1   1    5876     560                                                       16554   92.27    0.00  1.0000
   1  -1   1    2001      83                                                        2047   -0.91    0.00  1.0000
   1  -1   1    2341      80                                                        2391   -0.91    0.00  1.0000
  -1  -1  -1    2347      83                                                        2400   -0.96    0.00  1.0000
  -1  -1  -1    2518      81                                                        2573   -0.96    0.00  1.0000
  -1  -1  -1    2319      82                                                        2372   -0.96    0.00  1.0000
   1  -1   1    2428      84                                                        2479   -0.91    0.00  1.0000
  -1  -1  -1    2296      81                                                        2348   -0.96    0.00  1.0000
  -1  -1  -1    2511      86                                                        2566   -0.96    0.00  1.0000
   1  -1   1    2330      80                                                        2380   -0.91    0.00  1.0000
   1  -1   1    2307      80                                                        2356   -0.91    0.00  1.0000
   1  -1   1    2365      82                                                        2415   -0.91    0.00  1.0000
   1   1   1    2336      83                                                        2389   -0.96    0.00  1.0000
   1   1   1    2210      81                                                        2261   -0.96    0.00  1.0000
   1   1   1    2326      81                                                        2379   -0.96    0.00  1.0000
  -1   1  -1    2359      81                                                        2409   -0.91    0.00  1.0000
   1   1   1    2470      86                                                        2524   -0.96    0.00  1.0000
  -1   1  -1    2330      82                                                        2380   -0.91    0.00  1.0000
  -1   1  -1    2303      80                                                        2352   -0.91    0.00  1.0000
   1   1   1    2334      82                                                        2387   -0.96    0.00  1.0000
  -1   1  -1    2328      82                                                        2378   -0.91    0.00  1.0000
  -1   1  -1    2288      80                                                        2337   -0.91    0.00  1.0000
  -1   1  -1    2428      83                                                        2479   -0.91    0.00  1.0000
   2  -1   1   19389     390                                                       13002  -44.73    0.00  1.0000
   2  -1   1   17874     383                                                       11767  -44.73    0.00  1.0000
   2  -1   1   17177     381                                                       11203  -44.73    0.00  1.0000
  -2  -1  -1   16459     382                                                       10626  -44.72    0.00  1.0000
  -2  -1  -1   18187     383                                                       12023  -44.72    0.00  1.0000
  -2  -1  -1   18415     384                                                       12208  -44.72    0.00  1.0000
  -2  -1  -1   18493     390                                                       12272  -44.72    0.00  1.0000
   2  -1   1   17095     380                                                       11137  -44.73    0.00  1.0000
  -2   1  -1   17208     383                                                       11228  -44.73    0.00  1.0000
   2   1   1   17930     389                                                       11814  -44.72    0.00  1.0000
   2   1   1   16465     380                                                       10631  -44.72    0.00  1.0000
   2   1   1   17798     382                                                       11707  -44.72    0.00  1.0000
  -2   1  -1   18449     389                                                       12235  -44.73    0.00  1.0000
   2   1   1   17706     383                                                       11632  -44.72    0.00  1.0000
  -2   1  -1   16198     383                                                       10415  -44.73    0.00  1.0000
  -2   1  -1   16830     382                                                       10923  -44.73    0.00  1.0000
  -2   1  -1   17236     381                                                       11251  -44.73    0.00  1.0000
   3  -1   1    7161     269                                                        7980    8.36    0.00  1.0000
   3  -1   1    7180     266                                                        8000    8.36    0.00  1.0000
  -3  -1  -1    7349     269                                                        8182    8.39    0.00  1.0000
   3  -1   1    7273     268                                                        8098    8.36    0.00  1.0000
   3  -1   1    7717     280                                                        8566    8.36    0.00  1.0000
  -3  -1  -1    6816     269                                                        7619    8.39    0.00  1.0000
  -3  -1  -1    6563     269                                                        7351    8.39    0.00  1.0000
  -3   1  -1    8062     281                                                        8929    8.36    0.00  1.0000
   3   1   1    7659     270                                                        8509    8.39    0.00  1.0000
   3   1   1    7000     268                                                        7813    8.39    0.00  1.0000
  -3   1  -1    6794     271                                                        7592    8.36    0.00  1.0000
   3   1   1    6663     266                                                        7457    8.39    0.00  1.0000
  -3   1  -1    7567     271                                                        8408    8.36    0.00  1.0000
  -3   1  -1    6641     269                                                        7430    8.36    0.00  1.0000
  -3   1  -1    6931     268                                                        7737    8.36    0.00  1.0000
   3   1   1    7697     279                                                        8549    8.39    0.00  1.0000
  -4  -1  -1    5010     148                                                        4057  -12.57    0.00  1.0000
   4  -1   1    5192     143                                                        4224  -12.53    0.00  1.0000
   4  -1   1    5333     161                                                        4351  -12.53    0.00  1.0000
  -4  -1  -1    5229     149                                                        4254  -12.57    0.00  1.0000
  -4  -1  -1    5257     147                                                        4279  -12.57    0.00  1.0000
   4  -1   1    5154     146                                                        4189  -12.53    0.00  1.0000
   4  -1   1    5008     147                                                        4058  -12.53    0.00  1.0000
   4   1   1    5374     159                                                        4385  -12.57    0.00  1.0000
  -4   1  -1    5357     161                                                        4373  -12.53    0.00  1.0000
   4   1   1    5361     147                                                        4373  -12.57    0.00  1.0000
   4   1   1    5503     149                                                        4502  -12.57    0.00  1.0000
  -4   1  -1    5114     151                                                        4153  -12.53    0.00  1.0000
  -4   1  -1    5037     149                                                        4084  -12.53    0.00  1.0000
   4   1   1    5097     144                                                        4135  -12.57    0.00  1.0000
  -4   1  -1    5254     149                                                        4280  -12.53    0.00  1.0000
  -5  -1  -1    3088      24                                                         446   61.24    0.00  1.0000
   5  -1   1    3031      25                                                         425   61.23    0.00  1.0000
   5  -1   1    2845      20                                                         357   61.23    0.00  1.0000
   5  -1   1    2945      25                                                         393   61.23    0.00  1.0000
   5  -1   1    3175      42                                                         480   61.23    0.00  1.0000
  -5  -1  -1    2821      29                                                         348   61.24    0.00  1.0000
  -5  -1  -1    2913      28                                                         381   61.24    0.00  1.0000
   5   1   1    3014      26                                                         418   61.24    0.00  1.0000
   5   1   1    3093      26                                                         448   61.24    0.00  1.0000
   5   1   1    3145      40                                                         468   61.24    0.00  1.0000
  -5   1  -1    2948      25                                                         394   61.23    0.00  1.0000
  -5   1  -1    2876      28                                                         368   61.23    0.00  1.0000
   5   1   1    2891      21                                                         373   61.24    0.00  1.0000
  -5   1  -1    2890      32                                                         373   61.23    0.00  1.0000
  -5   1  -1    2887      26                                                         372   61.23    0.00  1.0000
  -5   1  -1    3113      43                                                         456   61.23    0.00  1.0000
   6  -1   1      18      28                                                         454  -45.12    0.00  1.0000
  -6  -1  -1      15      27                                                         470  -45.10    0.00  1.0000
  -6  -1  -1      11      33                                                         496  -45.10    0.00  1.0000
  -6  -1  -1      27      33                                                         413  -45.10    0.00  1.0000
   6  -1   1      20      23                                                         445  -45.12    0.00  1.0000
   6  -1   1      13      29                                                         482  -45.12    0.00  1.0000
  -6   1  -1      24      36                                                         428  -45.12    0.00  1.0000
  -6   1  -1      13      33                                                         485  -45.12    0.00  1.0000
  -6   1  -1      17      47                                                         459  -45.12    0.00  1.0000
   6   1   1      35      23                                                         383  -45.10    0.00  1.0000
   6   1   1      21      29                                                         438  -45.10    0.00  1.0000
  -6   1  -1      32      29                                                         396  -45.12    0.00  1.0000
   6   1   1      21      29                                                         441  -45.10    0.00  1.0000
   6   1   1      16      45                                                         467  -45.10    0.00  1.0000
   7  -1   1    2093      61                                                        1568  -10.91    0.00  1.0000
   7  -1   1    2334      91                                                        1778  -10.91    0.00  1.0000
   7  -1   1    2259      68                                                        1712  -10.91    0.00  1.0000
  -7  -1  -1    2094      72                                                        1567  -10.95    0.00  1.0000
  -7  -1  -1    2140      67                                                        1607  -10.95    0.00  1.0000
  -7  -1  -1    2164      72                                                        1628  -10.95    0.00  1.0000
   7  -1   1    2200      67                                                        1661  -10.91    0.00  1.0000
   7   1   1    2014      68                                                        1498  -10.95    0.00  1.0000
  -7   1  -1    2176      72                                                        1640  -10.91    0.00  1.0000
   7   1   1    1908      61                                                        1407  -10.95    0.00  1.0000
  -7   1  -1    2144      71                                                        1612  -10.91    0.00  1.0000
   7   1   1    2228      87                                                        1683  -10.95    0.00  1.0000
  -7   1  -1    2047      74                                                        1528  -10.91    0.00  1.0000
   7   1   1    2090      68                                                        1564  -10.95    0.00  1.0000
  -7   1  -1    2297      93                                                        1745  -10.91    0.00  1.0000
  -8  -1  -1     148      18                                                         -11   21.57    0.00  1.0000
  -8  -1  -1     302      14                                                          28   21.57    0.00  1.0000
   8  -1   1     255      10                                                          15   21.54    0.00  1.0000
   8  -1   1     206      26                                                           5   21.54    0.00  1.0000
   8  -1   1     212      10                                                           6   21.54    0.00  1.0000
  -8  -1  -1     292      18                                                          25   21.57    0.00  1.0000
   8  -1   1     206      14                                                           5   21.54    0.00  1.0000
  -8   1  -1     148      22                                                          -7   21.54    0.00  1.0000
  -8   1  -1     218      14                                                           7   21.54    0.00  1.0000
  -8   1  -1     228      17                                                           9   21.54    0.00  1.0000
   8   1   1     223      12                                                           8   21.57    0.00  1.0000
  -8   1  -1     292      28                                                          25   21.54    0.00  1.0000
   8   1   1     223      13                                                           8   21.57    0.00  1.0000
   8   1   1     302      25                                                          28   21.57    0.00  1.0000
   8   1   1     267      11                                                          18   21.57    0.00  1.0000
   9  -1   1    2685     134                                                        2850   -2.79    0.00  1.0000
   9  -1   1    2658     101                                                        2823   -2.79    0.00  1.0000
  -9  -1  -1    2706     109                                                        2872   -2.80    0.00  1.0000
   9  -1   1    2509     108                                                        2669   -2.79    0.00  1.0000
  -9  -1  -1    2518     113                                                        2678   -2.80    0.00  1.0000
   9  -1   1    2683     109                                                        2848   -2.79    0.00  1.0000
  -9  -1  -1    2568     113                                                        2730   -2.80    0.00  1.0000
  -9   1  -1    2629     117                                                        2793   -2.79    0.00  1.0000
   9   1   1    2531     102                                                        2692   -2.80    0.00  1.0000
   9   1   1    2516     109                                                        2676   -2.80    0.00  1.0000
  -9   1  -1    2576     137                                                        2738   -2.79    0.00  1.0000
   9   1   1    2599     130                                                        2762   -2.80    0.00  1.0000
  -9   1  -1    2576     113                                                        2738   -2.79    0.00  1.0000
   9   1   1    2678     112                                                        2843   -2.80    0.00  1.0000
  -9   1  -1    2606     114                                                        2769   -2.79    0.00  1.0000
 -10  -1  -1     287      53                                                         699   16.86    0.00  1.0000
  10  -1   1     242      35                                                         629   16.87    0.00  1.0000
  10  -1   1     327      70                                                         762   16.87    0.00  1.0000
 -10  -1  -1     279      43                                                         686   16.86    0.00  1.0000
  10  -1   1     320      43                                                         750   16.87    0.00  1.0000
  10  -1   1     310      45                                                         736   16.87    0.00  1.0000
 -10  -1  -1     248      51                                                         637   16.86    0.00  1.0000
 -10   1  -1     249      51                                                         639   16.87    0.00  1.0000
  10   1   1     298      67                                                         717   16.86    0.00  1.0000
  10   1   1     284      46                                                         694   16.86    0.00  1.0000
  10   1   1     305      46                                                         727   16.86    0.00  1.0000
 -10   1  -1     304      56                                                         726   16.87    0.00  1.0000
  10   1   1     281      38                                                         690   16.86    0.00  1.0000
 -10   1  -1     332      75                                                         769   16.87    0.00  1.0000
 -10   1  -1     299      49                                                         718   16.87    0.00  1.0000
  11  -1   1     889      23                                                          96  -35.65    0.00  1.0000
  11  -1   1     982      23                                                         128  -35.65    0.00  1.0000
 -11  -1  -1     998      30                                                         134  -35.64    0.00  1.0000
 -11  -1  -1     922      22                                                         107  -35.64    0.00  1.0000
  11  -1   1     951      35                                                         117  -35.65    0.00  1.0000
 -11  -1  -1     925      30                                                         108  -35.64    0.00  1.0000
  11  -1   1     951      17                                                         117  -35.65    0.00  1.0000
 -11   1  -1     786      39                                                          64  -35.65    0.00  1.0000
 -11   1  -1     959      27                                                         120  -35.65    0.00  1.0000
  11   1   1     970      38                                                         124  -35.64    0.00  1.0000
  11   1   1     962      25                                                         121  -35.64    0.00  1.0000
  11   1   1     945      19                                                         115  -35.64    0.00  1.0000
  11   1   1     933      24                                                         111  -35.64    0.00  1.0000
 -11   1  -1     937      31                                                         112  -35.65    0.00  1.0000
 -11   1  -1    1043      31                                                         151  -35.65    0.00  1.0000
  12  -1   1       3      22                                                          51   15.03    0.00  1.0000
 -12  -1  -1       6      19                                                          40   15.04    0.00  1.0000
  12  -1   1       2      37                                                          80   15.03    0.00  1.0000
 -12  -1  -1       9      30                                                          31   15.04    0.00  1.0000
  12  -1   1      11      15                                                          28   15.03    0.00  1.0000
  12  -1   1       8      18                                                          34   15.03    0.00  1.0000
 -12  -1  -1      46      26                                                           3   15.04    0.00  1.0000
 -12   1  -1       2      28                                                          54   15.03    0.00  1.0000
  12   1   1       1      36                                                          68   15.04    0.00  1.0000
  12   1   1      12      16                                                          27   15.04    0.00  1.0000
  12   1   1       4      22                                                          45   15.04    0.00  1.0000
 -12   1  -1       1      44                                                          65   15.03    0.00  1.0000
 -12   1  -1       4      23                                                          45   15.03    0.00  1.0000
 -12   1  -1       9      31                                                          31   15.03    0.00  1.0000
  12   1   1       1      22                                                          73   15.04    0.00  1.0000
  13  -1   1      59      16                                                          -1   13.66    0.00  1.0000
  13  -1   1      59      34                                                          -1   13.66    0.00  1.0000
  13  -1   1      59      15                                                          -2   13.66    0.00  1.0000
 -13  -1  -1       8      31                                                          25   13.65    0.00  1.0000
 -13  -1  -1      21      28                                                          10   13.65    0.00  1.0000
  13  -1   1      45      23                                                           1   13.66    0.00  1.0000
  13   1   1       9      22                                                          23   13.65    0.00  1.0000
  13   1   1       5      17                                                          30   13.65    0.00  1.0000
  13   1   1      16      34                                                          14   13.65    0.00  1.0000
 -13   1  -1      59      22                                                          -1   13.66    0.00  1.0000
 -13   1  -1      15      28                                                          15   13.66    0.00  1.0000
 -13   1  -1      16      31                                                          14   13.66    0.00  1.0000
  13   1   1      10      22                                                          21   13.65    0.00  1.0000
  14  -1   1     950      54                                                         579  -12.03    0.00  1.0000
  14  -1   1     931      74                                                         564  -12.03    0.00  1.0000
 -14  -1  -1     956      61                                                         583  -12.03    0.00  1.0000
 -14  -1  -1    1021      62                                                         634  -12.03    0.00  1.0000
  14  -1   1    1014      53                                                         629  -12.03    0.00  1.0000
  14  -1   1    1077      43                                                         679  -12.03    0.00  1.0000
  14   1   1    1000      80                                                         618  -12.03    0.00  1.0000
  14   1   1    1031      58                                                         642  -12.03    0.00  1.0000
  14   1   1     995      45                                                         614  -12.03    0.00  1.0000
 -14   1  -1    1148      71                                                         735  -12.03    0.00  1.0000
 -14   1  -1    1014      62                                                         629  -12.03    0.00  1.0000
  14   1   1    1075      58                                                         677  -12.03    0.00  1.0000
 -15  -1  -1    2247     122                                                        2440    3.54    0.00  1.0000
 -15  -1  -1    2024     117                                                        2208    3.54    0.00  1.0000
  15  -1   1    1704     137                                                        1873    3.54    0.00  1.0000
  15  -1   1    1865     104                                                        2042    3.54    0.00  1.0000
  15  -1   1    2025      91                                                        2209    3.54    0.00  1.0000
  15   1   1    2041     111                                                        2225    3.54    0.00  1.0000
 -15   1  -1    1907     116                                                        2085    3.54    0.00  1.0000
 -15   1  -1    1901     119                                                        2079    3.54    0.00  1.0000
  15   1   1    1816     134                                                        1990    3.54    0.00  1.0000
  15   1   1    1927     108                                                        2106    3.54    0.00  1.0000
  15   1   1    2139      95                                                        2328    3.54    0.00  1.0000
 -16  -1  -1     272      65                                                         550  -12.34    0.00  1.0000
  16  -1   1     356      61                                                         667  -12.33    0.00  1.0000
  16  -1   1     347      89                                                         654  -12.33    0.00  1.0000
 -16  -1  -1     303      66                                                         593  -12.34    0.00  1.0000
  16  -1   1     386      48                                                         708  -12.33    0.00  1.0000
  16   1   1     357      63                                                         668  -12.34    0.00  1.0000
 -16   1  -1     357      67                                                         668  -12.33    0.00  1.0000
  16   1   1     366      50                                                         681  -12.34    0.00  1.0000
 -16   1  -1     300      68                                                         589  -12.33    0.00  1.0000
  16   1   1     355      83                                                         665  -12.34    0.00  1.0000
  16   1   1     372      64                                                         688  -12.34    0.00  1.0000
 -17  -1  -1     276      40                                                          60   15.75    0.00  1.0000
  17  -1   1     365      53                                                         105   15.73    0.00  1.0000
  17  -1   1     233      24                                                          41   15.73    0.00  1.0000
 -17   1  -1     240      42                                                          44   15.73    0.00  1.0000
  17   1   1     263      25                                                          54   15.75    0.00  1.0000
  17   1   1     283      48                                                          63   15.75    0.00  1.0000
 -17   1  -1     235      40                                                          42   15.73    0.00  1.0000
  17   1   1     360      37                                                         102   15.75    0.00  1.0000
 -18  -1  -1      32      43                                                          43   -1.52    0.00  1.0000
  18  -1   1      49      27                                                          62   -1.51    0.00  1.0000
  18  -1   1      37      50                                                          48   -1.51    0.00  1.0000
  18   1   1      58      27                                                          72   -1.52    0.00  1.0000
 -18   1  -1     102      48                                                         120   -1.51    0.00  1.0000
  18   1   1      42      36                                                          54   -1.52    0.00  1.0000
  18   1   1     129      57                                                         149   -1.52    0.00  1.0000
 -18   1  -1      64      45                                                          78   -1.51    0.00  1.0000
  19  -1   1     714     170                                                         951   -7.32    0.00  1.0000
 -19  -1  -1     473      80                                                         669   -7.32    0.00  1.0000
  19  -1   1     513      57                                                         717   -7.32    0.00  1.0000
 -19   1  -1     564      84                                                         777   -7.32    0.00  1.0000
  19   1   1     561      60                                                         773   -7.32    0.00  1.0000
  19   1   1     544      97                                                         753   -7.32    0.00  1.0000
  19  -2  -1      12      25                                                          10  -11.61    0.00  1.0000
 -19  -2   1       2      43                                                          25   11.60    0.00  1.0000
 -19   2   1       5      51                                                          75  -11.61    0.00  1.0000
  19   2  -1      10      39                                                          93   11.60    0.00  1.0000
  19   2  -1       9      43                                                          91   11.60    0.00  1.0000
 -19   2   1       1      48                                                          59  -11.61    0.00  1.0000
  19   2  -1       7      49                                                          85   11.60    0.00  1.0000
 -18  -2   1     860      97                                                        1316  -12.36    0.00  1.0000
 -18  -2   1     759      99                                                        1191  -12.36    0.00  1.0000
  18  -2  -1     669     120                                                        1077   12.36    0.00  1.0000
  18  -2  -1     763      65                                                        1195   12.36    0.00  1.0000
  18   2  -1     749      87                                                        1178  -12.36    0.00  1.0000
 -18   2   1     779     100                                                        1216   12.36    0.00  1.0000
  18   2  -1     657     106                                                        1062  -12.36    0.00  1.0000
 -18   2   1     804     105                                                        1247   12.36    0.00  1.0000
  18   2  -1     723      87                                                        1145  -12.36    0.00  1.0000
 -17  -2   1     679      87                                                         994   -9.70    0.00  1.0000
  17  -2  -1     630     108                                                         934    9.71    0.00  1.0000
  17  -2  -1     649      56                                                         957    9.71    0.00  1.0000
 -17  -2   1     667      88                                                         979   -9.70    0.00  1.0000
  17   2  -1     714      77                                                        1036   -9.70    0.00  1.0000
  17   2  -1     692      59                                                        1009   -9.70    0.00  1.0000
 -17   2   1     667      94                                                         980    9.71    0.00  1.0000
  17   2  -1     698     100                                                        1017   -9.70    0.00  1.0000
  17   2  -1     737      79                                                        1064   -9.70    0.00  1.0000
 -17   2   1     612      88                                                         912    9.71    0.00  1.0000
 -16  -2   1      28      35                                                          29   18.62    0.00  1.0000
  16  -2  -1      19      19                                                          40  -18.62    0.00  1.0000
  16  -2  -1     110      26                                                         -24  -18.62    0.00  1.0000
  16  -2  -1      47      42                                                          14  -18.62    0.00  1.0000
 -16  -2   1      33      37                                                          24   18.62    0.00  1.0000
  16   2  -1     110      28                                                           0   18.62    0.00  1.0000
  16   2  -1     110      37                                                           0   18.62    0.00  1.0000
 -16   2   1      34      36                                                          23  -18.62    0.00  1.0000
  16   2  -1      28      27                                                          29   18.62    0.00  1.0000
  16   2  -1      45      20                                                          15   18.62    0.00  1.0000
 -16   2   1      19      40                                                          40  -18.62    0.00  1.0000
  15  -2  -1     134      53                                                         194    4.14    0.00  1.0000
 -15  -2   1     185      46                                                         254   -4.16    0.00  1.0000
  15  -2  -1     192      39                                                         262    4.14    0.00  1.0000
 -15  -2   1     248      49                                                         327   -4.16    0.00  1.0000
  15  -2  -1     165      27                                                         230    4.14    0.00  1.0000
 -15   2   1     246      53                                                         325    4.14    0.00  1.0000
  15   2  -1     176      52                                                         244   -4.16    0.00  1.0000
  15   2  -1     188      30                                                         258   -4.16    0.00  1.0000
 -15   2   1     192      46                                                         262    4.14    0.00  1.0000
  15   2  -1     139      37                                                         200   -4.16    0.00  1.0000
  15   2  -1     189      40                                                         259   -4.16    0.00  1.0000
  14  -2  -1     298      72                                                         488   -8.56    0.00  1.0000
  14  -2  -1     330      37                                                         528   -8.56    0.00  1.0000
 -14  -2   1     303      54                                                         494    8.55    0.00  1.0000
  14  -2  -1     290      45                                                         478   -8.56    0.00  1.0000
 -14  -2   1     273      53                                                         455    8.55    0.00  1.0000
  14   2  -1     322      49                                                         518    8.55    0.00  1.0000
 -14   2   1     264      56                                                         444   -8.56    0.00  1.0000
  14   2  -1     319      41                                                         514    8.55    0.00  1.0000
  14   2  -1     330      68                                                         528    8.55    0.00  1.0000
  14   2  -1     314      54                                                         508    8.55    0.00  1.0000
 -14   2   1     270      53                                                         452   -8.56    0.00  1.0000
 -13  -2   1    6064     149                                                        3696  -30.32    0.00  1.0000
  13  -2  -1    5535     138                                                        3286   30.31    0.00  1.0000
 -13  -2   1    5964     149                                                        3618  -30.32    0.00  1.0000
  13  -2  -1    5094     168                                                        2948   30.31    0.00  1.0000
  13  -2  -1    5179     135                                                        3013   30.31    0.00  1.0000
  13  -2  -1    6158     127                                                        3770   30.31    0.00  1.0000
  13   2  -1    5708     141                                                        3419  -30.32    0.00  1.0000
  13   2  -1    5641     145                                                        3367  -30.32    0.00  1.0000
 -13   2   1    5538     152                                                        3288   30.31    0.00  1.0000
  13   2  -1    5940     129                                                        3599  -30.32    0.00  1.0000
  13   2  -1    5237     160                                                        3057  -30.32    0.00  1.0000
 -13   2   1    5933     154                                                        3594   30.31    0.00  1.0000
 -13   2   1    5971     150                                                        3624   30.31    0.00  1.0000
  12  -2  -1      80      29                                                         210   -9.94    0.00  1.0000
  12  -2  -1      74      22                                                         200   -9.94    0.00  1.0000
  12  -2  -1      94      49                                                         232   -9.94    0.00  1.0000
 -12  -2   1      59      35                                                         175    9.95    0.00  1.0000
  12  -2  -1     120      32                                                         272   -9.94    0.00  1.0000
 -12  -2   1     113      39                                                         261    9.95    0.00  1.0000
 -12   2   1      81      42                                                         211   -9.94    0.00  1.0000
 -12   2   1      92      39                                                         228   -9.94    0.00  1.0000
  12   2  -1      82      24                                                         213    9.95    0.00  1.0000
  12   2  -1      78      31                                                         206    9.95    0.00  1.0000
 -12   2   1      45      43                                                         150   -9.94    0.00  1.0000
 -12   2   1      78      36                                                         207   -9.94    0.00  1.0000
  12   2  -1      91      45                                                         227    9.95    0.00  1.0000
  12   2  -1      91      33                                                         227    9.95    0.00  1.0000
  11  -2  -1       7      42                                                         592  -38.48    0.00  1.0000
 -11  -2   1       9      51                                                         606   38.46    0.00  1.0000
  11  -2  -1       2      33                                                         528  -38.48    0.00  1.0000
  11  -2  -1      15      70                                                         654  -38.48    0.00  1.0000
 -11  -2   1       4      51                                                         557   38.46    0.00  1.0000
  11  -2  -1       8      43                                                         597  -38.48    0.00  1.0000
  11   2  -1       4      44                                                         563   38.46    0.00  1.0000
 -11   2   1       5      52                                                         573  -38.48    0.00  1.0000
  11   2  -1      10      63                                                         617   38.46    0.00  1.0000
  11   2  -1       2      45                                                         533   38.46    0.00  1.0000
  11   2  -1       2      35                                                         526   38.46    0.00  1.0000
 -11   2   1       5      72                                                         577  -38.48    0.00  1.0000
 -11   2   1       5      53                                                         577  -38.48    0.00  1.0000
 -11   2   1       0      48                                                         480  -38.48    0.00  1.0000
 -10  -2   1    3833      81                                                        1721  -36.23    0.00  1.0000
 -10  -2   1    3747      80                                                        1664  -36.23    0.00  1.0000
  10  -2  -1    3757     101                                                        1670   36.25    0.00  1.0000
  10  -2  -1    3814      67                                                        1708   36.25    0.00  1.0000
  10  -2  -1    3796      75                                                        1696   36.25    0.00  1.0000
  10  -2  -1    4019      76                                                        1846   36.25    0.00  1.0000
  10   2  -1    3590      67                                                        1560  -36.23    0.00  1.0000
 -10   2   1    3560      84                                                        1539   36.25    0.00  1.0000
  10   2  -1    3453      77                                                        1470  -36.23    0.00  1.0000
  10   2  -1    3677      92                                                        1617  -36.23    0.00  1.0000
 -10   2   1    3754      82                                                        1668   36.25    0.00  1.0000
  10   2  -1    3947      77                                                        1798  -36.23    0.00  1.0000
 -10   2   1    3874      87                                                        1748   36.25    0.00  1.0000
   9  -2  -1     398      32                                                         410    0.53    0.00  1.0000
  -9  -2   1     333      34                                                         344   -0.55    0.00  1.0000
  -9  -2   1     358      35                                                         370   -0.55    0.00  1.0000
   9  -2  -1     349      46                                                         360    0.53    0.00  1.0000
   9  -2  -1     343      24                                                         354    0.53    0.00  1.0000
   9  -2  -1     392      32                                                         404    0.53    0.00  1.0000
   9   2  -1     389      46                                                         401   -0.55    0.00  1.0000
  -9   2   1     280      35                                                         290    0.53    0.00  1.0000
  -9   2   1     325      45                                                         336    0.53    0.00  1.0000
   9   2  -1     348      32                                                         360   -0.55    0.00  1.0000
   9   2  -1     312      24                                                         323   -0.55    0.00  1.0000
  -9   2   1     372      40                                                         384    0.53    0.00  1.0000
   9   2  -1     314      32                                                         325   -0.55    0.00  1.0000
  -9   2   1     375      37                                                         387    0.53    0.00  1.0000
   8  -2  -1    3568     163                                                        4596   14.31    0.00  1.0000
   8  -2  -1    3468     155                                                        4483   14.31    0.00  1.0000
  -8  -2   1    3538     166                                                        4563  -14.32    0.00  1.0000
   8  -2  -1    3371     186                                                        4372   14.31    0.00  1.0000
  -8  -2   1    3423     166                                                        4433  -14.32    0.00  1.0000
   8  -2  -1    3591     164                                                        4622   14.31    0.00  1.0000
   8   2  -1    3209     156                                                        4189  -14.32    0.00  1.0000
  -8   2   1    3348     172                                                        4346   14.31    0.00  1.0000
   8   2  -1    3451     166                                                        4465  -14.32    0.00  1.0000
   8   2  -1    3443     163                                                        4455  -14.32    0.00  1.0000
  -8   2   1    3556     168                                                        4583   14.31    0.00  1.0000
  -8   2   1    3730     191                                                        4780   14.31    0.00  1.0000
   8   2  -1    3507     179                                                        4528  -14.32    0.00  1.0000
  -8   2   1    3527     171                                                        4550   14.31    0.00  1.0000
  -7  -2   1    4024      72                                                        1686   39.78    0.00  1.0000
   7  -2  -1    3989      68                                                        1665  -39.75    0.00  1.0000
   7  -2  -1    4192      92                                                        1797  -39.75    0.00  1.0000
   7  -2  -1    4037      69                                                        1696  -39.75    0.00  1.0000
   7  -2  -1    3730      61                                                        1499  -39.75    0.00  1.0000
  -7  -2   1    3784      70                                                        1532   39.78    0.00  1.0000
   7   2  -1    4085      71                                                        1726   39.78    0.00  1.0000
   7   2  -1    4041      82                                                        1697   39.78    0.00  1.0000
   7   2  -1    3912      68                                                        1614   39.78    0.00  1.0000
  -7   2   1    3815      76                                                        1553  -39.75    0.00  1.0000
  -7   2   1    4003      77                                                        1674  -39.75    0.00  1.0000
   7   2  -1    3703      62                                                        1481   39.78    0.00  1.0000
  -7   2   1    4386      95                                                        1925  -39.75    0.00  1.0000
   6  -2  -1     256      52                                                         630  -16.19    0.00  1.0000
   6  -2  -1     268      36                                                         650  -16.19    0.00  1.0000
  -6  -2   1     263      38                                                         641   16.15    0.00  1.0000
   6  -2  -1     303      35                                                         703  -16.19    0.00  1.0000
   6  -2  -1     290      30                                                         683  -16.19    0.00  1.0000
  -6  -2   1     311      38                                                         715   16.15    0.00  1.0000
  -6   2   1     306      43                                                         708  -16.19    0.00  1.0000
  -6   2   1     317      41                                                         725  -16.19    0.00  1.0000
  -6   2   1     292      43                                                         686  -16.19    0.00  1.0000
   6   2  -1     230      44                                                         589   16.15    0.00  1.0000
   6   2  -1     277      30                                                         662   16.15    0.00  1.0000
   6   2  -1     281      36                                                         669   16.15    0.00  1.0000
   6   2  -1     265      35                                                         644   16.15    0.00  1.0000
  -6   2   1     240      52                                                         605  -16.19    0.00  1.0000
   5  -2  -1     322      36                                                         737   79.96    0.00  1.0000
  -5  -2   1     364      35                                                         676  -79.93    0.00  1.0000
  -5  -2   1     362      35                                                         678  -79.93    0.00  1.0000
   5  -2  -1     325      49                                                         732   79.96    0.00  1.0000
   5  -2  -1     344      34                                                         704   79.96    0.00  1.0000
   5  -2  -1     382      30                                                         652   79.96    0.00  1.0000
  -5   2   1     376      35                                                         660   79.96    0.00  1.0000
   5   2  -1     311      34                                                         753  -79.93    0.00  1.0000
  -5   2   1     389      37                                                         643   79.96    0.00  1.0000
   5   2  -1     370      29                                                         667  -79.93    0.00  1.0000
  -5   2   1     318      41                                                         743   79.96    0.00  1.0000
   5   2  -1     328      42                                                         727  -79.93    0.00  1.0000
   5   2  -1     335      35                                                         717  -79.93    0.00  1.0000
  -4  -2   1   66741    1983                                                       57332   33.53    0.00  1.0000
   4  -2  -1   70134    1984                                                       60465  -33.58    0.00  1.0000
   4  -2  -1   69118    2004                                                       59522  -33.58    0.00  1.0000
  -4  -2   1   68940    1992                                                       59372   33.53    0.00  1.0000
   4  -2  -1   73688    2021                                                       63768  -33.58    0.00  1.0000
   4  -2  -1   72935    1998                                                       63068  -33.58    0.00  1.0000
  -4   2   1   68361    1989                                                       58820  -33.58    0.00  1.0000
   4   2  -1   69873    1992                                                       60238   33.53    0.00  1.0000
  -4   2   1   68826    2009                                                       59251  -33.58    0.00  1.0000
  -4   2   1   69160    1997                                                       59561  -33.58    0.00  1.0000
   4   2  -1   73159    2002                                                       63292   33.53    0.00  1.0000
   4   2  -1   67956    1977                                                       58459   33.53    0.00  1.0000
  -4   2   1   66674    1989                                                       57256  -33.58    0.00  1.0000
   4   2  -1   74178    2015                                                       64240   33.53    0.00  1.0000
  -4   2   1   70783    1991                                                       61068  -33.58    0.00  1.0000
  -4   2   1   73708    2028                                                       63787  -33.58    0.00  1.0000
   4   2  -1   63078    1984                                                       53941   33.53    0.00  1.0000
  -3  -2   1   17807     518                                                       14929   19.97    0.00  1.0000
   3  -2  -1   19039     522                                                       16066  -19.92    0.00  1.0000
  -3  -2   1   17589     520                                                       14729   19.97    0.00  1.0000
   3  -2  -1   18447     521                                                       15522  -19.92    0.00  1.0000
   3  -2  -1   19260     533                                                       16269  -19.92    0.00  1.0000
   3  -2  -1   18678     526                                                       15734  -19.92    0.00  1.0000
  -3   2   1   18915     532                                                       15952  -19.92    0.00  1.0000
   3   2  -1   18945     522                                                       15972   19.97    0.00  1.0000
   3   2  -1   19063     521                                                       16081   19.97    0.00  1.0000
   3   2  -1   18836     520                                                       15872   19.97    0.00  1.0000
  -3   2   1   18851     523                                                       15893  -19.92    0.00  1.0000
  -3   2   1   18388     524                                                       15468  -19.92    0.00  1.0000
  -3   2   1   19691     526                                                       16665  -19.92    0.00  1.0000
  -3   2   1   18681     527                                                       15737  -19.92    0.00  1.0000
  -3   2   1   18137     522                                                       15238  -19.92    0.00  1.0000
   2  -2  -1   33291    1351                                                       42037  -40.04    0.00  1.0000
   2  -2  -1   31659    1361                                                       40200  -40.04    0.00  1.0000
   2  -2  -1   32557    1350                                                       41211  -40.04    0.00  1.0000
  -2  -2   1   31679    1341                                                       40219   40.02    0.00  1.0000
   2  -2  -1   32194    1347                                                       40803  -40.04    0.00  1.0000
  -2   2   1   32507    1345                                                       41155  -40.04    0.00  1.0000
   2   2  -1   30832    1337                                                       39263   40.02    0.00  1.0000
  -2   2   1   31763    1346                                                       40317  -40.04    0.00  1.0000
  -2   2   1   30745    1352                                                       39169  -40.04    0.00  1.0000
   2   2  -1   31330    1342                                                       39825   40.02    0.00  1.0000
  -2   2   1   31470    1351                                                       39987  -40.04    0.00  1.0000
  -2   2   1   34375    1387                                                       43253  -40.04    0.00  1.0000
  -2   2   1   32816    1352                                                       41502  -40.04    0.00  1.0000
   1  -2  -1    2814      20                                                         316   62.91    0.00  1.0000
   1  -2  -1    3151      26                                                         436   62.91    0.00  1.0000
   1  -2  -1    2790      21                                                         308   62.91    0.00  1.0000
  -1   2   1    3014      20                                                         386   62.91    0.00  1.0000
  -1   2   1    2936      25                                                         358   62.91    0.00  1.0000
  -1   2   1    3078      26                                                         409   62.91    0.00  1.0000
   1   2  -1    2886      18                                                         341  -62.90    0.00  1.0000
  -1   2   1    2904      23                                                         347   62.91    0.00  1.0000
  -1   2   1    3042      22                                                         396   62.91    0.00  1.0000
  -1   2   1    3097      21                                                         416   62.91    0.00  1.0000
   0  -2   1      11      41                                                        1110  -53.18    0.00  1.0000
   0  -2  -1      18      46                                                        1170   53.16    0.00  1.0000
   0  -2  -1      12      41                                                        1117   53.16    0.00  1.0000
   0  -2  -1      16      42                                                        1158   53.16    0.00  1.0000
   0  -2  -1      21      44                                                        1196   53.16    0.00  1.0000
   0   2   1      16      41                                                        1155   53.16    0.00  1.0000
   0   2   1      14      45                                                        1136   53.16    0.00  1.0000
   0   2   1      14      41                                                        1138   53.16    0.00  1.0000
   0   2   1      15      44                                                        1142   53.16    0.00  1.0000
   0   2   1      18      47                                                        1167   53.16    0.00  1.0000
   0   2   1      17      41                                                        1162   53.16    0.00  1.0000
   0   2   1      26      46                                                        1233   53.16    0.00  1.0000
   0   2  -1      11      41                                                        1113  -53.18    0.00  1.0000
   0   2  -1      18      41                                                        1169  -53.18    0.00  1.0000
   1  -2   1    2320       9                                                         117  104.63    0.00  1.0000
  -1  -2  -1    2347      12                                                         111 -104.63    0.00  1.0000
   1  -2   1    2298       9                                                         122  104.63    0.00  1.0000
   1  -2   1    2400      10                                                         100  104.63    0.00  1.0000
  -1  -2  -1    2147      14                                                         160 -104.63    0.00  1.0000
   1   2   1    2235      18                                                         137 -104.63    0.00  1.0000
  -1   2  -1    2312      13                                                         119  104.63    0.00  1.0000
  -1   2  -1    2366      11                                                         107  104.63    0.00  1.0000
   1   2   1    2294      16                                                         123 -104.63    0.00  1.0000
  -1   2  -1    2316      12                                                         118  104.63    0.00  1.0000
   1   2   1    2273      14                                                         128 -104.63    0.00  1.0000
  -1   2  -1    2212      12                                                         143  104.63    0.00  1.0000
   1   2   1    2390      11                                                         102 -104.63    0.00  1.0000
  -1   2  -1    2290      12                                                         124  104.63    0.00  1.0000
   1   2   1    2204      12                                                         145 -104.63    0.00  1.0000
   2  -2   1    2653      62                                                        1726  -17.70    0.00  1.0000
  -2  -2  -1    2504      63                                                        1606   17.69    0.00  1.0000
   2  -2   1    2652      62                                                        1725  -17.70    0.00  1.0000
  -2   2  -1    2652      67                                                        1725  -17.70    0.00  1.0000
   2   2   1    2742      71                                                        1798   17.69    0.00  1.0000
   2   2   1    2586      64                                                        1672   17.69    0.00  1.0000
  -2   2  -1    2778      62                                                        1827  -17.70    0.00  1.0000
   2   2   1    2489      61                                                        1594   17.69    0.00  1.0000
  -2   2  -1    2739      67                                                        1795  -17.70    0.00  1.0000
  -2   2  -1    2676      63                                                        1744  -17.70    0.00  1.0000
  -2   2  -1    2849      71                                                        1884  -17.70    0.00  1.0000
[truncated: 10,203,819 more chars]
