# Supplementary material for: Self-assembled coordination thioether silver(I) macrocyclic complexes for homogeneous catalysis
Source: Beilstein J Org Chem. 2019 Oct 17;15:2465–72. doi: 10.3762/bjoc.15.239 (PMC6808213; doi:10.3762/bjoc.15.239)
Supplement: File 2 — Crystallographic structures CCDC 1883532, 1883535, 1883536, 1883538 and 1883674 of ligand 1 and silver complexes 1a–d (.cif files). [file Beilstein_J_Org_Chem-15-2465-s002.zip › CCDC+1883535.cif]

 
data_shelx
 
_audit_creation_method            'SHELXL-2014/7'
_shelx_SHELXL_version_number      '2014/7'
_chemical_name_systematic         'CZ3276000'
_chemical_name_common             ?
_chemical_melting_point           ?
_chemical_formula_moiety          'C58 H44 Ag2 F6 O6 S6'
_chemical_formula_sum
 'C58 H44 Ag2 F6 O6 S6' 
_chemical_formula_weight          1359.03

loop_
 _atom_type_symbol
 _atom_type_description
 _atom_type_scat_dispersion_real
 _atom_type_scat_dispersion_imag
 _atom_type_scat_source
 'C'  'C'   0.0033   0.0016
 'International Tables Vol C Tables 4.2.6.8 and 6.1.1.4'
 'H'  'H'   0.0000   0.0000
 'International Tables Vol C Tables 4.2.6.8 and 6.1.1.4'
 'O'  'O'   0.0106   0.0060
 'International Tables Vol C Tables 4.2.6.8 and 6.1.1.4'
 'F'  'F'   0.0171   0.0103
 'International Tables Vol C Tables 4.2.6.8 and 6.1.1.4'
 'S'  'S'   0.1246   0.1234
 'International Tables Vol C Tables 4.2.6.8 and 6.1.1.4'
 'Ag'  'Ag'  -0.8971   1.1015
 'International Tables Vol C Tables 4.2.6.8 and 6.1.1.4'
 
_space_group_crystal_system       triclinic
_space_group_IT_number            2
_space_group_name_H-M_alt         'P -1'
_space_group_name_Hall            '-P 1'
 
_shelx_space_group_comment
;
The symmetry employed for this shelxl refinement is uniquely defined
by the following loop, which should always be used as a source of
symmetry information in preference to the above space-group names.
They are only intended as comments.
;
 
loop_
 _space_group_symop_operation_xyz
 'x, y, z'
 '-x, -y, -z'
 
_cell_length_a                    13.4300(13)
_cell_length_b                    14.8251(14)
_cell_length_c                    15.6390(13)
_cell_angle_alpha                 117.822(2)
_cell_angle_beta                  103.344(2)
_cell_angle_gamma                 92.109(2)
_cell_volume                      2641.4(4)
_cell_formula_units_Z             2
_cell_measurement_temperature     150(2)
_cell_measurement_reflns_used     7765
_cell_measurement_theta_min       1.534
_cell_measurement_theta_max       26.381
 
_exptl_crystal_description        'cube'
_exptl_crystal_colour             'colorless'
_exptl_crystal_density_meas       'not measured'
_exptl_crystal_density_method     ?
_exptl_crystal_density_diffrn     1.709          
_exptl_crystal_F_000              1368
_exptl_transmission_factor_min    0.6428
_exptl_transmission_factor_max    0.7454
_exptl_crystal_size_max           0.120
_exptl_crystal_size_mid           0.100
_exptl_crystal_size_min           0.030
_exptl_absorpt_coefficient_mu     1.053
_shelx_estimated_absorpt_T_min    0.884
_shelx_estimated_absorpt_T_max    0.969
_exptl_absorpt_correction_type    'multi-scan'
_exptl_absorpt_correction_T_min   ?
_exptl_absorpt_correction_T_max   ?
_exptl_absorpt_process_details    'SADABS v2012/1 (Bruker AXS)'
_exptl_absorpt_special_details    ?
_diffrn_ambient_temperature       150(2)
_diffrn_radiation_wavelength      0.71073
_diffrn_radiation_type            MoK\a
_diffrn_source                    'microfocus sealed tude'
_diffrn_measurement_device_type   'Bruker APEX Duo'
_diffrn_measurement_method        'phi and omega scans'
_diffrn_detector_area_resol_mean  8.3333
_diffrn_reflns_number             29382
_diffrn_reflns_av_unetI/netI      0.0606
_diffrn_reflns_av_R_equivalents   0.0524
_diffrn_reflns_limit_h_min        -16
_diffrn_reflns_limit_h_max        16
_diffrn_reflns_limit_k_min        -18
_diffrn_reflns_limit_k_max        18
_diffrn_reflns_limit_l_min        -18
_diffrn_reflns_limit_l_max        19
_diffrn_reflns_theta_min          1.534
_diffrn_reflns_theta_max          26.381
_diffrn_reflns_theta_full         25.242
_diffrn_measured_fraction_theta_max   0.977
_diffrn_measured_fraction_theta_full  0.981
_diffrn_reflns_Laue_measured_fraction_max    0.977
_diffrn_reflns_Laue_measured_fraction_full   0.981
_diffrn_reflns_point_group_measured_fraction_max   0.977
_diffrn_reflns_point_group_measured_fraction_full  0.981
_reflns_number_total              10564
_reflns_number_gt                 7765
_reflns_threshold_expression      'I > 2\s(I)'
_reflns_Friedel_coverage          0.000
_reflns_Friedel_fraction_max      .
_reflns_Friedel_fraction_full     .
 
_reflns_special_details
;
 Reflections were merged by SHELXL according to the crystal
 class for the calculation of statistics and refinement.
 
 _reflns_Friedel_fraction is defined as the number of unique
 Friedel pairs measured divided by the number that would be
 possible theoretically, ignoring centric projections and
 systematic absences.
;
 
 _computing_data_collection        'APEX2 20133.10-0 (Bruker AXS Inc.)'
_computing_cell_refinement        'SAINT v8.34A (Bruker AXS Inc.)'
_computing_data_reduction         'SAINT v8.34A (Bruker AXS Inc.)'
_computing_structure_solution     'SUPERFLIP(Palatinus & Chapuis, 2007) EDMA(Palatinus et al., 2012)'
_computing_structure_refinement 'SHELXL-2014/7 (Sheldrick, 2014)'
_computing_molecular_graphics     ?
_computing_publication_material   ?
_refine_special_details           ?
_refine_ls_structure_factor_coef  Fsqd
_refine_ls_matrix_type            full
_refine_ls_weighting_scheme       calc
_refine_ls_weighting_details
'w=1/[\s^2^(Fo^2^)+(0.0428P)^2^] where P=(Fo^2^+2Fc^2^)/3'
_atom_sites_solution_primary      ?
_atom_sites_solution_secondary    ?
_atom_sites_solution_hydrogens    geom
_refine_ls_hydrogen_treatment     constr
_refine_ls_extinction_method      none
_refine_ls_extinction_coef        .
_refine_ls_number_reflns          10564
_refine_ls_number_parameters      760
_refine_ls_number_restraints      6
_refine_ls_R_factor_all           0.0603
_refine_ls_R_factor_gt            0.0393
_refine_ls_wR_factor_ref          0.0993
_refine_ls_wR_factor_gt           0.0887
_refine_ls_goodness_of_fit_ref    1.033
_refine_ls_restrained_S_all       1.035
_refine_ls_shift/su_max           0.002
_refine_ls_shift/su_mean          0.000
 
loop_
 _atom_site_label
 _atom_site_type_symbol
 _atom_site_fract_x
 _atom_site_fract_y
 _atom_site_fract_z
 _atom_site_U_iso_or_equiv
 _atom_site_adp_type
 _atom_site_occupancy
 _atom_site_site_symmetry_order  
 _atom_site_calc_flag
 _atom_site_refinement_flags_posn
 _atom_site_refinement_flags_adp
 _atom_site_refinement_flags_occupancy
 _atom_site_disorder_assembly
 _atom_site_disorder_group
Ag1 Ag 0.21098(2) 0.17992(2) 0.06322(2) 0.03040(9) Uani 1 1 d . . . . .
Ag2 Ag 0.75376(3) 0.58793(2) 0.40149(2) 0.03469(10) Uani 1 1 d . . . . .
S2 S 0.24696(7) 0.35959(7) 0.20494(7) 0.0236(2) Uani 1 1 d . . . . .
S1 S 0.16057(7) -0.00498(7) 0.00519(7) 0.0240(2) Uani 1 1 d . . . . .
S5 S 0.83822(7) 0.47024(7) 0.45333(7) 0.0266(2) Uani 1 1 d . . . . .
S4 S 0.75349(7) 0.63807(7) 0.26883(7) 0.0259(2) Uani 1 1 d . . . . .
S6 S 0.52715(8) 0.67840(8) 0.47751(7) 0.0320(2) Uani 1 1 d . . . . .
F5 F 0.44151(19) 0.84491(19) 0.51987(18) 0.0464(6) Uani 1 1 d . . . . .
O5 O 0.4255(2) 0.6267(2) 0.4559(2) 0.0480(8) Uani 1 1 d . . . . .
O4 O 0.5800(2) 0.6235(2) 0.4008(2) 0.0466(8) Uani 1 1 d . . . . .
O6 O 0.5918(2) 0.7221(2) 0.5788(2) 0.0436(8) Uani 1 1 d . . . . .
F6 F 0.58963(19) 0.85555(19) 0.49190(18) 0.0456(6) Uani 1 1 d . . . . .
F4 F 0.4538(2) 0.7649(2) 0.36789(17) 0.0533(7) Uani 1 1 d . . . . .
C1 C -0.0697(3) -0.2350(3) 0.0595(2) 0.0195(7) Uani 1 1 d . . . . .
C121 C 0.6234(3) 0.5868(3) 0.1860(3) 0.0377(10) Uani 1 1 d . . . . .
H12A H 0.5735 0.6114 0.2254 0.057 Uiso 1 1 calc R U . . .
H12B H 0.6130 0.5110 0.1519 0.057 Uiso 1 1 calc R U . . .
H12C H 0.6130 0.6100 0.1358 0.057 Uiso 1 1 calc R U . . .
C116 C 0.8439(3) 0.9387(3) 0.4732(3) 0.0284(9) Uani 1 1 d . . . . .
H116 H 0.9017 0.9799 0.5298 0.034 Uiso 1 1 calc R U . . .
C8 C 0.0976(3) -0.2681(3) -0.0281(3) 0.0213(8) Uani 1 1 d . . . . .
C20 C 0.2381(3) -0.0216(3) 0.1048(2) 0.0208(8) Uani 1 1 d . . . . .
C127 C 0.7247(3) 0.1646(3) 0.3203(3) 0.0218(8) Uani 1 1 d . . . . .
H127 H 0.7455 0.1052 0.3229 0.026 Uiso 1 1 calc R U . . .
C114 C 0.0747(3) 0.3306(2) 0.0264(2) 0.0213(8) Uani 1 1 d . . . . .
C21 C 0.2340(3) -0.0553(3) -0.0869(3) 0.0352(10) Uani 1 1 d . . . . .
H21A H 0.3065 -0.0206 -0.0550 0.053 Uiso 1 1 calc R U . . .
H21B H 0.2041 -0.0426 -0.1429 0.053 Uiso 1 1 calc R U . . .
H21C H 0.2310 -0.1299 -0.1125 0.053 Uiso 1 1 calc R U . . .
C14 C 0.8933(3) 0.2608(2) 0.4452(2) 0.0181(7) Uani 1 1 d . . . . .
C103 C 0.9419(3) 0.7738(3) 0.7261(3) 0.0261(8) Uani 1 1 d . . . . .
H103 H 0.9464 0.7738 0.7876 0.031 Uiso 1 1 calc R U . . .
C13 C 0.0058(3) -0.3459(3) -0.0730(3) 0.0213(8) Uani 1 1 d . . . . .
C7 C 0.1053(3) -0.1764(3) 0.0616(3) 0.0219(8) Uani 1 1 d . . . . .
C107 C 0.9263(3) 0.7868(2) 0.4585(3) 0.0207(8) Uani 1 1 d . . . . .
C128 C 0.7902(3) 0.2603(2) 0.3823(2) 0.0175(7) Uani 1 1 d . . . . .
C120 C 0.7544(3) 0.7737(3) 0.3363(3) 0.0201(7) Uani 1 1 d . . . . .
C24 C 0.1641(3) 0.4162(3) 0.0650(3) 0.0225(8) Uani 1 1 d . . . . .
C108 C 1.0078(3) 0.7622(3) 0.4143(3) 0.0212(8) Uani 1 1 d . . . . .
C2 C -0.1542(3) -0.2128(3) 0.1042(3) 0.0242(8) Uani 1 1 d . . . . .
H2 H -0.2149 -0.2635 0.0757 0.029 Uiso 1 1 calc R U . . .
C5 C 0.0230(3) -0.0621(3) 0.1922(3) 0.0265(8) Uani 1 1 d . . . . .
H5 H 0.0830 -0.0101 0.2239 0.032 Uiso 1 1 calc R U . . .
C115 C 0.8398(3) 0.8328(3) 0.4208(3) 0.0234(8) Uani 1 1 d . . . . .
C6 C 0.0213(3) -0.1569(3) 0.1041(2) 0.0209(8) Uani 1 1 d . . . . .
C19 C 0.3301(3) 0.0468(3) 0.1687(3) 0.0252(8) Uani 1 1 d . . . . .
H19 H 0.3524 0.1009 0.1575 0.030 Uiso 1 1 calc R U . . .
C110 C 1.0858(3) 0.7379(3) 0.2807(3) 0.0317(9) Uani 1 1 d . . . . .
H110 H 1.0806 0.7353 0.2179 0.038 Uiso 1 1 calc R U . . .
C11 C 0.0786(3) -0.4528(3) -0.2098(3) 0.0306(9) Uani 1 1 d . . . . .
H11 H 0.0723 -0.5137 -0.2719 0.037 Uiso 1 1 calc R U . . .
C27 C 0.3282(3) 0.5739(3) 0.1303(3) 0.0286(9) Uani 1 1 d . . . . .
H27 H 0.3842 0.6280 0.1527 0.034 Uiso 1 1 calc R U . . .
C9 C 0.1791(3) -0.2890(3) -0.0763(3) 0.0265(8) Uani 1 1 d . . . . .
H9 H 0.2414 -0.2400 -0.0461 0.032 Uiso 1 1 calc R U . . .
C25 C 0.1633(3) 0.4757(3) 0.0182(3) 0.0302(9) Uani 1 1 d . . . . .
H25 H 0.1056 0.4623 -0.0369 0.036 Uiso 1 1 calc R U . . .
C106 C 0.9296(3) 0.7790(2) 0.5454(2) 0.0197(7) Uani 1 1 d . . . . .
C119 C 0.6771(3) 0.8216(3) 0.3075(3) 0.0231(8) Uani 1 1 d . . . . .
H119 H 0.6199 0.7813 0.2500 0.028 Uiso 1 1 calc R U . . .
C113 C 1.1001(3) 0.7380(2) 0.4629(3) 0.0196(7) Uani 1 1 d . . . . .
C112 C 1.1838(3) 0.7175(3) 0.4181(3) 0.0220(8) Uani 1 1 d . . . . .
H112 H 1.2459 0.7045 0.4510 0.026 Uiso 1 1 calc R U . . .
C15 C 0.2049(3) -0.1021(3) 0.1201(3) 0.0242(8) Uani 1 1 d . . . . .
C118 C 0.6827(3) 0.9274(3) 0.3616(3) 0.0280(9) Uani 1 1 d . . . . .
H118 H 0.6295 0.9597 0.3415 0.034 Uiso 1 1 calc R U . . .
C105 C 0.8437(3) 0.7962(3) 0.5893(3) 0.0236(8) Uani 1 1 d . . . . .
H105 H 0.7818 0.8099 0.5569 0.028 Uiso 1 1 calc R U . . .
C23 C 0.2498(3) 0.4366(2) 0.1455(2) 0.0185(7) Uani 1 1 d . . . . .
C10 C 0.1695(3) -0.3770(3) -0.1637(3) 0.0297(9) Uani 1 1 d . . . . .
H10 H 0.2244 -0.3881 -0.1946 0.036 Uiso 1 1 calc R U . . .
C123 C 0.7560(3) 0.3467(3) 0.3781(2) 0.0205(7) Uani 1 1 d . . . . .
C22 C 0.3802(3) 0.3813(3) 0.2758(3) 0.0333(9) Uani 1 1 d . . . . .
H22A H 0.4252 0.3695 0.2316 0.050 Uiso 1 1 calc R U . . .
H22B H 0.3886 0.3335 0.3030 0.050 Uiso 1 1 calc R U . . .
H22C H 0.3994 0.4527 0.3314 0.050 Uiso 1 1 calc R U . . .
C102 C 1.0233(3) 0.7552(3) 0.6864(3) 0.0234(8) Uani 1 1 d . . . . .
H102 H 1.0840 0.7416 0.7206 0.028 Uiso 1 1 calc R U . . .
C104 C 0.8496(3) 0.7933(3) 0.6756(3) 0.0249(8) Uani 1 1 d . . . . .
H104 H 0.7919 0.8044 0.7027 0.030 Uiso 1 1 calc R U . . .
C26 C 0.2445(3) 0.5542(3) 0.0498(3) 0.0344(10) Uani 1 1 d . . . . .
H26 H 0.2428 0.5942 0.0167 0.041 Uiso 1 1 calc R U . . .
C101 C 1.0204(3) 0.7553(2) 0.5948(2) 0.0185(7) Uani 1 1 d . . . . .
C117 C 0.7660(3) 0.9861(3) 0.4451(3) 0.0292(9) Uani 1 1 d . . . . .
H117 H 0.7696 1.0588 0.4832 0.035 Uiso 1 1 calc R U . . .
C17 C 0.3574(3) -0.0427(3) 0.2635(3) 0.0410(11) Uani 1 1 d . . . . .
H17 H 0.3980 -0.0504 0.3174 0.049 Uiso 1 1 calc R U . . .
C109 C 1.0066(3) 0.7624(3) 0.3225(3) 0.0293(9) Uani 1 1 d . . . . .
H109 H 0.9481 0.7803 0.2900 0.035 Uiso 1 1 calc R U . . .
C28 C 0.3311(3) 0.5156(3) 0.1780(3) 0.0237(8) Uani 1 1 d . . . . .
H28 H 0.3889 0.5296 0.2333 0.028 Uiso 1 1 calc R U . . .
C4 C -0.0585(3) -0.0445(3) 0.2317(3) 0.0279(9) Uani 1 1 d . . . . .
H4 H -0.0551 0.0193 0.2901 0.033 Uiso 1 1 calc R U . . .
C16 C 0.2671(3) -0.1104(3) 0.2008(3) 0.0404(11) Uani 1 1 d . . . . .
H16 H 0.2459 -0.1645 0.2124 0.048 Uiso 1 1 calc R U . . .
C3 C -0.1484(3) -0.1201(3) 0.1869(3) 0.0279(9) Uani 1 1 d . . . . .
H3 H -0.2056 -0.1063 0.2146 0.034 Uiso 1 1 calc R U . . .
C18 C 0.3891(3) 0.0374(3) 0.2477(3) 0.0340(10) Uani 1 1 d . . . . .
H18 H 0.4511 0.0852 0.2911 0.041 Uiso 1 1 calc R U . . .
C111 C 1.1763(3) 0.7161(3) 0.3293(3) 0.0292(9) Uani 1 1 d . . . . .
H111 H 1.2323 0.7004 0.2999 0.035 Uiso 1 1 calc R U . . .
C12 C 0.0004(3) -0.4386(3) -0.1652(3) 0.0262(8) Uani 1 1 d . . . . .
H12 H -0.0590 -0.4911 -0.1956 0.031 Uiso 1 1 calc R U . . .
C126 C 0.6307(3) 0.1548(3) 0.2557(3) 0.0264(8) Uani 1 1 d . . . . .
H126 H 0.5886 0.0886 0.2126 0.032 Uiso 1 1 calc R U . . .
C125 C 0.5976(3) 0.2403(3) 0.2532(3) 0.0270(8) Uani 1 1 d . . . . .
H125 H 0.5323 0.2335 0.2092 0.032 Uiso 1 1 calc R U . . .
C124 C 0.6600(3) 0.3367(3) 0.3151(3) 0.0231(8) Uani 1 1 d . . . . .
H124 H 0.6367 0.3961 0.3142 0.028 Uiso 1 1 calc R U . . .
C129 C 0.5023(3) 0.7916(3) 0.4636(3) 0.0344(10) Uani 1 1 d . . . . .
C122 C 0.8148(4) 0.5116(3) 0.5748(3) 0.0583(15) Uani 1 1 d . . . . .
H12D H 0.7400 0.5073 0.5671 0.087 Uiso 1 1 calc R U . . .
H12E H 0.8495 0.5832 0.6216 0.087 Uiso 1 1 calc R U . . .
H12F H 0.8422 0.4667 0.6015 0.087 Uiso 1 1 calc R U . . .
O1 O 0.3890(2) 0.1953(3) 0.0463(2) 0.0561(10) Uani 1 1 d . . . . .
S3 S 0.44902(12) 0.27171(11) 0.02398(11) 0.0284(3) Uani 0.65 1 d . . P A 1
O3 O 0.5342(5) 0.3436(4) 0.1083(4) 0.0337(13) Uani 0.65 1 d . . P A 1
O2 O 0.3925(7) 0.3151(8) -0.0341(6) 0.0350(19) Uani 0.65 1 d . . P A 1
S3B S 0.45558(19) 0.15282(18) -0.02275(17) 0.0169(5) Uani 0.35 1 d . . P A 2
C29 C 0.5082(5) 0.1770(5) -0.0637(5) 0.0411(17) Uani 0.65 1 d D . P A 1
F1 F 0.4346(5) 0.1052(5) -0.1446(4) 0.0479(15) Uani 0.65 1 d D . P A 1
F2 F 0.5661(6) 0.1285(6) -0.0223(6) 0.0507(17) Uani 0.65 1 d D . P A 1
F3 F 0.5690(4) 0.2249(4) -0.0935(4) 0.0582(14) Uani 0.65 1 d D . P A 1
O2B O 0.3952(11) 0.1040(11) -0.1241(10) 0.033(3) Uani 0.35 1 d . . P A 2
O3B O 0.5459(15) 0.1123(15) 0.0021(13) 0.046(4) Uani 0.35 1 d . . P A 2
F1B F 0.5605(8) 0.2846(8) -0.0514(7) 0.054(3) Uani 0.35 1 d D . P A 2
F2B F 0.4283(11) 0.3339(12) -0.0043(11) 0.043(3) Uani 0.35 1 d D . P A 2
F3B F 0.5668(7) 0.3325(8) 0.0975(7) 0.033(3) Uiso 0.35 1 d D . P A 2
C29B C 0.5086(8) 0.2841(8) 0.0046(7) 0.028(2) Uiso 0.35 1 d D . P A 2
 
loop_
 _atom_site_aniso_label
 _atom_site_aniso_U_11
 _atom_site_aniso_U_22
 _atom_site_aniso_U_33
 _atom_site_aniso_U_23
 _atom_site_aniso_U_13
 _atom_site_aniso_U_12
Ag1 0.03364(18) 0.01964(15) 0.03745(18) 0.01672(13) 0.00383(13) -0.00101(13)
Ag2 0.0471(2) 0.02299(16) 0.03818(18) 0.02104(14) 0.00568(14) 0.00729(14)
S2 0.0270(5) 0.0210(5) 0.0251(5) 0.0156(4) 0.0024(4) 0.0008(4)
S1 0.0249(5) 0.0193(5) 0.0275(5) 0.0138(4) 0.0021(4) 0.0004(4)
S5 0.0249(5) 0.0161(4) 0.0350(5) 0.0139(4) -0.0004(4) -0.0010(4)
S4 0.0315(5) 0.0204(5) 0.0290(5) 0.0142(4) 0.0095(4) 0.0062(4)
S6 0.0289(6) 0.0341(6) 0.0297(5) 0.0142(4) 0.0064(4) -0.0003(5)
F5 0.0442(16) 0.0454(15) 0.0437(14) 0.0164(12) 0.0131(12) 0.0123(13)
O5 0.0381(18) 0.0379(18) 0.056(2) 0.0136(15) 0.0158(15) -0.0072(15)
O4 0.0431(19) 0.055(2) 0.0423(17) 0.0206(15) 0.0193(14) 0.0152(16)
O6 0.0505(19) 0.0434(18) 0.0336(16) 0.0227(14) -0.0008(13) -0.0033(15)
F6 0.0474(16) 0.0480(15) 0.0460(15) 0.0287(12) 0.0109(12) -0.0050(13)
F4 0.0583(17) 0.0638(18) 0.0307(13) 0.0246(13) -0.0029(12) 0.0103(14)
C1 0.0229(19) 0.0191(18) 0.0199(17) 0.0150(15) 0.0004(14) 0.0007(15)
C121 0.046(3) 0.025(2) 0.033(2) 0.0149(18) -0.0065(18) -0.0027(19)
C116 0.026(2) 0.022(2) 0.035(2) 0.0157(17) 0.0021(16) 0.0026(17)
C8 0.0212(19) 0.0197(18) 0.0227(18) 0.0139(15) -0.0021(14) 0.0010(15)
C20 0.0211(19) 0.0164(17) 0.0203(18) 0.0070(15) 0.0027(14) 0.0013(15)
C127 0.023(2) 0.0125(17) 0.031(2) 0.0104(15) 0.0085(15) 0.0038(15)
C114 0.025(2) 0.0152(17) 0.0193(17) 0.0103(14) -0.0040(14) -0.0047(15)
C21 0.048(3) 0.034(2) 0.024(2) 0.0141(18) 0.0088(18) 0.012(2)
C14 0.0218(19) 0.0114(16) 0.0212(17) 0.0094(14) 0.0031(14) 0.0010(14)
C103 0.028(2) 0.025(2) 0.0257(19) 0.0120(16) 0.0097(16) -0.0012(17)
C13 0.0224(19) 0.0168(17) 0.0245(18) 0.0123(15) 0.0016(15) 0.0019(15)
C7 0.025(2) 0.0160(17) 0.0227(18) 0.0125(15) -0.0024(15) -0.0041(15)
C107 0.022(2) 0.0136(17) 0.0247(18) 0.0104(15) 0.0017(15) -0.0012(15)
C128 0.0206(19) 0.0147(17) 0.0188(17) 0.0086(14) 0.0072(14) 0.0025(14)
C120 0.0217(19) 0.0214(18) 0.0270(19) 0.0171(16) 0.0117(15) 0.0068(15)
C24 0.025(2) 0.0179(18) 0.0247(19) 0.0110(15) 0.0054(15) 0.0026(15)
C108 0.023(2) 0.0159(17) 0.0281(19) 0.0155(15) 0.0029(15) 0.0004(15)
C2 0.027(2) 0.026(2) 0.0237(19) 0.0176(16) 0.0021(15) -0.0009(16)
C5 0.029(2) 0.0190(19) 0.029(2) 0.0134(16) 0.0001(16) -0.0014(16)
C115 0.023(2) 0.0227(19) 0.029(2) 0.0168(16) 0.0060(15) 0.0044(16)
C6 0.0232(19) 0.0163(17) 0.0204(18) 0.0110(14) -0.0027(14) -0.0029(15)
C19 0.031(2) 0.0187(18) 0.0233(19) 0.0095(15) 0.0062(15) -0.0038(16)
C110 0.033(2) 0.040(2) 0.034(2) 0.0274(19) 0.0099(18) 0.0058(19)
C11 0.035(2) 0.023(2) 0.029(2) 0.0104(17) 0.0064(17) 0.0081(18)
C27 0.028(2) 0.023(2) 0.036(2) 0.0170(17) 0.0056(17) -0.0052(17)
C9 0.025(2) 0.024(2) 0.035(2) 0.0187(17) 0.0056(16) 0.0034(16)
C25 0.029(2) 0.026(2) 0.035(2) 0.0207(18) -0.0039(17) -0.0034(17)
C106 0.0219(19) 0.0113(16) 0.0224(18) 0.0077(14) 0.0019(14) -0.0005(14)
C119 0.022(2) 0.026(2) 0.0269(19) 0.0169(16) 0.0063(15) 0.0053(16)
C113 0.0187(19) 0.0124(16) 0.0262(18) 0.0101(14) 0.0024(14) 0.0010(14)
C112 0.0211(19) 0.0198(18) 0.0283(19) 0.0141(16) 0.0074(15) 0.0038(15)
C15 0.024(2) 0.0201(19) 0.0244(19) 0.0106(15) 0.0005(15) -0.0037(16)
C118 0.026(2) 0.030(2) 0.041(2) 0.0259(19) 0.0123(17) 0.0131(17)
C105 0.0173(19) 0.0161(18) 0.031(2) 0.0079(15) 0.0031(15) 0.0015(15)
C23 0.0229(19) 0.0147(17) 0.0197(17) 0.0096(14) 0.0067(14) 0.0009(14)
C10 0.027(2) 0.029(2) 0.041(2) 0.0200(19) 0.0149(17) 0.0113(18)
C123 0.0177(18) 0.0199(18) 0.0219(18) 0.0095(15) 0.0036(14) 0.0020(15)
C22 0.031(2) 0.036(2) 0.030(2) 0.0198(18) -0.0057(17) 0.0030(18)
C102 0.025(2) 0.0172(18) 0.0254(19) 0.0103(15) 0.0029(15) 0.0005(15)
C104 0.022(2) 0.0195(18) 0.030(2) 0.0087(16) 0.0096(15) 0.0016(16)
C26 0.036(2) 0.028(2) 0.044(2) 0.0278(19) -0.0015(18) -0.0066(18)
C101 0.0161(18) 0.0118(16) 0.0234(18) 0.0082(14) -0.0002(14) -0.0013(14)
C117 0.037(2) 0.0167(18) 0.037(2) 0.0152(17) 0.0099(18) 0.0084(17)
C17 0.032(2) 0.052(3) 0.035(2) 0.028(2) -0.0109(18) -0.011(2)
C109 0.030(2) 0.034(2) 0.034(2) 0.0267(18) 0.0037(17) 0.0062(18)
C28 0.023(2) 0.0202(18) 0.0224(18) 0.0098(15) -0.0011(15) -0.0034(16)
C4 0.038(2) 0.0197(19) 0.0243(19) 0.0109(16) 0.0054(17) 0.0022(17)
C16 0.034(2) 0.045(3) 0.043(2) 0.033(2) -0.0079(19) -0.014(2)
C3 0.033(2) 0.026(2) 0.028(2) 0.0161(17) 0.0094(16) 0.0050(17)
C18 0.025(2) 0.036(2) 0.025(2) 0.0078(18) -0.0020(16) -0.0122(18)
C111 0.029(2) 0.031(2) 0.037(2) 0.0218(18) 0.0154(17) 0.0074(18)
C12 0.028(2) 0.0197(19) 0.028(2) 0.0125(16) 0.0004(16) 0.0028(16)
C126 0.020(2) 0.023(2) 0.029(2) 0.0085(16) 0.0052(15) -0.0027(16)
C125 0.0152(19) 0.033(2) 0.029(2) 0.0148(17) -0.0003(15) 0.0023(16)
C124 0.0192(19) 0.0228(19) 0.032(2) 0.0170(16) 0.0057(15) 0.0059(15)
C129 0.032(2) 0.044(3) 0.023(2) 0.0146(19) 0.0040(17) -0.001(2)
C122 0.109(5) 0.023(2) 0.027(2) 0.0090(19) 0.003(2) -0.012(3)
O1 0.0308(17) 0.085(3) 0.0363(17) 0.0188(17) 0.0094(13) -0.0165(17)
S3 0.0303(9) 0.0263(8) 0.0282(8) 0.0141(7) 0.0062(6) 0.0032(7)
O3 0.035(4) 0.023(3) 0.030(3) 0.005(2) 0.006(3) -0.003(3)
O2 0.037(5) 0.037(4) 0.039(5) 0.026(4) 0.007(3) 0.016(4)
S3B 0.0191(13) 0.0145(12) 0.0162(12) 0.0072(10) 0.0042(10) 0.0005(10)
C29 0.041(4) 0.037(4) 0.038(4) 0.016(3) 0.004(3) 0.009(3)
F1 0.068(5) 0.032(2) 0.024(3) 0.003(2) 0.002(2) 0.003(3)
F2 0.051(4) 0.051(3) 0.057(5) 0.031(3) 0.013(3) 0.032(3)
F3 0.052(3) 0.076(4) 0.071(4) 0.044(3) 0.042(3) 0.015(3)
O2B 0.049(8) 0.029(5) 0.020(6) 0.010(4) 0.011(5) 0.002(5)
O3B 0.071(10) 0.061(9) 0.023(6) 0.028(5) 0.023(5) 0.045(8)
F1B 0.062(6) 0.065(6) 0.060(6) 0.042(5) 0.035(5) 0.003(6)
F2B 0.060(10) 0.033(6) 0.044(8) 0.031(6) 0.001(5) 0.010(6)
 
_geom_special_details
;
 All esds (except the esd in the dihedral angle between two l.s. planes)
 are estimated using the full covariance matrix.  The cell esds are taken
 into account individually in the estimation of esds in distances, angles
 and torsion angles; correlations between esds in cell parameters are only
 used when they are defined by crystal symmetry.  An approximate (isotropic)
 treatment of cell esds is used for estimating esds involving l.s. planes.
;
 
loop_
 _geom_bond_atom_site_label_1
 _geom_bond_atom_site_label_2
 _geom_bond_distance
 _geom_bond_site_symmetry_2
 _geom_bond_publ_flag
Ag1 S1 2.4605(9) . ?
Ag1 S2 2.4781(10) . ?
Ag1 O1 2.479(3) . ?
Ag2 O4 2.409(3) . ?
Ag2 S5 2.4556(10) . ?
Ag2 S4 2.5086(10) . ?
S2 C23 1.781(3) . ?
S2 C22 1.802(4) . ?
S1 C20 1.788(4) . ?
S1 C21 1.820(4) . ?
S5 C123 1.788(3) . ?
S5 C122 1.814(5) . ?
S4 C120 1.780(3) . ?
S4 C121 1.801(4) . ?
S6 O5 1.426(3) . ?
S6 O6 1.431(3) . ?
S6 O4 1.460(3) . ?
S6 C129 1.824(4) . ?
F5 C129 1.340(5) . ?
F6 C129 1.325(4) . ?
F4 C129 1.341(4) . ?
C1 C114 1.412(5) 2 ?
C1 C2 1.436(5) . ?
C1 C6 1.438(4) . ?
C116 C115 1.382(5) . ?
C116 C117 1.383(5) . ?
C8 C7 1.404(5) . ?
C8 C9 1.432(5) . ?
C8 C13 1.443(5) . ?
C20 C19 1.395(5) . ?
C20 C15 1.399(5) . ?
C127 C126 1.378(5) . ?
C127 C128 1.399(4) . ?
C114 C13 1.406(5) 2 ?
C114 C1 1.412(5) 2 ?
C114 C24 1.502(5) . ?
C14 C113 1.411(5) 2_766 ?
C14 C101 1.416(5) 2_766 ?
C14 C128 1.499(5) . ?
C103 C102 1.352(5) . ?
C103 C104 1.426(5) . ?
C13 C114 1.406(5) 2 ?
C13 C12 1.438(5) . ?
C7 C6 1.410(5) . ?
C7 C15 1.492(5) . ?
C107 C108 1.397(5) . ?
C107 C106 1.408(5) . ?
C107 C115 1.509(5) . ?
C128 C123 1.401(5) . ?
C120 C119 1.386(5) . ?
C120 C115 1.405(5) . ?
C24 C25 1.383(5) . ?
C24 C23 1.397(5) . ?
C108 C109 1.434(5) . ?
C108 C113 1.448(5) . ?
C2 C3 1.361(5) . ?
C5 C4 1.352(5) . ?
C5 C6 1.432(5) . ?
C19 C18 1.375(5) . ?
C110 C109 1.349(5) . ?
C110 C111 1.412(5) . ?
C11 C12 1.360(5) . ?
C11 C10 1.418(5) . ?
C27 C28 1.378(5) . ?
C27 C26 1.383(5) . ?
C9 C10 1.353(5) . ?
C25 C26 1.381(5) . ?
C106 C101 1.434(5) . ?
C106 C105 1.446(5) . ?
C119 C118 1.380(5) . ?
C113 C14 1.411(5) 2_766 ?
C113 C112 1.427(5) . ?
C112 C111 1.359(5) . ?
C15 C16 1.404(5) . ?
C118 C117 1.380(5) . ?
C105 C104 1.355(5) . ?
C23 C28 1.384(4) . ?
C123 C124 1.386(5) . ?
C102 C101 1.427(5) . ?
C101 C14 1.416(5) 2_766 ?
C17 C16 1.372(5) . ?
C17 C18 1.392(6) . ?
C4 C3 1.407(5) . ?
C126 C125 1.373(5) . ?
C125 C124 1.388(5) . ?
O1 S3B 1.488(4) . ?
O1 S3 1.577(3) . ?
S3 O2 1.442(10) . ?
S3 O3 1.444(6) . ?
S3 C29 1.809(7) . ?
S3B O2B 1.409(14) . ?
S3B O3B 1.427(18) . ?
S3B C29B 1.860(11) . ?
C29 F2 1.335(9) . ?
C29 F1 1.341(8) . ?
C29 F3 1.354(8) . ?
F1B C29B 1.241(12) . ?
F2B C29B 1.346(15) . ?
F3B C29B 1.303(12) . ?
 
loop_
 _geom_angle_atom_site_label_1
 _geom_angle_atom_site_label_2
 _geom_angle_atom_site_label_3
 _geom_angle
 _geom_angle_site_symmetry_1
 _geom_angle_site_symmetry_3
 _geom_angle_publ_flag
S1 Ag1 S2 147.00(3) . . ?
S1 Ag1 O1 104.62(9) . . ?
S2 Ag1 O1 91.52(8) . . ?
O4 Ag2 S5 126.45(8) . . ?
O4 Ag2 S4 91.11(8) . . ?
S5 Ag2 S4 136.13(4) . . ?
C23 S2 C22 103.47(17) . . ?
C23 S2 Ag1 103.56(11) . . ?
C22 S2 Ag1 106.23(14) . . ?
C20 S1 C21 101.10(18) . . ?
C20 S1 Ag1 103.21(11) . . ?
C21 S1 Ag1 97.56(13) . . ?
C123 S5 C122 101.54(18) . . ?
C123 S5 Ag2 106.46(12) . . ?
C122 S5 Ag2 102.24(17) . . ?
C120 S4 C121 103.87(18) . . ?
C120 S4 Ag2 101.53(11) . . ?
C121 S4 Ag2 103.44(14) . . ?
O5 S6 O6 116.89(18) . . ?
O5 S6 O4 113.85(18) . . ?
O6 S6 O4 114.23(19) . . ?
O5 S6 C129 103.12(19) . . ?
O6 S6 C129 103.33(18) . . ?
O4 S6 C129 102.95(19) . . ?
S6 O4 Ag2 135.54(18) . . ?
C114 C1 C2 121.5(3) 2 . ?
C114 C1 C6 120.1(3) 2 . ?
C2 C1 C6 118.4(3) . . ?
C115 C116 C117 121.6(4) . . ?
C7 C8 C9 122.3(3) . . ?
C7 C8 C13 119.5(3) . . ?
C9 C8 C13 118.2(3) . . ?
C19 C20 C15 119.9(3) . . ?
C19 C20 S1 120.3(3) . . ?
C15 C20 S1 119.8(3) . . ?
C126 C127 C128 121.4(3) . . ?
C13 C114 C1 119.7(3) 2 2 ?
C13 C114 C24 120.6(3) 2 . ?
C1 C114 C24 119.6(3) 2 . ?
C113 C14 C101 120.2(3) 2_766 2_766 ?
C113 C14 C128 119.6(3) 2_766 . ?
C101 C14 C128 119.6(3) 2_766 . ?
C102 C103 C104 120.1(3) . . ?
C114 C13 C12 121.8(3) 2 . ?
C114 C13 C8 120.3(3) 2 . ?
C12 C13 C8 117.9(3) . . ?
C8 C7 C6 120.4(3) . . ?
C8 C7 C15 121.4(3) . . ?
C6 C7 C15 117.9(3) . . ?
C108 C107 C106 120.1(3) . . ?
C108 C107 C115 120.5(3) . . ?
C106 C107 C115 119.1(3) . . ?
C127 C128 C123 117.7(3) . . ?
C127 C128 C14 116.8(3) . . ?
C123 C128 C14 125.5(3) . . ?
C119 C120 C115 120.1(3) . . ?
C119 C120 S4 123.0(3) . . ?
C115 C120 S4 116.9(3) . . ?
C25 C24 C23 118.5(3) . . ?
C25 C24 C114 119.3(3) . . ?
C23 C24 C114 122.2(3) . . ?
C107 C108 C109 123.0(3) . . ?
C107 C108 C113 120.1(3) . . ?
C109 C108 C113 116.9(3) . . ?
C3 C2 C1 120.9(3) . . ?
C4 C5 C6 121.8(3) . . ?
C116 C115 C120 118.1(3) . . ?
C116 C115 C107 118.3(3) . . ?
C120 C115 C107 123.6(3) . . ?
C7 C6 C5 122.6(3) . . ?
C7 C6 C1 119.7(3) . . ?
C5 C6 C1 117.7(3) . . ?
C18 C19 C20 121.3(3) . . ?
C109 C110 C111 120.6(4) . . ?
C12 C11 C10 120.1(3) . . ?
C28 C27 C26 120.5(3) . . ?
C10 C9 C8 121.5(3) . . ?
C26 C25 C24 121.4(3) . . ?
C107 C106 C101 120.4(3) . . ?
C107 C106 C105 121.9(3) . . ?
C101 C106 C105 117.6(3) . . ?
C118 C119 C120 120.6(3) . . ?
C14 C113 C112 121.8(3) 2_766 . ?
C14 C113 C108 119.4(3) 2_766 . ?
C112 C113 C108 118.7(3) . . ?
C111 C112 C113 121.3(3) . . ?
C20 C15 C16 117.7(3) . . ?
C20 C15 C7 125.4(3) . . ?
C16 C15 C7 116.8(3) . . ?
C119 C118 C117 119.8(3) . . ?
C104 C105 C106 121.4(3) . . ?
C28 C23 C24 120.4(3) . . ?
C28 C23 S2 122.5(3) . . ?
C24 C23 S2 117.1(2) . . ?
C9 C10 C11 120.8(4) . . ?
C124 C123 C128 120.5(3) . . ?
C124 C123 S5 120.0(3) . . ?
C128 C123 S5 119.5(2) . . ?
C103 C102 C101 121.8(3) . . ?
C105 C104 C103 120.3(3) . . ?
C25 C26 C27 119.2(3) . . ?
C14 C101 C102 121.9(3) 2_766 . ?
C14 C101 C106 119.3(3) 2_766 . ?
C102 C101 C106 118.6(3) . . ?
C118 C117 C116 119.8(3) . . ?
C16 C17 C18 119.6(4) . . ?
C110 C109 C108 122.1(3) . . ?
C27 C28 C23 120.0(3) . . ?
C5 C4 C3 120.5(3) . . ?
C17 C16 C15 122.2(4) . . ?
C2 C3 C4 120.6(4) . . ?
C19 C18 C17 119.5(3) . . ?
C112 C111 C110 120.3(4) . . ?
C11 C12 C13 121.5(3) . . ?
C125 C126 C127 120.3(3) . . ?
C126 C125 C124 119.7(3) . . ?
C123 C124 C125 120.3(3) . . ?
F6 C129 F5 107.4(3) . . ?
F6 C129 F4 107.9(3) . . ?
F5 C129 F4 107.0(3) . . ?
F6 C129 S6 111.5(3) . . ?
F5 C129 S6 111.2(3) . . ?
F4 C129 S6 111.5(3) . . ?
S3B O1 Ag1 144.84(19) . . ?
S3 O1 Ag1 131.5(2) . . ?
O2 S3 O3 114.2(4) . . ?
O2 S3 O1 120.1(5) . . ?
O3 S3 O1 113.6(3) . . ?
O2 S3 C29 102.8(5) . . ?
O3 S3 C29 105.6(3) . . ?
O1 S3 C29 97.1(3) . . ?
O2B S3B O3B 118.1(9) . . ?
O2B S3B O1 110.6(5) . . ?
O3B S3B O1 122.0(5) . . ?
O2B S3B C29B 104.6(6) . . ?
O3B S3B C29B 103.7(8) . . ?
O1 S3B C29B 92.0(4) . . ?
F2 C29 F1 107.7(7) . . ?
F2 C29 F3 108.9(6) . . ?
F1 C29 F3 109.1(6) . . ?
F2 C29 S3 111.7(5) . . ?
F1 C29 S3 110.1(5) . . ?
F3 C29 S3 109.2(5) . . ?
F1B C29B F3B 109.1(10) . . ?
F1B C29B F2B 108.8(13) . . ?
F3B C29B F2B 109.1(10) . . ?
F1B C29B S3B 114.5(8) . . ?
F3B C29B S3B 107.3(8) . . ?
F2B C29B S3B 108.1(10) . . ?
 
loop_
 _geom_torsion_atom_site_label_1
 _geom_torsion_atom_site_label_2
 _geom_torsion_atom_site_label_3
 _geom_torsion_atom_site_label_4
 _geom_torsion
 _geom_torsion_site_symmetry_1
 _geom_torsion_site_symmetry_2
 _geom_torsion_site_symmetry_3
 _geom_torsion_site_symmetry_4
 _geom_torsion_publ_flag
O5 S6 O4 Ag2 -138.5(2) . . . . ?
O6 S6 O4 Ag2 -0.6(3) . . . . ?
C129 S6 O4 Ag2 110.6(3) . . . . ?
C21 S1 C20 C19 77.2(3) . . . . ?
Ag1 S1 C20 C19 -23.4(3) . . . . ?
C21 S1 C20 C15 -104.4(3) . . . . ?
Ag1 S1 C20 C15 155.0(3) . . . . ?
C7 C8 C13 C114 -0.9(5) . . . 2 ?
C9 C8 C13 C114 177.6(3) . . . 2 ?
C7 C8 C13 C12 179.7(3) . . . . ?
C9 C8 C13 C12 -1.8(5) . . . . ?
C9 C8 C7 C6 177.2(3) . . . . ?
C13 C8 C7 C6 -4.4(5) . . . . ?
C9 C8 C7 C15 -9.0(5) . . . . ?
C13 C8 C7 C15 169.4(3) . . . . ?
C126 C127 C128 C123 1.3(5) . . . . ?
C126 C127 C128 C14 -176.5(3) . . . . ?
C113 C14 C128 C127 -81.9(4) 2_766 . . . ?
C101 C14 C128 C127 88.9(4) 2_766 . . . ?
C113 C14 C128 C123 100.5(4) 2_766 . . . ?
C101 C14 C128 C123 -88.7(4) 2_766 . . . ?
C121 S4 C120 C119 -13.7(3) . . . . ?
Ag2 S4 C120 C119 -120.8(3) . . . . ?
C121 S4 C120 C115 168.0(3) . . . . ?
Ag2 S4 C120 C115 60.8(3) . . . . ?
C13 C114 C24 C25 -98.0(4) 2 . . . ?
C1 C114 C24 C25 79.7(5) 2 . . . ?
C13 C114 C24 C23 83.5(5) 2 . . . ?
C1 C114 C24 C23 -98.7(4) 2 . . . ?
C106 C107 C108 C109 176.1(3) . . . . ?
C115 C107 C108 C109 -10.6(5) . . . . ?
C106 C107 C108 C113 -5.7(5) . . . . ?
C115 C107 C108 C113 167.6(3) . . . . ?
C114 C1 C2 C3 -179.7(3) 2 . . . ?
C6 C1 C2 C3 -0.1(5) . . . . ?
C117 C116 C115 C120 1.0(6) . . . . ?
C117 C116 C115 C107 -177.9(3) . . . . ?
C119 C120 C115 C116 0.0(5) . . . . ?
S4 C120 C115 C116 178.4(3) . . . . ?
C119 C120 C115 C107 178.8(3) . . . . ?
S4 C120 C115 C107 -2.8(5) . . . . ?
C108 C107 C115 C116 -99.0(4) . . . . ?
C106 C107 C115 C116 74.4(4) . . . . ?
C108 C107 C115 C120 82.2(4) . . . . ?
C106 C107 C115 C120 -104.4(4) . . . . ?
C8 C7 C6 C5 -176.3(3) . . . . ?
C15 C7 C6 C5 9.7(5) . . . . ?
C8 C7 C6 C1 4.9(5) . . . . ?
C15 C7 C6 C1 -169.1(3) . . . . ?
C4 C5 C6 C7 179.7(3) . . . . ?
C4 C5 C6 C1 -1.5(5) . . . . ?
C114 C1 C6 C7 -0.1(5) 2 . . . ?
C2 C1 C6 C7 -179.8(3) . . . . ?
C114 C1 C6 C5 -178.9(3) 2 . . . ?
C2 C1 C6 C5 1.4(5) . . . . ?
C15 C20 C19 C18 -0.5(6) . . . . ?
S1 C20 C19 C18 177.9(3) . . . . ?
C7 C8 C9 C10 -178.8(3) . . . . ?
C13 C8 C9 C10 2.8(5) . . . . ?
C23 C24 C25 C26 -0.3(6) . . . . ?
C114 C24 C25 C26 -178.9(4) . . . . ?
C108 C107 C106 C101 5.9(5) . . . . ?
C115 C107 C106 C101 -167.5(3) . . . . ?
C108 C107 C106 C105 -175.4(3) . . . . ?
C115 C107 C106 C105 11.2(5) . . . . ?
C115 C120 C119 C118 -0.5(5) . . . . ?
S4 C120 C119 C118 -178.8(3) . . . . ?
C107 C108 C113 C14 0.1(5) . . . 2_766 ?
C109 C108 C113 C14 178.4(3) . . . 2_766 ?
C107 C108 C113 C112 -177.4(3) . . . . ?
C109 C108 C113 C112 0.9(5) . . . . ?
C14 C113 C112 C111 179.8(3) 2_766 . . . ?
C108 C113 C112 C111 -2.8(5) . . . . ?
C19 C20 C15 C16 0.1(6) . . . . ?
S1 C20 C15 C16 -178.3(3) . . . . ?
C19 C20 C15 C7 175.9(3) . . . . ?
S1 C20 C15 C7 -2.5(5) . . . . ?
C8 C7 C15 C20 87.7(5) . . . . ?
C6 C7 C15 C20 -98.3(4) . . . . ?
C8 C7 C15 C16 -96.4(4) . . . . ?
C6 C7 C15 C16 77.6(5) . . . . ?
C120 C119 C118 C117 0.0(6) . . . . ?
C107 C106 C105 C104 -176.8(3) . . . . ?
C101 C106 C105 C104 1.9(5) . . . . ?
C25 C24 C23 C28 0.8(5) . . . . ?
C114 C24 C23 C28 179.3(3) . . . . ?
C25 C24 C23 S2 179.1(3) . . . . ?
C114 C24 C23 S2 -2.4(5) . . . . ?
C22 S2 C23 C28 -17.9(3) . . . . ?
Ag1 S2 C23 C28 -128.6(3) . . . . ?
C22 S2 C23 C24 163.8(3) . . . . ?
Ag1 S2 C23 C24 53.1(3) . . . . ?
C8 C9 C10 C11 -1.3(6) . . . . ?
C12 C11 C10 C9 -1.3(6) . . . . ?
C127 C128 C123 C124 0.6(5) . . . . ?
C14 C128 C123 C124 178.3(3) . . . . ?
C127 C128 C123 S5 -178.4(2) . . . . ?
C14 C128 C123 S5 -0.7(5) . . . . ?
C122 S5 C123 C124 100.0(3) . . . . ?
Ag2 S5 C123 C124 -6.6(3) . . . . ?
C122 S5 C123 C128 -80.9(3) . . . . ?
Ag2 S5 C123 C128 172.4(2) . . . . ?
C104 C103 C102 C101 0.6(5) . . . . ?
C106 C105 C104 C103 0.5(5) . . . . ?
C102 C103 C104 C105 -1.8(5) . . . . ?
C24 C25 C26 C27 -0.2(6) . . . . ?
C28 C27 C26 C25 0.4(6) . . . . ?
C103 C102 C101 C14 177.9(3) . . . 2_766 ?
C103 C102 C101 C106 1.9(5) . . . . ?
C107 C106 C101 C14 -0.4(5) . . . 2_766 ?
C105 C106 C101 C14 -179.2(3) . . . 2_766 ?
C107 C106 C101 C102 175.7(3) . . . . ?
C105 C106 C101 C102 -3.0(4) . . . . ?
C119 C118 C117 C116 0.9(6) . . . . ?
C115 C116 C117 C118 -1.5(6) . . . . ?
C111 C110 C109 C108 -3.3(6) . . . . ?
C107 C108 C109 C110 -179.6(4) . . . . ?
C113 C108 C109 C110 2.1(5) . . . . ?
C26 C27 C28 C23 0.1(6) . . . . ?
C24 C23 C28 C27 -0.6(5) . . . . ?
S2 C23 C28 C27 -178.9(3) . . . . ?
C6 C5 C4 C3 0.2(6) . . . . ?
C18 C17 C16 C15 0.3(7) . . . . ?
C20 C15 C16 C17 0.0(7) . . . . ?
C7 C15 C16 C17 -176.2(4) . . . . ?
C1 C2 C3 C4 -1.2(5) . . . . ?
C5 C4 C3 C2 1.2(5) . . . . ?
C20 C19 C18 C17 0.9(6) . . . . ?
C16 C17 C18 C19 -0.7(7) . . . . ?
C113 C112 C111 C110 1.7(5) . . . . ?
C109 C110 C111 C112 1.4(6) . . . . ?
C10 C11 C12 C13 2.2(6) . . . . ?
C114 C13 C12 C11 180.0(3) 2 . . . ?
C8 C13 C12 C11 -0.6(5) . . . . ?
C128 C127 C126 C125 -2.1(6) . . . . ?
C127 C126 C125 C124 0.9(6) . . . . ?
C128 C123 C124 C125 -1.8(5) . . . . ?
S5 C123 C124 C125 177.2(3) . . . . ?
C126 C125 C124 C123 1.0(5) . . . . ?
O5 S6 C129 F6 173.1(3) . . . . ?
O6 S6 C129 F6 50.9(3) . . . . ?
O4 S6 C129 F6 -68.3(3) . . . . ?
O5 S6 C129 F5 53.2(3) . . . . ?
O6 S6 C129 F5 -69.0(3) . . . . ?
O4 S6 C129 F5 171.9(3) . . . . ?
O5 S6 C129 F4 -66.2(3) . . . . ?
O6 S6 C129 F4 171.6(3) . . . . ?
O4 S6 C129 F4 52.5(3) . . . . ?
Ag1 O1 S3 O2 -28.6(5) . . . . ?
Ag1 O1 S3 O3 111.7(3) . . . . ?
Ag1 O1 S3 C29 -137.9(3) . . . . ?
Ag1 O1 S3B O2B 24.2(8) . . . . ?
Ag1 O1 S3B O3B -121.9(10) . . . . ?
Ag1 O1 S3B C29B 130.6(5) . . . . ?
O2 S3 C29 F2 179.2(7) . . . . ?
O3 S3 C29 F2 59.3(6) . . . . ?
O1 S3 C29 F2 -57.7(6) . . . . ?
O2 S3 C29 F1 -61.1(7) . . . . ?
O3 S3 C29 F1 178.9(5) . . . . ?
O1 S3 C29 F1 61.9(5) . . . . ?
O2 S3 C29 F3 58.7(6) . . . . ?
O3 S3 C29 F3 -61.3(5) . . . . ?
O1 S3 C29 F3 -178.3(4) . . . . ?
O2B S3B C29B F1B -57.9(10) . . . . ?
O3B S3B C29B F1B 66.5(11) . . . . ?
O1 S3B C29B F1B -169.8(9) . . . . ?
O2B S3B C29B F3B -179.1(8) . . . . ?
O3B S3B C29B F3B -54.7(10) . . . . ?
O1 S3B C29B F3B 69.0(7) . . . . ?
O2B S3B C29B F2B 63.4(11) . . . . ?
O3B S3B C29B F2B -172.2(11) . . . . ?
O1 S3B C29B F2B -48.5(9) . . . . ?
 
_refine_diff_density_max    0.598
_refine_diff_density_min   -0.781
_refine_diff_density_rms    0.100

_shelx_res_file
;

    shelx.res created by SHELXL-2014/7


TITL mo_cz6000phil_0m in P-1
CELL  0.71073  13.4300  14.8251  15.6390  117.822  103.344   92.109
ZERR     2.00   0.0013   0.0014   0.0013    0.002    0.002    0.002
LATT   1
SFAC  C    H    O    F    S    AG
UNIT  116 88 12 12 12 4
MERG   2
DFIX  1.350 0.020 C29 F3
DFIX  1.350 0.020 C29 F1
DFIX  1.350 0.020 C29 F2
DFIX  1.350 0.020 C29B F1B
DFIX  1.350 0.020 C29B F2B
DFIX  1.350 0.020 C29B F3B
FMAP   2
PLAN   50
ACTA
BOND
CONF
SIZE 0.12*0.1*0.03
L.S.  10
TEMP  -123.00
WGHT    0.042800
FVAR       0.06479
AG1   6    0.210979    0.179923    0.063220    11.00000    0.03364    0.01964 =
         0.03745    0.01672    0.00383   -0.00101
AG2   6    0.753758    0.587930    0.401493    11.00000    0.04714    0.02299 =
         0.03818    0.02104    0.00568    0.00729
S2    5    0.246958    0.359589    0.204943    11.00000    0.02701    0.02105 =
         0.02509    0.01563    0.00236    0.00079
S1    5    0.160575   -0.004984    0.005188    11.00000    0.02495    0.01934 =
         0.02754    0.01383    0.00213    0.00044
S5    5    0.838223    0.470236    0.453331    11.00000    0.02492    0.01615 =
         0.03500    0.01386   -0.00044   -0.00102
S4    5    0.753493    0.638067    0.268834    11.00000    0.03152    0.02045 =
         0.02902    0.01418    0.00950    0.00617
S6    5    0.527145    0.678397    0.477506    11.00000    0.02892    0.03409 =
         0.02974    0.01423    0.00643   -0.00034
F5    4    0.441510    0.844908    0.519870    11.00000    0.04418    0.04536 =
         0.04374    0.01643    0.01306    0.01228
O5    3    0.425468    0.626710    0.455935    11.00000    0.03806    0.03795 =
         0.05637    0.01356    0.01578   -0.00715
O4    3    0.580033    0.623457    0.400796    11.00000    0.04313    0.05527 =
         0.04228    0.02065    0.01934    0.01519
O6    3    0.591767    0.722122    0.578824    11.00000    0.05048    0.04343 =
         0.03355    0.02265   -0.00080   -0.00330
F6    4    0.589628    0.855547    0.491903    11.00000    0.04742    0.04801 =
         0.04603    0.02868    0.01093   -0.00501
F4    4    0.453776    0.764855    0.367890    11.00000    0.05829    0.06382 =
         0.03074    0.02456   -0.00293    0.01034
C1    1   -0.069678   -0.234979    0.059548    11.00000    0.02288    0.01915 =
         0.01986    0.01501    0.00041    0.00067
C121  1    0.623427    0.586772    0.186046    11.00000    0.04569    0.02522 =
         0.03252    0.01494   -0.00654   -0.00274
AFIX 137
H12A  2    0.573495    0.611400    0.225392    11.00000   -1.50000
H12B  2    0.613016    0.511008    0.151885    11.00000   -1.50000
H12C  2    0.613012    0.610003    0.135824    11.00000   -1.50000
AFIX   0
C116  1    0.843946    0.938683    0.473173    11.00000    0.02623    0.02209 =
         0.03531    0.01573    0.00207    0.00258
AFIX  43
H116  2    0.901711    0.979881    0.529820    11.00000   -1.20000
AFIX   0
C8    1    0.097555   -0.268053   -0.028109    11.00000    0.02121    0.01966 =
         0.02273    0.01393   -0.00215    0.00097
C20   1    0.238109   -0.021616    0.104753    11.00000    0.02111    0.01640 =
         0.02034    0.00698    0.00274    0.00131
C127  1    0.724698    0.164617    0.320330    11.00000    0.02271    0.01249 =
         0.03060    0.01043    0.00846    0.00385
AFIX  43
H127  2    0.745475    0.105150    0.322883    11.00000   -1.20000
AFIX   0
C114  1    0.074726    0.330567    0.026422    11.00000    0.02536    0.01519 =
         0.01931    0.01034   -0.00397   -0.00468
C21   1    0.234004   -0.055322   -0.086923    11.00000    0.04829    0.03374 =
         0.02354    0.01412    0.00885    0.01166
AFIX 137
H21A  2    0.306464   -0.020572   -0.055009    11.00000   -1.50000
H21B  2    0.204118   -0.042612   -0.142903    11.00000   -1.50000
H21C  2    0.230978   -0.129894   -0.112468    11.00000   -1.50000
AFIX   0
C14   1    0.893281    0.260755    0.445182    11.00000    0.02185    0.01135 =
         0.02120    0.00941    0.00310    0.00104
C103  1    0.941948    0.773770    0.726068    11.00000    0.02844    0.02457 =
         0.02571    0.01204    0.00972   -0.00116
AFIX  43
H103  2    0.946351    0.773808    0.787592    11.00000   -1.20000
AFIX   0
C13   1    0.005762   -0.345866   -0.072993    11.00000    0.02244    0.01683 =
         0.02454    0.01229    0.00163    0.00187
C7    1    0.105272   -0.176375    0.061644    11.00000    0.02489    0.01603 =
         0.02272    0.01250   -0.00235   -0.00410
C107  1    0.926256    0.786759    0.458462    11.00000    0.02221    0.01357 =
         0.02466    0.01044    0.00173   -0.00116
C128  1    0.790205    0.260311    0.382304    11.00000    0.02058    0.01469 =
         0.01876    0.00863    0.00723    0.00251
C120  1    0.754408    0.773693    0.336307    11.00000    0.02166    0.02138 =
         0.02704    0.01713    0.01174    0.00681
C24   1    0.164084    0.416200    0.065002    11.00000    0.02457    0.01791 =
         0.02466    0.01097    0.00542    0.00255
C108  1    1.007779    0.762223    0.414328    11.00000    0.02291    0.01591 =
         0.02806    0.01548    0.00291    0.00043
C2    1   -0.154151   -0.212798    0.104231    11.00000    0.02709    0.02551 =
         0.02373    0.01757    0.00210   -0.00089
AFIX  43
H2    2   -0.214857   -0.263486    0.075713    11.00000   -1.20000
AFIX   0
C5    1    0.022962   -0.062074    0.192248    11.00000    0.02894    0.01901 =
         0.02875    0.01336    0.00015   -0.00136
AFIX  43
H5    2    0.082956   -0.010079    0.223853    11.00000   -1.20000
AFIX   0
C115  1    0.839849    0.832788    0.420754    11.00000    0.02349    0.02272 =
         0.02867    0.01685    0.00595    0.00442
C6    1    0.021259   -0.156886    0.104128    11.00000    0.02317    0.01629 =
         0.02041    0.01105   -0.00272   -0.00293
C19   1    0.330118    0.046799    0.168718    11.00000    0.03106    0.01872 =
         0.02335    0.00947    0.00617   -0.00382
AFIX  43
H19   2    0.352416    0.100924    0.157489    11.00000   -1.20000
AFIX   0
C110  1    1.085802    0.737894    0.280652    11.00000    0.03310    0.04011 =
         0.03389    0.02745    0.00994    0.00580
AFIX  43
H110  2    1.080640    0.735294    0.217900    11.00000   -1.20000
AFIX   0
C11   1    0.078585   -0.452844   -0.209791    11.00000    0.03529    0.02277 =
         0.02950    0.01043    0.00643    0.00811
AFIX  43
H11   2    0.072254   -0.513672   -0.271899    11.00000   -1.20000
AFIX   0
C27   1    0.328242    0.573861    0.130253    11.00000    0.02779    0.02269 =
         0.03588    0.01699    0.00559   -0.00523
AFIX  43
H27   2    0.384217    0.627956    0.152704    11.00000   -1.20000
AFIX   0
C9    1    0.179120   -0.288978   -0.076255    11.00000    0.02521    0.02362 =
         0.03476    0.01872    0.00562    0.00335
AFIX  43
H9    2    0.241352   -0.239959   -0.046111    11.00000   -1.20000
AFIX   0
C25   1    0.163272    0.475696    0.018211    11.00000    0.02897    0.02574 =
         0.03520    0.02066   -0.00394   -0.00343
AFIX  43
H25   2    0.105606    0.462287   -0.036885    11.00000   -1.20000
AFIX   0
C106  1    0.929553    0.778963    0.545415    11.00000    0.02190    0.01132 =
         0.02240    0.00767    0.00193   -0.00052
C119  1    0.677148    0.821608    0.307506    11.00000    0.02169    0.02564 =
         0.02688    0.01695    0.00632    0.00531
AFIX  43
H119  2    0.619860    0.781286    0.250038    11.00000   -1.20000
AFIX   0
C113  1    1.100075    0.737970    0.462895    11.00000    0.01866    0.01243 =
         0.02623    0.01010    0.00236    0.00099
C112  1    1.183765    0.717467    0.418112    11.00000    0.02114    0.01979 =
         0.02826    0.01407    0.00740    0.00382
AFIX  43
H112  2    1.245872    0.704528    0.450970    11.00000   -1.20000
AFIX   0
C15   1    0.204940   -0.102121    0.120060    11.00000    0.02362    0.02005 =
         0.02437    0.01059    0.00047   -0.00373
C118  1    0.682749    0.927391    0.361611    11.00000    0.02579    0.03014 =
         0.04115    0.02586    0.01231    0.01314
AFIX  43
H118  2    0.629508    0.959715    0.341451    11.00000   -1.20000
AFIX   0
C105  1    0.843668    0.796223    0.589308    11.00000    0.01727    0.01614 =
         0.03065    0.00788    0.00315    0.00147
AFIX  43
H105  2    0.781767    0.809889    0.556923    11.00000   -1.20000
AFIX   0
C23   1    0.249777    0.436642    0.145537    11.00000    0.02287    0.01471 =
         0.01972    0.00959    0.00673    0.00087
C10   1    0.169531   -0.376986   -0.163697    11.00000    0.02705    0.02885 =
         0.04061    0.02003    0.01490    0.01129
AFIX  43
H10   2    0.224380   -0.388123   -0.194615    11.00000   -1.20000
AFIX   0
C123  1    0.756032    0.346704    0.378094    11.00000    0.01767    0.01989 =
         0.02185    0.00953    0.00357    0.00196
C22   1    0.380249    0.381296    0.275833    11.00000    0.03111    0.03554 =
         0.02965    0.01976   -0.00569    0.00298
AFIX 137
H22A  2    0.425219    0.369456    0.231643    11.00000   -1.50000
H22B  2    0.388629    0.333513    0.303029    11.00000   -1.50000
H22C  2    0.399405    0.452727    0.331388    11.00000   -1.50000
AFIX   0
C102  1    1.023287    0.755172    0.686449    11.00000    0.02500    0.01715 =
         0.02540    0.01032    0.00291    0.00045
AFIX  43
H102  2    1.084031    0.741618    0.720618    11.00000   -1.20000
AFIX   0
C104  1    0.849565    0.793327    0.675640    11.00000    0.02235    0.01955 =
         0.02957    0.00865    0.00958    0.00158
AFIX  43
H104  2    0.791869    0.804381    0.702710    11.00000   -1.20000
AFIX   0
C26   1    0.244471    0.554187    0.049835    11.00000    0.03615    0.02822 =
         0.04356    0.02779   -0.00153   -0.00663
AFIX  43
H26   2    0.242790    0.594189    0.016727    11.00000   -1.20000
AFIX   0
C101  1    1.020424    0.755337    0.594760    11.00000    0.01615    0.01180 =
         0.02338    0.00821   -0.00016   -0.00132
C117  1    0.765957    0.986095    0.445122    11.00000    0.03695    0.01665 =
         0.03673    0.01525    0.00992    0.00843
AFIX  43
H117  2    0.769646    1.058815    0.483201    11.00000   -1.20000
AFIX   0
C17   1    0.357372   -0.042684    0.263509    11.00000    0.03240    0.05206 =
         0.03459    0.02835   -0.01088   -0.01074
AFIX  43
H17   2    0.397958   -0.050421    0.317364    11.00000   -1.20000
AFIX   0
C109  1    1.006582    0.762381    0.322478    11.00000    0.02970    0.03434 =
         0.03375    0.02675    0.00369    0.00616
AFIX  43
H109  2    0.948096    0.780315    0.290028    11.00000   -1.20000
AFIX   0
C28   1    0.331117    0.515598    0.178041    11.00000    0.02296    0.02018 =
         0.02244    0.00977   -0.00105   -0.00342
AFIX  43
H28   2    0.388887    0.529600    0.233269    11.00000   -1.20000
AFIX   0
C4    1   -0.058531   -0.044548    0.231699    11.00000    0.03786    0.01973 =
         0.02426    0.01090    0.00544    0.00219
AFIX  43
H4    2   -0.055072    0.019286    0.290116    11.00000   -1.20000
AFIX   0
C16   1    0.267062   -0.110350    0.200798    11.00000    0.03436    0.04549 =
         0.04307    0.03289   -0.00792   -0.01394
AFIX  43
H16   2    0.245877   -0.164548    0.212398    11.00000   -1.20000
AFIX   0
C3    1   -0.148417   -0.120114    0.186908    11.00000    0.03299    0.02620 =
         0.02846    0.01609    0.00936    0.00498
AFIX  43
H3    2   -0.205625   -0.106322    0.214621    11.00000   -1.20000
AFIX   0
C18   1    0.389137    0.037389    0.247691    11.00000    0.02508    0.03637 =
         0.02492    0.00777   -0.00201   -0.01217
AFIX  43
H18   2    0.451118    0.085164    0.291132    11.00000   -1.20000
AFIX   0
C111  1    1.176318    0.716098    0.329332    11.00000    0.02940    0.03100 =
         0.03731    0.02184    0.01542    0.00742
AFIX  43
H111  2    1.232253    0.700408    0.299918    11.00000   -1.20000
AFIX   0
C12   1    0.000437   -0.438603   -0.165179    11.00000    0.02791    0.01971 =
         0.02785    0.01255    0.00037    0.00282
AFIX  43
H12   2   -0.059005   -0.491088   -0.195589    11.00000   -1.20000
AFIX   0
C126  1    0.630675    0.154826    0.255667    11.00000    0.02033    0.02328 =
         0.02882    0.00849    0.00522   -0.00266
AFIX  43
H126  2    0.588561    0.088648    0.212634    11.00000   -1.20000
AFIX   0
C125  1    0.597601    0.240303    0.253169    11.00000    0.01524    0.03298 =
         0.02864    0.01479   -0.00026    0.00235
AFIX  43
H125  2    0.532277    0.233528    0.209249    11.00000   -1.20000
AFIX   0
C124  1    0.659974    0.336665    0.315061    11.00000    0.01919    0.02279 =
         0.03152    0.01704    0.00571    0.00595
AFIX  43
H124  2    0.636687    0.396054    0.314206    11.00000   -1.20000
AFIX   0
C129  1    0.502295    0.791622    0.463582    11.00000    0.03152    0.04419 =
         0.02265    0.01460    0.00395   -0.00079
C122  1    0.814793    0.511618    0.574847    11.00000    0.10947    0.02275 =
         0.02743    0.00900    0.00304   -0.01225
AFIX 137
H12D  2    0.739974    0.507342    0.567121    11.00000   -1.50000
H12E  2    0.849535    0.583213    0.621567    11.00000   -1.50000
H12F  2    0.842209    0.466662    0.601518    11.00000   -1.50000
AFIX   0
O1    3    0.388951    0.195327    0.046262    11.00000    0.03076    0.08527 =
         0.03627    0.01878    0.00941   -0.01649
PART    1
S3    5    0.449018    0.271715    0.023979    10.65000    0.03029    0.02628 =
         0.02825    0.01414    0.00619    0.00318
O3    3    0.534187    0.343557    0.108342    10.65000    0.03545    0.02323 =
         0.02977    0.00489    0.00613   -0.00342
O2    3    0.392490    0.315139   -0.034118    10.65000    0.03673    0.03666 =
         0.03946    0.02573    0.00726    0.01603
PART    2
S3B   5    0.455576    0.152816   -0.022746    10.35000    0.01909    0.01449 =
         0.01618    0.00725    0.00415    0.00053
PART    1
C29   1    0.508192    0.176984   -0.063666    10.65000    0.04143    0.03728 =
         0.03792    0.01611    0.00424    0.00868
F1    4    0.434618    0.105164   -0.144582    10.65000    0.06831    0.03173 =
         0.02425    0.00348    0.00204    0.00343
F2    4    0.566065    0.128488   -0.022342    10.65000    0.05110    0.05097 =
         0.05679    0.03083    0.01339    0.03170
F3    4    0.569007    0.224887   -0.093523    10.65000    0.05210    0.07600 =
         0.07118    0.04421    0.04183    0.01530
PART    2
O2B   3    0.395150    0.104037   -0.124064    10.35000    0.04866    0.02945 =
         0.01984    0.01000    0.01134    0.00207
O3B   3    0.545909    0.112276    0.002062    10.35000    0.07130    0.06055 =
         0.02316    0.02787    0.02345    0.04453
F1B   4    0.560527    0.284553   -0.051416    10.35000    0.06181    0.06488 =
         0.05991    0.04217    0.03502    0.00341
F2B   4    0.428339    0.333926   -0.004262    10.35000    0.05987    0.03288 =
         0.04387    0.03055    0.00090    0.00988
F3B   4    0.566766    0.332546    0.097463    10.35000    0.03268
C29B  1    0.508613    0.284073    0.004575    10.35000    0.02762
HKLF    4

REM  mo_cz6000phil_0m in P-1
REM R1 =  0.0393 for    7765 Fo > 4sig(Fo)  and  0.0603 for all   10564 data
REM    760 parameters refined using      6 restraints

END

WGHT      0.0428      0.0000

REM Highest difference peak  0.598,  deepest hole -0.781,  1-sigma level  0.100
Q1    1   0.2207  0.1180  0.0026  11.00000  0.05    0.57
Q2    1   0.7404  0.6400  0.4562  11.00000  0.05    0.55
Q3    1   0.8362  0.6155  0.4379  11.00000  0.05    0.53
Q4    1   0.2560  0.1749  0.0207  11.00000  0.05    0.51
Q5    1   0.1374  0.1337  0.0114  11.00000  0.05    0.51
Q6    1   0.3262  0.2022  0.0418  11.00000  0.05    0.51
Q7    1   0.1371  0.1350  0.0789  11.00000  0.05    0.49
Q8    1   0.2482  0.1971  0.1081  11.00000  0.05    0.48
Q9    1   0.6655  0.5477  0.3527  11.00000  0.05    0.48
Q10   1   0.2595  0.2982  0.1495  11.00000  0.05    0.44
Q11   1  -0.0137 -0.2002  0.0851  11.00000  0.05    0.44
Q12   1   0.4018  0.1379  0.0260  11.00000  0.05    0.43
Q13   1   0.5478  0.6243  0.4232  11.00000  0.05    0.43
Q14   1   0.6793  0.5820  0.4425  11.00000  0.05    0.42
Q15   1   0.5036  0.2355 -0.0202  11.00000  0.05    0.40
Q16   1   0.8370  0.4932  0.5231  11.00000  0.05    0.40
Q17   1   0.0786 -0.1769  0.1135  11.00000  0.05    0.40
Q18   1   0.8035  0.7984  0.3770  11.00000  0.05    0.40
Q19   1   0.1352 -0.2685 -0.0518  11.00000  0.05    0.39
Q20   1   0.4761  0.6233  0.4915  11.00000  0.05    0.39
Q21   1   0.7021  0.7969  0.3446  11.00000  0.05    0.38
Q22   1   0.3854  0.1573  0.0687  11.00000  0.05    0.38
Q23   1   0.2990  0.5574  0.0843  11.00000  0.05    0.38
Q24   1   0.2025 -0.0085  0.0687  11.00000  0.05    0.37
Q25   1   0.1582 -0.3271 -0.1434  11.00000  0.05    0.37
Q26   1   1.1391  0.6967  0.4275  11.00000  0.05    0.37
Q27   1   0.7369  0.5041  0.3234  11.00000  0.05    0.37
Q28   1   0.2209  0.2728  0.1380  11.00000  0.05    0.37
Q29   1   0.0236 -0.4441 -0.2157  11.00000  0.05    0.37
Q30   1   0.6472  0.4782  0.1113  11.00000  0.05    0.37
Q31   1   0.3822 -0.0146  0.2398  11.00000  0.05    0.37
Q32   1   0.9955  0.7615  0.3712  11.00000  0.05    0.36
Q33   1   0.7400  0.7096  0.3088  11.00000  0.05    0.35
Q34   1   0.2210  0.3949  0.2642  11.00000  0.05    0.35
Q35   1   0.2216  0.2237  0.0517  11.00000  0.05    0.35
Q36   1   0.9791  0.7696  0.5735  11.00000  0.05    0.35
Q37   1   0.3148  0.2400  0.1298  11.00000  0.05    0.35
Q38   1   0.4414  0.8710  0.4581  11.00000  0.05    0.35
Q39   1   0.9079  0.4625  0.4318  11.00000  0.05    0.35
Q40   1   0.3460  0.2829  0.0868  11.00000  0.05    0.35
Q41   1   0.8933  0.7840  0.5743  11.00000  0.05    0.35
Q42   1   0.4470  0.5947  0.4033  11.00000  0.05    0.35
Q43   1   0.7412  1.0310  0.4477  11.00000  0.05    0.34
Q44   1   0.6926  0.8832  0.3300  11.00000  0.05    0.34
Q45   1   0.7996  0.3036  0.3578  11.00000  0.05    0.34
Q46   1   0.6583  0.7631  0.6321  11.00000  0.05    0.34
Q47   1  -0.0630 -0.2825  0.0444  11.00000  0.05    0.34
Q48   1   0.7760  0.6108  0.3114  11.00000  0.05    0.34
Q49   1   0.2268 -0.0531  0.1163  11.00000  0.05    0.34
Q50   1   0.2427  0.3889  0.1821  11.00000  0.05    0.34
;
_shelx_res_checksum   10423

_shelx_hkl_file
;
  -1   0   0    0.32    0.07
  -1   0   0    0.45    0.07
   1   0   0    0.45    0.07
   1   0   0    0.40    0.14
  -2   0   0   79.98    2.21
  -2   0   0   77.25    2.23
   2   0   0   78.31    2.21
   2   0   0   79.08    2.66
   2   0   0   80.53    2.20
  -3   0   0  117.68    3.32
  -3   0   0  117.32    3.28
   3   0   0  114.44    3.31
   3   0   0  114.11    3.26
   3   0   0  121.09    3.29
   3   0   0  118.80    3.96
  -4   0   0   49.74    1.63
   4   0   0   48.65    1.57
   4   0   0   47.87    1.61
   4   0   0   49.95    2.30
   4   0   0   49.95    1.56
  -5   0   0  156.91    4.51
   5   0   0  154.50    5.52
   5   0   0  153.55    4.49
   5   0   0  157.31    4.44
   5   0   0  156.05    4.41
  -6   0   0   49.33    1.76
   6   0   0   47.33    1.67
   6   0   0   48.30    1.74
   6   0   0   46.92    2.61
  -7   0   0    1.12    0.28
   7   0   0    0.73    0.21
   7   0   0    0.86    0.26
   7   0   0    1.73    0.69
  -8   0   0    2.95    0.49
   8   0   0    2.32    0.44
   8   0   0    3.49    0.99
   8   0   0    3.17    0.46
  -9   0   0    5.16    0.65
   9   0   0    5.75    0.68
   9   0   0    7.32    1.56
   9   0   0    7.02    0.75
 -10   0   0   16.56    1.10
  10   0   0   16.86    1.93
  10   0   0   17.86    1.10
  10   0   0   18.22    1.04
 -11   0   0    0.43    0.29
  11   0   0    0.28    0.28
  11   0   0    0.71    0.64
 -12   0   0   22.44    1.42
  12   0   0   23.16    1.43
  12   0   0   21.07    2.46
 -13   0   0   16.52    1.25
  13   0   0   14.98    1.20
  13   0   0   15.67    2.20
 -14   0   0    3.94    0.80
  14   0   0    2.45    0.65
  14   0   0    3.89    1.51
 -15   0   0    0.48    0.43
  15   0   0    1.14    0.48
  15   0   0    1.09    0.93
 -16   0   0    0.77    0.50
  16   0   0    0.69    0.85
  16   0   0    0.70    0.47
  16  -1   0   -0.25    0.61
  16  -1   0    0.13    0.41
 -16   1   0   -0.08    0.32
  15  -1   0    0.02    0.33
  15  -1   0    0.19    0.56
 -15   1   0   -0.06    0.34
  14  -1   0    3.63    0.74
  14  -1   0    4.94    1.65
 -14   1   0    5.06    0.88
  13  -1   0    1.59    0.52
  13  -1   0    1.45    0.96
 -13   1   0    2.20    0.60
  12  -1   0   76.06    2.98
  12  -1   0   73.94    4.66
 -12   1   0   72.75    2.97
  11  -1   0    5.42    1.44
  11  -1   0    5.78    0.77
 -11   1   0    5.03    0.76
  10  -1   0    6.62    0.79
  10  -1   0    6.11    1.44
  10  -1   0    8.09    0.66
 -10   1   0    5.64    0.71
   9  -1   0    3.70    0.55
   9  -1   0    2.64    0.91
   9  -1   0    3.57    0.47
  -9   1   0    4.02    0.58
   8  -1   0   33.36    1.37
   8  -1   0   31.90    1.43
   8  -1   0   32.12    2.36
  -8   1   0   31.05    1.42
   7  -1   0   14.46    0.78
   7  -1   0   14.61    1.46
   7  -1   0   14.42    0.84
  -7   1   0   15.13    0.85
   6  -1   0   59.15    2.94
   6  -1   0   57.51    2.01
   6  -1   0   60.97    1.97
  -6   1   0   56.83    2.02
   5  -1   0   20.24    1.45
   5  -1   0   21.40    0.91
   5  -1   0   19.19    0.84
  -5   1   0   20.05    0.90
  -5   1   0   21.17    0.86
   4  -1   0   70.85    2.11
   4  -1   0   67.51    2.81
   4  -1   0   70.79    2.16
  -4   1   0   69.34    2.11
   3  -1   0   27.77    0.96
   3  -1   0   28.96    1.43
   3  -1   0   27.76    0.99
  -3   1   0   29.01    1.00
  -3   1   0   30.13    0.97
   2  -1   0   16.53    0.60
   2  -1   0   16.51    0.88
  -2   1   0   17.11    0.59
   1  -1   0   98.07    2.99
   1  -1   0  101.53    3.02
   1  -1   0  121.70    3.36
  -1   1   0  127.15    3.05
  -1   1   0  124.52    3.35
  -1   1   0   98.85    3.01
   0  -1   0    7.32    0.28
   0   1   0    6.71    0.27
  -1  -1   0   89.54    2.49
  -1  -1   0   91.60    2.57
   1   1   0   90.27    2.49
   1   1   0   93.61    2.49
  -2  -1   0   19.43    0.66
  -2  -1   0   18.96    0.70
  -2  -1   0   19.77    0.76
   2   1   0   20.16    0.66
   2   1   0   19.12    0.66
  -3  -1   0   24.00    0.96
  -3  -1   0   23.00    0.82
  -3  -1   0   23.15    0.88
   3   1   0   23.73    0.82
  -4  -1   0   -0.01    0.09
  -4  -1   0    0.00    0.11
   4   1   0    0.02    0.08
   4   1   0    0.05    0.10
  -5  -1   0    6.28    0.47
   5   1   0    6.15    0.43
   5   1   0    5.68    0.40
   5   1   0    6.81    0.92
  -6  -1   0    0.58    0.24
   6   1   0    0.77    0.22
   6   1   0    0.56    0.42
  -7  -1   0    6.73    0.57
   7   1   0    5.87    0.59
   7   1   0    5.44    0.60
   7   1   0    7.19    1.35
  -8  -1   0    3.10    0.47
   8   1   0    4.19    1.16
   8   1   0    3.48    0.51
   8   1   0    4.42    0.52
  -9  -1   0    0.39    0.26
   9   1   0    0.63    0.27
   9   1   0    0.94    0.34
   9   1   0    0.87    0.62
 -10  -1   0    9.35    0.83
  10   1   0   10.01    1.56
  10   1   0    9.01    0.80
  10   1   0    8.93    0.88
 -11  -1   0    0.66    0.35
  11   1   0    0.28    0.26
  11   1   0    0.67    0.74
 -12  -1   0    1.21    0.49
  12   1   0    2.12    1.05
  12   1   0    1.41    0.45
 -13  -1   0    0.28    0.36
  13   1   0    0.82    0.75
  13   1   0    0.60    0.39
 -14  -1   0    6.76    0.97
  14   1   0    7.48    2.08
  14   1   0    6.50    0.97
 -15  -1   0    0.24    0.41
  15   1   0    0.06    0.37
  15   1   0    0.89    1.04
  16  -2   0    1.59    1.16
  16  -2   0    1.35    0.59
 -16   2   0    2.20    0.67
  15  -2   0   -0.10    0.59
  15  -2   0    0.00    0.35
 -15   2   0    0.20    0.40
  14  -2   0    2.12    0.63
  14  -2   0    2.44    1.23
 -14   2   0    2.91    0.66
  13  -2   0    2.60    1.19
  13  -2   0    3.68    0.70
 -13   2   0    4.27    0.75
  12  -2   0    2.56    1.12
  12  -2   0    2.60    0.58
 -12   2   0    2.43    0.56
  11  -2   0    0.46    0.53
  11  -2   0    1.15    0.40
 -11   2   0    0.63    0.36
  10  -2   0    9.70    0.75
  10  -2   0    9.39    0.80
  10  -2   0    9.50    1.84
 -10   2   0    9.89    0.83
   9  -2   0   82.66    2.82
   9  -2   0   82.55    4.27
   9  -2   0   83.17    2.94
  -9   2   0   81.98    2.93
   8  -2   0    3.36    0.50
   8  -2   0    3.95    1.05
   8  -2   0    2.25    0.40
  -8   2   0    3.06    0.48
   7  -2   0   76.83    2.61
   7  -2   0   78.54    2.53
   7  -2   0   76.56    3.67
  -7   2   0   76.56    2.61
   6  -2   0   24.31    1.73
   6  -2   0   23.47    1.01
   6  -2   0   24.22    1.08
  -6   2   0   23.39    1.07
   5  -2   0  121.97    4.60
   5  -2   0  127.55    3.71
   5  -2   0  125.64    3.65
  -5   2   0  127.67    3.72
  -5   2   0  123.02    3.63
   4  -2   0   13.09    1.04
   4  -2   0   12.99    0.60
   4  -2   0   13.23    0.64
  -4   2   0   12.87    0.60
  -4   2   0   13.62    0.66
   3  -2   0   71.40    2.08
   3  -2   0   70.65    2.68
   3  -2   0   70.05    2.12
  -3   2   0   69.56    2.07
  -3   2   0   68.22    2.12
   2  -2   0   39.55    1.25
   2  -2   0   38.15    1.20
  -2   2   0   38.35    1.19
   1  -2   0    1.04    0.34
   1  -2   0    0.80    0.13
   1  -2   0    0.60    0.13
  -1   2   0    0.54    0.12
  -1   2   0    0.57    0.10
   0  -2   0  152.27    4.02
   0  -2   0  143.93    4.12
   0  -2   0  148.00    4.07
   0   2   0  150.90    4.02
   0   2   0  147.93    4.05
  -1  -2   0    4.62    0.34
  -1  -2   0    4.68    0.31
  -1  -2   0    4.44    0.26
   1   2   0    4.60    0.29
   1   2   0    4.52    0.26
  -2  -2   0  263.32    6.91
  -2  -2   0  256.79    7.06
  -2  -2   0  257.73    6.98
   2   2   0  253.58    6.90
   2   2   0  254.35    6.89
  -3  -2   0    0.81    0.23
  -3  -2   0    0.72    0.17
  -3  -2   0    0.89    0.21
   3   2   0    0.90    0.17
   3   2   0    0.87    0.17
  -4  -2   0   -0.02    0.07
  -4  -2   0    0.17    0.14
  -4  -2   0    0.07    0.16
   4   2   0   -0.04    0.08
  -5  -2   0   51.08    1.71
  -5  -2   0   51.27    1.82
  -5  -2   0   52.86    1.96
   5   2   0   50.71    1.71
  -6  -2   0    0.60    0.21
  -6  -2   0    0.86    0.23
   6   2   0    0.94    0.23
  -7  -2   0   22.76    1.12
   7   2   0   21.30    1.02
   7   2   0   19.72    1.86
  -8  -2   0    8.67    0.72
   8   2   0    7.72    0.61
   8   2   0    9.13    1.72
  -9  -2   0    9.63    0.80
   9   2   0    8.14    0.68
   9   2   0    9.72    0.79
   9   2   0    9.46    1.50
 -10  -2   0   24.85    1.39
  10   2   0   21.79    2.31
  10   2   0   23.52    1.34
 -11  -2   0    7.27    0.89
  11   2   0    6.28    1.60
  11   2   0    9.12    1.02
 -12  -2   0    9.18    1.06
  12   2   0   10.90    1.16
  12   2   0   10.44    2.21
 -13  -2   0    8.83    1.11
  13   2   0    8.23    2.07
  13   2   0    8.84    1.09
 -14  -2   0    0.25    0.37
  14   2   0    0.53    0.77
  14   2   0    0.47    0.36
 -15  -2   0   10.15    1.27
  15   2   0    9.90    2.44
  15   2   0   11.68    1.39
  16  -3   0    0.14    0.71
  16  -3   0    0.42    0.45
 -16   3   0    0.45    0.39
  15  -3   0    3.83    0.80
  15  -3   0    5.83    1.82
 -15   3   0    6.52    1.03
  14  -3   0    5.13    0.86
  14  -3   0    4.41    1.50
 -14   3   0    4.85    0.86
  13  -3   0   11.33    1.21
  13  -3   0   12.64    1.95
 -13   3   0   12.72    1.10
  12  -3   0   13.35    1.91
  12  -3   0   12.78    1.06
 -12   3   0   14.90    1.13
  11  -3   0    0.24    0.29
  11  -3   0    0.21    0.48
 -11   3   0   -0.01    0.24
  10  -3   0    2.92    0.46
  10  -3   0    3.23    0.59
  10  -3   0    2.97    1.05
 -10   3   0    2.67    0.51
   9  -3   0    2.12    0.37
   9  -3   0    1.00    0.64
   9  -3   0    2.17    0.44
  -9   3   0    2.27    0.47
   8  -3   0   14.28    1.52
   8  -3   0   12.91    0.85
   8  -3   0   14.75    0.82
  -8   3   0   13.74    0.89
   7  -3   0   13.42    0.74
   7  -3   0   12.04    1.32
   7  -3   0   14.21    0.82
  -7   3   0   12.45    0.80
   6  -3   0    9.68    0.64
   6  -3   0   10.39    1.13
   6  -3   0   10.57    0.62
  -6   3   0   11.12    0.69
   5  -3   0    0.41    0.38
   5  -3   0    0.32    0.14
   5  -3   0    0.53    0.19
  -5   3   0    0.58    0.16
  -5   3   0    0.43    0.18
   4  -3   0    1.00    0.24
   4  -3   0    0.97    0.20
  -4   3   0    0.76    0.20
  -4   3   0    0.94    0.17
   3  -3   0    2.63    0.60
   3  -3   0    0.99    0.17
   2  -3   0    0.61    0.17
   2  -3   0    0.47    0.11
   2  -3   0    1.74    0.55
  -2   3   0    0.76    0.15
  -2   3   0    0.57    0.16
   1  -3   0    5.31    0.36
   1  -3   0    5.28    0.31
  -1   3   0    5.06    0.30
   0  -3   0   11.12    0.54
   0  -3   0   10.53    0.58
   0  -3   0   11.08    0.48
   0   3   0   10.82    0.51
   0   3   0   11.13    0.48
  -1  -3   0   87.05    2.48
  -1  -3   0   85.25    2.65
  -1  -3   0   86.67    2.57
   1   3   0   87.66    2.49
   1   3   0   83.46    2.52
  -2  -3   0    3.26    0.39
  -2  -3   0    3.64    0.39
  -2  -3   0    3.32    0.26
   2   3   0    2.91    0.25
   2   3   0    3.12    0.26
  -3  -3   0   27.50    1.08
  -3  -3   0   27.47    0.99
  -3  -3   0   26.60    1.15
   3   3   0   25.57    0.96
   3   3   0   27.03    1.00
  -4  -3   0    4.34    0.49
  -4  -3   0    4.86    0.56
  -4  -3   0    3.99    0.40
   4   3   0    3.26    0.34
   4   3   0    3.55    0.31
  -5  -3   0   28.62    1.36
  -5  -3   0   31.08    1.17
  -5  -3   0   30.30    1.27
   5   3   0   28.41    1.15
  -6  -3   0    2.81    0.37
  -6  -3   0    3.19    0.54
  -6  -3   0    2.04    0.36
  -7  -3   0   30.78    1.30
  -7  -3   0   30.09    1.41
  -8  -3   0    6.73    0.79
   8   3   0    7.79    0.78
  -9  -3   0   10.21    0.85
   9   3   0   10.85    1.62
   9   3   0    8.93    0.72
 -10  -3   0   13.43    1.01
  10   3   0   11.66    0.96
  10   3   0   12.69    1.86
 -11  -3   0    1.70    0.51
  11   3   0    1.36    0.85
  11   3   0    1.65    0.47
 -12  -3   0    3.08    0.67
  12   3   0    3.65    1.44
  12   3   0    2.52    0.59
 -13  -3   0    5.23    0.89
  13   3   0    6.45    1.90
  13   3   0    5.97    0.93
 -14  -3   0    8.31    1.15
  14   3   0   10.97    1.27
  14   3   0   10.59    2.63
 -15  -3   0    0.11    0.40
  15   3   0    0.91    0.47
  15   3   0    1.30    1.06
  16  -4   0    4.42    0.89
  16  -4   0    3.15    1.48
 -16   4   0    4.12    0.91
  15  -4   0    0.32    0.78
  15  -4   0    0.31    0.39
 -15   4   0    0.20    0.30
  14  -4   0    0.61    0.40
  14  -4   0    0.43    0.73
 -14   4   0   -0.22    0.24
  13  -4   0    4.79    1.52
  13  -4   0    3.93    0.72
 -13   4   0    2.68    0.62
  12  -4   0   -0.06    0.42
  12  -4   0    0.01    0.22
 -12   4   0    0.43    0.32
  11  -4   0    1.39    0.43
  11  -4   0    2.50    1.00
 -11   4   0    0.75    0.36
  10  -4   0    0.41    0.25
  10  -4   0    0.36    0.51
  10  -4   0    0.15    0.20
 -10   4   0    0.25    0.25
   9  -4   0    4.25    0.57
   9  -4   0    3.30    1.05
   9  -4   0    5.03    0.67
  -9   4   0    3.70    0.56
   8  -4   0    0.89    0.29
   8  -4   0    1.38    0.36
   8  -4   0    0.87    0.55
  -8   4   0    0.89    0.31
   7  -4   0    1.68    0.67
   7  -4   0    2.53    0.44
   7  -4   0    2.23    0.33
  -7   4   0    2.53    0.43
   6  -4   0    0.16    0.18
   6  -4   0   -0.03    0.28
   6  -4   0    0.32    0.15
  -6   4   0    0.08    0.18
   5  -4   0   17.49    0.87
   5  -4   0   16.74    0.78
   5  -4   0   13.68    1.37
  -5   4   0   15.79    0.84
  -5   4   0   16.05    0.77
   4  -4   0    2.28    0.35
   4  -4   0    2.52    0.35
   4  -4   0    2.24    0.70
  -4   4   0    1.95    0.29
  -4   4   0    1.98    0.32
   3  -4   0   54.44    1.82
   3  -4   0   56.78    2.72
   3  -4   0   53.15    1.72
  -3   4   0   50.49    1.78
  -3   4   0   52.18    1.71
   2  -4   0    0.11    0.34
   2  -4   0    0.32    0.11
   2  -4   0    0.88    0.20
  -2   4   0    0.95    0.23
  -2   4   0    0.65    0.17
   1  -4   0    0.40    0.17
   1  -4   0    0.67    0.16
  -1   4   0    0.63    0.16
  -1   4   0    0.38    0.15
   0  -4   0    0.02    0.14
   0  -4   0    0.23    0.15
   0  -4   0    0.02    0.08
   0   4   0    0.07    0.09
   0   4   0    0.15    0.13
  -1  -4   0  410.84   10.47
  -1  -4   0  382.61   10.69
  -1  -4   0  388.14   10.58
   1   4   0  379.52   10.45
   1   4   0  387.89   10.52
  -2  -4   0  152.92    4.47
  -2  -4   0  160.02    4.36
  -2  -4   0  152.70    4.58
   2   4   0  152.56    4.35
   2   4   0  151.31    4.41
  -3  -4   0   93.16    2.73
  -3  -4   0   92.23    2.98
  -3  -4   0   87.00    2.84
   3   4   0   89.53    2.73
   3   4   0   89.93    2.71
  -4  -4   0   97.09    3.20
  -4  -4   0  106.54    3.11
  -4  -4   0  105.79    3.40
   4   4   0  105.00    3.12
   4   4   0   99.91    3.06
  -5  -4   0    0.06    0.18
  -5  -4   0    0.06    0.11
  -5  -4   0   -0.03    0.15
   5   4   0    0.02    0.12
  -6  -4   0  131.14    4.33
  -6  -4   0  135.80    3.98
  -6  -4   0  127.36    4.11
  -7  -4   0    5.11    0.65
  -7  -4   0    3.70    0.47
  -7  -4   0    5.34    0.79
  -8  -4   0   23.67    1.31
  -8  -4   0   25.14    1.21
  -9  -4   0    7.96    0.98
 -10  -4   0    9.49    1.05
  10   4   0   10.19    2.14
 -11  -4   0    1.38    0.49
  11   4   0    0.85    0.83
  11   4   0    1.00    0.41
 -12  -4   0   -0.07    0.24
  12   4   0    0.01    0.58
  12   4   0    0.09    0.28
 -13  -4   0   -0.07    0.26
  13   4   0   -0.03    0.62
  13   4   0   -0.22    0.29
 -14  -4   0    0.23    0.38
  14   4   0    0.36    0.83
  14   4   0    0.61    0.42
  16  -5   0    0.15    0.74
  16  -5   0    0.49    0.43
 -16   5   0    0.88    0.52
  15  -5   0    2.71    0.74
  15  -5   0    2.79    1.31
 -15   5   0    1.50    0.57
  14  -5   0   -0.24    0.27
  14  -5   0   -0.01    0.54
 -14   5   0    0.03    0.29
  13  -5   0    0.01    0.51
  13  -5   0    0.01    0.31
 -13   5   0    0.03    0.26
  12  -5   0    3.72    0.74
  12  -5   0    3.72    1.33
 -12   5   0    2.78    0.61
  11  -5   0   18.59    2.15
  11  -5   0   16.98    1.21
 -11   5   0   18.59    1.25
  10  -5   0    8.70    0.96
 -10   5   0    9.32    0.99
   9  -5   0    1.32    0.39
   9  -5   0    1.54    0.33
   9  -5   0    0.93    0.60
  -9   5   0    1.35    0.40
   8  -5   0   32.39    1.53
   8  -5   0   33.76    1.45
  -8   5   0   34.52    1.57
   7  -5   0    4.20    1.08
   7  -5   0    7.77    0.57
   7  -5   0    7.11    0.63
  -7   5   0    7.75    0.65
   6  -5   0   43.25    1.69
   6  -5   0   39.06    2.66
  -6   5   0   40.59    1.65
   5  -5   0    6.96    1.10
   5  -5   0    8.42    0.55
   5  -5   0    8.49    0.62
  -5   5   0    8.25    0.61
   4  -5   0   82.08    2.74
   4  -5   0   97.98    4.13
   4  -5   0   84.43    2.64
  -4   5   0   83.13    2.73
  -4   5   0   77.00    2.59
   3  -5   0    0.09    0.09
   3  -5   0    0.04    0.38
   3  -5   0    0.13    0.16
  -3   5   0    0.06    0.10
  -3   5   0    0.01    0.12
   2  -5   0  144.07    4.11
   2  -5   0  142.24    4.23
  -2   5   0  141.46    4.09
  -2   5   0  142.98    4.20
   1  -5   0    1.50    0.24
   1  -5   0    1.38    0.29
  -1   5   0    1.64    0.28
  -1   5   0    1.52    0.23
   0  -5   0  112.39    3.47
   0  -5   0  110.54    3.59
   0  -5   0  115.46    3.34
   0   5   0  115.61    3.34
   0   5   0  115.21    3.43
  -1  -5   0   59.15    2.16
  -1  -5   0   62.12    2.08
   1   5   0   58.69    1.99
   1   5   0   58.84    1.92
  -2  -5   0   22.88    1.08
  -2  -5   0   22.61    1.16
  -2  -5   0   24.33    0.98
   2   5   0   24.51    0.99
   2   5   0   25.84    1.07
  -3  -5   0    2.83    0.34
  -3  -5   0    2.62    0.40
  -3  -5   0    4.17    0.56
   3   5   0    3.46    0.43
   3   5   0    3.25    0.39
  -4  -5   0    2.62    0.48
  -4  -5   0    1.96    0.31
  -4  -5   0    1.75    0.36
   4   5   0    1.68    0.31
   4   5   0    2.92    0.38
  -5  -5   0   19.24    1.03
  -5  -5   0   17.84    0.89
  -5  -5   0   18.08    1.11
   5   5   0   17.68    0.85
  -6  -5   0    2.19    0.48
  -6  -5   0    2.41    0.39
  -6  -5   0    2.17    0.43
   6   5   0    2.26    0.35
  -7  -5   0    7.08    0.59
  -7  -5   0    5.92    0.81
  -7  -5   0    8.35    0.73
  -8  -5   0    1.94    0.45
  -8  -5   0    1.61    0.47
  -9  -5   0   -0.09    0.18
 -10  -5   0    0.19    0.27
 -11  -5   0    0.05    0.30
  11   5   0    0.12    0.60
 -12  -5   0    0.61    0.41
  12   5   0    0.24    0.76
  12   5   0    0.40    0.36
 -13  -5   0    4.65    0.87
  13   5   0    5.75    1.86
  13   5   0    5.08    0.88
 -14  -5   0    0.83    0.51
  14   5   0    1.04    0.98
  14   5   0    0.66    0.45
  15  -6   0    0.87    0.49
  15  -6   0    0.64    0.87
 -15   6   0    0.12    0.34
  14  -6   0    2.66    0.69
 -14   6   0    3.04    0.72
  13  -6   0    0.16    0.62
  13  -6   0    0.18    0.32
 -13   6   0    0.75    0.44
  12  -6   0    6.95    0.93
 -12   6   0    7.69    0.97
  11  -6   0    7.13    0.92
 -11   6   0    7.88    0.96
  10  -6   0    0.31    0.30
  10  -6   0   -0.20    0.44
 -10   6   0    0.26    0.28
   9  -6   0    0.83    0.33
   9  -6   0    0.48    0.62
   9  -6   0    0.41    0.25
  -9   6   0    0.61    0.32
   8  -6   0    7.33    1.58
   8  -6   0   12.02    0.79
   8  -6   0   11.80    0.87
  -8   6   0   13.60    0.92
   7  -6   0    8.84    0.64
   7  -6   0    4.89    1.29
   7  -6   0    7.97    0.69
  -7   6   0    8.54    0.72
   6  -6   0   49.37    1.90
   6  -6   0   47.64    1.75
   6  -6   0   37.88    2.89
  -6   6   0   49.43    1.87
   5  -6   0   11.97    1.49
   5  -6   0    7.83    0.56
   5  -6   0    7.95    0.64
  -5   6   0    6.94    0.61
   4  -6   0    1.03    0.22
   4  -6   0    2.90    0.98
   4  -6   0    1.10    0.31
  -4   6   0    1.76    0.35
  -4   6   0    1.88    0.31
   3  -6   0   74.07    2.49
   3  -6   0   74.14    2.35
  -3   6   0   71.86    2.45
  -3   6   0   68.95    2.32
   2  -6   0   12.80    0.68
   2  -6   0   13.22    0.79
  -2   6   0   12.35    0.74
  -2   6   0   11.92    0.66
   1  -6   0   38.63    1.56
   1  -6   0   40.33    1.45
  -1   6   0   41.78    1.55
  -1   6   0   37.79    1.42
   0   6   0    2.68    0.38
   0   6   0    2.24    0.31
  -1  -6   0  114.96    3.67
  -1  -6   0  117.46    3.82
   1   6   0  114.43    3.49
   1   6   0  120.50    3.61
  -2  -6   0   41.64    1.49
  -2  -6   0   39.48    1.73
  -2  -6   0   39.73    1.64
   2   6   0   39.71    1.56
   2   6   0   38.92    1.47
  -3  -6   0    1.67    0.37
  -3  -6   0    1.67    0.30
  -3  -6   0    1.36    0.36
   3   6   0    1.39    0.27
   3   6   0    1.52    0.32
  -4  -6   0    2.79    0.46
  -4  -6   0    2.34    0.47
  -4  -6   0    2.60    0.37
   4   6   0    3.54    0.44
  -5  -6   0    1.53    0.39
  -5  -6   0    2.85    0.42
  -5  -6   0    2.60    0.56
   5   6   0    1.69    0.32
  -6  -6   0    0.87    0.25
  -7  -6   0   -0.03    0.15
  -7  -6   0    0.06    0.25
  -7  -6   0    0.02    0.24
  -8  -6   0    1.46    0.43
  -8  -6   0    1.48    0.46
  -9  -6   0    0.14    0.25
 -10  -6   0    0.92    0.45
 -11  -6   0    1.36    0.48
  11   6   0    0.76    0.84
 -12  -6   0    0.06    0.36
  12   6   0   -0.01    0.67
 -13  -6   0   -0.26    0.28
  13   6   0   -0.17    0.28
  13   6   0   -0.01    0.67
  15  -7   0    0.32    0.42
  15  -7   0   -0.26    0.68
 -15   7   0    0.29    0.41
  14  -7   0    3.24    0.73
  14  -7   0    0.50    0.83
 -14   7   0    3.01    0.69
  13  -7   0    2.35    0.65
  13  -7   0    1.14    0.96
 -13   7   0    2.77    0.65
  12  -7   0   -0.01    0.60
  12  -7   0    0.68    0.39
 -12   7   0    0.14    0.33
  11  -7   0   41.80    2.06
 -11   7   0   41.79    2.05
  10  -7   0    1.11    0.39
  10  -7   0    2.50    1.13
 -10   7   0    0.73    0.37
   9  -7   0    8.59    0.98
  -9   7   0    9.49    1.01
   8  -7   0    8.03    0.67
   8  -7   0    7.72    1.83
   8  -7   0    8.38    0.93
  -8   7   0    6.69    0.79
   7  -7   0   15.54    0.93
   7  -7   0   17.14    1.07
  -7   7   0   16.73    1.04
   6  -7   0    3.08    1.09
   6  -7   0    1.73    0.31
   6  -7   0    1.62    0.39
  -6   7   0    1.50    0.38
   5  -7   0    1.65    0.86
   5  -7   0    0.14    0.15
   5  -7   0   -0.04    0.16
  -5   7   0   -0.04    0.15
   4  -7   0    7.96    0.67
   4  -7   0    8.82    0.60
  -4   7   0    8.51    0.67
   3  -7   0    0.91    0.26
   3  -7   0    0.51    0.24
  -3   7   0    0.82    0.27
  -3   7   0    0.70    0.25
   2  -7   0   -0.11    0.10
   2  -7   0    0.08    0.19
  -2   7   0    0.10    0.12
  -2   7   0   -0.06    0.14
   1  -7   0    0.01    0.17
   1  -7   0    0.09    0.12
   1  -7   0    0.33    0.22
  -1   7   0   -0.08    0.08
  -1   7   0   -0.01    0.14
   0  -7   0    0.85    0.28
   0  -7   0    0.62    0.20
   0   7   0    0.78    0.21
   0   7   0    0.92    0.25
  -1  -7   0    3.67    0.52
  -1  -7   0    6.35    0.76
  -1  -7   0    5.24    0.46
   1   7   0    6.20    0.63
   1   7   0    6.21    0.66
  -2  -7   0   12.59    0.72
  -2  -7   0   11.72    0.84
  -2  -7   0   11.49    0.89
   2   7   0   12.23    0.79
  -3  -7   0    7.84    0.92
  -3  -7   0    7.13    0.55
  -3  -7   0    7.72    0.68
   3   7   0    7.78    0.59
  -4  -7   0    4.03    0.65
  -4  -7   0    6.63    0.77
  -4  -7   0    6.15    0.62
   4   7   0    6.01    0.52
  -5  -7   0    0.39    0.21
  -5  -7   0    0.53    0.27
  -5  -7   0    0.23    0.27
   5   7   0    0.01    0.15
  -6  -7   0   10.22    0.95
  -6  -7   0    7.62    0.87
  -6  -7   0    9.41    0.72
   6   7   0    8.72    0.66
  -7  -7   0    2.24    0.52
  -7  -7   0    2.07    0.54
   7   7   0    2.50    0.42
  -8  -7   0    6.75    0.99
  -8  -7   0    8.22    0.97
  -9  -7   0   10.48    1.17
  -9  -7   0    9.76    1.30
 -10  -7   0    1.13    0.43
 -11  -7   0   10.58    1.30
 -12  -7   0   -0.16    0.29
  12   7   0   -0.25    0.51
 -13  -7   0    0.68    0.48
  13   7   0    0.57    0.82
  15  -8   0    1.85    0.65
  15  -8   0    0.34    0.94
 -15   8   0    1.92    0.64
  14  -8   0   -0.07    0.32
  14  -8   0   -0.44    0.64
 -14   8   0    0.91    0.46
  13  -8   0   -0.27    0.27
  13  -8   0   -0.24    0.63
 -13   8   0   -0.21    0.25
  12  -8   0    2.22    1.20
  12  -8   0    2.28    0.61
 -12   8   0    1.95    0.56
  11  -8   0    0.91    0.40
  11  -8   0    0.66    0.86
 -11   8   0    0.74    0.43
  10  -8   0   -0.34    0.62
  10  -8   0   -0.04    0.22
 -10   8   0   -0.01    0.26
   9  -8   0   -0.27    0.54
   9  -8   0    0.37    0.27
  -9   8   0   -0.06    0.24
   8  -8   0    0.34    0.65
   8  -8   0   -0.06    0.22
  -8   8   0   -0.10    0.19
   7  -8   0   12.54    0.97
   7  -8   0    9.59    2.05
   7  -8   0   14.57    0.89
  -7   8   0   12.61    0.95
   6  -8   0    0.57    0.23
   6  -8   0    0.07    0.57
   6  -8   0    1.54    0.41
  -6   8   0    1.25    0.35
   5  -8   0    3.36    0.59
   5  -8   0    3.56    0.51
  -5   8   0    2.68    0.48
   4  -8   0   26.34    1.20
   4  -8   0   24.13    1.31
  -4   8   0   25.05    1.29
   3  -8   0    6.35    0.72
  -3   8   0    5.14    0.62
   2  -8   0    0.74    0.22
   2  -8   0    0.62    0.30
  -2   8   0    0.62    0.26
   1  -8   0    5.65    0.69
   1  -8   0    6.41    0.52
   1  -8   0    7.10    0.91
  -1   8   0    6.19    0.69
   0  -8   0    0.92    0.31
   0  -8   0    0.98    0.28
   0  -8   0    0.64    0.32
   0   8   0    1.04    0.32
  -1  -8   0    6.00    0.83
  -1  -8   0    7.33    0.85
  -1  -8   0    4.04    0.50
   1   8   0    5.39    0.64
  -2  -8   0   27.83    1.43
  -2  -8   0   27.02    1.23
  -2  -8   0   28.44    1.55
   2   8   0   27.80    1.35
  -3  -8   0   12.77    0.94
  -3  -8   0   12.56    0.78
  -3  -8   0   12.39    1.00
   3   8   0   11.93    0.81
  -4  -8   0    1.09    0.29
  -4  -8   0    0.73    0.35
  -4  -8   0    0.62    0.29
   4   8   0    0.70    0.26
  -5  -8   0    3.90    0.65
  -5  -8   0    3.77    0.73
   5   8   0    3.53    0.51
  -6  -8   0    5.16    0.87
  -6  -8   0    4.78    0.76
   6   8   0    4.24    0.56
  -7  -8   0   17.97    1.24
  -7  -8   0   16.35    1.34
   7   8   0   15.95    0.98
  -8  -8   0    0.41    0.31
  -8  -8   0    0.74    0.44
  -9  -8   0    2.61    0.73
  -9  -8   0    2.17    0.59
 -10  -8   0    9.09    1.11
 -11  -8   0    1.84    0.57
 -12  -8   0    3.59    0.80
  12   8   0    3.13    1.51
  14  -9   0   -0.53    0.75
  14  -9   0    0.52    0.45
 -14   9   0    0.30    0.41
  13  -9   0    0.32    0.89
  13  -9   0    0.51    0.43
 -13   9   0    0.39    0.38
  12  -9   0    4.07    0.80
  12  -9   0    2.91    1.49
 -12   9   0    5.59    0.91
  11  -9   0    0.02    0.74
  11  -9   0    0.04    0.28
 -11   9   0    0.13    0.32
  10  -9   0    4.66    0.77
  10  -9   0    4.19    1.51
 -10   9   0    6.40    0.93
   9  -9   0    4.84    1.60
   9  -9   0    6.07    0.86
  -9   9   0    8.19    0.99
   8  -9   0    1.92    1.11
   8  -9   0    2.96    0.59
  -8   9   0    3.45    0.63
   7  -9   0    2.36    0.55
   7  -9   0    0.74    0.80
  -7   9   0    2.27    0.49
   6  -9   0    0.48    0.26
   6  -9   0    0.38    0.29
  -6   9   0    0.43    0.30
   5  -9   0    9.79    0.85
   5  -9   0   10.97    0.76
  -5   9   0    9.31    0.82
   4  -9   0    7.32    0.63
   4  -9   0    8.11    0.92
  -4   9   0    7.59    0.86
   3  -9   0    4.91    0.59
   3  -9   0    4.70    0.65
  -3   9   0    3.98    0.59
   2  -9   0    2.65    0.45
   2  -9   0    2.82    0.55
  -2   9   0    3.04    0.54
   1  -9   0   28.46    1.49
   1  -9   0   30.55    1.34
   1  -9   0   30.67    1.68
  -1   9   0   26.91    1.40
   0  -9   0    5.10    0.74
   0  -9   0    2.69    0.57
   0   9   0    3.69    0.56
  -1  -9   0   45.58    1.80
  -1  -9   0   45.49    2.04
  -1  -9   0   48.08    2.22
   1   9   0   45.06    1.93
  -2  -9   0   28.01    1.30
  -2  -9   0   26.60    1.49
  -2  -9   0   30.56    1.67
   2   9   0   27.48    1.42
  -3  -9   0    0.40    0.30
  -3  -9   0    0.42    0.27
  -3  -9   0    0.51    0.24
   3   9   0    0.44    0.24
  -4  -9   0    5.17    0.82
  -4  -9   0    6.13    0.85
   4   9   0    4.73    0.60
  -5  -9   0    2.46    0.56
  -5  -9   0    2.24    0.59
   5   9   0    3.58    0.54
  -6  -9   0    4.65    0.85
  -6  -9   0    3.43    0.64
   6   9   0    4.11    0.59
  -7  -9   0    4.02    0.73
  -7  -9   0    4.15    0.82
   7   9   0    4.67    0.63
  -8  -9   0   -0.04    0.27
  -8  -9   0    0.25    0.32
  -9  -9   0    2.39    0.61
 -10  -9   0    1.01    0.49
 -10  -9   0    1.16    0.57
 -11  -9   0   -0.11    0.32
  14 -10   0    0.42    0.43
  14 -10   0    0.63    0.96
 -14  10   0    0.41    0.40
  13 -10   0    4.09    0.83
 -13  10   0    4.94    0.94
  12 -10   0    0.53    0.91
  12 -10   0   -0.14    0.27
 -12  10   0    0.69    0.44
  11 -10   0    7.78    1.09
 -11  10   0    5.93    0.93
  10 -10   0   10.78    1.19
  10 -10   0    4.43    1.76
 -10  10   0    8.45    1.05
   9 -10   0    0.35    0.82
   9 -10   0    0.14    0.29
  -9  10   0   -0.11    0.20
   8 -10   0   -0.18    0.68
   8 -10   0    0.60    0.35
  -8  10   0    1.31    0.44
   7 -10   0    6.54    0.89
  -7  10   0    4.80    0.73
   6 -10   0    0.26    0.32
  -6  10   0    0.65    0.36
   5 -10   0    0.17    0.26
  -5  10   0    0.07    0.23
   4 -10   0    4.29    0.70
  -4  10   0    2.47    0.50
   3 -10   0    2.85    0.55
   3 -10   0    1.16    0.40
  -3  10   0    1.54    0.43
   2 -10   0    3.67    0.67
   2 -10   0    3.74    0.75
  -2  10   0    3.30    0.55
   1 -10   0   -0.08    0.11
   1 -10   0   -0.03    0.21
   1 -10   0    0.30    0.29
  -1  10   0   -0.15    0.18
   0 -10   0    0.88    0.41
   0 -10   0    0.48    0.31
   0 -10   0    0.56    0.30
   0  10   0    0.85    0.32
  -1 -10   0   -0.14    0.20
  -1 -10   0   -0.24    0.22
   1  10   0    0.06    0.24
  -2 -10   0   32.39    1.84
  -2 -10   0   30.87    1.70
   2  10   0   31.54    1.60
  -3 -10   0   32.38    1.75
  -3 -10   0   31.84    1.86
   3  10   0   31.28    1.56
  -4 -10   0    6.96    0.94
  -4 -10   0    8.49    1.13
   4  10   0    8.30    0.91
  -5 -10   0    0.61    0.44
  -5 -10   0    0.92    0.41
   5  10   0    0.67    0.29
  -6 -10   0    5.62    0.98
  -6 -10   0    7.62    1.04
   6  10   0    6.91    0.82
  -7 -10   0    0.09    0.34
  -7 -10   0   -0.12    0.32
   7  10   0   -0.03    0.19
  -8 -10   0    5.16    1.02
  -8 -10   0    4.57    0.81
   8  10   0    3.33    0.61
  -9 -10   0    6.76    1.11
  -9 -10   0    5.72    1.09
 -10 -10   0    6.22    1.14
 -10 -10   0    6.27    1.07
 -11 -10   0    0.39    0.43
  13 -11   0    0.02    0.34
  13 -11   0    0.03    1.06
 -13  11   0    0.38    0.43
  12 -11   0   -0.20    0.95
  12 -11   0    0.02    0.29
 -12  11   0   -0.20    0.30
  11 -11   0    2.76    1.44
  11 -11   0    3.10    0.76
 -11  11   0    1.72    0.55
  10 -11   0    5.17    1.90
  10 -11   0    8.90    1.16
 -10  11   0    9.97    1.20
   9 -11   0    1.96    0.59
  -9  11   0    2.08    0.59
   8 -11   0    1.62    0.51
  -8  11   0    0.86    0.40
   7 -11   0    2.46    0.66
  -7  11   0    1.93    0.52
   6 -11   0    1.27    0.47
  -6  11   0    1.71    0.49
   5 -11   0    5.91    0.84
  -5  11   0    5.09    0.76
   4 -11   0    0.81    0.40
  -4  11   0    2.05    0.52
   3 -11   0    1.62    0.49
  -3  11   0    1.44    0.45
   2 -11   0   14.41    1.15
   2 -11   0   14.77    1.27
  -2  11   0   14.98    1.10
   1 -11   0    0.50    0.34
   1 -11   0    0.30    0.32
  -1  11   0    0.84    0.37
   0 -11   0    2.92    0.66
   0 -11   0    3.13    0.73
   0  11   0    2.75    0.59
  -1 -11   0    5.78    1.02
  -1 -11   0    9.02    1.16
   1  11   0    6.12    0.86
  -2 -11   0    6.17    1.00
  -2 -11   0    5.75    0.92
   2  11   0    5.66    0.81
  -3 -11   0   33.43    1.98
  -3 -11   0   30.86    1.81
   3  11   0   32.68    1.63
  -4 -11   0    2.85    0.67
  -4 -11   0    3.45    0.77
   4  11   0    1.96    0.46
  -5 -11   0    3.59    0.81
  -5 -11   0    1.95    0.57
   5  11   0    3.48    0.60
  -6 -11   0   -0.09    0.26
  -6 -11   0    0.15    0.34
   6  11   0    0.08    0.23
  -7 -11   0    0.19    0.37
  -7 -11   0   -0.23    0.29
   7  11   0   -0.09    0.20
  -8 -11   0    1.72    0.62
  -8 -11   0    0.55    0.49
   8  11   0    2.21    0.50
  -9 -11   0    0.74    0.54
  -9 -11   0    0.82    0.45
 -10 -11   0    0.18    0.48
 -10 -11   0    0.36    0.44
  12 -12   0    0.13    0.41
  12 -12   0    0.05    1.02
 -12  12   0   -0.11    0.31
  11 -12   0    0.32    0.37
 -11  12   0   -0.42    0.28
  10 -12   0    4.83    0.90
 -10  12   0    4.40    0.84
   9 -12   0    6.65    1.02
  -9  12   0    5.42    0.91
   8 -12   0    2.06    0.62
  -8  12   0    1.07    0.49
   7 -12   0    0.67    0.42
  -7  12   0    0.51    0.38
   6 -12   0    0.72    0.39
  -6  12   0    0.57    0.34
   5 -12   0    3.20    0.70
  -5  12   0    1.52    0.50
   4 -12   0    0.11    0.32
  -4  12   0    0.98    0.44
   3 -12   0    5.13    1.00
   3 -12   0    4.07    0.77
  -3  12   0    4.31    0.76
   2 -12   0    6.52    0.98
   2 -12   0    5.73    0.97
  -2  12   0    4.21    0.74
   1 -12   0    3.54    0.81
   1 -12   0    3.05    0.72
  -1  12   0    2.62    0.61
   0 -12   0   14.01    1.19
   0 -12   0   12.37    1.43
   0  12   0   14.61    1.12
  -1 -12   0    0.71    0.49
  -1 -12   0    0.10    0.30
   1  12   0    0.56    0.37
  -2 -12   0    0.74    0.46
  -2 -12   0    0.49    0.38
   2  12   0    1.20    0.44
  -3 -12   0    4.84    0.89
  -3 -12   0    6.00    0.94
   3  12   0    4.31    0.66
  -4 -12   0   18.58    1.45
  -4 -12   0   19.44    1.59
   4  12   0   21.00    1.29
  -5 -12   0    0.19    0.29
  -5 -12   0   -0.03    0.31
   5  12   0   -0.09    0.22
  -6 -12   0    5.82    0.99
  -6 -12   0    6.17    1.11
   6  12   0    4.48    0.70
  -7 -12   0    0.44    0.46
  -7 -12   0    0.99    0.54
   7  12   0    1.51    0.47
  -8 -12   0    0.12    0.43
  -8 -12   0    0.20    0.43
   8  12   0    0.12    0.27
  11 -13   0    2.93    0.77
 -11  13   0    1.94    0.64
  10 -13   0    0.38    0.43
 -10  13   0    0.36    0.42
   9 -13   0   10.32    1.35
  -9  13   0   12.08    1.43
   8 -13   0    8.92    1.23
  -8  13   0    8.96    1.15
   7 -13   0    3.88    0.79
  -7  13   0    3.41    0.74
   6 -13   0   18.07    1.43
  -6  13   0   16.55    1.30
   5 -13   0    1.34    0.54
  -5  13   0    1.73    0.55
   4 -13   0   17.25    1.51
   4 -13   0   18.78    1.43
  -4  13   0   18.58    1.34
   3 -13   0    3.31    0.75
   3 -13   0    2.32    0.71
  -3  13   0    3.07    0.68
   2 -13   0   11.05    1.34
   2 -13   0    9.17    1.35
  -2  13   0    9.27    1.12
   1 -13   0    1.13    0.50
   1 -13   0    2.32    0.70
  -1  13   0    1.28    0.45
   0 -13   0    4.15    0.88
   0 -13   0    4.76    0.84
   0  13   0    3.75    0.71
  -1 -13   0    0.73    0.44
  -1 -13   0    0.70    0.47
   1  13   0    0.02    0.29
  -2 -13   0    9.15    1.25
  -2 -13   0    8.79    1.25
   2  13   0    8.63    1.07
  -3 -13   0    4.35    0.87
  -3 -13   0    4.51    0.96
   3  13   0    3.68    0.64
  -4 -13   0    0.31    0.40
  -4 -13   0    0.15    0.34
   4  13   0   -0.11    0.25
  -5 -13   0    2.64    0.68
  -5 -13   0    1.81    0.67
   5  13   0    2.13    0.51
  -6 -13   0    0.36    0.40
  -6 -13   0   -0.07    0.38
   6  13   0    0.01    0.27
  -7 -13   0    2.37    0.71
  -7 -13   0    1.58    0.65
   7  13   0    1.58    0.48
  10 -14   0    6.26    1.11
 -10  14   0    5.13    0.97
   9 -14   0    6.51    1.16
  -9  14   0    4.08    0.88
   8 -14   0    0.22    0.36
  -8  14   0    0.57    0.41
   7 -14   0    4.78    0.96
  -7  14   0    4.18    0.83
   6 -14   0    1.27    0.55
  -6  14   0    1.87    0.62
   5 -14   0    3.71    0.94
   5 -14   0    4.03    0.84
  -5  14   0    3.76    0.78
   4 -14   0    3.26    0.88
   4 -14   0    0.72    0.49
  -4  14   0    1.98    0.58
   3 -14   0    3.44    0.86
   3 -14   0    4.39    0.89
  -3  14   0    3.75    0.77
   2 -14   0   -0.11    0.31
   2 -14   0    0.36    0.41
  -2  14   0    0.26    0.33
   1 -14   0    4.61    0.90
   1 -14   0    3.41    0.85
  -1  14   0    4.22    0.82
   0 -14   0    1.37    0.60
   0 -14   0    0.98    0.51
   0  14   0    0.77    0.43
  -1 -14   0    2.48    0.76
  -1 -14   0    2.94    0.84
   1  14   0    1.96    0.63
  -2 -14   0    0.12    0.40
  -2 -14   0    0.65    0.44
   2  14   0   -0.16    0.24
  -3 -14   0    0.11    0.33
  -3 -14   0   -0.40    0.29
   3  14   0   -0.16    0.23
  -4 -14   0    0.74    0.50
  -4 -14   0    1.26    0.59
   4  14   0    1.27    0.47
  -5 -14   0    0.32    0.43
  -5 -14   0    0.07    0.40
   5  14   0    0.26    0.30
  -6 -14   0   -0.09    0.39
  -6 -14   0   -0.10    0.46
   6  14   0   -0.20    0.26
   8 -15   0    0.24    0.40
  -8  15   0   -0.27    0.29
   7 -15   0    3.22    0.83
  -7  15   0    3.72    0.79
   6 -15   0    1.24    0.57
  -6  15   0    0.42    0.40
   5 -15   0    1.95    0.76
   5 -15   0    1.14    0.58
  -5  15   0    1.27    0.50
   4 -15   0   -0.05    0.34
   4 -15   0    0.71    0.47
  -4  15   0   -0.54    0.22
   3 -15   0    4.41    0.98
   3 -15   0    4.07    0.89
  -3  15   0    3.88    0.79
   2 -15   0    0.51    0.48
   2 -15   0    0.13    0.42
  -2  15   0    0.37    0.35
   1 -15   0    0.77    0.50
   1 -15   0   -0.11    0.36
  -1  15   0    0.08    0.36
   0 -15   0    0.61    0.46
   0 -15   0    0.37    0.49
   0  15   0    0.31    0.38
  -1 -15   0   -0.06    0.37
  -1 -15   0   -0.26    0.29
   1  15   0   -0.25    0.27
  -2 -15   0   -0.16    0.37
  -2 -15   0   -0.17    0.35
   2  15   0   -0.47    0.23
  -3 -15   0    1.47    0.68
  -3 -15   0    3.23    0.90
   3  15   0    2.26    0.59
   6 -16   0    0.00    0.47
   6 -16   0   -0.28    0.37
  -6  16   0    0.11    0.38
   5 -16   0    0.27    0.47
   5 -16   0   -0.07    0.37
  -5  16   0    0.32    0.42
   4 -16   0    0.50    0.50
   4 -16   0   -0.12    0.35
  -4  16   0    0.11    0.36
   3 -16   0    3.47    0.89
   3 -16   0    4.22    1.02
  -3  16   0    4.27    0.86
   2 -16   0    1.32    0.61
   2 -16   0    1.24    0.65
  -2  16   0    1.60    0.59
   1 -16   0    4.37    1.01
   1 -16   0    4.32    1.01
  -1  16   0    6.25    1.03
   0 -16   0    0.65    0.57
   0 -16   0    0.77    0.59
   0  16   0    0.71    0.46
   2  16  -1    6.62    1.05
  -2 -16   1    4.26    1.02
  -2 -16   1    4.89    1.00
   1  16  -1    8.87    1.22
  -1 -16   1    8.00    1.36
  -1 -16   1    8.06    1.25
   0  16  -1    8.34    1.18
   0 -16   1    7.88    1.32
   0 -16   1    6.24    1.13
  -1  16  -1    1.16    0.54
   1 -16   1    0.44    0.48
   1 -16   1    0.71    0.51
  -2  16  -1   12.50    1.44
   2 -16   1   17.58    1.91
   2 -16   1   12.01    1.63
  -3  16  -1    0.15    0.36
   3 -16   1    0.05    0.45
   3 -16   1    0.31    0.44
  -4  16  -1    3.01    0.76
   4 -16   1    3.99    0.92
   4 -16   1    4.43    1.07
  -5  16  -1    0.12    0.39
   5 -16   1   -0.22    0.38
   5 -16   1    0.32    0.47
  -6  16  -1    4.85    0.97
   6 -16   1    4.88    1.09
   6 -16   1    4.53    0.93
  -7  16  -1    0.04    0.37
   7 -16   1    0.22    0.46
   5  15  -1    0.54    0.35
  -5 -15   1   -0.02    0.36
  -5 -15   1   -0.06    0.42
   4  15  -1    2.45    0.62
  -4 -15   1    2.39    0.80
  -4 -15   1    2.67    0.77
   3  15  -1    0.18    0.34
  -3 -15   1    0.70    0.49
  -3 -15   1   -0.25    0.36
  -2 -15   1   14.41    1.73
  -2 -15   1   17.61    1.51
   1  15  -1    2.96    0.75
  -1 -15   1    2.14    0.68
  -1 -15   1    1.52    0.59
   0  15  -1    9.25    1.17
   0 -15   1    8.15    1.30
   0 -15   1    9.40    1.35
  -1  15  -1    5.25    0.91
   1 -15   1    6.49    1.21
   1 -15   1    6.73    1.09
  -2  15  -1    5.54    0.96
   2 -15   1    5.04    1.06
   2 -15   1    4.11    0.86
  -3  15  -1    7.35    1.08
   3 -15   1    5.52    0.98
   3 -15   1    5.35    1.07
  -4  15  -1    2.91    0.75
   4 -15   1    3.42    0.85
   4 -15   1    3.82    0.86
  -5  15  -1    6.77    1.07
   5 -15   1    6.14    1.19
   5 -15   1    8.02    1.26
  -6  15  -1    0.78    0.47
   6 -15   1    0.15    0.38
  -7  15  -1   10.52    1.35
   7 -15   1   15.13    1.72
  -8  15  -1    0.28    0.42
   8 -15   1    1.08    0.54
  -9  15  -1   -0.10    0.37
   9 -15   1    0.37    0.48
   6  14  -1    1.29    0.46
  -6 -14   1    1.12    0.56
  -6 -14   1    1.31    0.62
   5  14  -1    8.55    1.04
  -5 -14   1    8.54    1.35
  -5 -14   1    7.40    1.13
   4  14  -1    0.24    0.30
  -4 -14   1    0.13    0.37
  -4 -14   1    0.10    0.34
   3  14  -1    7.24    0.98
  -3 -14   1    7.13    1.17
  -3 -14   1   12.20    1.48
   2  14  -1    7.01    0.99
  -2 -14   1    7.82    1.27
  -2 -14   1    6.94    1.10
   1  14  -1    0.37    0.35
  -1 -14   1    0.44    0.45
  -1 -14   1   -0.41    0.25
   0  14  -1    0.15    0.28
   0 -14   1    0.31    0.33
   0 -14   1    0.05    0.34
  -1  14  -1    0.06    0.27
   1 -14   1    0.31    0.40
   1 -14   1    0.24    0.37
  -2  14  -1    0.23    0.31
   2 -14   1    0.09    0.34
   2 -14   1    0.24    0.36
  -3  14  -1    1.79    0.57
   3 -14   1    2.20    0.64
   3 -14   1    2.53    0.73
  -4  14  -1    0.02    0.30
   4 -14   1    0.44    0.42
   4 -14   1   -0.07    0.28
  -5  14  -1    1.03    0.44
   5 -14   1    0.50    0.42
  -6  14  -1    2.90    0.71
   6 -14   1    2.36    0.67
  -7  14  -1    0.03    0.29
   7 -14   1   -0.15    0.30
  -8  14  -1   -0.03    0.33
   8 -14   1    0.35    0.38
  -9  14  -1    0.85    0.50
   9 -14   1    0.47    0.44
 -10  14  -1    0.92    0.49
  10 -14   1    0.43    0.42
 -11  14  -1    1.21    0.56
  11 -14   1    2.09    0.68
   8  13  -1    0.08    0.28
  -8 -13   1   -0.23    0.31
  -8 -13   1    0.16    0.43
   7  13  -1    1.65    0.50
  -7 -13   1    0.97    0.55
  -7 -13   1    1.07    0.58
   6  13  -1    2.84    0.58
  -6 -13   1    2.90    0.74
  -6 -13   1    2.35    0.75
   5  13  -1    1.17    0.40
  -5 -13   1    1.73    0.56
  -5 -13   1    2.58    0.73
   4  13  -1    0.75    0.35
  -4 -13   1    0.33    0.39
  -4 -13   1    0.17    0.33
   3  13  -1    1.48    0.48
  -3 -13   1    0.77    0.46
  -3 -13   1    0.78    0.50
   2  13  -1    2.78    0.62
  -2 -13   1    3.19    0.75
  -2 -13   1    3.35    0.75
   1  13  -1    0.17    0.32
  -1 -13   1   -0.02    0.32
  -1 -13   1    0.22    0.34
   0  13  -1    3.30    0.65
   0 -13   1    3.01    0.71
   0 -13   1    3.75    0.83
  -1  13  -1    4.88    0.77
   1 -13   1    5.54    0.97
   1 -13   1    6.68    1.03
  -2  13  -1    0.04    0.27
   2 -13   1    0.38    0.38
   2 -13   1    0.27    0.39
  -3  13  -1    0.91    0.42
   3 -13   1    1.75    0.57
   3 -13   1    0.97    0.54
  -4  13  -1    3.51    0.72
   4 -13   1    3.49    0.84
   4 -13   1    4.66    0.86
  -5  13  -1    4.39    0.79
   5 -13   1    5.25    0.94
  -6  13  -1    3.34    0.68
   6 -13   1    2.84    0.70
  -7  13  -1    2.54    0.66
   7 -13   1    3.45    0.81
  -8  13  -1    0.14    0.32
   8 -13   1    0.00    0.35
  -9  13  -1   19.50    1.51
   9 -13   1   21.86    1.62
 -10  13  -1   -0.24    0.26
  10 -13   1    0.12    0.38
 -11  13  -1    0.88    0.51
  11 -13   1    0.76    0.52
 -12  13  -1    0.09    0.40
  12 -13   1   -0.02    0.98
  12 -13   1    0.00    0.39
  -9 -12   1   -0.26    0.35
  -9 -12   1    0.33    0.37
   8  12  -1    0.51    0.35
  -8 -12   1   -0.10    0.34
  -8 -12   1   -0.09    0.35
   7  12  -1    1.44    0.43
  -7 -12   1    0.82    0.44
  -7 -12   1    0.32    0.41
   6  12  -1   -0.12    0.19
  -6 -12   1    0.36    0.37
  -6 -12   1    0.25    0.41
   5  12  -1    0.24    0.25
  -5 -12   1    0.26    0.36
  -5 -12   1    0.47    0.38
   4  12  -1   -0.06    0.23
  -4 -12   1    0.16    0.33
  -4 -12   1    0.15    0.31
   3  12  -1    0.77    0.37
  -3 -12   1    0.78    0.47
  -3 -12   1    0.24    0.33
   2  12  -1    5.17    0.80
  -2 -12   1    3.74    0.76
  -2 -12   1    5.02    0.82
   1  12  -1    4.07    0.71
  -1 -12   1    6.19    1.02
  -1 -12   1    5.07    0.83
   0  12  -1    2.86    0.62
   0 -12   1    4.32    0.85
   0 -12   1    2.84    0.68
  -1  12  -1   23.00    1.42
   1 -12   1   24.17    1.61
   1 -12   1   22.39    1.47
  -2  12  -1    1.19    0.42
   2 -12   1    1.31    0.50
   2 -12   1    1.33    0.47
  -3  12  -1   19.00    1.28
   3 -12   1   16.64    1.28
   3 -12   1   16.99    1.37
  -4  12  -1    2.78    0.61
   4 -12   1    2.43    0.62
  -5  12  -1   23.76    1.49
   5 -12   1   25.10    1.58
  -6  12  -1    6.89    0.94
   6 -12   1    8.87    1.08
  -7  12  -1    5.73    0.86
   7 -12   1    5.22    0.88
  -8  12  -1   14.02    1.19
   8 -12   1   11.11    1.31
  -9  12  -1    1.16    0.48
   9 -12   1    1.80    0.58
 -10  12  -1    5.18    0.92
  10 -12   1    7.41    1.13
 -11  12  -1    0.24    0.36
  11 -12   1    0.06    0.34
  11 -12   1    0.09    0.97
 -12  12  -1    0.14    0.40
  12 -12   1   -0.43    0.80
  12 -12   1   -0.13    0.33
 -13  12  -1    0.77    0.51
  13 -12   1   -0.47    1.02
  13 -12   1    0.41    0.46
 -10 -11   1   -0.07    0.36
 -10 -11   1    0.12    0.35
  -9 -11   1    0.56    0.52
  -9 -11   1    0.77    0.47
   8  11  -1    1.33    0.42
  -8 -11   1    1.80    0.58
  -8 -11   1    1.73    0.66
   7  11  -1   12.35    0.96
  -7 -11   1   12.00    1.37
  -7 -11   1   13.42    1.55
   6  11  -1    0.64    0.31
  -6 -11   1    1.18    0.47
  -6 -11   1    1.59    0.61
   5  11  -1   23.94    1.30
  -5 -11   1   21.10    1.56
  -5 -11   1   20.11    1.43
   4  11  -1    4.58    0.68
  -4 -11   1    3.70    0.79
  -4 -11   1    4.08    0.75
   3  11  -1   21.44    1.35
  -3 -11   1   23.38    1.55
  -3 -11   1   21.78    1.44
   2  11  -1    2.93    0.58
  -2 -11   1    3.09    0.67
  -2 -11   1    3.83    0.74
   1  11  -1   14.21    1.05
  -1 -11   1   13.99    1.18
  -1 -11   1   15.37    1.16
   0  11  -1   24.30    1.40
   0 -11   1   25.88    1.53
   0 -11   1   24.50    1.57
  -1  11  -1    2.71    0.53
   1 -11   1    2.66    0.56
   1 -11   1    1.99    0.57
  -2  11  -1   12.46    0.98
   2 -11   1   12.51    1.03
   2 -11   1   11.51    1.08
  -3  11  -1    1.69    0.46
   3 -11   1    1.80    0.50
  -4  11  -1   26.95    1.52
   4 -11   1   27.83    1.59
  -5  11  -1    4.92    0.73
   5 -11   1    6.25    0.88
  -6  11  -1    4.55    0.78
   6 -11   1    2.92    0.61
  -7  11  -1   -0.06    0.25
   7 -11   1   -0.23    0.23
  -8  11  -1    9.19    1.11
   8 -11   1   10.03    1.16
   8 -11   1    8.14    2.25
  -9  11  -1    0.57    0.39
   9 -11   1    0.37    0.33
   9 -11   1    0.37    0.91
 -10  11  -1    1.00    0.49
  10 -11   1    0.45    0.93
  10 -11   1    0.41    0.38
 -11  11  -1   -0.36    0.29
  11 -11   1   -0.30    0.26
  11 -11   1    0.01    0.94
 -12  11  -1    0.20    0.32
  12 -11   1    0.01    0.31
  12 -11   1    0.28    0.92
 -13  11  -1    2.54    0.71
  13 -11   1    1.24    1.34
  13 -11   1    3.50    0.81
 -11 -10   1    0.26    0.41
 -10 -10   1    2.29    0.66
  -9 -10   1    0.45    0.46
  -9 -10   1    0.91    0.50
   8  10  -1   14.60    1.02
  -8 -10   1   14.25    1.35
  -8 -10   1   13.76    1.20
   7  10  -1    8.12    0.88
  -7 -10   1    6.92    1.05
  -7 -10   1    7.36    1.00
   6  10  -1   17.38    1.08
  -6 -10   1   19.33    1.32
  -6 -10   1   16.66    1.37
   5  10  -1    6.60    0.77
  -5 -10   1    7.02    1.04
  -5 -10   1    5.86    0.85
   4  10  -1   75.82    2.71
  -4 -10   1   74.12    3.10
  -4 -10   1   71.58    2.94
   3  10  -1    3.97    0.66
  -3 -10   1    3.02    0.60
  -3 -10   1    4.13    0.75
   2  10  -1   27.27    1.42
  -2 -10   1   24.74    1.54
  -2 -10   1   26.38    1.29
  -2 -10   1   26.54    1.51
   1  10  -1   36.22    1.68
  -1 -10   1   36.82    1.79
  -1 -10   1   33.13    1.81
   0  10  -1    4.38    0.63
   0 -10   1    5.14    0.74
   0 -10   1    5.44    0.70
   0 -10   1    4.64    0.76
  -1  10  -1   26.83    1.38
   1 -10   1   22.03    1.43
   1 -10   1   26.22    1.43
  -2  10  -1    0.04    0.22
   2 -10   1    0.18    0.17
   2 -10   1   -0.06    0.17
   2 -10   1    0.30    0.25
  -3  10  -1    9.39    1.00
   3 -10   1   10.91    0.77
   3 -10   1    9.14    0.97
  -4  10  -1    0.04    0.20
   4 -10   1    0.15    0.25
   4 -10   1    0.39    0.26
  -5  10  -1    4.81    0.69
   5 -10   1    6.98    0.85
   5 -10   1    5.33    0.78
  -6  10  -1    3.83    0.67
   6 -10   1    5.67    0.84
  -7  10  -1    0.01    0.20
   7 -10   1    0.03    0.26
   7 -10   1    0.35    0.79
  -8  10  -1    0.02    0.24
   8 -10   1   -0.06    0.24
   8 -10   1    0.83    0.92
  -9  10  -1    0.60    0.38
   9 -10   1    0.37    0.36
   9 -10   1    0.49    0.85
 -10  10  -1    2.23    0.57
  10 -10   1    2.51    0.66
  10 -10   1    1.08    1.05
 -11  10  -1    0.47    0.37
  11 -10   1   -0.14    0.28
  11 -10   1   -0.11    0.77
 -12  10  -1   -0.13    0.27
  12 -10   1   -0.35    0.24
  12 -10   1    0.04    0.88
 -13  10  -1    0.07    0.37
  13 -10   1    0.29    1.03
  13 -10   1    0.37    0.37
 -14  10  -1    0.06    0.29
  14 -10   1   -0.19    0.96
  14 -10   1   -0.19    0.33
 -12  -9   1    5.37    1.00
 -11  -9   1    1.82    0.63
 -10  -9   1    2.69    0.67
  -9  -9   1   19.02    1.39
  -9  -9   1   18.25    1.53
   8   9  -1    2.70    0.51
  -8  -9   1    2.03    0.65
  -8  -9   1    2.66    0.64
   7   9  -1    5.36    0.65
  -7  -9   1    4.66    0.85
  -7  -9   1    8.07    1.04
   6   9  -1    0.10    0.20
  -6  -9   1    0.05    0.27
  -6  -9   1    0.31    0.32
   5   9  -1    1.38    0.37
  -5  -9   1    1.17    0.42
  -5  -9   1    1.43    0.47
   4   9  -1    3.70    0.50
  -4  -9   1    4.62    0.59
  -4  -9   1    2.88    0.55
  -4  -9   1    5.04    0.82
   3   9  -1    0.26    0.23
  -3  -9   1    0.07    0.17
  -3  -9   1    0.16    0.21
  -3  -9   1    0.21    0.28
   2   9  -1    3.83    0.57
  -2  -9   1    5.08    0.61
  -2  -9   1    4.47    0.67
  -2  -9   1    4.80    0.72
   1   9  -1    8.09    0.85
  -1  -9   1    8.72    0.99
  -1  -9   1    7.08    0.80
  -1  -9   1    7.80    0.61
   0   9  -1    5.41    0.69
   0  -9   1    4.83    0.70
   0  -9   1    5.27    0.77
  -1   9  -1    1.70    0.40
   1  -9   1    0.83    0.34
   1  -9   1    1.03    0.37
   1  -9   1    0.70    0.20
  -2   9  -1    1.06    0.33
   2  -9   1    1.14    0.30
   2  -9   1    0.58    0.30
  -3   9  -1    7.59    0.85
   3  -9   1    7.54    0.85
   3  -9   1    7.15    0.73
  -4   9  -1    3.43    0.57
   4  -9   1    1.96    0.44
  -5   9  -1    2.56    0.50
   5  -9   1    2.05    0.49
   5  -9   1    3.49    0.56
  -6   9  -1   13.32    0.97
   6  -9   1   11.60    0.83
   6  -9   1   13.30    0.98
  -7   9  -1   15.55    1.10
   7  -9   1   14.91    0.98
   7  -9   1   14.45    2.20
   7  -9   1   16.92    1.13
  -8   9  -1    0.66    0.34
   8  -9   1    0.27    0.70
   8  -9   1    1.01    0.38
  -9   9  -1   -0.14    0.21
   9  -9   1    0.64    0.80
   9  -9   1    0.31    0.29
 -10   9  -1    3.58    0.66
  10  -9   1    4.57    0.75
 -11   9  -1    1.95    0.57
  11  -9   1    0.20    0.81
  11  -9   1    1.54    0.49
 -12   9  -1    8.79    1.10
  12  -9   1    8.86    1.16
 -13   9  -1    5.12    0.89
  13  -9   1    3.05    0.75
  13  -9   1    0.66    1.08
 -14   9  -1    0.40    0.41
  14  -9   1   -0.28    0.65
  14  -9   1    0.68    0.49
  13   8  -1    6.20    2.03
 -13  -8   1    8.19    1.20
 -12  -8   1    0.48    0.41
 -11  -8   1    4.41    0.86
 -10  -8   1    3.58    0.71
  -9  -8   1    0.37    0.31
  -9  -8   1    0.34    0.37
   8   8  -1    4.13    0.57
  -8  -8   1    5.81    0.84
  -8  -8   1    5.17    0.92
   7   8  -1   -0.03    0.17
  -7  -8   1   -0.25    0.20
  -7  -8   1    0.04    0.27
   6   8  -1    2.29    0.43
  -6  -8   1    2.45    0.57
  -6  -8   1    2.72    0.53
  -6  -8   1    3.30    0.64
   5   8  -1   10.76    0.74
  -5  -8   1   10.90    0.76
  -5  -8   1   11.56    1.00
   4   8  -1   -0.04    0.14
  -4  -8   1    0.06    0.21
  -4  -8   1    0.06    0.15
  -4  -8   1    0.04    0.18
   3   8  -1    3.95    0.56
  -3  -8   1    4.89    0.73
  -3  -8   1    2.70    0.39
  -3  -8   1    2.91    0.51
   2   8  -1    3.73    0.54
  -2  -8   1    2.99    0.55
  -2  -8   1    3.16    0.53
  -2  -8   1    3.20    0.44
   1   8  -1    3.93    0.56
  -1  -8   1    2.98    0.52
  -1  -8   1    2.43    0.41
  -1  -8   1    2.86    0.54
   0   8  -1   27.20    1.30
   0  -8   1   27.94    1.20
   0  -8   1   26.65    1.32
   0  -8   1   26.69    1.41
  -1   8  -1   24.03    1.18
   1  -8   1   23.79    1.22
   1  -8   1   20.79    1.23
   1  -8   1   22.13    1.05
  -2   8  -1    7.09    0.61
   2  -8   1    7.35    0.76
   2  -8   1    6.17    0.51
  -3   8  -1    0.49    0.24
   3  -8   1    0.17    0.22
   3  -8   1    0.49    0.20
  -4   8  -1   27.08    1.32
   4  -8   1   26.15    1.19
   4  -8   1   24.57    1.30
  -5   8  -1   15.64    0.97
   5  -8   1   15.73    0.88
   5  -8   1   11.25    2.19
   5  -8   1   13.83    0.95
  -6   8  -1   14.75    0.99
   6  -8   1   15.85    0.92
   6  -8   1   12.95    1.94
   6  -8   1   15.22    1.01
  -7   8  -1   41.45    1.88
   7  -8   1   41.97    1.90
   7  -8   1   44.80    1.80
  -8   8  -1   11.93    0.95
   8  -8   1   14.45    1.03
   8  -8   1   13.22    2.04
  -9   8  -1   19.66    1.26
   9  -8   1   18.04    1.22
 -10   8  -1    1.08    0.42
  10  -8   1    1.21    0.43
  10  -8   1    0.05    0.67
 -11   8  -1   21.62    1.43
  11  -8   1   21.12    1.41
 -12   8  -1    0.35    0.34
  12  -8   1    0.97    0.46
  12  -8   1   -0.01    0.73
 -13   8  -1    4.77    0.84
  13  -8   1    4.54    0.84
 -14   8  -1    1.32    0.57
  14  -8   1    1.01    0.55
  14  -8   1   -0.43    0.62
 -15   8  -1    0.23    0.39
  15  -8   1    0.42    0.95
  15  -8   1    0.39    0.45
  13   7  -1    9.10    2.35
 -13  -7   1    6.29    1.05
 -12  -7   1    0.96    0.51
 -11  -7   1    1.49    0.50
 -10  -7   1    2.32    0.62
  -9  -7   1    0.30    0.27
  -8  -7   1    0.00    0.24
  -8  -7   1    0.07    0.29
   7   7  -1   10.12    0.74
  -7  -7   1   12.57    1.07
  -7  -7   1   12.04    0.94
  -7  -7   1   11.84    0.82
   6   7  -1    7.58    0.61
  -6  -7   1    8.46    1.01
  -6  -7   1    7.62    0.83
  -6  -7   1    7.92    0.63
   5   7  -1    0.44    0.20
  -5  -7   1    0.60    0.32
  -5  -7   1    0.77    0.29
  -5  -7   1    0.82    0.25
   4   7  -1    7.63    0.57
  -4  -7   1    7.16    0.86
  -4  -7   1    7.16    0.56
  -4  -7   1    8.17    0.68
   3   7  -1    4.64    0.58
  -3  -7   1    4.52    0.60
  -3  -7   1    3.95    0.44
  -3  -7   1    4.41    0.66
   2   7  -1    2.32    0.39
  -2  -7   1    2.13    0.40
  -2  -7   1    2.24    0.33
  -2  -7   1    3.64    0.58
   1   7  -1   31.24    1.37
  -1  -7   1   33.87    1.53
  -1  -7   1   31.74    1.42
   0  -7   1   34.98    1.35
   0  -7   1   35.55    1.57
   0  -7   1   33.96    1.48
  -1   7  -1   46.82    1.80
   1  -7   1   48.75    1.71
   1  -7   1   47.74    1.85
  -2   7  -1   -0.12    0.13
   2  -7   1   -0.02    0.09
   2  -7   1    0.02    0.17
  -3   7  -1   77.17    2.66
   3  -7   1   78.98    2.54
   3  -7   1   77.02    2.69
  -4   7  -1    6.66    0.59
   4  -7   1    6.55    0.71
   4  -7   1    8.72    1.73
   4  -7   1    6.32    0.51
  -5   7  -1    5.78    0.68
   5  -7   1    5.85    0.68
   5  -7   1    6.57    0.53
   5  -7   1    9.48    1.88
  -6   7  -1   36.04    1.56
   6  -7   1   33.37    1.55
   6  -7   1   28.25    2.62
   6  -7   1   36.99    1.47
  -7   7  -1    3.78    0.61
   7  -7   1    2.70    1.14
   7  -7   1    3.13    0.48
   7  -7   1    3.14    0.53
  -8   7  -1    5.41    0.76
   8  -7   1    4.65    1.37
   8  -7   1    4.62    0.65
   8  -7   1    5.08    0.62
  -9   7  -1   -0.12    0.19
   9  -7   1   -0.09    0.57
   9  -7   1   -0.20    0.20
   9  -7   1   -0.12    0.24
 -10   7  -1    0.02    0.23
  10  -7   1    0.44    0.30
  10  -7   1    0.31    0.69
 -11   7  -1    0.01    0.24
  11  -7   1   -0.20    0.56
  11  -7   1    0.22    0.26
 -12   7  -1    0.06    0.26
  12  -7   1   -0.05    0.61
  12  -7   1    0.30    0.33
 -13   7  -1    0.14    0.31
  13  -7   1    0.08    0.32
  13  -7   1    0.33    0.81
 -14   7  -1    0.73    0.43
  14  -7   1    0.84    0.46
  14  -7   1    0.60    0.89
 -15   7  -1    0.04    0.35
  15  -7   1    0.20    0.86
  15  -7   1    0.00    0.37
  14   6  -1    2.62    0.68
  14   6  -1    4.12    1.67
 -14  -6   1    4.15    0.90
  13   6  -1    0.57    0.91
  13   6  -1    1.59    0.60
 -13  -6   1    1.42    0.56
  12   6  -1    1.47    1.06
 -12  -6   1    1.82    0.55
 -11  -6   1    5.86    0.88
 -10  -6   1    1.94    0.53
  -9  -6   1    7.71    0.91
  -8  -6   1    4.60    0.75
  -8  -6   1    2.77    0.64
  -8  -6   1    3.97    0.67
   7   6  -1   15.56    0.89
  -7  -6   1   17.88    1.10
  -7  -6   1   16.46    1.18
  -7  -6   1   18.09    0.98
   6   6  -1    0.40    0.19
  -6  -6   1    0.40    0.27
  -6  -6   1    0.59    0.21
  -6  -6   1    0.21    0.21
   5   6  -1   18.67    0.92
  -5  -6   1   18.28    0.93
  -5  -6   1   20.94    1.19
  -5  -6   1   18.92    1.06
   4   6  -1    2.47    0.37
  -4  -6   1    2.25    0.42
  -4  -6   1    2.69    0.36
  -4  -6   1    3.73    0.58
   3   6  -1   20.89    1.03
  -3  -6   1   23.46    0.99
  -3  -6   1   21.18    1.14
  -3  -6   1   21.74    1.09
   2   6  -1    2.65    0.38
  -2  -6   1    2.53    0.42
  -2  -6   1    2.34    0.40
  -2  -6   1    2.08    0.31
   1   6  -1   69.65    2.30
  -1  -6   1   69.27    2.21
  -1  -6   1   66.84    2.34
  -1  -6   1   68.85    2.42
   0   6  -1   67.47    2.23
   0  -6   1   69.75    2.15
   0  -6   1   62.47    2.31
   0  -6   1   63.84    2.24
  -1   6  -1    0.09    0.14
   1  -6   1   -0.11    0.14
   1  -6   1    0.09    0.11
  -2   6  -1  121.00    3.76
   2  -6   1  125.52    3.81
   2  -6   1  124.95    3.67
  -3   6  -1    0.02    0.14
   3  -6   1    0.06    0.15
   3  -6   1   -0.02    0.38
   3  -6   1    0.01    0.09
  -4   6  -1   15.25    0.87
   4  -6   1   15.56    0.88
   4  -6   1   15.23    0.79
   4  -6   1   18.91    1.83
  -5   6  -1   13.13    0.81
   5  -6   1   12.68    0.72
   5  -6   1   13.28    0.82
   5  -6   1   12.19    1.57
  -6   6  -1    2.50    0.43
   6  -6   1    5.46    1.34
   6  -6   1    2.67    0.46
   6  -6   1    1.61    0.29
  -7   6  -1    0.10    0.21
   7  -6   1    0.05    0.51
   7  -6   1   -0.02    0.13
   7  -6   1   -0.02    0.18
  -8   6  -1    0.11    0.20
   8  -6   1    0.29    0.24
   8  -6   1    0.10    0.51
   8  -6   1    0.25    0.19
  -9   6  -1   -0.06    0.19
   9  -6   1   -0.02    0.15
   9  -6   1   -0.23    0.16
   9  -6   1    0.28    0.57
 -10   6  -1    1.57    0.46
  10  -6   1    0.94    0.75
  10  -6   1    1.76    0.47
 -11   6  -1    1.47    0.45
  11  -6   1    0.18    0.55
  11  -6   1    0.66    0.38
 -12   6  -1    0.11    0.31
  12  -6   1    0.06    0.58
  12  -6   1    0.18    0.33
 -13   6  -1    0.30    0.34
  13  -6   1    0.02    0.30
  13  -6   1    0.11    0.64
 -14   6  -1    2.43    0.61
  14  -6   1    1.13    0.49
  14  -6   1    0.15    0.73
 -15   6  -1    1.81    0.63
  15  -6   1    1.53    0.61
  15  -6   1   -0.04    0.66
  14   5  -1   -0.06    0.32
  14   5  -1    0.59    0.79
 -14  -5   1   -0.10    0.33
  13   5  -1    4.41    1.60
  13   5  -1    3.66    0.72
 -13  -5   1    2.62    0.68
  12   5  -1    6.24    1.86
 -12  -5   1    7.15    1.02
  11   5  -1    0.03    0.56
 -11  -5   1    0.07    0.27
 -10  -5   1   21.24    1.35
  -9  -5   1    8.69    0.97
  -8  -5   1   24.10    1.31
  -8  -5   1   22.20    1.14
  -7  -5   1    0.56    0.31
  -7  -5   1    1.53    0.40
  -7  -5   1    1.38    0.29
   6   5  -1   62.62    2.15
  -6  -5   1   63.01    2.19
  -6  -5   1   64.71    2.36
  -6  -5   1   65.71    2.53
   5   5  -1   10.00    0.61
  -5  -5   1   11.04    0.74
  -5  -5   1   10.16    0.79
  -5  -5   1   10.77    0.64
   4   5  -1   37.81    1.39
  -4  -5   1   39.49    1.64
  -4  -5   1   38.60    1.41
  -4  -5   1   37.22    1.51
   3   5  -1   44.80    1.66
  -3  -5   1   48.74    1.84
  -3  -5   1   50.79    1.65
  -3  -5   1   47.21    1.75
   2   5  -1    0.00    0.12
  -2  -5   1    0.16    0.14
  -2  -5   1    0.14    0.11
  -2  -5   1    0.25    0.18
   1   5  -1   30.49    1.19
  -1  -5   1   30.77    1.28
  -1  -5   1   31.65    1.13
  -1  -5   1   29.42    1.21
   0   5  -1    8.82    0.54
   0  -5   1    8.33    0.58
   0  -5   1    9.06    0.56
   0  -5   1    8.61    0.48
  -1   5  -1    0.75    0.22
   1  -5   1    0.48    0.19
   1  -5   1    0.54    0.13
  -2   5  -1   -0.14    0.10
   2  -5   1   -0.15    0.10
   2  -5   1   -0.10    0.34
   2  -5   1    0.06    0.11
  -3   5  -1    4.27    0.48
   3  -5   1    3.65    0.45
   3  -5   1    2.71    0.89
  -4   5  -1    7.50    0.56
   4  -5   1    8.37    0.52
   4  -5   1    8.34    0.58
  -5   5  -1    1.09    0.28
   5  -5   1    0.51    0.55
   5  -5   1    1.30    0.25
   5  -5   1    1.34    0.31
  -6   5  -1    9.24    0.67
   6  -5   1    8.66    0.58
   6  -5   1    5.85    1.27
   6  -5   1    9.27    0.67
  -7   5  -1    1.64    0.37
   7  -5   1    1.61    0.32
   7  -5   1    1.30    0.34
   7  -5   1    3.66    1.05
  -8   5  -1    0.14    0.20
   8  -5   1    0.06    0.37
   8  -5   1    0.10    0.18
   8  -5   1    0.11    0.13
  -9   5  -1    0.14    0.24
   9  -5   1    0.20    0.43
   9  -5   1    0.60    0.29
   9  -5   1    0.38    0.24
 -10   5  -1    2.07    0.50
  10  -5   1    3.33    1.17
  10  -5   1    2.26    0.50
 -11   5  -1    1.77    0.51
  11  -5   1    1.71    0.94
  11  -5   1    2.11    0.52
 -12   5  -1    0.06    0.26
  12  -5   1    0.06    0.56
  12  -5   1    0.31    0.35
 -13   5  -1    6.40    0.90
  13  -5   1    7.27    1.91
  13  -5   1    7.52    1.01
 -14   5  -1    0.30    0.36
  14  -5   1    0.76    0.45
  14  -5   1    0.18    0.58
 -15   5  -1   -0.09    0.34
  15  -5   1    0.04    0.65
  15  -5   1    0.06    0.38
 -16   5  -1    7.08    1.12
  16  -5   1    9.90    2.48
  15   4  -1    0.25    0.36
  15   4  -1    0.06    0.77
 -15  -4   1    0.12    0.40
  14   4  -1    1.35    0.51
  14   4  -1    3.54    1.47
 -14  -4   1    2.41    0.68
  13   4  -1    2.08    1.17
  13   4  -1    1.52    0.51
 -13  -4   1    1.09    0.48
  12   4  -1    2.49    1.24
  12   4  -1    2.93    0.61
 -12  -4   1    1.94    0.57
  11   4  -1    0.22    0.56
 -11  -4   1    0.30    0.33
  10   4  -1   14.16    1.92
 -10  -4   1   16.55    1.14
   9   4  -1   -0.21    0.30
  -9  -4   1    0.09    0.22
  -9  -4   1   -0.03    0.17
   8   4  -1    0.22    0.21
  -8  -4   1   -0.13    0.16
  -8  -4   1    0.10    0.17
  -7  -4   1   34.75    1.54
  -7  -4   1   34.24    1.40
  -6  -4   1   10.92    0.83
  -6  -4   1   11.15    0.74
  -6  -4   1    9.70    0.62
   5   4  -1   14.68    0.72
  -5  -4   1   15.66    0.86
  -5  -4   1   15.52    0.75
  -5  -4   1   14.52    0.91
   4   4  -1   60.87    1.93
  -4  -4   1   60.97    2.18
  -4  -4   1   58.01    2.05
  -4  -4   1   61.66    1.96
   3   4  -1    6.85    0.42
  -3  -4   1    6.06    0.40
  -3  -4   1    6.01    0.46
  -3  -4   1    6.73    0.52
   2   4  -1   14.40    0.68
  -2  -4   1   14.16    0.63
  -2  -4   1   13.28    0.73
  -2  -4   1   16.16    0.73
   1   4  -1    7.40    0.45
  -1  -4   1    6.67    0.45
  -1  -4   1    7.16    0.40
  -1  -4   1    6.59    0.47
   0   4  -1    8.97    0.48
   0  -4   1    8.10    0.42
   0  -4   1    7.62    0.47
   0  -4   1    7.74    0.50
  -1   4  -1  209.29    5.81
   1  -4   1  213.34    5.74
   1  -4   1  207.03    5.82
  -2   4  -1    8.84    0.52
   2  -4   1    9.16    0.53
   2  -4   1   11.62    1.16
   2  -4   1    8.87    0.47
  -3   4  -1    2.36    0.32
   3  -4   1    2.40    0.31
   3  -4   1    3.06    0.78
   3  -4   1    2.57    0.32
   4  -4   1   68.96    3.31
   4  -4   1   72.85    2.24
   4  -4   1   72.80    2.33
  -5   4  -1    5.40    0.47
   5  -4   1    4.26    0.49
   5  -4   1    4.61    0.39
   5  -4   1    4.35    0.95
  -6   4  -1   17.63    0.91
   6  -4   1   14.84    1.46
   6  -4   1   15.42    0.87
  -7   4  -1    6.88    0.72
   7  -4   1    5.80    0.50
   7  -4   1    6.59    1.27
   7  -4   1    6.63    0.70
  -8   4  -1   16.69    1.00
   8  -4   1   14.71    0.87
   8  -4   1   16.34    0.97
   8  -4   1   15.32    1.67
  -9   4  -1    0.07    0.18
   9  -4   1    0.08    0.41
   9  -4   1    0.16    0.17
   9  -4   1    0.44    0.25
 -10   4  -1   11.35    0.91
  10  -4   1   11.66    1.63
  10  -4   1   11.74    0.90
  10  -4   1   11.14    0.82
 -11   4  -1    8.33    1.01
  11  -4   1    7.23    0.86
  11  -4   1    8.58    1.89
 -12   4  -1   12.77    1.08
  12  -4   1   11.66    1.82
  12  -4   1   12.10    1.02
 -13   4  -1    0.97    0.45
  13  -4   1    2.49    1.18
  13  -4   1    2.15    0.53
 -14   4  -1    4.71    0.80
  14  -4   1    4.62    0.82
  14  -4   1    6.06    1.84
 -15   4  -1    2.71    0.67
  15  -4   1    3.25    0.75
  15  -4   1    2.19    1.21
 -16   4  -1    1.18    0.55
  16  -4   1    0.67    0.48
  16  -4   1    0.10    0.84
  15   3  -1    6.20    2.01
  15   3  -1    4.99    0.91
 -15  -3   1    6.13    1.03
  14   3  -1    1.08    0.47
  14   3  -1    1.50    1.10
 -14  -3   1    1.05    0.53
  13   3  -1    4.36    0.78
  13   3  -1    6.76    1.88
 -13  -3   1    6.22    0.93
  12   3  -1   15.65    2.18
  12   3  -1   15.98    1.20
 -12  -3   1   16.71    1.24
  11   3  -1    5.41    0.80
  11   3  -1    5.33    1.54
 -11  -3   1    4.64    0.76
  10   3  -1    1.36    0.79
 -10  -3   1    0.78    0.33
   9   3  -1    5.37    1.35
   9   3  -1    6.70    0.75
  -9  -3   1    5.07    0.68
   8   3  -1    2.19    0.39
  -8  -3   1    1.13    0.35
  -8  -3   1    2.01    0.36
   7   3  -1    6.60    0.52
  -7  -3   1    5.66    0.48
  -7  -3   1    5.98    0.66
  -6  -3   1   31.41    1.23
  -6  -3   1   30.54    1.33
   5   3  -1    0.92    0.19
  -5  -3   1    1.27    0.29
  -5  -3   1    1.32    0.34
  -5  -3   1    1.31    0.26
   4   3  -1   23.55    0.90
  -4  -3   1   24.21    0.93
  -4  -3   1   22.60    0.99
  -4  -3   1   24.45    1.09
   3   3  -1    8.43    0.43
  -3  -3   1    8.01    0.43
  -3  -3   1    8.62    0.55
  -3  -3   1    8.45    0.50
   2   3  -1   22.76    0.86
  -2  -3   1   22.82    0.92
  -2  -3   1   21.75    0.87
  -2  -3   1   23.83    0.83
   1   3  -1   87.80    2.45
   1   3  -1   77.26    2.42
  -1  -3   1   83.22    2.46
  -1  -3   1   85.80    2.49
  -1  -3   1   85.58    2.40
   0   3  -1   55.13    1.69
   0   3  -1   57.14    1.74
   0  -3   1   57.40    1.77
   0  -3   1   59.18    1.76
   0  -3   1   59.16    1.70
  -1   3  -1    4.75    0.29
  -1   3  -1    5.07    0.33
   1  -3   1    7.51    0.84
   1  -3   1    5.13    0.34
   1  -3   1    5.43    0.30
  -2   3  -1   62.62    1.90
   2  -3   1   62.83    1.86
   2  -3   1   60.81    1.91
  -3   3  -1    6.22    0.41
   3  -3   1    6.46    0.38
   3  -3   1    5.54    0.75
   3  -3   1    5.68    0.40
  -4   3  -1   43.74    1.51
   4  -3   1   41.70    2.21
   4  -3   1   42.89    1.45
   4  -3   1   43.01    1.51
  -5   3  -1   40.43    1.50
   5  -3   1   39.48    2.25
   5  -3   1   38.56    1.47
   5  -3   1   41.48    1.44
  -6   3  -1   16.29    0.87
   6  -3   1   17.37    0.84
   6  -3   1   16.67    1.50
   6  -3   1   16.32    0.86
  -7   3  -1   60.46    2.19
   7  -3   1   62.06    2.12
   7  -3   1   58.28    3.25
   7  -3   1   61.21    2.17
  -8   3  -1    2.09    0.41
   8  -3   1    1.77    0.36
   8  -3   1    1.37    0.68
   8  -3   1    1.52    0.33
  -9   3  -1   32.16    1.57
   9  -3   1   34.57    1.52
   9  -3   1   35.00    2.68
   9  -3   1   36.58    1.62
 -10   3  -1    4.37    0.67
  10  -3   1    4.19    1.28
  10  -3   1    4.22    0.64
  10  -3   1    4.31    0.63
 -11   3  -1   11.07    0.93
  11  -3   1   10.08    0.90
  11  -3   1   10.00    1.59
 -12   3  -1    7.84    0.94
  12  -3   1    6.90    1.71
  12  -3   1    6.83    0.89
 -13   3  -1    0.60    0.38
  13  -3   1    1.18    0.90
  13  -3   1    0.34    0.31
 -14   3  -1    0.96    0.49
  14  -3   1    0.00    0.62
  14  -3   1    1.01    0.51
 -15   3  -1   -0.12    0.30
  15  -3   1    0.42    0.76
  15  -3   1   -0.26    0.29
 -16   3  -1   -0.36    0.30
  16  -3   1    0.09    0.37
  16  -3   1    0.39    0.74
  15   2  -1   -0.04    0.30
  15   2  -1    0.32    0.74
 -15  -2   1   -0.04    0.30
  14   2  -1    0.20    0.34
  14   2  -1    0.12    0.56
 -14  -2   1    0.11    0.32
  13   2  -1    2.19    0.55
  13   2  -1    1.50    1.03
 -13  -2   1    1.49    0.52
  12   2  -1    3.00    0.62
  12   2  -1    4.67    1.46
 -12  -2   1    4.17    0.73
  11   2  -1    2.41    1.03
  11   2  -1    1.72    0.49
 -11  -2   1    1.73    0.49
  10   2  -1    0.82    0.33
  10   2  -1    0.31    0.53
 -10  -2   1    0.23    0.26
   9   2  -1    2.88    0.49
   9   2  -1    1.74    0.81
   9   2  -1    1.92    0.38
  -9  -2   1    1.95    0.44
   8   2  -1   35.71    1.48
   8   2  -1   36.48    2.62
  -8  -2   1   35.59    1.57
   7   2  -1    0.88    0.25
  -7  -2   1    0.70    0.23
   6   2  -1    2.48    0.32
  -6  -2   1    2.31    0.36
  -6  -2   1    2.51    0.35
   5   2  -1   85.71    2.64
  -5  -2   1   85.33    2.72
  -5  -2   1   88.23    2.63
  -4  -2   1   36.41    1.25
  -4  -2   1   38.26    1.34
   3   2  -1   43.78    1.36
  -3  -2   1   42.76    1.43
  -3  -2   1   44.43    1.52
  -3  -2   1   44.16    1.38
   2   2  -1    8.12    0.41
   2   2  -1    8.87    0.38
  -2  -2   1    8.43    0.42
  -2  -2   1    8.12    0.45
  -2  -2   1    8.48    0.38
   1   2  -1   17.53    0.59
   1   2  -1   17.57    0.62
  -1  -2   1   18.04    0.59
  -1  -2   1   17.31    0.63
  -1  -2   1   17.32    0.62
   0   2  -1    0.07    0.04
   0   2  -1    0.03    0.06
   0  -2   1   -0.01    0.04
   0  -2   1    0.00    0.06
   0  -2   1    0.08    0.06
  -1   2  -1   11.89    0.43
  -1   2  -1   12.50    0.47
   1  -2   1   11.85    0.44
   1  -2   1   11.92    0.47
  -2   2  -1    4.31    0.30
  -2   2  -1    4.13    0.28
   2  -2   1    4.12    0.25
   2  -2   1    4.46    0.54
   2  -2   1    4.05    0.28
  -3   2  -1   11.60    0.55
   3  -2   1   10.91    0.53
   3  -2   1   11.34    0.93
   3  -2   1   10.39    0.49
   4  -2   1   21.11    0.84
   4  -2   1   21.65    0.88
   4  -2   1   22.26    1.48
  -5   2  -1   39.75    1.47
   5  -2   1   40.44    2.25
   5  -2   1   39.28    1.45
   5  -2   1   40.87    1.42
  -6   2  -1    1.86    0.32
   6  -2   1    2.45    0.76
   6  -2   1    1.89    0.31
   6  -2   1    1.98    0.34
  -7   2  -1    1.11    0.29
   7  -2   1    0.85    0.23
   7  -2   1    0.81    0.26
   7  -2   1    0.86    0.50
  -8   2  -1    8.33    0.67
   8  -2   1    7.43    1.43
   8  -2   1    6.73    0.56
   8  -2   1    6.60    0.74
  -9   2  -1   -0.01    0.19
   9  -2   1    0.13    0.42
   9  -2   1    0.11    0.16
   9  -2   1    0.00    0.19
 -10   2  -1   -0.10    0.19
  10  -2   1    0.02    0.46
  10  -2   1    0.07    0.19
  10  -2   1    0.21    0.21
 -11   2  -1    0.63    0.34
  11  -2   1    0.73    0.64
  11  -2   1    0.49    0.30
 -12   2  -1    0.12    0.26
  12  -2   1    0.05    0.28
  12  -2   1   -0.19    0.43
 -13   2  -1    1.28    0.50
  13  -2   1    3.00    1.33
  13  -2   1    2.85    0.63
 -14   2  -1    0.84    0.42
  14  -2   1    0.66    0.78
  14  -2   1    0.30    0.39
 -15   2  -1    0.05    0.34
  15  -2   1    0.00    0.34
  15  -2   1   -0.17    0.55
 -16   2  -1    0.16    0.40
  16  -2   1   -0.55    0.29
  16  -2   1   -0.35    0.58
  16   1  -1    6.87    1.08
  16   1  -1    9.76    2.43
 -16  -1   1    9.58    1.33
  15   1  -1   -0.03    0.55
  15   1  -1   -0.13    0.27
 -15  -1   1    0.02    0.34
  14   1  -1    0.18    0.32
  14   1  -1    0.29    0.71
 -14  -1   1   -0.21    0.24
  13   1  -1   11.23    2.27
  13   1  -1   13.69    1.12
 -13  -1   1   12.80    1.09
  12   1  -1    5.62    1.58
  12   1  -1    5.39    0.81
 -12  -1   1    4.17    0.74
  11   1  -1    9.33    1.89
  11   1  -1   10.32    0.89
 -11  -1   1   10.55    1.10
  10   1  -1    1.26    0.38
  10   1  -1    2.45    1.00
  10   1  -1    2.29    0.48
 -10  -1   1    1.51    0.42
   9   1  -1   12.40    0.79
   9   1  -1   12.10    0.85
   9   1  -1   11.21    1.48
  -9  -1   1   12.42    0.87
   8   1  -1    2.61    0.45
   8   1  -1    2.64    0.86
   8   1  -1    2.60    0.41
  -8  -1   1    2.66    0.44
   7   1  -1   29.23    1.23
   7   1  -1   32.55    2.21
   7   1  -1   30.22    1.32
  -7  -1   1   30.61    1.33
   6   1  -1    7.93    1.00
   6   1  -1    8.37    0.53
  -6  -1   1    8.51    0.58
   5   1  -1   73.27    2.26
  -5  -1   1   72.02    2.32
   4   1  -1   13.43    0.59
  -4  -1   1   13.25    0.63
  -4  -1   1   12.93    0.58
   3   1  -1   40.68    1.27
  -3  -1   1   40.05    1.25
  -3  -1   1   40.85    1.31
   2   1  -1   58.50    1.62
   2   1  -1   56.29    1.59
   2   1  -1   56.09    1.61
  -2  -1   1   56.03    1.60
  -2  -1   1   55.29    1.64
   1   1  -1    2.57    0.14
   1   1  -1    2.23    0.12
   1   1  -1    2.26    0.14
  -1  -1   1    2.29    0.13
  -1  -1   1    2.59    0.14
  -1  -1   1    2.44    0.13
   0   1  -1   69.88    1.84
   0  -1   1   70.03    1.82
   0  -1   1   67.78    1.83
   0  -1   1   65.67    1.83
  -1   1  -1   -0.04    0.04
  -1   1  -1   -0.08    0.05
   1  -1   1   -0.06    0.11
   1  -1   1   -0.08    0.05
   1  -1   1   -0.07    0.05
   1  -1   1   -0.12    0.03
  -2   1  -1   28.68    0.93
   2  -1   1   27.94    0.92
   2  -1   1   27.76    0.90
   2  -1   1   29.10    1.37
  -3   1  -1   19.20    0.75
   3  -1   1   18.93    0.71
   3  -1   1   17.36    1.17
   3  -1   1   18.27    0.73
  -4   1  -1    0.07    0.11
   4  -1   1   -0.03    0.09
   4  -1   1    0.00    0.09
   4  -1   1    0.02    0.22
  -5   1  -1    9.37    0.57
   5  -1   1    8.41    1.00
   5  -1   1    8.66    0.52
   5  -1   1    9.05    0.56
  -6   1  -1    1.81    0.33
   6  -1   1    1.86    0.30
   6  -1   1    1.63    0.33
   6  -1   1    1.91    0.65
  -7   1  -1    0.53    0.23
   7  -1   1    0.28    0.16
   7  -1   1    0.65    0.22
   7  -1   1    0.64    0.47
   7  -1   1    0.40    0.21
  -8   1  -1    0.61    0.27
   8  -1   1    0.28    0.17
   8  -1   1    0.61    0.53
   8  -1   1    0.64    0.26
   8  -1   1    1.26    0.31
  -9   1  -1   12.38    0.89
   9  -1   1   11.60    0.86
   9  -1   1   11.65    0.79
   9  -1   1   12.62    1.61
 -10   1  -1    1.43    0.41
  10  -1   1    1.21    0.38
  10  -1   1    1.13    0.33
  10  -1   1    1.16    0.76
 -11   1  -1    1.63    0.47
  11  -1   1    1.85    0.89
  11  -1   1    1.98    0.48
 -12   1  -1    0.38    0.30
  12  -1   1    0.02    0.26
  12  -1   1    0.28    0.56
 -13   1  -1    7.10    1.00
  13  -1   1    8.15    1.07
  13  -1   1    7.46    1.93
 -14   1  -1    1.05    0.43
  14  -1   1    0.16    0.64
  14  -1   1    0.25    0.33
 -15   1  -1   -0.32    0.26
  15  -1   1   -0.04    0.57
  15  -1   1   -0.43    0.30
  16   0  -1   -0.07    0.69
  16   0  -1    0.12    0.36
 -16   0   1   -0.29    0.30
  15   0  -1    1.39    0.53
  15   0  -1    0.87    0.92
 -15   0   1    1.27    0.55
  14   0  -1    2.10    0.59
  14   0  -1    1.64    0.98
 -14   0   1    1.70    0.55
  13   0  -1    0.93    0.43
  13   0  -1    0.25    0.64
 -13   0   1    1.21    0.47
  12   0  -1    5.91    1.57
  12   0  -1    5.22    0.79
 -12   0   1    5.64    0.80
  11   0  -1    4.64    0.70
  11   0  -1    5.06    1.40
 -11   0   1    4.42    0.66
  10   0  -1    5.69    0.63
  10   0  -1    7.43    0.86
  10   0  -1    8.37    1.66
 -10   0   1    8.36    0.74
   9   0  -1    0.08    0.14
   9   0  -1    0.06    0.19
   9   0  -1    0.17    0.38
  -9   0   1   -0.12    0.16
   8   0  -1   19.59    1.78
   8   0  -1   19.02    0.96
   8   0  -1   19.33    1.04
  -8   0   1   18.92    1.03
   7   0  -1    0.52    0.23
   7   0  -1    0.79    0.22
   7   0  -1    0.30    0.36
  -7   0   1    0.72    0.23
  -7   0   1    0.23    0.21
   6   0  -1   12.08    0.65
   6   0  -1   12.03    0.70
   6   0  -1   12.33    1.19
  -6   0   1   12.79    0.67
  -6   0   1   12.13    0.70
   5   0  -1    3.63    0.74
   5   0  -1    4.24    0.37
   5   0  -1    3.77    0.32
  -5   0   1    3.73    0.32
  -5   0   1    3.08    0.37
   4   0  -1    6.17    0.68
   4   0  -1    6.34    0.37
   4   0  -1    5.48    0.39
  -4   0   1    5.52    0.36
  -4   0   1    5.79    0.40
   3   0  -1   -0.06    0.06
   3   0  -1    0.03    0.08
   3   0  -1    0.07    0.17
  -3   0   1   -0.07    0.08
  -3   0   1    0.03    0.07
   2   0  -1    0.33    0.08
   2   0  -1    0.41    0.16
   2   0  -1    0.38    0.08
  -2   0   1    0.60    0.11
  -2   0   1    0.37    0.08
   1   0  -1    0.73    0.05
   1   0  -1    0.62    0.05
   1   0  -1    0.74    0.07
  -1   0   1    0.75    0.06
  -1   0   1    0.82    0.08
   0   0   1    1.31    0.15
  -1   0  -1    7.68    0.30
  -1   0  -1    7.95    0.34
   1   0   1    8.07    0.54
   1   0   1    7.26    0.30
   1   0   1    7.34    0.29
  -2   0  -1    2.37    0.23
  -2   0  -1    2.16    0.25
   2   0   1    2.47    0.21
   2   0   1    2.58    0.51
  -3   0  -1   11.28    0.53
   3   0   1   10.99    0.52
   3   0   1   10.05    0.91
   3   0   1   10.96    0.48
  -4   0  -1    0.43    0.16
   4   0   1    0.43    0.34
   4   0   1    0.16    0.09
   4   0   1    0.31    0.12
   4   0   1    0.02    0.10
  -5   0  -1   31.80    1.25
   5   0   1   31.87    1.17
   5   0   1   31.89    1.20
   5   0   1   31.29    1.24
   5   0   1   32.57    2.03
  -6   0  -1    0.11    0.16
   6   0   1    0.13    0.13
   6   0   1    0.07    0.12
   6   0   1    0.09    0.36
   6   0   1    0.11    0.17
  -7   0  -1   20.12    1.05
   7   0   1   22.16    1.07
   7   0   1   21.11    1.88
   7   0   1   19.57    0.98
   7   0   1   21.19    0.96
  -8   0  -1    3.64    0.52
   8   0   1    3.68    0.46
   8   0   1    4.35    0.52
   8   0   1    4.32    1.13
   8   0   1    4.61    0.59
  -9   0  -1   18.01    1.09
   9   0   1   17.03    1.06
   9   0   1   18.23    1.02
   9   0   1   18.26    2.00
 -10   0  -1    2.83    0.54
  10   0   1    1.77    0.39
  10   0   1    2.88    0.55
  10   0   1    3.01    1.09
 -11   0  -1    2.72    0.58
  11   0   1    3.41    0.61
  11   0   1    3.02    1.22
 -12   0  -1   13.51    1.13
  12   0   1   13.83    2.08
  12   0   1   12.24    1.06
 -13   0  -1    2.08    0.57
  13   0   1    1.93    0.60
  13   0   1    1.62    1.01
 -14   0  -1    5.37    0.90
  14   0   1    5.05    0.88
  14   0   1    4.60    1.67
 -15   0  -1   -0.02    0.31
  15   0   1   -0.09    0.58
  15   0   1    0.14    0.38
  16  -1  -1    2.17    1.28
  16  -1  -1    1.55    0.57
 -16   1   1    2.71    0.75
  15  -1  -1    0.01    0.29
  15  -1  -1    0.13    0.62
 -15   1   1    0.18    0.35
  14  -1  -1   -0.31    0.20
  14  -1  -1    0.07    0.53
 -14   1   1    0.31    0.32
  13  -1  -1    2.81    1.15
  13  -1  -1    2.66    0.62
 -13   1   1    2.90    0.63
  12  -1  -1    9.67    1.90
  12  -1  -1   11.21    0.98
 -12   1   1   11.87    1.00
  11  -1  -1    5.07    1.36
  11  -1  -1    2.96    0.58
 -11   1   1    4.45    0.69
  10  -1  -1    1.35    0.39
  10  -1  -1    0.85    0.63
  10  -1  -1    0.42    0.25
 -10   1   1    0.42    0.28
   9  -1  -1    0.04    0.14
   9  -1  -1   -0.10    0.15
   9  -1  -1    0.00    0.34
  -9   1   1   -0.02    0.18
   8  -1  -1    3.42    0.50
   8  -1  -1    3.44    0.49
   8  -1  -1    3.55    0.96
  -8   1   1    3.41    0.53
  -8   1   1    3.94    0.50
   7  -1  -1    0.25    0.13
   7  -1  -1    0.51    0.20
   7  -1  -1    0.54    0.41
  -7   1   1    0.21    0.14
   6  -1  -1    9.05    0.54
   6  -1  -1    8.79    0.59
   6  -1  -1    8.85    1.00
  -6   1   1    8.39    0.58
   5  -1  -1    7.07    0.48
   5  -1  -1    7.07    0.80
   5  -1  -1    7.05    0.44
   4  -1  -1    0.74    0.18
   4  -1  -1    0.58    0.30
   4  -1  -1    0.69    0.16
  -4   1   1    0.48    0.16
  -4   1   1    0.52    0.15
   3  -1  -1   68.67    2.03
   3  -1  -1   65.92    2.41
   3  -1  -1   70.72    2.00
  -3   1   1   67.97    2.00
  -3   1   1   68.67    2.04
   2  -1  -1    5.18    0.29
   2  -1  -1    6.37    0.46
   2  -1  -1    5.64    0.27
  -2   1   1    5.07    0.26
  -2   1   1    5.59    0.30
   1  -1  -1   22.34    0.71
   1  -1  -1   22.00    0.68
  -1   1   1   21.71    0.69
  -1   1   1   21.52    0.71
  -1   1   1   23.09    0.94
  -1   1   1   23.77    0.75
   0  -1  -1   75.80    2.07
   0  -1  -1   76.77    2.12
   0   1   1   75.31    2.09
   0   1   1   75.85    2.08
   0   1   1   76.61    2.12
  -1  -1  -1   40.65    1.17
  -1  -1  -1   39.93    1.23
  -1  -1  -1   39.73    1.31
   1   1   1   39.68    1.18
   1   1   1   40.24    1.16
  -2  -1  -1   47.12    1.49
  -2  -1  -1   49.29    1.44
  -2  -1  -1   48.34    1.59
   2   1   1   47.53    1.44
  -3  -1  -1    8.22    0.43
  -3  -1  -1    9.22    0.49
  -3  -1  -1    8.59    0.55
  -4  -1  -1   72.20    2.30
  -4  -1  -1   72.91    2.41
   4   1   1   73.24    2.22
  -5  -1  -1    1.14    0.26
   5   1   1    1.08    0.54
   5   1   1    1.21    0.24
  -6  -1  -1   51.69    1.90
   6   1   1   51.34    2.96
   6   1   1   52.04    1.78
   6   1   1   51.30    1.81
  -7  -1  -1    0.61    0.24
   7   1   1    0.96    0.58
   7   1   1    0.58    0.22
   7   1   1    1.14    0.33
   7   1   1    0.58    0.21
  -8  -1  -1   19.13    1.05
   8   1   1   16.58    1.07
   8   1   1   15.64    0.96
   8   1   1   14.52    1.70
   8   1   1   16.33    0.91
  -9  -1  -1    1.93    0.46
   9   1   1    2.37    0.43
   9   1   1    2.45    1.02
   9   1   1    1.88    0.44
 -10  -1  -1   14.18    1.02
  10   1   1   14.39    1.93
  10   1   1   11.89    0.93
  10   1   1   12.43    0.90
 -11  -1  -1    5.81    0.84
  11   1   1    4.13    0.68
  11   1   1    3.98    1.40
 -12  -1  -1    0.69    0.36
  12   1   1    0.19    0.60
  12   1   1    0.16    0.29
 -13  -1  -1    8.12    1.13
  13   1   1    8.03    2.18
  13   1   1    6.90    0.97
 -14  -1  -1    3.22    0.74
  14   1   1    3.30    1.47
  14   1   1    3.21    0.72
 -15  -1  -1    1.96    0.60
  15   1   1    2.00    0.61
  15   1   1    2.32    1.33
  16  -2  -1    0.04    0.34
  16  -2  -1    0.68    0.84
 -16   2   1   -0.07    0.35
  15  -2  -1    0.23    0.37
  15  -2  -1    0.06    0.68
 -15   2   1    0.40    0.38
  14  -2  -1    3.76    0.71
  14  -2  -1    1.94    1.03
 -14   2   1    2.44    0.64
  13  -2  -1    0.31    0.59
  13  -2  -1    0.70    0.43
 -13   2   1    0.79    0.42
  12  -2  -1    3.97    0.67
  12  -2  -1    3.30    1.16
 -12   2   1    3.48    0.62
  11  -2  -1   11.70    0.93
  11  -2  -1   10.29    1.54
 -11   2   1   10.10    0.89
  10  -2  -1    0.91    0.62
  10  -2  -1    1.08    0.36
 -10   2   1    1.32    0.40
   9  -2  -1    0.72    0.56
   9  -2  -1    0.40    0.25
   9  -2  -1    0.31    0.18
  -9   2   1    0.40    0.26
   8  -2  -1   13.97    1.45
   8  -2  -1   15.29    0.83
   8  -2  -1   14.34    0.89
  -8   2   1   14.78    0.90
  -8   2   1   15.68    0.86
   7  -2  -1   11.91    1.24
   7  -2  -1    9.59    0.67
   7  -2  -1    9.65    0.61
  -7   2   1    9.59    0.62
  -7   2   1   10.15    0.69
   6  -2  -1   57.08    2.06
   6  -2  -1   63.13    2.90
   6  -2  -1   61.48    2.01
  -6   2   1   61.11    2.09
  -6   2   1   62.13    2.03
   5  -2  -1    1.45    0.47
   5  -2  -1    1.42    0.27
   5  -2  -1    1.45    0.25
  -5   2   1    1.07    0.22
  -5   2   1    0.70    0.21
   4  -2  -1   13.29    0.99
   4  -2  -1   13.01    0.59
   4  -2  -1   12.15    0.62
  -4   2   1   13.94    0.66
  -4   2   1   13.48    0.60
   3  -2  -1   12.10    0.52
   3  -2  -1   11.36    0.56
  -3   2   1   11.89    0.52
  -3   2   1   12.52    0.58
   2  -2  -1    3.96    0.29
   2  -2  -1    3.86    0.24
  -2   2   1    3.70    0.25
  -2   2   1    3.46    0.28
   1  -2  -1   53.13    1.63
   1  -2  -1   53.49    1.57
  -1   2   1   52.91    1.61
  -1   2   1   54.55    1.58
   0  -2  -1    5.31    0.40
   0  -2  -1    5.54    0.28
   0   2   1    5.07    0.30
   0   2   1    5.12    0.28
  -1  -2  -1    0.71    0.21
  -1  -2  -1    0.73    0.17
  -1  -2  -1    0.75    0.13
   1   2   1    0.62    0.13
   1   2   1    0.71    0.13
  -2  -2  -1  202.85    5.77
  -2  -2  -1  201.57    5.65
  -2  -2  -1  202.19    5.55
   2   2   1  210.38    5.57
   2   2   1  204.88    5.54
  -3  -2  -1   73.45    2.16
  -3  -2  -1   73.91    2.38
  -3  -2  -1   67.62    2.22
   3   2   1   71.22    2.15
   3   2   1   71.40    2.13
  -4  -2  -1    1.58    0.24
  -4  -2  -1    2.18    0.39
  -4  -2  -1    1.72    0.28
   4   2   1    1.58    0.25
  -5  -2  -1   33.53    1.23
  -5  -2  -1   31.06    1.30
  -5  -2  -1   32.03    1.44
   5   2   1   31.40    1.21
  -6  -2  -1   15.76    1.00
  -6  -2  -1   15.93    0.89
   6   2   1   16.29    0.80
  -7  -2  -1   16.46    0.97
   7   2   1   15.81    1.73
   7   2   1   15.73    0.84
  -8  -2  -1   10.03    0.78
   8   2   1    9.30    1.41
   8   2   1    8.95    0.68
  -9  -2  -1   14.55    1.01
   9   2   1   15.03    0.93
   9   2   1   13.91    0.97
   9   2   1   13.65    1.82
 -10  -2  -1    1.53    0.46
  10   2   1    2.66    0.55
  10   2   1    2.88    1.17
 -11  -2  -1    0.63    0.39
  11   2   1    1.41    0.97
  11   2   1    1.03    0.39
 -12  -2  -1    3.98    0.73
  12   2   1    4.02    0.70
  12   2   1    5.52    1.75
 -13  -2  -1   -0.05    0.30
  13   2   1   -0.02    0.27
  13   2   1    0.20    0.56
 -14  -2  -1   -0.03    0.33
  14   2   1   -0.11    0.65
  14   2   1   -0.03    0.33
 -15  -2  -1    0.19    0.38
  15   2   1    0.17    0.37
  15   2   1    0.15    0.73
  16  -3  -1    0.20    0.66
  16  -3  -1    0.23    0.40
 -16   3   1   -0.07    0.34
  15  -3  -1    1.27    0.91
  15  -3  -1    0.66    0.45
 -15   3   1    1.85    0.59
  14  -3  -1    0.43    0.61
  14  -3  -1    0.39    0.35
 -14   3   1    0.14    0.34
  13  -3  -1   -0.17    0.23
  13  -3  -1    0.29    0.58
 -13   3   1    0.20    0.30
  12  -3  -1    5.70    1.49
  12  -3  -1    6.40    0.83
 -12   3   1    6.83    0.90
  11  -3  -1    1.88    0.47
  11  -3  -1    2.02    0.90
 -11   3   1    1.49    0.44
  10  -3  -1   45.14    1.98
  10  -3  -1   47.81    3.14
 -10   3   1   45.36    1.98
   9  -3  -1   25.89    2.12
   9  -3  -1   25.59    1.31
   9  -3  -1   25.55    1.45
  -9   3   1   23.52    1.26
   8  -3  -1   15.65    0.92
   8  -3  -1   13.84    1.45
   8  -3  -1   15.53    0.85
  -8   3   1   16.14    0.87
  -8   3   1   15.29    0.92
   7  -3  -1   28.27    1.27
   7  -3  -1   28.16    1.97
   7  -3  -1   27.41    1.17
  -7   3   1   29.88    1.30
  -7   3   1   27.78    1.19
   6  -3  -1   11.19    1.13
   6  -3  -1   11.12    0.63
   6  -3  -1   11.48    0.70
  -6   3   1   11.59    0.65
  -6   3   1   11.97    0.72
   5  -3  -1   63.67    2.13
   5  -3  -1   60.73    2.87
   5  -3  -1   65.83    2.06
  -5   3   1   65.04    2.06
  -5   3   1   64.38    2.13
   4  -3  -1    0.19    0.11
   4  -3  -1    0.21    0.14
   4  -3  -1    0.49    0.37
  -4   3   1    0.15    0.14
  -4   3   1    0.15    0.10
   3  -3  -1   95.83    2.91
   3  -3  -1  110.46    3.79
   3  -3  -1   93.32    2.82
  -3   3   1   95.45    2.83
  -3   3   1   92.74    2.89
   2  -3  -1    7.69    0.46
   2  -3  -1    7.69    0.40
  -2   3   1    7.94    0.41
  -2   3   1    7.30    0.44
   1  -3  -1   52.07    1.60
  -1   3   1   51.65    1.65
  -1   3   1   52.64    1.61
   0  -3  -1    4.23    0.34
   0  -3  -1    5.01    0.53
   0  -3  -1    4.66    0.29
   0   3   1    4.28    0.32
   0   3   1    3.94    0.29
  -1  -3  -1   98.02    3.10
  -1  -3  -1   98.37    2.96
  -1  -3  -1  101.77    2.86
   1   3   1   96.82    2.90
   1   3   1  102.77    2.87
  -2  -3  -1    6.83    0.39
  -2  -3  -1    6.95    0.55
  -2  -3  -1    7.19    0.48
   2   3   1    6.41    0.38
   2   3   1    6.36    0.39
  -3  -3  -1   25.60    1.19
  -3  -3  -1   24.46    1.06
  -3  -3  -1   26.34    0.98
   3   3   1   25.48    0.98
   3   3   1   26.89    0.97
  -4  -3  -1   20.15    0.97
  -4  -3  -1   20.02    1.08
  -4  -3  -1   21.15    0.88
   4   3   1   21.05    0.89
   4   3   1   20.44    0.85
  -5  -3  -1   32.07    1.50
  -5  -3  -1   32.01    1.23
  -5  -3  -1   30.51    1.34
   5   3   1   32.70    1.25
  -6  -3  -1    6.50    0.56
  -6  -3  -1    6.92    0.60
  -6  -3  -1    8.12    0.72
   6   3   1    5.50    0.47
  -7  -3  -1   10.59    0.78
  -7  -3  -1    9.63    0.86
   7   3   1   10.44    0.68
  -8  -3  -1    7.84    0.85
   8   3   1    8.63    1.73
  -9  -3  -1    4.62    0.67
   9   3   1    4.06    1.26
   9   3   1    4.52    0.59
 -10  -3  -1   -0.08    0.21
  10   3   1   -0.04    0.50
  10   3   1    0.27    0.26
 -11  -3  -1    0.28    0.32
  11   3   1   -0.17    0.25
  11   3   1    0.47    0.64
 -12  -3  -1    6.90    0.94
  12   3   1    9.44    1.11
  12   3   1    7.88    2.02
 -13  -3  -1    0.29    0.35
  13   3   1    0.02    0.27
  13   3   1    0.38    0.71
 -14  -3  -1    0.57    0.42
  14   3   1    1.00    0.98
  14   3   1    0.05    0.30
  16  -4  -1    1.60    1.04
  16  -4  -1    0.87    0.49
 -16   4   1    1.14    0.54
  15  -4  -1    7.14    1.04
  15  -4  -1    6.38    1.87
 -15   4   1    7.56    1.05
  14  -4  -1    0.89    0.86
  14  -4  -1    1.84    0.56
 -14   4   1    0.79    0.44
  13  -4  -1    7.96    1.02
  13  -4  -1    6.25    1.64
 -13   4   1    4.89    0.83
  12  -4  -1    0.09    0.25
  12  -4  -1   -0.17    0.44
 -12   4   1   -0.10    0.27
  11  -4  -1   28.94    2.58
  11  -4  -1   29.91    1.58
 -11   4   1   28.72    1.56
  10  -4  -1    0.37    0.24
  10  -4  -1    0.95    0.66
 -10   4   1    0.99    0.35
   9  -4  -1    0.19    0.39
   9  -4  -1    0.02    0.19
  -9   4   1    0.08    0.19
   8  -4  -1   -0.02    0.14
   8  -4  -1    0.13    0.35
   8  -4  -1    0.03    0.18
  -8   4   1   -0.15    0.15
  -8   4   1   -0.12    0.11
   7  -4  -1   16.44    0.94
   7  -4  -1   15.71    0.84
   7  -4  -1   11.46    1.35
  -7   4   1   17.64    0.87
  -7   4   1   18.03    0.96
   6  -4  -1   17.20    0.91
   6  -4  -1   12.91    1.38
   6  -4  -1   17.37    0.83
  -6   4   1   17.36    0.91
  -6   4   1   16.06    0.81
   5  -4  -1    7.67    0.58
   5  -4  -1    7.68    0.50
  -5   4   1    8.46    0.58
   4  -4  -1   14.88    0.79
   4  -4  -1   15.60    0.72
   4  -4  -1   19.28    1.50
  -4   4   1   14.15    0.70
  -4   4   1   14.93    0.78
   3  -4  -1    0.34    0.37
   3  -4  -1    0.52    0.15
   3  -4  -1    0.76    0.21
  -3   4   1    0.55    0.19
  -3   4   1    0.40    0.14
   2  -4  -1   27.18    1.00
   2  -4  -1   26.78    1.09
  -2   4   1   26.64    1.06
  -2   4   1   26.47    1.00
   1  -4  -1    2.18    0.28
   1  -4  -1    2.85    0.38
  -1   4   1    2.64    0.35
  -1   4   1    1.99    0.27
   0  -4  -1    0.57    0.24
   0  -4  -1    0.52    0.20
   0  -4  -1    0.54    0.15
   0   4   1    0.30    0.16
   0   4   1    0.31    0.12
  -1  -4  -1    6.51    0.50
  -1  -4  -1    7.56    0.44
  -1  -4  -1    7.41    0.60
   1   4   1    7.14    0.44
   1   4   1    7.28    0.47
  -2  -4  -1    1.88    0.33
  -2  -4  -1    2.04    0.37
  -2  -4  -1    2.64    0.32
   2   4   1    2.00    0.26
   2   4   1    2.56    0.34
  -3  -4  -1    5.33    0.40
  -3  -4  -1    5.88    0.69
  -3  -4  -1    4.53    0.51
   3   4   1    5.86    0.40
   3   4   1    6.38    0.43
  -4  -4  -1   36.09    1.33
  -4  -4  -1   34.80    1.59
  -4  -4  -1   36.16    1.46
   4   4   1   33.39    1.27
   4   4   1   34.83    1.34
  -5  -4  -1    0.50    0.23
  -5  -4  -1    0.07    0.20
  -5  -4  -1    0.36    0.23
   5   4   1    0.46    0.18
   5   4   1    0.66    0.20
  -6  -4  -1    2.36    0.46
  -6  -4  -1    2.05    0.49
   6   4   1    1.94    0.34
  -7  -4  -1   16.65    1.18
  -7  -4  -1   17.86    1.09
   7   4   1   19.28    1.01
  -8  -4  -1    3.42    0.67
  -8  -4  -1    4.05    0.62
  -9  -4  -1    9.58    1.05
   9   4   1    9.40    2.06
 -10  -4  -1    0.25    0.30
  10   4   1    1.12    0.83
 -11  -4  -1   13.96    1.17
  11   4   1   14.50    2.22
  11   4   1   17.80    1.24
 -12  -4  -1    0.59    0.40
  12   4   1    0.42    0.71
  12   4   1    0.63    0.36
 -13  -4  -1    2.34    0.67
  13   4   1    2.27    1.26
  13   4   1    3.04    0.70
 -14  -4  -1   -0.03    0.35
  14   4   1    0.05    0.76
  14   4   1    0.38    0.38
  16  -5  -1    2.20    0.68
 -16   5   1    1.47    0.59
  15  -5  -1    0.89    0.49
  15  -5  -1    0.79    0.90
 -15   5   1    1.98    0.62
  14  -5  -1    0.58    0.74
  14  -5  -1    0.93    0.48
 -14   5   1    1.03    0.46
  13  -5  -1   -0.22    0.26
  13  -5  -1    0.13    0.56
 -13   5   1    0.02    0.28
  12  -5  -1    1.83    0.55
 -12   5   1    2.54    0.58
  11  -5  -1    7.71    0.96
 -11   5   1    7.10    0.86
  10  -5  -1    0.52    0.30
  10  -5  -1    0.19    0.48
 -10   5   1    0.40    0.27
   9  -5  -1    0.02    0.19
   9  -5  -1   -0.07    0.41
  -9   5   1   -0.14    0.17
   8  -5  -1    0.16    0.21
   8  -5  -1    1.80    0.79
  -8   5   1    0.04    0.20
  -8   5   1    0.36    0.21
   7  -5  -1    1.98    0.83
   7  -5  -1    1.37    0.36
  -7   5   1    1.98    0.40
  -7   5   1    1.70    0.31
   6  -5  -1    4.74    0.57
   6  -5  -1    3.40    0.96
   6  -5  -1    4.75    0.56
  -6   5   1    4.39    0.46
  -6   5   1    5.27    0.60
   5  -5  -1    5.73    0.47
   5  -5  -1    6.17    0.54
   5  -5  -1    7.55    1.39
  -5   5   1    6.25    0.47
  -5   5   1    6.02    0.63
   4  -5  -1    4.55    0.39
   4  -5  -1    4.61    1.10
   4  -5  -1    4.30    0.53
  -4   5   1    5.63    0.54
  -4   5   1    4.32    0.49
   3  -5  -1   27.68    1.16
   3  -5  -1   25.29    1.02
  -3   5   1   24.95    1.10
  -3   5   1   23.55    1.01
   2  -5  -1   10.79    0.68
  -2   5   1   11.58    0.66
  -2   5   1   11.11    0.60
   1  -5  -1   11.27    0.69
   1  -5  -1   12.85    0.63
  -1   5   1   11.84    0.67
  -1   5   1   12.04    0.62
   0  -5  -1    7.32    0.66
   0  -5  -1    7.57    0.47
   0  -5  -1    8.12    0.59
   0   5   1    8.35    0.54
   0   5   1    8.13    0.49
  -1  -5  -1   38.60    1.34
  -1  -5  -1   34.17    1.55
  -1  -5  -1   34.40    1.42
   1   5   1   33.54    1.33
   1   5   1   34.16    1.28
  -2  -5  -1   31.38    1.27
  -2  -5  -1   30.28    1.43
  -2  -5  -1   27.65    1.27
   2   5   1   29.89    1.17
   2   5   1   28.43    1.15
  -3  -5  -1   93.71    3.12
  -3  -5  -1   96.01    3.30
   3   5   1   97.72    2.99
   3   5   1   94.81    2.92
  -4  -5  -1   -0.07    0.12
  -4  -5  -1    0.23    0.22
   4   5   1    0.11    0.13
   4   5   1   -0.03    0.11
  -5  -5  -1   40.40    1.90
  -5  -5  -1   44.72    1.78
   5   5   1   38.70    1.56
   5   5   1   40.72    1.53
  -6  -5  -1   34.07    1.74
  -6  -5  -1   32.85    1.56
   6   5   1   33.16    1.42
  -7  -5  -1   48.25    2.04
  -7  -5  -1   45.11    2.18
  -8  -5  -1    5.78    0.82
  -8  -5  -1    6.20    0.96
  -9  -5  -1    0.58    0.33
 -10  -5  -1    5.46    0.83
  10   5   1    6.33    1.86
 -11  -5  -1    2.16    0.61
  11   5   1    2.44    1.24
 -12  -5  -1    4.07    0.82
  12   5   1    3.85    1.50
  12   5   1    2.48    0.61
 -13  -5  -1    0.05    0.35
  13   5   1    0.08    0.73
  13   5   1    0.03    0.31
 -14  -5  -1    0.21    0.45
  14   5   1    0.06    0.66
  14   5   1    0.21    0.40
  16  -6  -1    0.38    0.86
  16  -6  -1    0.47    0.44
 -16   6   1    1.56    0.61
  15  -6  -1    0.24    0.87
  15  -6  -1    0.07    0.35
 -15   6   1   -0.30    0.27
  14  -6  -1    1.29    0.50
  14  -6  -1    0.10    0.65
 -14   6   1    1.05    0.47
  13  -6  -1   -0.02    0.58
  13  -6  -1    0.14    0.28
 -13   6   1    0.23    0.33
  12  -6  -1    0.39    0.31
  12  -6  -1    0.28    0.65
 -12   6   1    0.22    0.32
  11  -6  -1    4.79    0.75
 -11   6   1    4.05    0.70
  10  -6  -1    7.57    0.91
  10  -6  -1    7.66    1.65
 -10   6   1    7.01    0.83
   9  -6  -1    1.88    0.94
   9  -6  -1    1.72    0.47
  -9   6   1    1.24    0.39
   8  -6  -1    0.03    0.20
   8  -6  -1    0.00    0.49
  -8   6   1    0.01    0.20
  -8   6   1   -0.05    0.18
   7  -6  -1   16.99    1.95
   7  -6  -1   18.42    1.08
  -7   6   1   17.58    0.94
  -7   6   1   17.52    1.03
   6  -6  -1    1.14    0.32
   6  -6  -1    0.29    0.52
  -6   6   1    1.14    0.33
  -6   6   1    0.60    0.19
   5  -6  -1   33.96    1.49
   5  -6  -1   38.72    2.70
  -5   6   1   30.81    1.42
  -5   6   1   30.90    1.31
   4  -6  -1   11.15    0.76
  -4   6   1   11.70    0.76
  -4   6   1   11.62    0.67
   3  -6  -1   10.00    0.70
  -3   6   1    9.16    0.59
  -3   6   1   10.21    0.68
   2  -6  -1   18.03    0.97
  -2   6   1   17.09    0.84
  -2   6   1   17.85    0.92
   1  -6  -1   32.67    1.41
  -1   6   1   33.24    1.35
  -1   6   1   31.62    1.26
   0  -6  -1   40.54    1.79
   0  -6  -1   41.10    1.62
   0   6   1   38.06    1.45
   0   6   1   38.59    1.53
  -1  -6  -1    4.78    0.57
  -1  -6  -1    4.98    0.67
   1   6   1    4.44    0.51
   1   6   1    5.40    0.44
  -2  -6  -1    1.66    0.41
  -2  -6  -1    2.65    0.46
   2   6   1    1.59    0.30
   2   6   1    1.42    0.26
  -3  -6  -1    8.24    0.70
  -3  -6  -1    9.61    0.83
   3   6   1    9.51    0.63
   3   6   1    9.53    0.61
  -4  -6  -1   26.76    1.34
  -4  -6  -1   26.76    1.48
   4   6   1   25.59    1.13
   4   6   1   27.25    1.21
  -5  -6  -1    0.14    0.22
  -5  -6  -1    0.32    0.27
   5   6   1    0.14    0.16
   5   6   1    0.39    0.19
  -6  -6  -1   39.58    1.98
  -6  -6  -1   39.61    1.81
   6   6   1   37.31    2.16
   6   6   1   38.16    1.55
  -7  -6  -1    1.41    0.42
  -7  -6  -1    0.61    0.37
  -8  -6  -1   12.08    1.13
  -8  -6  -1   12.55    1.02
  -9  -6  -1    6.03    0.96
  -9  -6  -1    7.50    0.92
 -10  -6  -1    3.28    0.68
 -11  -6  -1    6.85    1.01
  11   6   1    6.64    1.99
 -12  -6  -1   -0.04    0.31
  12   6   1    0.37    0.77
  12   6   1    0.44    0.41
 -13  -6  -1    0.61    0.47
  13   6   1    0.23    0.35
  13   6   1    0.15    0.61
  15  -7  -1    0.22    0.40
  15  -7  -1   -0.28    0.73
 -15   7   1    0.50    0.46
  14  -7  -1    0.07    0.34
  14  -7  -1   -0.48    0.57
 -14   7   1    0.13    0.36
  13  -7  -1   -0.26    0.58
  13  -7  -1    0.10    0.31
 -13   7   1    0.29    0.33
  12  -7  -1    0.28    0.77
  12  -7  -1    0.57    0.37
 -12   7   1    0.92    0.43
  11  -7  -1    0.99    0.80
  11  -7  -1    0.15    0.28
 -11   7   1   -0.35    0.25
  10  -7  -1    0.85    0.39
  10  -7  -1    0.02    0.65
 -10   7   1    1.00    0.40
   9  -7  -1   17.99    1.19
   9  -7  -1   15.37    2.11
  -9   7   1   16.49    1.11
   8  -7  -1    6.29    0.77
   8  -7  -1    7.77    1.65
  -8   7   1    9.59    0.81
   7  -7  -1    1.06    0.80
   7  -7  -1    0.80    0.32
  -7   7   1    0.47    0.28
  -7   7   1    0.49    0.24
   6  -7  -1   72.20    2.60
   6  -7  -1   59.21    3.90
  -6   7   1   69.34    2.40
  -6   7   1   71.44    2.56
   5  -7  -1    2.85    0.50
  -5   7   1    3.94    0.51
  -5   7   1    3.89    0.58
   4  -7  -1   43.93    1.83
  -4   7   1   42.43    1.66
  -4   7   1   44.87    1.80
   3  -7  -1   18.09    1.05
  -3   7   1   20.06    1.04
  -3   7   1   17.62    0.91
   2  -7  -1   39.79    1.69
  -2   7   1   38.14    1.52
  -2   7   1   41.12    1.64
   1  -7  -1   23.05    1.17
   1  -7  -1   20.77    1.27
  -1   7   1   20.75    1.00
  -1   7   1   20.67    1.06
   0  -7  -1   12.32    0.83
   0  -7  -1   11.60    0.93
   0   7   1   11.43    0.71
   0   7   1   12.52    0.78
  -1  -7  -1    6.87    0.88
  -1  -7  -1    7.39    0.82
   1   7   1    6.40    0.52
   1   7   1    7.45    0.61
  -2  -7  -1   14.88    0.97
  -2  -7  -1   15.06    1.08
   2   7   1   15.42    0.84
   2   7   1   13.22    0.84
  -3  -7  -1   17.11    1.05
  -3  -7  -1   17.37    1.18
   3   7   1   15.56    0.86
   3   7   1   15.66    0.89
  -4  -7  -1    0.48    0.29
  -4  -7  -1    0.20    0.25
   4   7   1    0.64    0.22
   4   7   1    0.48    0.21
  -5  -7  -1    6.07    0.85
  -5  -7  -1    5.71    0.76
   5   7   1    6.97    0.90
   5   7   1    5.64    0.62
  -6  -7  -1    2.79    0.66
  -6  -7  -1    1.85    0.46
   6   7   1    2.08    0.39
  -7  -7  -1    4.34    0.73
  -7  -7  -1    4.28    0.81
  -8  -7  -1    0.88    0.40
  -8  -7  -1    1.48    0.53
  -9  -7  -1    0.34    0.37
  -9  -7  -1    0.78    0.46
 -10  -7  -1    2.88    0.66
 -11  -7  -1    0.73    0.47
  11   7   1    0.29    0.71
 -12  -7  -1   -0.04    0.30
  12   7   1    0.91    0.89
  15  -8  -1    0.92    1.01
  15  -8  -1    0.79    0.50
 -15   8   1    0.97    0.54
  14  -8  -1    8.34    1.20
 -14   8   1    7.30    1.07
  13  -8  -1    0.89    0.46
  13  -8  -1    0.06    0.74
 -13   8   1    0.66    0.41
  12  -8  -1   12.63    1.39
 -12   8   1   14.45    1.18
  11  -8  -1    2.01    1.16
  11  -8  -1    4.27    0.74
 -11   8   1    4.61    0.78
  10  -8  -1   40.81    2.03
 -10   8   1   39.41    1.97
   9  -8  -1   17.61    2.32
   9  -8  -1   22.03    1.37
  -9   8   1   25.45    1.43
   8  -8  -1    5.16    1.62
   8  -8  -1    3.00    0.58
  -8   8   1    2.92    0.56
   7  -8  -1   24.98    1.41
   7  -8  -1   24.37    2.61
  -7   8   1   26.53    1.40
   6  -8  -1    1.14    0.38
  -6   8   1    1.55    0.43
  -6   8   1    0.96    0.27
   5  -8  -1   11.62    0.89
  -5   8   1   13.57    0.92
  -5   8   1   11.50    0.78
   4  -8  -1    1.66    0.40
  -4   8   1    1.44    0.35
  -4   8   1    1.81    0.41
   3  -8  -1    2.65    0.49
  -3   8   1    3.24    0.42
  -3   8   1    2.54    0.46
   2  -8  -1    2.92    0.53
  -2   8   1    2.87    0.44
  -2   8   1    3.10    0.49
   1  -8  -1   11.56    0.99
   1  -8  -1   11.47    0.86
  -1   8   1   10.90    0.72
  -1   8   1   11.75    0.81
   0  -8  -1    0.57    0.35
   0  -8  -1    0.66    0.32
   0   8   1    0.64    0.23
   0   8   1    0.33    0.20
  -1  -8  -1   10.69    0.97
  -1  -8  -1   12.33    0.91
   1   8   1   12.68    0.84
   1   8   1   10.98    0.74
  -2  -8  -1    5.25    0.75
  -2  -8  -1    5.01    0.84
   2   8   1    4.14    0.52
   2   8   1    3.99    0.55
  -3  -8  -1    8.21    0.94
  -3  -8  -1    9.38    1.12
   3   8   1    8.00    0.63
   3   8   1    7.00    0.61
  -4  -8  -1    0.89    0.41
  -4  -8  -1    1.01    0.36
   4   8   1    0.93    0.28
  -5  -8  -1   15.97    1.27
  -5  -8  -1   17.01    1.17
   5   8   1   16.77    0.96
  -6  -8  -1    8.24    1.13
  -6  -8  -1    5.67    0.81
   6   8   1    5.86    0.68
  -7  -8  -1    0.23    0.30
  -7  -8  -1   -0.19    0.27
   7   8   1   -0.01    0.18
  -8  -8  -1   12.39    1.09
  -8  -8  -1    8.90    1.26
  -9  -8  -1    1.72    0.64
  -9  -8  -1    0.67    0.44
 -10  -8  -1   10.85    1.52
 -10  -8  -1    9.78    1.27
 -11  -8  -1    0.43    0.40
 -12  -8  -1    2.65    0.75
  12   8   1    3.61    1.76
  14  -9  -1    2.26    0.67
  14  -9  -1    0.39    1.03
 -14   9   1    0.81    0.46
  13  -9  -1    2.62    0.74
  13  -9  -1    0.11    0.87
 -13   9   1    1.92    0.57
  12  -9  -1    1.01    0.91
  12  -9  -1    1.11    0.50
 -12   9   1    1.06    0.48
  11  -9  -1    6.15    0.95
 -11   9   1    6.63    0.94
  10  -9  -1    0.71    0.95
  10  -9  -1    2.74    0.61
 -10   9   1    3.64    0.71
   9  -9  -1    3.51    0.71
   9  -9  -1    0.63    0.92
  -9   9   1    2.82    0.59
   8  -9  -1    0.98    0.91
   8  -9  -1    0.11    0.27
  -8   9   1    0.27    0.27
   7  -9  -1    5.09    0.77
  -7   9   1    7.11    0.92
   6  -9  -1   13.28    1.02
  -6   9   1   12.95    0.99
   5  -9  -1    6.72    0.87
  -5   9   1    6.22    0.75
   4  -9  -1    1.58    0.44
  -4   9   1    1.74    0.36
  -4   9   1    3.01    0.53
   3  -9  -1    1.51    0.44
  -3   9   1    1.13    0.27
  -3   9   1    2.21    0.45
   2  -9  -1    2.17    0.48
   2  -9  -1    2.48    0.60
  -2   9   1    2.47    0.49
  -2   9   1    2.03    0.39
   1  -9  -1    2.52    0.62
   1  -9  -1    2.85    0.59
  -1   9   1    2.73    0.48
  -1   9   1    2.79    0.45
   0  -9  -1    3.17    0.60
   0  -9  -1    2.97    0.65
   0   9   1    3.85    0.57
   0   9   1    3.12    0.47
  -1  -9  -1    0.11    0.23
  -1  -9  -1    0.31    0.33
   1   9   1    0.10    0.16
   1   9   1    0.77    0.30
  -2  -9  -1    0.12    0.30
  -2  -9  -1   -0.10    0.21
   2   9   1   -0.19    0.14
  -3  -9  -1    0.67    0.36
  -3  -9  -1    0.30    0.35
   3   9   1    0.72    0.27
  -4  -9  -1   18.71    1.28
  -4  -9  -1   17.39    1.37
   4   9   1   19.97    1.09
  -5  -9  -1    1.62    0.45
  -5  -9  -1    1.41    0.56
   5   9   1    2.29    0.43
  -6  -9  -1   11.76    1.03
  -6  -9  -1    9.79    1.30
   6   9   1   10.03    0.78
  -7  -9  -1    7.57    1.16
  -7  -9  -1    8.00    1.07
   7   9   1    8.44    0.88
  -8  -9  -1    1.75    0.61
  -8  -9  -1    2.87    0.66
  -9  -9  -1   14.49    1.72
  -9  -9  -1   12.95    1.44
 -10  -9  -1    0.54    0.41
 -10  -9  -1    0.81    0.58
 -11  -9  -1    8.12    1.20
  14 -10  -1   -0.22    0.85
  14 -10  -1   -0.11    0.32
 -14  10   1    0.56    0.44
  13 -10  -1    0.49    1.02
  13 -10  -1   -0.15    0.30
 -13  10   1   -0.30    0.32
  12 -10  -1    0.17    0.34
  12 -10  -1   -0.67    0.81
 -12  10   1   -0.04    0.29
  11 -10  -1    0.87    0.96
  11 -10  -1    0.27    0.41
 -11  10   1    0.84    0.42
  10 -10  -1   -0.20    0.22
  10 -10  -1    0.03    0.81
 -10  10   1   -0.10    0.25
   9 -10  -1    1.34    1.02
   9 -10  -1    2.35    0.58
  -9  10   1    2.56    0.62
   8 -10  -1    3.17    0.70
  -8  10   1    3.56    0.70
   7 -10  -1    0.89    0.39
  -7  10   1    1.00    0.40
   6 -10  -1    0.22    0.26
  -6  10   1    0.03    0.24
   5 -10  -1    1.31    0.45
  -5  10   1    1.49    0.41
   4 -10  -1    5.71    0.83
  -4  10   1    4.66    0.68
   3 -10  -1    1.25    0.42
  -3  10   1    0.71    0.32
   2 -10  -1    6.40    0.98
   2 -10  -1    5.79    0.81
  -2  10   1    6.21    0.78
   1 -10  -1   20.89    1.30
   1 -10  -1   16.95    1.35
  -1  10   1   17.16    1.12
   0 -10  -1    5.93    0.93
   0 -10  -1    5.39    0.80
   0  10   1    5.60    0.74
  -1 -10  -1   24.01    1.63
  -1 -10  -1   24.12    1.48
   1  10   1   23.94    1.36
  -2 -10  -1    1.65    0.51
  -2 -10  -1    2.24    0.62
   2  10   1    3.49    0.61
  -3 -10  -1   33.29    1.99
  -3 -10  -1   32.76    1.81
   3  10   1   34.11    1.57
  -4 -10  -1   18.43    1.35
  -4 -10  -1   20.26    1.53
   4  10   1   18.39    1.10
  -5 -10  -1   30.29    1.76
  -5 -10  -1   27.88    1.89
   5  10   1   31.17    1.50
  -6 -10  -1    2.13    0.71
  -6 -10  -1    1.72    0.52
   6  10   1    2.36    0.49
  -7 -10  -1    1.01    0.47
  -7 -10  -1    0.04    0.36
   7  10   1    0.57    0.30
  -8 -10  -1    4.12    0.93
  -8 -10  -1    4.22    0.85
  -9 -10  -1    0.06    0.39
  -9 -10  -1    0.72    0.46
 -10 -10  -1    0.64    0.51
 -10 -10  -1    0.66    0.56
  13 -11  -1    0.72    1.11
  13 -11  -1    0.41    0.40
 -13  11   1    0.55    0.44
  12 -11  -1    0.09    0.89
  12 -11  -1    1.43    0.53
 -12  11   1    1.43    0.58
  11 -11  -1   -0.33    0.88
  11 -11  -1   -0.05    0.32
 -11  11   1   -0.09    0.31
  10 -11  -1    0.07    0.32
 -10  11   1    0.35    0.35
   9 -11  -1   10.19    1.22
  -9  11   1   10.45    1.18
   8 -11  -1    2.64    0.67
  -8  11   1    4.04    0.77
   7 -11  -1   14.09    1.19
  -7  11   1   13.23    1.10
   6 -11  -1    0.85    0.43
  -6  11   1    0.35    0.30
   5 -11  -1    4.42    0.77
  -5  11   1    5.23    0.79
   4 -11  -1   14.04    1.15
  -4  11   1   12.61    1.04
   3 -11  -1   17.96    1.31
   3 -11  -1   19.04    1.49
  -3  11   1   19.21    1.25
   2 -11  -1    7.19    0.96
   2 -11  -1    5.65    0.98
  -2  11   1    5.01    0.73
   1 -11  -1    1.89    0.55
   1 -11  -1    1.36    0.53
  -1  11   1    2.04    0.52
   0 -11  -1   36.16    1.94
   0 -11  -1   34.35    2.07
   0  11   1   35.71    1.78
  -1 -11  -1    2.26    0.65
  -1 -11  -1    2.51    0.67
   1  11   1    3.13    0.63
  -2 -11  -1   11.00    1.37
  -2 -11  -1    7.52    1.01
   2  11   1    9.46    1.02
  -3 -11  -1    0.33    0.34
  -3 -11  -1   -0.09    0.27
   3  11   1   -0.12    0.20
  -4 -11  -1   31.26    1.87
  -4 -11  -1   32.58    2.06
   4  11   1   31.55    1.56
  -5 -11  -1    2.13    0.68
  -5 -11  -1    1.71    0.56
   5  11   1    1.64    0.42
  -6 -11  -1    4.36    0.85
  -6 -11  -1    5.26    1.08
   6  11   1    4.67    0.70
  -7 -11  -1    0.83    0.50
  -7 -11  -1    1.72    0.61
   7  11   1    0.79    0.34
  -8 -11  -1    0.18    0.46
  -8 -11  -1    0.55    0.43
  -9 -11  -1    1.16    0.64
  -9 -11  -1   -0.02    0.44
  12 -12  -1   -0.05    0.35
 -12  12   1   -0.09    0.33
  11 -12  -1    1.58    0.61
 -11  12   1    0.99    0.51
  10 -12  -1    2.57    0.73
 -10  12   1    2.36    0.65
   9 -12  -1   15.37    1.35
  -9  12   1   14.99    1.26
   8 -12  -1   23.90    1.66
  -8  12   1   25.68    1.64
   7 -12  -1    0.00    0.28
  -7  12   1    0.28    0.31
   6 -12  -1   11.96    1.31
  -6  12   1   11.96    1.06
   5 -12  -1    2.53    0.67
  -5  12   1    2.63    0.59
   4 -12  -1   25.76    1.68
  -4  12   1   27.23    1.58
   3 -12  -1    4.85    0.99
   3 -12  -1    5.15    0.87
  -3  12   1    5.50    0.86
   2 -12  -1    6.55    0.98
   2 -12  -1    7.00    1.15
  -2  12   1    5.81    0.83
   1 -12  -1    1.29    0.49
   1 -12  -1    2.37    0.73
  -1  12   1    1.26    0.46
   0 -12  -1    0.97    0.53
   0 -12  -1    0.63    0.42
   0  12   1    1.05    0.41
  -1 -12  -1   -0.29    0.31
  -1 -12  -1   -0.22    0.25
   1  12   1   -0.35    0.23
  -2 -12  -1    0.02    0.34
  -2 -12  -1   -0.14    0.33
   2  12   1    0.29    0.26
  -3 -12  -1   -0.28    0.27
  -3 -12  -1   -0.04    0.33
   3  12   1   -0.15    0.20
  -4 -12  -1    3.81    0.91
  -4 -12  -1    3.65    0.85
   4  12   1    3.02    0.57
  -5 -12  -1    1.04    0.56
  -5 -12  -1    1.19    0.51
   5  12   1    1.44    0.42
  -6 -12  -1   -0.03    0.37
  -6 -12  -1   -0.07    0.32
   6  12   1   -0.10    0.21
  -7 -12  -1   -0.19    0.39
  -7 -12  -1    0.22    0.40
   7  12   1    0.25    0.29
  -8 -12  -1   -0.08    0.40
  -8 -12  -1    0.04    0.48
  11 -13  -1    0.25    0.45
 -11  13   1    0.04    0.42
  10 -13  -1    0.43    0.44
 -10  13   1    0.44    0.43
   9 -13  -1    4.97    0.93
  -9  13   1    4.94    0.90
   8 -13  -1    5.17    0.99
  -8  13   1    4.81    0.87
   7 -13  -1    0.27    0.43
  -7  13   1    0.45    0.35
   6 -13  -1    0.91    0.45
  -6  13   1   -0.13    0.26
   5 -13  -1    2.01    0.66
  -5  13   1    2.00    0.57
   4 -13  -1   -0.07    0.31
   4 -13  -1    0.48    0.43
  -4  13   1   -0.20    0.23
   3 -13  -1    3.84    0.84
   3 -13  -1    2.69    0.79
  -3  13   1    2.19    0.58
   2 -13  -1    0.23    0.35
   2 -13  -1   -0.03    0.35
  -2  13   1    0.00    0.24
   1 -13  -1   -0.18    0.29
   1 -13  -1    0.76    0.47
  -1  13   1   -0.13    0.25
   0 -13  -1    0.30    0.43
   0 -13  -1    0.90    0.48
   0  13   1    0.85    0.42
  -1 -13  -1   -0.28    0.30
  -1 -13  -1   -0.36    0.30
   1  13   1   -0.04    0.27
  -2 -13  -1    4.20    0.92
  -2 -13  -1    3.38    0.79
   2  13   1    4.80    0.75
  -3 -13  -1    0.34    0.40
  -3 -13  -1    0.11    0.37
   3  13   1    0.10    0.28
  -4 -13  -1   -0.17    0.28
  -4 -13  -1    0.31    0.41
   4  13   1    0.13    0.23
  -5 -13  -1    2.94    0.76
  -5 -13  -1    2.59    0.78
   5  13   1    1.89    0.50
  -6 -13  -1    4.00    1.01
  -6 -13  -1    6.21    1.08
   6  13   1    5.17    0.78
  10 -14  -1    0.25    0.43
 -10  14   1    0.24    0.41
   9 -14  -1   -0.27    0.36
  -9  14   1    0.50    0.43
   8 -14  -1    0.77    0.47
  -8  14   1    0.51    0.44
   7 -14  -1    5.21    1.01
  -7  14   1    4.47    0.85
   6 -14  -1    4.53    0.92
  -6  14   1    4.59    0.87
   5 -14  -1    0.20    0.42
   5 -14  -1    0.17    0.39
  -5  14   1    0.53    0.39
   4 -14  -1    0.43    0.41
   4 -14  -1    0.37    0.42
  -4  14   1    0.20    0.34
   3 -14  -1    0.21    0.42
   3 -14  -1    0.01    0.35
  -3  14   1    0.06    0.30
   2 -14  -1    2.36    0.71
   2 -14  -1    0.89    0.59
  -2  14   1    2.30    0.64
   1 -14  -1    1.62    0.59
   1 -14  -1    0.13    0.41
  -1  14   1    0.22    0.36
   0 -14  -1    1.09    0.56
   0 -14  -1    0.91    0.56
   0  14   1    1.37    0.54
  -1 -14  -1    0.27    0.43
  -1 -14  -1   -0.14    0.35
   1  14   1    0.01    0.26
  -2 -14  -1    6.86    1.16
  -2 -14  -1    6.21    1.15
   2  14   1    8.53    1.03
  -3 -14  -1    0.39    0.48
  -3 -14  -1    0.45    0.41
   3  14   1    0.00    0.26
  -4 -14  -1    3.70    0.96
  -4 -14  -1    2.16    0.73
   4  14   1    3.18    0.63
   8 -15  -1    3.07    0.81
  -8  15   1    1.76    0.65
   7 -15  -1    2.18    0.74
  -7  15   1    2.73    0.73
   6 -15  -1    9.84    1.37
   6 -15  -1    5.78    1.19
  -6  15   1    5.43    0.96
   5 -15  -1    0.26    0.46
   5 -15  -1   -0.40    0.38
  -5  15   1   -0.13    0.32
   4 -15  -1    0.87    0.52
   4 -15  -1    0.21    0.46
  -4  15   1    0.52    0.41
   3 -15  -1    7.51    1.33
   3 -15  -1   11.23    1.47
  -3  15   1    8.64    1.15
   2 -15  -1    0.56    0.51
   2 -15  -1    0.67    0.50
  -2  15   1    1.31    0.52
   1 -15  -1    8.17    1.35
   1 -15  -1    9.15    1.32
  -1  15   1   10.44    1.24
   0 -15  -1   -0.33    0.38
   0 -15  -1   -0.45    0.35
   0  15   1   -0.30    0.28
  -1 -15  -1    9.15    1.41
  -1 -15  -1    8.18    1.35
   1  15   1    9.66    1.16
  -2 -15  -1    0.49    0.54
  -2 -15  -1    1.25    0.61
   2  15   1    1.57    0.51
   0  17  -2    1.02    0.54
   0 -17   2    1.59    0.67
   0 -17   2    2.03    0.72
  -1  17  -2    3.41    0.83
   1 -17   2    3.80    0.93
   1 -17   2    5.04    1.09
  -2  17  -2   12.69    1.48
   2 -17   2   11.44    1.52
   2 -17   2   10.96    1.55
  -3  17  -2    0.65    0.46
   3 -17   2   -0.16    0.41
   3 -17   2    0.38    0.49
  -4  17  -2    0.52    0.44
   4 -17   2    2.15    0.74
   4 -17   2    1.78    0.73
   3  16  -2    0.66    0.37
  -3 -16   2    0.29    0.39
  -3 -16   2   -0.01    0.40
   2  16  -2    7.37    1.11
  -2 -16   2    6.14    1.19
  -2 -16   2    9.49    1.46
   1  16  -2    0.50    0.40
  -1 -16   2    1.12    0.57
  -1 -16   2    0.33    0.46
   0  16  -2    3.08    0.73
   0 -16   2    4.98    1.05
   0 -16   2    2.91    0.81
  -1  16  -2    0.47    0.34
   1 -16   2    0.00    0.35
   1 -16   2   -0.05    0.38
  -2  16  -2    1.10    0.45
   2 -16   2    0.83    0.49
   2 -16   2    0.29    0.40
  -3  16  -2   -0.20    0.28
   3 -16   2    0.19    0.42
   3 -16   2    0.24    0.37
  -4  16  -2    0.96    0.46
   4 -16   2    1.05    0.55
   4 -16   2    0.93    0.50
  -5  16  -2    0.40    0.39
   5 -16   2    0.89    0.53
   5 -16   2    1.00    0.56
  -6  16  -2    0.06    0.40
   6 -16   2    0.27    0.41
   6 -16   2    0.15    0.43
  -7  16  -2    5.27    0.99
   7 -16   2    5.31    1.03
  -8  16  -2    0.51    0.44
   8 -16   2    1.66    0.71
   6  15  -2    0.77    0.39
  -6 -15   2    0.48    0.48
  -6 -15   2    1.05    0.57
   5  15  -2   -0.01    0.31
  -5 -15   2    0.11    0.41
  -5 -15   2    0.32    0.44
   4  15  -2    0.07    0.28
  -4 -15   2    0.27    0.36
  -4 -15   2   -0.05    0.36
   3  15  -2    1.11    0.47
  -3 -15   2    1.58    0.63
  -3 -15   2    1.08    0.56
   2  15  -2    0.01    0.33
  -2 -15   2    0.22    0.38
  -2 -15   2   -0.09    0.32
   1  15  -2    0.28    0.41
  -1 -15   2    0.19    0.31
  -1 -15   2   -0.14    0.33
   0  15  -2    8.66    1.16
   0 -15   2    9.72    1.34
   0 -15   2    9.89    1.31
  -1  15  -2   -0.06    0.26
   1 -15   2    0.32    0.32
   1 -15   2    0.20    0.34
  -2  15  -2    6.36    1.01
   2 -15   2    4.68    0.96
   2 -15   2    6.42    1.04
  -3  15  -2    0.10    0.31
   3 -15   2    0.17    0.37
   3 -15   2    0.25    0.35
  -4  15  -2    8.78    1.18
   4 -15   2    7.86    1.19
   4 -15   2    7.30    1.18
  -5  15  -2    0.59    0.43
   5 -15   2    0.71    0.48
   5 -15   2    0.21    0.38
  -6  15  -2    8.54    1.21
   6 -15   2    8.01    1.21
  -7  15  -2    0.30    0.38
   7 -15   2    0.74    0.48
  -8  15  -2    5.80    0.99
   8 -15   2    8.40    1.27
  -9  15  -2    1.08    0.57
   9 -15   2    0.81    0.55
   7  14  -2    1.11    0.43
  -7 -14   2    0.17    0.42
  -7 -14   2    0.12    0.46
   6  14  -2    1.67    0.47
  -6 -14   2    1.76    0.63
  -6 -14   2    1.55    0.63
   5  14  -2    1.42    0.48
  -5 -14   2    1.78    0.61
  -5 -14   2    1.30    0.56
   4  14  -2    5.05    0.79
  -4 -14   2    5.38    1.01
  -4 -14   2    6.02    1.04
   3  14  -2   -0.04    0.28
  -3 -14   2    0.01    0.28
  -3 -14   2    0.41    0.39
   2  14  -2    0.78    0.45
  -2 -14   2    2.15    0.67
  -2 -14   2    0.52    0.41
   1  14  -2    0.64    0.38
  -1 -14   2    0.25    0.38
  -1 -14   2    0.65    0.41
   0  14  -2    7.60    0.98
   0 -14   2   11.52    1.36
   0 -14   2    9.09    1.24
  -1  14  -2    0.05    0.24
   1 -14   2    0.22    0.36
   1 -14   2   -0.15    0.27
  -2  14  -2   28.91    1.77
   2 -14   2   31.55    1.88
   2 -14   2   31.70    1.98
  -3  14  -2    5.16    0.86
   3 -14   2    5.23    0.95
   3 -14   2    4.05    0.79
  -4  14  -2   29.29    1.77
   4 -14   2   29.77    1.94
   4 -14   2   28.25    1.82
  -5  14  -2    6.69    0.97
   5 -14   2    6.06    0.96
  -6  14  -2   17.31    1.36
   6 -14   2   15.46    1.35
  -7  14  -2   16.30    1.35
   7 -14   2   15.35    1.34
  -8  14  -2    8.64    1.19
   8 -14   2    8.02    1.21
  -9  14  -2   11.16    1.39
   9 -14   2   10.86    1.39
 -10  14  -2    0.07    0.35
  10 -14   2   -0.02    0.37
 -11  14  -2    6.72    1.11
  11 -14   2    8.89    1.29
   9  13  -2    2.59    0.57
  -9 -13   2    1.44    0.70
  -9 -13   2    2.04    0.71
   8  13  -2   12.48    1.04
  -8 -13   2   15.42    1.71
  -8 -13   2   11.05    1.50
   7  13  -2    5.25    0.81
  -7 -13   2    5.71    0.99
  -7 -13   2    4.61    0.97
   6  13  -2    4.40    0.76
  -6 -13   2    3.58    0.86
  -6 -13   2    4.58    0.93
   5  13  -2   18.44    1.23
  -5 -13   2   17.36    1.39
  -5 -13   2   15.51    1.40
   4  13  -2    2.27    0.52
  -4 -13   2    3.27    0.79
  -4 -13   2    2.25    0.67
   3  13  -2   14.19    1.16
  -3 -13   2   15.17    1.32
  -3 -13   2   15.72    1.28
   2  13  -2    1.27    0.49
  -2 -13   2    0.87    0.46
  -2 -13   2    1.01    0.46
   1  13  -2   28.23    1.65
  -1 -13   2   28.03    1.77
  -1 -13   2   27.90    1.73
   0  13  -2    0.78    0.41
   0 -13   2    0.22    0.35
   0 -13   2    1.91    0.60
  -1  13  -2   29.52    1.68
   1 -13   2   29.17    1.81
   1 -13   2   29.10    1.76
  -2  13  -2    2.90    0.63
   2 -13   2    2.65    0.66
   2 -13   2    3.65    0.81
  -3  13  -2   49.59    2.37
   3 -13   2   54.69    2.51
   3 -13   2   51.42    2.58
  -4  13  -2    1.21    0.45
   4 -13   2    0.68    0.42
  -5  13  -2   28.63    1.72
   5 -13   2   30.09    1.80
  -6  13  -2    6.32    0.96
   6 -13   2    4.74    0.85
  -7  13  -2    4.73    0.89
   7 -13   2    4.47    0.82
  -8  13  -2   10.93    1.32
   8 -13   2    9.83    1.22
  -9  13  -2    0.42    0.35
   9 -13   2    0.52    0.44
 -10  13  -2    0.58    0.41
  10 -13   2    0.11    0.38
  10 -13   2   -0.70    0.69
 -11  13  -2    2.79    0.69
  11 -13   2    2.19    0.69
  11 -13   2    1.05    1.28
 -12  13  -2    0.20    0.35
  12 -13   2    0.07    1.08
  12 -13   2   -0.38    0.29
 -10 -12   2    0.11    0.39
   9  12  -2    9.65    1.08
  -9 -12   2    9.30    1.30
  -9 -12   2    9.14    1.35
   8  12  -2    0.03    0.22
  -8 -12   2   -0.26    0.26
  -8 -12   2   -0.21    0.32
   7  12  -2    8.11    0.92
  -7 -12   2    8.83    1.31
  -7 -12   2    9.68    1.23
   6  12  -2   -0.01    0.21
  -6 -12   2   -0.25    0.27
  -6 -12   2   -0.05    0.29
   5  12  -2   12.77    0.99
  -5 -12   2   13.85    1.45
  -5 -12   2   13.04    1.24
   4  12  -2    3.63    0.67
  -4 -12   2    3.39    0.73
  -4 -12   2    3.15    0.67
   3  12  -2   18.11    1.26
  -3 -12   2   18.40    1.32
  -3 -12   2   15.63    1.29
   2  12  -2    0.11    0.28
  -2 -12   2    0.48    0.35
  -2 -12   2    0.25    0.31
   1  12  -2   54.20    2.37
  -1 -12   2   51.80    2.50
  -1 -12   2   58.89    2.55
   0  12  -2   22.78    1.42
   0 -12   2   25.38    1.61
   0 -12   2   27.92    1.61
  -1  12  -2    7.72    0.92
   1 -12   2    9.57    1.16
   1 -12   2    7.39    0.94
  -2  12  -2   10.69    0.95
   2 -12   2   12.63    1.05
   2 -12   2   11.30    1.29
  -3  12  -2    0.09    0.23
   3 -12   2    0.16    0.29
   3 -12   2   -0.09    0.22
  -4  12  -2    2.24    0.54
   4 -12   2    2.87    0.65
  -5  12  -2    0.34    0.29
   5 -12   2    0.26    0.32
  -6  12  -2    0.32    0.30
   6 -12   2    0.43    0.31
  -7  12  -2    0.21    0.31
   7 -12   2    0.03    0.31
  -8  12  -2   -0.10    0.25
   8 -12   2   -0.10    0.26
  -9  12  -2    5.45    0.90
   9 -12   2    1.89    1.32
   9 -12   2    4.11    0.80
 -10  12  -2    0.29    0.34
  10 -12   2   -0.27    0.27
  10 -12   2   -0.07    0.88
 -11  12  -2    2.56    0.68
  11 -12   2    4.26    0.86
  11 -12   2    0.19    0.98
 -12  12  -2    0.46    0.41
  12 -12   2   -0.25    0.34
  12 -12   2    0.09    0.98
 -13  12  -2    4.80    0.92
  13 -12   2    4.10    0.93
 -11 -11   2    1.39    0.58
 -10 -11   2    3.95    0.84
   9  11  -2   -0.11    0.21
  -9 -11   2    0.02    0.36
  -9 -11   2    0.03    0.34
   8  11  -2    4.75    0.73
  -8 -11   2    5.65    0.96
  -8 -11   2    5.65    0.92
   7  11  -2    0.56    0.30
  -7 -11   2    1.23    0.47
  -7 -11   2    0.65    0.45
   6  11  -2   11.74    0.91
  -6 -11   2   10.97    1.20
  -6 -11   2   11.51    1.35
   5  11  -2    0.31    0.24
  -5 -11   2    0.34    0.31
  -5 -11   2    0.03    0.28
   4  11  -2   30.42    1.59
  -4 -11   2   30.23    1.76
  -4 -11   2   29.99    1.69
   3  11  -2    0.48    0.32
  -3 -11   2    0.35    0.32
  -3 -11   2    0.39    0.32
   2  11  -2    5.26    0.76
  -2 -11   2    5.67    0.85
  -2 -11   2    4.04    0.70
   1  11  -2    6.24    0.79
  -1 -11   2    8.34    0.98
  -1 -11   2    7.81    0.99
   0  11  -2    1.17    0.37
   0 -11   2    1.09    0.27
   0 -11   2    1.19    0.41
   0 -11   2    0.74    0.39
  -1  11  -2    0.51    0.31
   1 -11   2    0.33    0.30
   1 -11   2    0.16    0.18
   1 -11   2    0.28    0.25
  -2  11  -2    0.27    0.27
   2 -11   2    0.01    0.25
   2 -11   2    0.43    0.31
   2 -11   2    0.56    0.22
  -3  11  -2    1.29    0.41
   3 -11   2    1.59    0.46
   3 -11   2    2.46    0.43
  -4  11  -2    0.06    0.22
   4 -11   2    0.37    0.30
   4 -11   2    0.21    0.18
  -5  11  -2    8.67    0.98
   5 -11   2   13.11    1.03
  -6  11  -2    1.64    0.47
   6 -11   2    1.33    0.43
  -7  11  -2   16.32    1.19
   7 -11   2   16.62    1.22
   7 -11   2   11.15    2.67
  -8  11  -2    5.01    0.80
   8 -11   2    4.64    1.79
   8 -11   2    4.70    0.79
  -9  11  -2    2.67    0.63
   9 -11   2    0.35    0.96
   9 -11   2    3.26    0.70
 -10  11  -2    5.80    0.88
  10 -11   2    2.80    1.47
  10 -11   2    6.20    0.96
 -11  11  -2    1.56    0.52
  11 -11   2    0.39    0.99
  11 -11   2    1.44    0.52
 -12  11  -2    4.41    0.88
  12 -11   2    0.97    1.14
  12 -11   2    3.81    0.80
 -13  11  -2    0.21    0.36
  13 -11   2    0.13    0.36
  13 -11   2   -0.08    0.81
 -12 -10   2    4.16    0.91
 -11 -10   2    3.33    0.81
 -10 -10   2    0.87    0.43
   9  10  -2    9.55    0.84
  -9 -10   2    8.96    1.17
  -9 -10   2    7.79    1.15
   8  10  -2    1.68    0.42
  -8 -10   2    2.40    0.61
  -8 -10   2    2.03    0.60
   7  10  -2   -0.10    0.19
  -7 -10   2   -0.06    0.25
  -7 -10   2    0.11    0.28
   6  10  -2    2.08    0.45
  -6 -10   2    1.60    0.51
  -6 -10   2    1.81    0.55
   5  10  -2    0.92    0.33
  -5 -10   2    0.44    0.33
  -5 -10   2    1.32    0.47
   4  10  -2    0.91    0.35
  -4 -10   2    1.50    0.38
  -4 -10   2    1.32    0.44
  -4 -10   2    0.10    0.23
   3  10  -2    2.52    0.54
  -3 -10   2    2.50    0.53
  -3 -10   2    1.75    0.48
  -3 -10   2    2.22    0.43
   2  10  -2    1.94    0.45
  -2 -10   2    1.56    0.42
  -2 -10   2    1.21    0.33
  -2 -10   2    1.38    0.43
   1  10  -2    1.24    0.37
  -1 -10   2    1.27    0.41
  -1 -10   2    0.77    0.34
   0  10  -2    5.88    0.73
   0 -10   2    6.29    0.83
   0 -10   2    7.90    0.88
  -1  10  -2    0.19    0.21
   1 -10   2    0.15    0.22
   1 -10   2   -0.08    0.13
   1 -10   2    0.02    0.20
  -2  10  -2    3.97    0.62
   2 -10   2    4.13    0.58
   2 -10   2    3.45    0.59
   2 -10   2    3.06    0.60
  -3  10  -2   13.13    0.96
   3 -10   2   13.62    0.87
   3 -10   2   14.31    1.02
  -4  10  -2   37.04    1.74
   4 -10   2   33.89    1.70
  -5  10  -2    4.87    0.73
   5 -10   2    5.91    0.78
   5 -10   2    4.75    0.63
   6 -10   2   13.89    1.03
   6 -10   2   13.17    0.91
   6 -10   2   10.32    2.31
  -7  10  -2    0.32    0.30
   7 -10   2    0.15    0.25
   7 -10   2   -0.38    0.58
  -8  10  -2   44.74    2.12
   8 -10   2   43.97    2.11
  -9  10  -2   -0.17    0.24
   9 -10   2   -0.06    0.23
   9 -10   2    0.11    0.72
 -10  10  -2   13.32    1.14
  10 -10   2   13.30    1.14
 -11  10  -2    0.29    0.33
  11 -10   2    0.28    0.36
  11 -10   2    0.76    0.96
 -12  10  -2    5.68    0.96
  12 -10   2    1.63    1.31
  12 -10   2    4.71    0.84
 -13  10  -2   12.90    1.47
  13 -10   2   11.32    1.35
 -14  10  -2    0.70    0.50
  14 -10   2    0.59    0.49
  14 -10   2    0.64    1.09
 -12  -9   2    0.52    0.42
 -11  -9   2    0.06    0.36
 -10  -9   2    2.08    0.56
  -9  -9   2    1.56    0.50
   8   9  -2   -0.08    0.15
  -8  -9   2   -0.21    0.22
  -8  -9   2    0.51    0.40
   7   9  -2   -0.21    0.15
  -7  -9   2   -0.17    0.18
  -7  -9   2    0.55    0.35
   6   9  -2   11.02    0.80
  -6  -9   2   12.37    1.07
  -6  -9   2   12.92    1.00
   5   9  -2    3.90    0.58
  -5  -9   2    3.36    0.57
  -5  -9   2    2.69    0.58
  -5  -9   2    2.97    0.49
   4   9  -2   36.75    1.65
  -4  -9   2   35.67    1.54
  -4  -9   2   36.50    1.72
  -4  -9   2   35.21    1.78
   3   9  -2    0.13    0.20
  -3  -9   2    0.11    0.16
  -3  -9   2   -0.05    0.16
  -3  -9   2   -0.04    0.17
   2   9  -2   62.44    2.37
  -2  -9   2   62.96    2.50
  -2  -9   2   62.50    2.44
  -2  -9   2   62.97    2.26
   1   9  -2    4.07    0.59
  -1  -9   2    4.35    0.64
  -1  -9   2    2.60    0.52
   0   9  -2   32.20    1.54
   0  -9   2   34.93    1.67
   0  -9   2   37.76    1.50
   0  -9   2   37.08    1.64
  -1   9  -2   26.17    1.29
   1  -9   2   23.87    1.14
   1  -9   2   24.86    1.30
   1  -9   2   24.39    1.35
  -2   9  -2   22.27    1.20
   2  -9   2   21.88    1.08
   2  -9   2   22.25    1.22
  -3   9  -2   48.63    2.03
   3  -9   2   51.31    1.92
   3  -9   2   51.25    2.09
  -4   9  -2    9.75    0.79
   4  -9   2   10.76    0.84
   4  -9   2    8.29    0.65
  -5   9  -2   24.98    1.34
   5  -9   2   25.65    2.75
   5  -9   2   24.63    1.35
   5  -9   2   25.40    1.24
  -6   9  -2    3.25    0.56
   6  -9   2    3.86    0.61
   6  -9   2    4.22    0.58
   6  -9   2    4.21    1.43
  -7   9  -2   18.47    1.18
   7  -9   2   20.67    1.13
   7  -9   2   14.43    2.15
   7  -9   2   17.02    1.14
  -8   9  -2    0.34    0.31
   8  -9   2   -0.34    0.47
   8  -9   2    0.57    0.33
  -9   9  -2   20.97    1.36
   9  -9   2   17.98    2.59
   9  -9   2   25.45    1.45
 -10   9  -2    0.75    0.38
  10  -9   2    0.58    0.36
  10  -9   2    0.31    0.80
 -11   9  -2    7.60    0.98
  11  -9   2    3.47    1.52
  11  -9   2    7.83    1.00
 -12   9  -2    1.33    0.52
  12  -9   2    1.04    0.49
  12  -9   2    1.05    1.02
 -13   9  -2    0.90    0.49
  13  -9   2    2.51    0.66
  13  -9   2    0.49    0.90
 -14   9  -2    0.27    0.37
  14  -9   2   -0.21    0.79
  14  -9   2   -0.03    0.32
  13   8  -2    0.00    0.79
 -13  -8   2   -0.06    0.32
 -12  -8   2    3.79    0.82
 -11  -8   2    0.26    0.34
 -10  -8   2   10.36    1.15
  -9  -8   2    2.44    0.59
   8   8  -2   -0.03    0.17
  -8  -8   2   -0.07    0.22
  -8  -8   2    0.06    0.31
   7   8  -2    6.90    0.75
  -7  -8   2    6.60    0.83
  -7  -8   2    7.83    0.80
  -7  -8   2    5.76    0.82
   6   8  -2    0.34    0.20
  -6  -8   2    0.33    0.26
  -6  -8   2    0.57    0.34
  -6  -8   2    0.26    0.20
   5   8  -2    3.68    0.49
  -5  -8   2    4.14    0.66
  -5  -8   2    4.61    0.56
  -5  -8   2    4.48    0.65
   4   8  -2    1.11    0.30
  -4  -8   2    1.14    0.36
  -4  -8   2    1.35    0.31
  -4  -8   2    0.85    0.30
   3   8  -2   17.44    1.00
  -3  -8   2   17.38    0.90
  -3  -8   2   17.26    1.03
  -3  -8   2   17.09    1.07
   2   8  -2   11.39    0.76
  -2  -8   2   12.02    0.82
  -2  -8   2   10.29    0.68
  -2  -8   2   11.53    0.83
   1   8  -2   19.60    1.06
  -1  -8   2   20.54    0.99
  -1  -8   2   21.70    1.16
  -1  -8   2   20.84    1.11
   0   8  -2    2.01    0.40
   0  -8   2    2.70    0.47
   0  -8   2    2.48    0.39
   0  -8   2    3.08    0.50
  -1   8  -2   76.62    2.68
   1  -8   2   79.90    2.75
   1  -8   2   76.09    2.76
   1  -8   2   78.51    2.57
  -2   8  -2    5.64    0.66
   2  -8   2    5.55    0.65
   2  -8   2    5.60    0.48
  -3   8  -2   51.43    2.00
   3  -8   2   49.91    2.00
   3  -8   2   51.60    1.87
  -4   8  -2   42.79    1.77
   4  -8   2   41.24    1.78
   4  -8   2   41.94    1.64
   4  -8   2   41.96    3.28
  -5   8  -2    8.93    0.73
   5  -8   2    8.98    0.65
   5  -8   2    9.40    2.03
   5  -8   2    7.22    0.79
  -6   8  -2    4.73    0.63
   6  -8   2    5.21    0.66
   6  -8   2   10.38    2.00
   6  -8   2    5.65    0.70
  -7   8  -2    5.03    0.70
   7  -8   2    3.07    1.37
   7  -8   2    5.99    0.74
   7  -8   2    3.34    0.58
  -8   8  -2   11.97    0.95
   8  -8   2   11.94    0.84
   8  -8   2   11.25    0.91
   8  -8   2   11.90    2.31
  -9   8  -2    0.96    0.38
   9  -8   2    0.61    0.33
   9  -8   2    0.02    0.63
 -10   8  -2    2.08    0.53
  10  -8   2    2.03    0.53
 -11   8  -2    0.41    0.34
  11  -8   2   -0.27    0.22
  11  -8   2    0.03    0.66
 -12   8  -2    3.43    0.73
  12  -8   2    2.60    0.66
 -13   8  -2    0.24    0.31
  13  -8   2    0.06    0.71
  13  -8   2    0.00    0.30
 -14   8  -2    0.17    0.36
  14  -8   2   -0.29    0.31
  14  -8   2    0.18    0.92
 -15   8  -2    2.47    0.68
  15  -8   2    2.81    0.79
  14   7  -2    1.18    0.54
  14   7  -2    0.14    0.74
 -14  -7   2    0.41    0.43
  13   7  -2    0.67    0.93
 -13  -7   2    1.06    0.50
 -12  -7   2    1.96    0.62
 -11  -7   2   20.79    1.43
 -10  -7   2   -0.03    0.26
  -9  -7   2   18.40    1.24
   8   7  -2    4.00    0.57
  -8  -7   2    3.42    0.57
  -8  -7   2    3.62    0.61
   7   7  -2    6.40    0.68
  -7  -7   2    7.23    0.94
  -7  -7   2    5.70    0.76
  -7  -7   2    5.64    0.64
   6   7  -2   15.64    0.85
  -6  -7   2   13.50    1.02
  -6  -7   2   13.98    0.84
  -6  -7   2   13.57    0.94
   5   7  -2   22.53    1.07
  -5  -7   2   21.88    1.19
  -5  -7   2   23.99    1.10
  -5  -7   2   23.55    1.31
   4   7  -2    7.90    0.60
  -4  -7   2    7.37    0.76
  -4  -7   2    6.71    0.53
  -4  -7   2    7.48    0.68
   3   7  -2   17.06    0.93
  -3  -7   2   16.50    0.83
  -3  -7   2   16.76    0.95
  -3  -7   2   15.49    0.96
   2   7  -2    0.73    0.25
  -2  -7   2    0.57    0.24
  -2  -7   2    0.79    0.27
  -2  -7   2    0.99    0.25
   1   7  -2    4.10    0.49
  -1  -7   2    6.07    0.67
  -1  -7   2    5.20    0.43
  -1  -7   2    5.98    0.65
   0   7  -2   49.68    1.87
   0  -7   2   52.45    1.95
   0  -7   2   51.95    1.79
   0  -7   2   51.90    1.91
  -1   7  -2    1.41    0.31
   1  -7   2    2.14    0.39
   1  -7   2    1.42    0.27
  -2   7  -2   12.07    0.75
   2  -7   2   11.91    0.75
   2  -7   2   10.98    0.64
  -3   7  -2    0.15    0.16
   3  -7   2    0.33    0.59
   3  -7   2   -0.03    0.10
   3  -7   2   -0.12    0.13
  -4   7  -2   -0.07    0.15
   4  -7   2    0.17    0.20
   4  -7   2   -0.14    0.10
   4  -7   2    0.48    0.58
  -5   7  -2    4.19    0.57
   5  -7   2    2.77    0.48
   5  -7   2    4.78    1.32
   5  -7   2    3.75    0.49
  -6   7  -2    2.55    0.49
   6  -7   2    2.81    0.47
   6  -7   2    1.53    0.83
  -7   7  -2    0.12    0.21
   7  -7   2    1.12    0.80
   7  -7   2    0.01    0.18
   7  -7   2   -0.10    0.12
  -8   7  -2   21.64    1.25
   8  -7   2   24.02    1.29
   8  -7   2   23.49    1.19
   8  -7   2   16.10    2.14
  -9   7  -2    0.23    0.25
   9  -7   2    0.12    0.23
   9  -7   2   -0.06    0.22
   9  -7   2   -0.11    0.48
 -10   7  -2    0.14    0.26
  10  -7   2    0.45    0.31
  10  -7   2    0.21    0.66
 -11   7  -2    7.81    1.02
  11  -7   2    7.78    0.98
 -12   7  -2    2.20    0.61
  12  -7   2    0.52    0.84
  12  -7   2    1.86    0.52
 -13   7  -2    1.88    0.57
  13  -7   2    0.26    0.75
  13  -7   2    0.55    0.37
 -14   7  -2    3.55    0.82
  14  -7   2    3.20    0.75
  14  -7   2    0.72    0.94
 -15   7  -2    0.87    0.53
  15  -7   2    1.51    0.58
  15  -7   2   -0.28    0.74
  14   6  -2    0.49    0.41
  14   6  -2    0.27    0.72
 -14  -6   2    0.27    0.37
  13   6  -2    0.48    0.85
 -13  -6   2    0.98    0.50
  12   6  -2    3.10    1.37
 -12  -6   2    2.72    0.68
 -11  -6   2   -0.05    0.26
 -10  -6   2    0.78    0.35
  -9  -6   2   -0.17    0.22
  -8  -6   2    7.11    0.62
  -8  -6   2    6.63    0.80
   7   6  -2    0.38    0.21
  -7  -6   2    0.23    0.26
  -7  -6   2    0.27    0.18
  -7  -6   2    0.02    0.20
   6   6  -2    1.86    0.33
  -6  -6   2    1.80    0.41
  -6  -6   2    1.77    0.34
  -6  -6   2    1.26    0.37
   5   6  -2   44.09    1.63
  -5  -6   2   43.38    1.88
  -5  -6   2   47.51    1.68
  -5  -6   2   43.82    1.78
   4   6  -2    1.53    0.29
  -4  -6   2    2.06    0.37
  -4  -6   2    1.78    0.31
  -4  -6   2    1.83    0.40
   3   6  -2    0.98    0.27
  -3  -6   2    1.24    0.27
  -3  -6   2    1.50    0.27
  -3  -6   2    1.36    0.33
   2   6  -2    8.35    0.57
  -2  -6   2    8.35    0.58
  -2  -6   2    7.07    0.48
  -2  -6   2    8.16    0.59
   1   6  -2    6.80    0.51
  -1  -6   2    6.99    0.45
  -1  -6   2    5.91    0.49
  -1  -6   2    5.98    0.50
   0   6  -2  143.01    4.21
   0  -6   2  141.74    4.12
   0  -6   2  139.34    4.24
   0  -6   2  147.17    4.25
  -1   6  -2   19.52    0.91
   1  -6   2   18.69    0.82
   1  -6   2   17.58    0.89
  -2   6  -2    6.13    0.49
   2  -6   2    6.77    0.53
   2  -6   2    6.66    1.37
   2  -6   2    6.41    0.44
  -3   6  -2   57.52    2.00
   3  -6   2   58.76    1.91
   3  -6   2   57.77    2.01
   3  -6   2   52.55    3.23
  -4   6  -2    2.27    0.39
   4  -6   2    2.75    0.43
   4  -6   2    3.27    1.01
   4  -6   2    2.45    0.34
  -5   6  -2   36.99    1.54
   5  -6   2   39.79    2.80
   5  -6   2   35.05    1.51
   5  -6   2   37.37    1.46
  -6   6  -2    0.09    0.16
   6  -6   2    0.08    0.12
   6  -6   2   -0.01    0.14
   6  -6   2    0.02    0.43
  -7   6  -2    0.51    0.27
   7  -6   2    0.51    0.61
   7  -6   2    0.07    0.20
   7  -6   2    0.19    0.15
  -8   6  -2    0.46    0.30
   8  -6   2   -0.09    0.43
   8  -6   2    0.62    0.21
   8  -6   2    0.96    0.32
  -9   6  -2    4.10    0.66
   9  -6   2    4.23    0.60
   9  -6   2    4.86    0.69
 -10   6  -2    4.77    0.73
  10  -6   2    6.23    0.84
 -11   6  -2    5.74    0.85
  11  -6   2    5.29    0.79
 -12   6  -2    0.12    0.30
  12  -6   2   -0.06    0.55
  12  -6   2    0.24    0.28
 -13   6  -2    1.37    0.49
  13  -6   2    2.03    1.17
  13  -6   2    2.46    0.65
 -14   6  -2    3.04    0.72
  14  -6   2    2.77    0.69
  14  -6   2    3.73    1.55
 -15   6  -2   -0.07    0.36
  15  -6   2    0.39    0.77
  15  -6   2    0.31    0.41
  15   5  -2    0.04    0.35
  15   5  -2   -0.06    0.64
 -15  -5   2   -0.12    0.34
  14   5  -2    0.01    0.32
  14   5  -2    0.23    0.74
 -14  -5   2    0.12    0.34
  13   5  -2    0.55    0.35
  13   5  -2    0.03    0.57
 -13  -5   2   -0.24    0.27
  12   5  -2    0.13    0.54
 -12  -5   2   -0.12    0.25
 -11  -5   2    5.00    0.80
 -10  -5   2    0.67    0.36
  -9  -5   2    0.17    0.17
  -9  -5   2   -0.15    0.18
  -8  -5   2    0.53    0.29
  -8  -5   2    0.82    0.27
   7   5  -2    8.43    0.60
  -7  -5   2   10.02    0.66
  -7  -5   2    8.82    0.72
   6   5  -2   13.22    0.71
  -6  -5   2   12.79    0.91
  -6  -5   2   12.12    0.81
  -6  -5   2   13.07    0.73
   5   5  -2    2.61    0.35
  -5  -5   2    3.15    0.49
  -5  -5   2    3.91    0.50
  -5  -5   2    2.91    0.37
   4   5  -2    4.03    0.43
  -4  -5   2    3.66    0.39
  -4  -5   2    3.57    0.46
  -4  -5   2    3.04    0.46
   3   5  -2   25.54    1.07
  -3  -5   2   23.31    1.11
  -3  -5   2   26.03    1.09
  -3  -5   2   26.12    1.01
   2   5  -2   13.35    0.68
  -2  -5   2   13.95    0.71
  -2  -5   2   13.24    0.72
  -2  -5   2   12.81    0.63
   1   5  -2  153.09    4.32
  -1  -5   2  146.73    4.33
  -1  -5   2  150.51    4.24
  -1  -5   2  150.40    4.34
   0   5  -2    0.31    0.16
   0  -5   2    0.23    0.15
   0  -5   2    0.69    0.20
   0  -5   2    0.31    0.12
  -1   5  -2   48.55    1.66
   1  -5   2   49.03    1.59
   1  -5   2   49.64    1.68
  -2   5  -2   39.87    1.42
   2  -5   2   39.49    1.43
   2  -5   2   39.86    1.35
   2  -5   2   37.12    2.41
  -3   5  -2   44.82    1.60
   3  -5   2   42.93    1.58
   3  -5   2   43.89    1.51
   3  -5   2   45.45    2.75
  -4   5  -2   60.40    2.12
   4  -5   2   70.49    3.51
   4  -5   2   60.51    2.13
   4  -5   2   62.50    2.06
  -5   5  -2   17.90    0.92
   5  -5   2   13.45    1.55
   5  -5   2   18.51    0.86
   5  -5   2   19.69    0.94
  -6   5  -2   30.40    1.34
   6  -5   2   30.03    1.25
   6  -5   2   28.42    1.30
   6  -5   2   29.10    2.31
  -7   5  -2    3.44    0.53
   7  -5   2    4.83    0.59
   7  -5   2    3.11    0.96
  -8   5  -2   17.83    1.05
   8  -5   2   14.60    0.90
   8  -5   2   17.75    1.89
   8  -5   2   16.58    1.01
  -9   5  -2    1.61    0.41
   9  -5   2    3.01    0.52
   9  -5   2    3.40    1.17
   9  -5   2    2.86    0.49
 -10   5  -2    1.25    0.38
  10  -5   2    2.19    0.48
  10  -5   2    2.28    1.04
  10  -5   2    1.68    0.40
 -11   5  -2    2.18    0.53
  11  -5   2    3.70    1.39
  11  -5   2    1.20    0.43
 -12   5  -2    3.77    0.74
  12  -5   2    4.20    0.78
  12  -5   2    2.21    1.15
 -13   5  -2    0.00    0.28
  13  -5   2   -0.10    0.27
  13  -5   2    0.31    0.75
 -14   5  -2    1.87    0.55
  14  -5   2    1.28    0.53
  14  -5   2    1.74    1.14
 -15   5  -2   -0.19    0.28
  15  -5   2    0.01    0.33
  15  -5   2   -0.01    0.63
  15   4  -2    2.28    0.65
  15   4  -2    1.48    1.12
 -15  -4   2    1.59    0.59
  14   4  -2    0.97    0.44
  14   4  -2    1.49    1.03
 -14  -4   2    0.73    0.46
  13   4  -2    0.51    0.33
  13   4  -2    0.76    0.74
 -13  -4   2    0.21    0.34
  12   4  -2    3.37    0.66
  12   4  -2    3.09    1.23
 -12  -4   2    3.91    0.71
  11   4  -2   13.53    1.94
 -11  -4   2   13.44    1.07
 -10  -4   2    1.37    0.39
  -9  -4   2   35.05    1.54
  -9  -4   2   35.50    1.67
  -8  -4   2    0.52    0.25
  -8  -4   2    0.61    0.23
  -7  -4   2   10.78    0.76
  -7  -4   2   10.55    0.67
   6   4  -2   83.34    2.64
  -6  -4   2   88.33    2.71
  -6  -4   2   82.20    2.79
   5   4  -2   44.97    1.58
  -5  -4   2   48.33    1.73
  -5  -4   2   47.27    1.62
   4   4  -2   63.33    2.02
  -4  -4   2   63.68    2.22
  -4  -4   2   62.80    2.12
  -4  -4   2   68.61    2.06
   3   4  -2   13.09    0.65
  -3  -4   2   14.07    0.63
  -3  -4   2   13.78    0.73
  -3  -4   2   13.61    0.68
   2   4  -2    0.06    0.11
  -2  -4   2   -0.13    0.09
  -2  -4   2    0.12    0.12
  -2  -4   2    0.10    0.09
   1   4  -2    6.59    0.41
  -1  -4   2    5.97    0.40
  -1  -4   2    5.88    0.39
   0   4  -2    0.35    0.15
   0  -4   2    0.56    0.15
   0  -4   2    0.39    0.14
   0  -4   2    0.28    0.15
  -1   4  -2    8.85    0.48
   1  -4   2    9.00    0.49
   1  -4   2    8.40    0.43
  -2   4  -2    5.91    0.40
   2  -4   2    6.35    0.38
   2  -4   2    6.78    0.43
   2  -4   2    6.54    0.93
  -3   4  -2    3.03    0.35
   3  -4   2    4.20    0.88
   3  -4   2    4.04    0.43
   3  -4   2    3.91    0.31
  -4   4  -2   30.05    1.22
   4  -4   2   31.32    1.24
   4  -4   2   36.46    2.23
   4  -4   2   30.23    1.17
  -5   4  -2   15.08    0.82
   5  -4   2   16.57    0.84
   5  -4   2   16.66    1.51
   5  -4   2   16.01    0.78
  -6   4  -2    8.48    0.62
   6  -4   2    7.94    0.55
   6  -4   2    8.06    0.61
   6  -4   2    7.75    1.13
  -7   4  -2    8.15    0.65
   7  -4   2    7.93    1.19
   7  -4   2    9.21    0.68
  -8   4  -2    0.58    0.27
   8  -4   2   -0.03    0.16
   8  -4   2    0.85    0.27
   8  -4   2    0.38    0.49
  -9   4  -2    1.53    0.39
   9  -4   2    2.74    0.99
   9  -4   2    2.77    0.50
   9  -4   2    2.86    0.51
 -10   4  -2   11.79    0.93
  10  -4   2   11.32    0.84
  10  -4   2   11.35    0.89
  10  -4   2   10.32    1.60
 -11   4  -2    0.40    0.32
  11  -4   2    0.19    0.54
  11  -4   2    0.38    0.29
 -12   4  -2    4.55    0.82
  12  -4   2    4.98    0.79
  12  -4   2    3.65    1.33
 -13   4  -2    5.94    0.89
  13  -4   2    6.57    0.94
  13  -4   2    7.67    1.94
 -14   4  -2    2.07    0.62
  14  -4   2    2.47    1.28
  14  -4   2    2.10    0.59
 -15   4  -2    6.75    1.06
  15  -4   2    5.26    1.80
  15  -4   2    4.85    0.89
  15   3  -2    1.19    0.89
  15   3  -2    1.40    0.55
 -15  -3   2    1.61    0.56
  14   3  -2    0.01    0.55
  14   3  -2   -0.07    0.26
 -14  -3   2   -0.10    0.26
  13   3  -2    0.71    0.76
  13   3  -2    0.56    0.38
 -13  -3   2    0.91    0.43
  12   3  -2    0.23    0.58
  12   3  -2   -0.01    0.26
 -12  -3   2    0.81    0.40
  11   3  -2    6.20    1.57
  11   3  -2    6.11    0.82
 -11  -3   2    7.44    0.91
  10   3  -2   11.23    1.63
 -10  -3   2   13.05    0.95
  -9  -3   2    0.28    0.23
  -8  -3   2    7.15    0.64
  -8  -3   2    7.90    0.60
  -7  -3   2    5.58    0.45
  -7  -3   2    3.94    0.50
  -6  -3   2   12.98    0.76
  -6  -3   2   14.24    0.72
   5   3  -2    3.92    0.39
  -5  -3   2    3.58    0.45
  -5  -3   2    2.86    0.32
   4   3  -2    3.09    0.27
  -4  -3   2    3.44    0.29
  -4  -3   2    3.85    0.41
   3   3  -2   30.21    1.03
  -3  -3   2   31.18    1.09
  -3  -3   2   30.19    1.15
  -3  -3   2   29.86    1.03
   2   3  -2   14.55    0.60
  -2  -3   2   14.58    0.63
  -2  -3   2   14.15    0.56
  -2  -3   2   13.84    0.59
   1   3  -2    0.58    0.13
  -1  -3   2    0.86    0.14
  -1  -3   2    1.06    0.17
  -1  -3   2    0.99    0.16
   0   3  -2    1.12    0.18
   0  -3   2    1.63    0.21
   0  -3   2    1.69    0.17
   0  -3   2    1.26    0.16
  -1   3  -2    7.73    0.39
   1  -3   2    8.03    0.37
   1  -3   2    8.51    0.41
  -2   3  -2   18.14    0.74
   2  -3   2   20.58    1.38
   2  -3   2   18.42    0.74
   2  -3   2   19.90    0.72
  -3   3  -2    0.05    0.10
   3  -3   2    0.00    0.08
   3  -3   2    0.03    0.10
   3  -3   2    0.07    0.25
  -4   3  -2    2.16    0.32
   4  -3   2    1.58    0.26
   4  -3   2    1.75    0.26
   4  -3   2    1.07    0.46
  -5   3  -2   45.14    1.66
   5  -3   2   44.80    1.64
   5  -3   2   47.55    2.61
   5  -3   2   47.39    1.61
  -6   3  -2   -0.02    0.14
   6  -3   2   -0.14    0.28
   6  -3   2    0.07    0.15
   6  -3   2    0.04    0.10
  -7   3  -2   19.39    1.03
   7  -3   2   18.43    0.98
   7  -3   2   18.50    1.76
   7  -3   2   18.93    0.94
  -8   3  -2    5.88    0.68
   8  -3   2    6.25    1.43
   8  -3   2    4.71    0.50
   8  -3   2    5.93    0.66
  -9   3  -2   11.85    0.89
   9  -3   2   13.76    0.91
   9  -3   2   12.55    1.65
   9  -3   2   12.06    0.82
 -10   3  -2    3.92    0.67
  10  -3   2    2.29    0.40
  10  -3   2    3.38    0.59
  10  -3   2    3.89    1.25
 -11   3  -2    2.63    0.58
  11  -3   2    2.76    1.14
  11  -3   2    3.10    0.58
 -12   3  -2   19.22    1.34
  12  -3   2   19.99    2.45
  12  -3   2   22.39    1.38
 -13   3  -2    0.27    0.34
  13  -3   2    0.40    0.65
  13  -3   2   -0.12    0.25
 -14   3  -2    1.16    0.49
  14  -3   2    1.98    1.16
  14  -3   2    0.86    0.44
 -15   3  -2    0.79    0.44
  15  -3   2    0.13    0.75
  15  -3   2    0.18    0.38
  16   2  -2    3.89    1.63
  16   2  -2    5.67    0.99
 -16  -2   2    3.60    0.84
  15   2  -2    2.81    1.38
  15   2  -2    2.74    0.69
 -15  -2   2    3.48    0.77
  14   2  -2    0.15    0.57
  14   2  -2    0.47    0.35
 -14  -2   2    0.13    0.33
  13   2  -2    7.17    1.83
  13   2  -2    9.78    1.11
 -13  -2   2    8.11    0.98
  12   2  -2    0.50    0.35
  12   2  -2    0.96    0.80
 -12  -2   2    1.18    0.45
  11   2  -2   29.00    1.57
  11   2  -2   31.29    2.74
 -11  -2   2   31.03    1.62
  10   2  -2    2.88    0.55
  10   2  -2    2.39    0.91
 -10  -2   2    2.38    0.50
   9   2  -2   -0.07    0.33
  -9  -2   2    0.89    0.32
   8   2  -2    0.10    0.36
  -8  -2   2    0.16    0.18
  -7  -2   2    9.68    0.61
  -7  -2   2   10.23    0.68
  -6  -2   2    1.47    0.28
  -6  -2   2    1.06    0.25
  -5  -2   2    3.70    0.41
  -5  -2   2    3.24    0.35
   4   2  -2   11.13    0.50
  -4  -2   2   11.52    0.52
  -4  -2   2   10.66    0.56
   3   2  -2   35.35    1.09
  -3  -2   2   33.67    1.14
  -3  -2   2   34.24    1.10
   2   2  -2   69.19    2.00
  -2  -2   2   71.79    2.01
  -2  -2   2   69.44    1.97
   1   2  -2    1.18    0.13
   1   2  -2    1.13    0.13
  -1  -2   2    1.23    0.13
  -1  -2   2    0.94    0.10
  -1  -2   2    1.37    0.14
   0   2  -2  229.97    6.06
   0  -2   2  228.03    6.03
   0  -2   2  219.15    6.04
   0  -2   2  239.24    6.04
  -1   2  -2   18.74    0.65
   1  -2   2   18.85    0.65
   1  -2   2   21.00    0.68
   1  -2   2   18.15    0.62
   1  -2   2   20.05    1.17
  -2   2  -2  102.14    2.93
   2  -2   2  106.16    2.93
   2  -2   2  104.73    3.65
   2  -2   2  102.61    2.90
  -3   2  -2    9.36    0.49
   3  -2   2    9.63    0.46
   3  -2   2    9.68    0.93
   3  -2   2    8.95    0.47
  -4   2  -2   53.92    1.78
   4  -2   2   52.47    1.72
   4  -2   2   55.44    1.77
   4  -2   2   53.87    2.62
  -5   2  -2    6.59    0.50
   5  -2   2    7.60    0.51
   5  -2   2    7.13    0.96
   5  -2   2    7.60    0.48
  -6   2  -2  164.79    4.96
   6  -2   2  174.65    4.96
   6  -2   2  170.31    6.40
   6  -2   2  164.88    4.88
  -7   2  -2   13.18    0.83
   7  -2   2   12.00    0.77
   7  -2   2   11.97    1.44
   7  -2   2   13.83    0.77
  -8   2  -2    9.42    0.73
   8  -2   2    7.98    1.25
   8  -2   2    8.24    0.67
   8  -2   2    7.44    0.60
  -9   2  -2   11.06    0.86
   9  -2   2   10.47    0.75
   9  -2   2   10.21    0.76
   9  -2   2   12.15    0.85
   9  -2   2   11.96    1.61
 -10   2  -2    1.87    0.45
  10  -2   2    3.23    0.56
  10  -2   2    2.85    0.51
  10  -2   2    3.52    1.23
 -11   2  -2    2.13    0.50
  11  -2   2    3.18    0.60
  11  -2   2    1.84    0.97
 -12   2  -2    0.63    0.36
  12  -2   2    0.33    0.65
  12  -2   2   -0.03    0.27
 -13   2  -2    2.53    0.64
  13  -2   2    2.61    0.62
  13  -2   2    3.90    1.52
 -14   2  -2    0.02    0.31
  14  -2   2   -0.02    0.30
  14  -2   2   -0.24    0.47
 -15   2  -2    0.08    0.35
  15  -2   2   -0.04    0.34
  15  -2   2   -0.04    0.52
  16   1  -2   -0.24    0.32
  16   1  -2    0.06    0.61
 -16  -1   2    0.25    0.41
  15   1  -2    0.32    0.69
  15   1  -2    0.15    0.35
 -15  -1   2    0.06    0.34
  14   1  -2    0.29    0.63
  14   1  -2   -0.11    0.27
 -14  -1   2   -0.06    0.30
  13   1  -2    1.29    0.45
  13   1  -2    0.58    0.74
 -13  -1   2    0.34    0.35
  12   1  -2    8.84    1.00
  12   1  -2    7.56    1.69
 -12  -1   2    7.24    0.91
  11   1  -2    2.01    0.47
  11   1  -2    1.82    0.92
 -11  -1   2    1.63    0.43
  10   1  -2    3.95    0.62
  10   1  -2    5.53    1.35
 -10  -1   2    5.64    0.71
   9   1  -2    2.09    0.44
   9   1  -2    3.00    0.93
  -9  -1   2    2.13    0.42
   8   1  -2    1.76    0.68
   8   1  -2    1.74    0.37
  -8  -1   2    1.71    0.38
   7   1  -2    4.17    0.92
  -7  -1   2    4.22    0.52
   6   1  -2   15.98    1.34
  -6  -1   2   15.38    0.80
  -6  -1   2   16.66    0.79
  -5  -1   2    0.01    0.11
  -5  -1   2   -0.05    0.11
  -5  -1   2    0.13    0.11
  -4  -1   2  104.81    3.13
  -4  -1   2  111.83    3.11
  -4  -1   2  108.62    3.08
  -3  -1   2   15.23    0.57
  -3  -1   2   15.21    0.60
  -3  -1   2   15.76    0.59
   2   1  -2   36.15    1.04
  -2  -1   2   36.27    1.05
  -2  -1   2   36.23    1.04
  -2  -1   2   36.50    1.06
  -2  -1   2   36.14    1.07
   0   1  -2   66.43    2.15
   0  -1   2   57.91    2.01
  -1   1  -2   30.94    0.93
  -1   1  -2   31.28    0.98
   1  -1   2   32.19    0.93
   1  -1   2   32.74    1.40
   1  -1   2   31.62    0.92
  -2   1  -2   70.01    2.06
  -2   1  -2   67.81    2.00
   2  -1   2   68.72    2.65
   2  -1   2   70.15    1.99
  -3   1  -2   53.92    1.67
   3  -1   2   54.21    2.43
   3  -1   2   52.29    1.65
   3  -1   2   52.19    1.63
  -4   1  -2   19.16    0.83
   4  -1   2   19.45    0.82
   4  -1   2   19.65    1.46
   4  -1   2   19.26    0.79
  -5   1  -2   54.39    1.89
   5  -1   2   54.18    1.86
   5  -1   2   56.49    1.85
   5  -1   2   56.00    2.90
  -6   1  -2    1.68    0.33
   6  -1   2    1.43    0.31
   6  -1   2    1.76    0.67
   6  -1   2    1.70    0.31
  -7   1  -2   21.94    1.10
   7  -1   2   21.63    1.94
   7  -1   2   23.46    1.10
   7  -1   2   19.41    0.99
   7  -1   2   21.44    1.00
  -8   1  -2    0.22    0.21
   8  -1   2    0.62    0.24
   8  -1   2    0.22    0.18
   8  -1   2    0.34    0.49
   8  -1   2    0.37    0.17
  -9   1  -2   27.45    1.44
   9  -1   2   29.44    1.33
   9  -1   2   28.51    2.55
   9  -1   2   31.41    1.46
   9  -1   2   28.22    1.35
 -10   1  -2    1.07    0.39
  10  -1   2    0.59    0.31
  10  -1   2    0.63    0.27
  10  -1   2    0.39    0.62
 -11   1  -2    2.56    0.56
  11  -1   2    3.60    0.64
  11  -1   2    2.01    1.03
 -12   1  -2    2.12    0.55
  12  -1   2    2.93    1.28
  12  -1   2    2.13    0.56
 -13   1  -2    1.34    0.49
  13  -1   2    2.45    1.24
  13  -1   2    1.66    0.52
 -14   1  -2    0.05    0.28
  14  -1   2   -0.20    0.58
  14  -1   2   -0.09    0.32
 -15   1  -2    0.79    0.45
  15  -1   2    1.30    1.04
  15  -1   2    0.58    0.43
  16   0  -2    1.73    1.10
  16   0  -2    1.64    0.58
 -16   0   2    1.24    0.58
  15   0  -2    0.35    0.36
  15   0  -2    1.82    1.09
 -15   0   2    1.46    0.53
  14   0  -2    1.83    0.55
  14   0  -2    1.98    1.06
 -14   0   2    1.00    0.44
  13   0  -2    7.50    1.78
  13   0  -2    8.19    1.01
 -13   0   2    9.06    1.05
  12   0  -2    1.38    0.44
  12   0  -2    1.61    0.85
 -12   0   2    1.55    0.46
  11   0  -2    0.82    0.66
  11   0  -2    0.81    0.36
 -11   0   2    0.88    0.36
  10   0  -2   23.65    1.29
  10   0  -2   23.35    2.12
 -10   0   2   23.25    1.28
   9   0  -2   21.10    1.14
   9   0  -2   20.27    1.85
  -9   0   2   21.28    1.09
  -9   0   2   22.16    1.16
   8   0  -2   57.87    2.15
   8   0  -2   56.95    3.10
  -8   0   2   58.86    2.08
  -8   0   2   60.24    2.16
   7   0  -2    3.78    0.88
   7   0  -2    3.86    0.49
  -7   0   2    3.94    0.44
  -7   0   2    3.94    0.46
   6   0  -2   12.35    1.12
   6   0  -2   11.31    0.67
  -6   0   2   14.02    0.69
  -6   0   2   12.47    0.69
   5   0  -2  123.66    4.33
   5   0  -2  122.92    3.65
  -5   0   2  126.32    3.65
  -5   0   2  126.44    3.61
   4   0  -2    4.01    0.32
   4   0  -2    3.74    0.49
  -4   0   2    4.05    0.29
  -4   0   2    4.04    0.31
   3   0  -2  935.51   25.57
   3   0  -2  960.57   26.42
  -3   0   2  975.77   25.67
  -3   0   2 1000.00   26.09
   2   0  -2    4.15    0.29
   2   0  -2    3.91    0.23
  -2   0   2    4.57    0.24
  -2   0   2    4.04    0.22
   1   0  -2  177.26    4.72
   1   0  -2  181.57    4.72
   0   0  -2  219.30    5.67
   0   0   2  212.48    6.02
  -1   0  -2  256.19    6.75
  -1   0  -2  251.39    6.86
   1   0   2  254.87    6.72
   1   0   2  251.73    6.74
   1   0   2  254.72    7.34
  -2   0  -2    9.73    0.52
  -2   0  -2    9.47    0.45
   2   0   2    9.77    0.44
   2   0   2   10.32    0.86
   2   0   2    9.66    0.41
  -3   0  -2    7.11    0.48
  -3   0  -2    7.04    0.42
   3   0   2    6.95    0.38
   3   0   2    6.92    0.41
   3   0   2    7.79    0.85
  -4   0  -2    0.04    0.15
  -4   0  -2    0.14    0.13
   4   0   2    0.09    0.27
   4   0   2    0.18    0.14
   4   0   2    0.16    0.10
  -5   0  -2   12.73    0.72
   5   0   2   14.08    0.66
   5   0   2   12.08    1.29
   5   0   2   12.97    0.67
   5   0   2   12.88    0.70
  -6   0  -2   12.03    0.73
   6   0   2   11.48    1.35
   6   0   2   10.93    0.69
   6   0   2   11.57    0.66
   6   0   2   10.11    0.61
  -7   0  -2   18.26    1.02
   7   0   2   20.61    0.95
   7   0   2   20.51    1.93
   7   0   2   20.32    1.03
   7   0   2   18.76    0.96
  -8   0  -2    0.27    0.20
   8   0   2    0.17    0.14
   8   0   2    0.09    0.15
   8   0   2   -0.05    0.31
   8   0   2    0.36    0.20
  -9   0  -2    2.00    0.47
   9   0   2    2.04    0.97
   9   0   2    2.35    0.46
   9   0   2    2.28    0.40
   9   0   2    2.31    0.47
 -10   0  -2    6.15    0.79
  10   0   2    6.66    0.80
  10   0   2    8.44    1.89
  10   0   2    7.61    0.84
 -11   0  -2    1.86    0.51
  11   0   2    2.59    1.18
  11   0   2    2.32    0.56
 -12   0  -2   -0.20    0.25
  12   0   2    0.25    0.32
  12   0   2   -0.24    0.49
 -13   0  -2   -0.17    0.30
  13   0   2    0.02    0.58
  13   0   2    0.56    0.34
 -14   0  -2    1.05    0.49
  14   0   2    0.72    0.79
  14   0   2    0.80    0.44
 -15   0  -2    0.21    0.41
  15   0   2    0.43    0.37
  15   0   2   -0.36    0.58
  16  -1  -2    0.55    0.46
  16  -1  -2    1.25    0.96
 -16   1   2    2.09    0.64
  15  -1  -2    3.58    1.37
  15  -1  -2    5.32    0.91
 -15   1   2    4.77    0.83
  14  -1  -2   -0.04    0.41
  14  -1  -2    0.15    0.30
 -14   1   2   -0.14    0.27
  13  -1  -2   11.83    1.27
  13  -1  -2   13.48    1.90
 -13   1   2   12.19    1.06
  12  -1  -2    1.39    0.46
  12  -1  -2    1.16    0.82
 -12   1   2    1.62    0.47
  11  -1  -2   22.38    1.30
  11  -1  -2   18.68    2.01
 -11   1   2   23.02    1.30
  10  -1  -2    1.31    0.39
  10  -1  -2    2.24    0.83
 -10   1   2    1.79    0.38
 -10   1   2    1.52    0.39
   9  -1  -2   31.00    2.26
   9  -1  -2   28.11    1.41
  -9   1   2   33.87    1.48
  -9   1   2   31.26    1.38
   8  -1  -2    7.55    1.03
   8  -1  -2    7.56    0.62
  -8   1   2    6.67    0.54
  -8   1   2    7.83    0.62
   7  -1  -2   41.35    1.60
   7  -1  -2   41.40    2.31
  -7   1   2   40.71    1.59
  -7   1   2   41.15    1.54
   6  -1  -2   25.85    1.10
   6  -1  -2   24.78    1.58
  -6   1   2   26.15    1.10
   5  -1  -2   12.39    0.97
   5  -1  -2   12.79    0.66
  -5   1   2   13.17    0.66
  -5   1   2   12.79    0.61
   4  -1  -2   79.62    2.83
   4  -1  -2   80.12    2.41
  -4   1   2   79.67    2.36
  -4   1   2   80.52    2.41
   3  -1  -2   55.79    1.71
   3  -1  -2   58.05    1.97
  -3   1   2   56.57    1.71
  -3   1   2   53.98    1.67
   2  -1  -2    8.94    0.54
   2  -1  -2    8.13    0.37
  -2   1   2    8.27    0.37
  -2   1   2    7.08    0.46
  -2   1   2    7.58    0.34
   1  -1  -2    0.44    0.12
  -1   1   2    0.54    0.10
  -1   1   2    0.46    0.09
  -1   1   2    0.64    0.12
   0  -1  -2   33.83    1.06
   0   1   2   35.13    0.99
   0   1   2   33.23    1.01
  -1  -1  -2   -0.02    0.10
  -1  -1  -2    0.08    0.09
   1   1   2    0.09    0.07
  -2  -1  -2   16.63    0.78
  -2  -1  -2   15.10    0.66
   2   1   2   16.46    0.62
  -3  -1  -2    9.96    0.62
  -3  -1  -2    9.57    0.53
   3   1   2    8.70    0.45
  -4  -1  -2    5.77    0.51
  -4  -1  -2    5.03    0.42
   4   1   2    5.53    0.84
   4   1   2    5.21    0.37
  -5  -1  -2    0.22    0.16
  -5  -1  -2    0.25    0.19
   5   1   2    0.29    0.39
   5   1   2    0.29    0.11
  -6  -1  -2   14.13    0.84
  -6  -1  -2   14.96    0.96
   6   1   2   15.14    0.84
   6   1   2   14.83    0.76
   6   1   2   14.53    1.58
  -7  -1  -2    8.94    0.71
   7   1   2   10.47    1.42
   7   1   2    9.80    0.67
   7   1   2    9.97    0.64
   7   1   2    8.99    0.68
  -8  -1  -2    1.82    0.42
   8   1   2    2.48    1.00
   8   1   2    2.77    0.45
   8   1   2    2.30    0.44
   8   1   2    1.99    0.34
  -9  -1  -2   12.23    0.91
   9   1   2   11.64    0.87
   9   1   2   11.72    0.82
   9   1   2   10.03    1.57
 -10  -1  -2    1.16    0.40
  10   1   2    1.23    0.36
  10   1   2    0.94    0.75
  10   1   2    1.41    0.41
 -11  -1  -2   35.58    1.83
  11   1   2   33.77    1.74
  11   1   2   33.19    3.17
 -12  -1  -2    0.18    0.28
  12   1   2   -0.17    0.48
  12   1   2   -0.02    0.26
 -13  -1  -2    7.14    1.02
  13   1   2    8.00    2.22
  13   1   2    7.68    1.01
 -14  -1  -2    2.06    0.65
  14   1   2    1.76    0.65
  14   1   2    1.84    1.24
 -15  -1  -2    7.36    1.13
  15   1   2    6.47    1.00
  15   1   2    6.88    2.18
  16  -2  -2    0.70    0.48
  16  -2  -2   -0.03    0.58
 -16   2   2    0.57    0.45
  15  -2  -2    8.80    1.16
  15  -2  -2    9.87    2.25
 -15   2   2    5.88    0.93
  14  -2  -2    2.08    0.59
  14  -2  -2    1.07    0.84
 -14   2   2    0.96    0.43
  13  -2  -2    4.70    0.80
  13  -2  -2    4.98    1.41
 -13   2   2    4.30    0.74
  12  -2  -2   21.86    1.36
  12  -2  -2   20.73    2.20
 -12   2   2   22.80    1.36
  11  -2  -2    3.09    0.59
  11  -2  -2    5.50    1.38
 -11   2   2    3.41    0.61
  10  -2  -2   48.23    3.11
  10  -2  -2   50.71    2.11
 -10   2   2   51.71    2.02
 -10   2   2   50.73    2.08
   9  -2  -2    2.95    0.50
   9  -2  -2    3.11    0.92
  -9   2   2    3.53    0.55
  -9   2   2    3.85    0.53
   8  -2  -2   42.01    1.76
   8  -2  -2   44.62    2.59
  -8   2   2   46.64    1.71
  -8   2   2   42.72    1.74
   7  -2  -2   20.79    1.58
   7  -2  -2   22.20    1.07
  -7   2   2   22.12    1.07
  -7   2   2   23.51    1.02
   6  -2  -2    0.25    0.15
   6  -2  -2    0.17    0.26
  -6   2   2    0.09    0.16
  -6   2   2    0.24    0.15
   5  -2  -2   -0.02    0.12
   5  -2  -2    0.07    0.21
  -5   2   2    0.25    0.14
  -5   2   2    0.14    0.11
   4  -2  -2   14.77    0.70
  -4   2   2   15.77    0.71
  -4   2   2   15.98    0.67
   3  -2  -2   83.65    2.50
  -3   2   2   82.83    2.49
  -3   2   2   84.89    2.43
   2  -2  -2   29.16    1.01
  -2   2   2   28.00    0.98
  -2   2   2   29.07    0.96
   1  -2  -2  178.19    4.94
  -1   2   2  185.50    4.91
  -1   2   2  176.11    4.88
   0  -2  -2    4.18    0.39
   0  -2  -2    4.05    0.30
   0   2   2    4.19    0.26
   0   2   2    4.05    0.27
  -1  -2  -2    6.22    0.50
  -1  -2  -2    7.15    0.43
   1   2   2    6.61    0.36
   1   2   2    6.59    0.34
  -2  -2  -2   48.91    1.81
  -2  -2  -2   49.22    1.66
   2   2   2   50.90    1.54
   2   2   2   51.59    1.58
  -3  -2  -2    0.88    0.22
  -3  -2  -2    1.12    0.29
   3   2   2    1.25    0.20
  -4  -2  -2   40.62    1.69
  -4  -2  -2   42.55    1.56
   4   2   2   42.69    1.46
  -5  -2  -2    0.22    0.17
  -5  -2  -2    0.31    0.24
   5   2   2    0.38    0.16
  -6  -2  -2    8.27    0.64
  -6  -2  -2    9.29    0.77
   6   2   2    7.82    1.48
   6   2   2    8.10    0.56
  -7  -2  -2   75.37    2.92
  -7  -2  -2   77.96    2.75
   7   2   2   77.28    2.58
   7   2   2   77.57    4.25
  -8  -2  -2    2.56    0.50
   8   2   2    4.29    0.58
   8   2   2    3.22    0.51
   8   2   2    3.01    1.06
   8   2   2    2.68    0.43
  -9  -2  -2   22.17    1.29
   9   2   2   23.17    1.27
   9   2   2   19.49    2.21
   9   2   2   21.76    1.18
 -10  -2  -2   25.24    1.45
  10   2   2   23.65    1.38
  10   2   2   24.15    2.61
 -11  -2  -2    8.70    1.04
  11   2   2    8.89    2.14
  11   2   2    7.03    0.88
 -12  -2  -2   21.85    1.48
  12   2   2   18.46    2.54
  12   2   2   23.55    1.46
 -13  -2  -2    0.46    0.36
  13   2   2    0.51    0.38
  13   2   2    0.11    0.66
 -14  -2  -2    6.93    1.04
  14   2   2    6.50    2.03
  14   2   2    7.26    1.04
  16  -3  -2    4.33    1.56
  16  -3  -2    2.38    0.68
 -16   3   2    2.43    0.68
  15  -3  -2    0.20    0.31
  15  -3  -2    0.53    0.71
 -15   3   2   -0.02    0.35
  14  -3  -2    0.16    0.51
  14  -3  -2   -0.01    0.31
 -14   3   2   -0.07    0.31
  13  -3  -2    1.02    0.76
  13  -3  -2    1.78    0.54
 -13   3   2    1.63    0.49
  12  -3  -2    2.59    0.58
  12  -3  -2    2.17    0.96
 -12   3   2    2.04    0.50
  11  -3  -2    0.62    0.55
  11  -3  -2    0.14    0.27
 -11   3   2   -0.10    0.23
  10  -3  -2    4.84    1.19
  10  -3  -2    4.61    0.69
 -10   3   2    4.30    0.64
 -10   3   2    4.77    0.66
   9  -3  -2    1.76    0.41
   9  -3  -2    1.68    0.72
  -9   3   2    1.79    0.41
   8  -3  -2    4.05    0.53
   8  -3  -2    4.20    0.98
  -8   3   2    4.26    0.57
  -8   3   2    4.24    0.55
   7  -3  -2    0.28    0.19
   7  -3  -2    0.48    0.38
  -7   3   2    0.21    0.18
  -7   3   2    0.42    0.17
   6  -3  -2    7.81    0.57
   6  -3  -2    5.07    0.82
  -6   3   2    8.87    0.60
  -6   3   2    7.87    0.51
   5  -3  -2   25.58    1.13
   5  -3  -2   27.99    1.74
  -5   3   2   27.60    1.08
  -5   3   2   27.88    1.14
   4  -3  -2    0.12    0.28
   4  -3  -2    0.31    0.17
  -4   3   2    0.19    0.14
  -4   3   2    0.49    0.15
   3  -3  -2    0.10    0.14
  -3   3   2    0.21    0.13
  -3   3   2    0.27    0.12
   2  -3  -2  105.34    3.14
  -2   3   2  108.02    3.07
  -2   3   2  106.47    3.11
   1  -3  -2   46.51    1.55
  -1   3   2   44.64    1.46
  -1   3   2   46.34    1.49
   0  -3  -2   71.08    2.23
   0   3   2   70.69    2.13
   0   3   2   71.28    2.15
  -1  -3  -2    7.14    0.58
  -1  -3  -2    8.29    0.52
   1   3   2    7.98    0.42
   1   3   2    8.13    0.44
  -2  -3  -2   39.53    1.47
  -2  -3  -2   38.79    1.61
   2   3   2   39.98    1.32
   2   3   2   41.77    1.38
  -3  -3  -2    6.54    0.50
  -3  -3  -2    7.04    0.62
   3   3   2    6.07    0.40
   3   3   2    6.20    0.42
  -4  -3  -2   76.32    2.74
  -4  -3  -2   78.00    2.56
   4   3   2   76.23    2.43
  -5  -3  -2    6.77    0.70
  -5  -3  -2    5.90    0.77
   5   3   2    5.34    0.44
  -6  -3  -2   62.25    2.35
  -6  -3  -2   69.15    2.61
   6   3   2   63.31    2.21
  -7  -3  -2   11.53    0.86
  -7  -3  -2   13.37    1.03
   7   3   2   12.06    0.76
  -8  -3  -2    9.29    0.81
  -8  -3  -2   10.41    0.97
   8   3   2    8.69    0.75
   8   3   2   10.50    1.62
  -9  -3  -2   12.58    0.98
   9   3   2   10.87    1.74
   9   3   2   12.38    0.94
   9   3   2   12.46    0.90
 -10  -3  -2    3.52    0.64
  10   3   2    2.74    1.19
  10   3   2    2.87    0.58
 -11  -3  -2   13.68    1.14
  11   3   2   14.29    2.78
  11   3   2   14.21    1.10
 -12  -3  -2    3.50    0.72
  12   3   2    4.43    1.65
 -13  -3  -2    0.78    0.44
  13   3   2    1.42    0.53
  13   3   2    1.67    1.12
 -14  -3  -2    0.55    0.45
  14   3   2    0.26    0.37
  14   3   2    0.52    0.83
  16  -4  -2    0.44    0.82
  16  -4  -2   -0.34    0.29
 -16   4   2    0.01    0.35
  15  -4  -2    0.03    0.62
  15  -4  -2    0.40    0.40
 -15   4   2   -0.24    0.34
  14  -4  -2    0.12    0.48
  14  -4  -2    0.21    0.30
 -14   4   2    0.09    0.34
  13  -4  -2    0.81    0.39
  13  -4  -2    0.73    0.67
 -13   4   2    0.38    0.37
  12  -4  -2    3.50    1.18
  12  -4  -2    3.75    0.70
 -12   4   2    2.67    0.61
  11  -4  -2    0.13    0.46
  11  -4  -2    0.46    0.31
 -11   4   2    0.04    0.26
  10  -4  -2    6.15    0.82
  10  -4  -2    3.93    1.09
 -10   4   2    3.63    0.58
   9  -4  -2    1.01    0.34
   9  -4  -2    0.20    0.39
  -9   4   2    0.67    0.28
  -9   4   2    0.30    0.19
   8  -4  -2   43.59    1.78
  -8   4   2   40.37    1.71
  -8   4   2   38.90    1.60
   7  -4  -2    2.58    0.44
   7  -4  -2    1.30    0.63
  -7   4   2    2.28    0.41
  -7   4   2    2.02    0.35
   6  -4  -2   55.14    2.93
   6  -4  -2   56.01    2.03
  -6   4   2   54.22    1.92
  -6   4   2   56.82    2.00
   5  -4  -2    2.98    0.79
   5  -4  -2    2.75    0.41
  -5   4   2    3.38    0.45
  -5   4   2    3.60    0.41
   4  -4  -2   37.76    2.23
   4  -4  -2   37.82    1.45
  -4   4   2   37.14    1.42
  -4   4   2   36.96    1.34
   3  -4  -2   19.17    0.89
  -3   4   2   17.94    0.80
  -3   4   2   18.81    0.86
   2  -4  -2  199.32    5.79
  -2   4   2  206.03    5.69
  -2   4   2  207.84    5.75
   1  -4  -2   31.27    1.23
  -1   4   2   30.30    1.12
  -1   4   2   31.51    1.17
   0  -4  -2   38.25    1.47
   0  -4  -2   37.86    1.66
   0   4   2   41.29    1.41
   0   4   2   41.59    1.38
  -1  -4  -2  154.59    4.64
  -1  -4  -2  161.16    4.90
   1   4   2  159.39    4.51
   1   4   2  158.78    4.52
  -2  -4  -2   38.22    1.47
  -2  -4  -2   39.63    1.65
   2   4   2   34.39    1.31
   2   4   2   34.18    1.26
  -3  -4  -2  100.48    3.22
  -3  -4  -2   99.29    3.40
   3   4   2  100.06    3.06
   3   4   2  102.63    3.02
  -4  -4  -2    7.31    0.84
  -4  -4  -2    6.99    0.59
   4   4   2    7.41    0.53
   4   4   2    7.50    0.49
  -5  -4  -2   44.85    1.99
  -5  -4  -2   44.37    1.80
   5   4   2   42.97    1.65
  -6  -4  -2    1.56    0.39
  -6  -4  -2    1.68    0.43
   6   4   2    2.18    0.38
  -7  -4  -2   32.55    1.58
  -7  -4  -2   34.55    1.80
   7   4   2   32.01    1.44
  -8  -4  -2    1.49    0.48
  -8  -4  -2    1.04    0.38
  -9  -4  -2   -0.19    0.19
   9   4   2    0.20    0.52
 -10  -4  -2    0.17    0.30
  10   4   2    0.46    0.31
  10   4   2   -0.11    0.49
 -11  -4  -2    0.14    0.31
  11   4   2    0.52    0.33
  11   4   2    0.79    0.77
 -12  -4  -2    0.43    0.38
  12   4   2    0.22    0.34
  12   4   2   -0.13    0.67
 -13  -4  -2    0.60    0.43
  13   4   2    0.47    0.83
  13   4   2    0.36    0.37
 -14  -4  -2    0.32    0.41
  14   4   2    0.20    0.38
  14   4   2    0.90    1.10
  16  -5  -2    2.89    0.75
  16  -5  -2    0.15    0.73
 -16   5   2    1.90    0.63
  15  -5  -2    2.21    0.67
 -15   5   2    2.56    0.66
  14  -5  -2    8.66    1.17
 -14   5   2    9.85    1.14
  13  -5  -2    3.07    0.71
 -13   5   2    3.28    0.67
  12  -5  -2   -0.16    0.27
  12  -5  -2    0.66    0.66
 -12   5   2   -0.36    0.22
  11  -5  -2   28.73    1.61
 -11   5   2   29.51    1.58
  10  -5  -2   16.37    1.11
 -10   5   2   15.72    1.08
   9  -5  -2    3.52    1.10
   9  -5  -2    5.23    0.70
  -9   5   2    5.57    0.67
  -9   5   2    6.58    0.78
   8  -5  -2    7.62    0.82
   8  -5  -2    7.15    1.46
  -8   5   2    8.57    0.64
  -8   5   2    6.24    0.73
   7  -5  -2   60.16    2.21
   7  -5  -2   51.33    3.19
  -7   5   2   58.20    2.14
  -7   5   2   55.42    2.02
   6  -5  -2    3.82    0.55
   6  -5  -2    2.34    0.81
  -6   5   2    3.08    0.41
  -6   5   2    2.33    0.40
   5  -5  -2  123.57    5.25
   5  -5  -2  130.30    3.96
  -5   5   2  127.22    3.81
  -5   5   2  124.82    3.90
   4  -5  -2    3.21    0.46
  -4   5   2    3.36    0.41
  -4   5   2    2.50    0.39
   3  -5  -2   72.30    2.50
  -3   5   2   77.28    2.48
  -3   5   2   75.56    2.40
   2  -5  -2   20.99    1.00
  -2   5   2   18.99    0.92
  -2   5   2   20.32    0.89
   1  -5  -2   95.99    3.03
  -1   5   2   95.02    2.88
  -1   5   2   91.83    2.92
   0  -5  -2    5.41    0.69
   0  -5  -2    5.62    0.62
   0   5   2    5.63    0.46
   0   5   2    6.06    0.43
  -1  -5  -2    8.91    0.76
  -1  -5  -2    7.73    0.61
   1   5   2    9.78    0.57
   1   5   2    8.21    0.57
  -2  -5  -2    8.10    0.89
  -2  -5  -2    6.47    0.57
   2   5   2    7.35    0.50
   2   5   2    7.40    0.50
  -3  -5  -2    2.79    0.47
  -3  -5  -2    2.55    0.51
   3   5   2    3.09    0.37
   3   5   2    2.67    0.34
  -4  -5  -2    4.73    0.72
  -4  -5  -2    5.03    0.65
   4   5   2    4.60    0.41
   4   5   2    4.15    0.48
  -5  -5  -2    6.33    0.81
  -5  -5  -2    5.59    0.68
   5   5   2    6.05    0.53
   5   5   2    6.93    0.52
  -6  -5  -2    1.54    0.49
  -6  -5  -2    2.14    0.48
   6   5   2    2.67    0.47
  -7  -5  -2    4.35    0.77
  -7  -5  -2    4.32    0.67
  -8  -5  -2    0.42    0.36
  -8  -5  -2    0.82    0.36
  -9  -5  -2    0.79    0.44
  -9  -5  -2    0.55    0.33
 -10  -5  -2    0.36    0.33
  10   5   2    0.57    0.65
 -11  -5  -2    0.21    0.33
  11   5   2    0.03    0.67
  11   5   2    0.25    0.31
 -12  -5  -2    0.51    0.41
  12   5   2    0.35    0.71
  12   5   2    0.50    0.37
 -13  -5  -2    2.40    0.68
  13   5   2    2.29    1.38
  13   5   2    0.63    0.44
  16  -6  -2    0.89    0.54
  16  -6  -2    0.15    0.86
 -16   6   2    1.44    0.61
  15  -6  -2    9.09    1.24
 -15   6   2    8.68    1.16
  14  -6  -2    0.95    0.47
  14  -6  -2   -0.42    0.54
 -14   6   2    0.58    0.40
  13  -6  -2    2.10    0.62
 -13   6   2    1.76    0.56
  12  -6  -2    1.82    0.56
  12  -6  -2    0.40    0.75
 -12   6   2    1.68    0.51
  11  -6  -2    8.94    1.05
 -11   6   2    9.45    1.06
  10  -6  -2    2.15    0.53
  10  -6  -2    0.32    0.63
 -10   6   2    2.32    0.54
   9  -6  -2   33.16    1.65
  -9   6   2   33.19    1.60
   8  -6  -2   12.00    1.66
   8  -6  -2   10.77    0.87
  -8   6   2   13.62    0.92
  -8   6   2   10.84    0.76
   7  -6  -2   12.51    1.62
   7  -6  -2   13.53    0.93
  -7   6   2   14.18    0.85
  -7   6   2   15.12    0.96
   6  -6  -2   24.95    2.27
   6  -6  -2   31.80    1.46
  -6   6   2   32.81    1.33
  -6   6   2   31.88    1.42
   5  -6  -2    7.71    0.65
  -5   6   2    7.22    0.61
  -5   6   2    6.56    0.53
   4  -6  -2   22.62    1.15
  -4   6   2   23.14    1.12
  -4   6   2   22.41    1.03
   3  -6  -2    0.56    0.24
  -3   6   2    0.88    0.26
  -3   6   2    0.76    0.22
   2  -6  -2   75.67    2.65
  -2   6   2   76.49    2.50
  -2   6   2   78.45    2.58
   1  -6  -2    4.19    0.54
  -1   6   2    5.02    0.51
  -1   6   2    4.21    0.52
   0  -6  -2   -0.04    0.21
   0  -6  -2   -0.08    0.14
   0   6   2   -0.04    0.09
   0   6   2   -0.06    0.12
  -1  -6  -2    2.86    0.56
  -1  -6  -2    3.56    0.51
   1   6   2    3.28    0.42
   1   6   2    3.25    0.44
  -2  -6  -2   -0.04    0.19
  -2  -6  -2    0.20    0.20
   2   6   2    0.01    0.13
   2   6   2    0.14    0.14
  -3  -6  -2   21.58    1.20
  -3  -6  -2   23.12    1.38
   3   6   2   23.34    1.09
   3   6   2   22.61    1.02
  -4  -6  -2    0.03    0.19
  -4  -6  -2    0.20    0.27
   4   6   2    0.02    0.15
   4   6   2   -0.09    0.11
  -5  -6  -2   21.48    1.24
  -5  -6  -2   20.81    1.39
   5   6   2   22.08    1.04
   5   6   2   21.14    1.10
  -6  -6  -2    1.43    0.41
  -6  -6  -2    1.20    0.45
  -7  -6  -2    5.60    0.92
  -7  -6  -2    3.81    0.68
  -8  -6  -2    0.44    0.30
  -8  -6  -2    0.53    0.38
  -9  -6  -2    2.23    0.70
  -9  -6  -2    1.98    0.54
 -10  -6  -2    0.91    0.42
  10   6   2    1.13    0.97
 -11  -6  -2    0.85    0.47
  11   6   2    1.91    1.17
 -12  -6  -2    1.60    0.57
  12   6   2    1.07    1.09
  12   6   2    0.86    0.46
  15  -7  -2    0.46    0.96
  15  -7  -2   -0.17    0.35
 -15   7   2    0.29    0.39
  14  -7  -2   13.21    1.44
 -14   7   2   14.02    1.25
  13  -7  -2    0.39    0.35
  13  -7  -2    0.81    0.90
 -13   7   2    0.20    0.33
  12  -7  -2    9.53    1.13
 -12   7   2   11.65    1.02
  11  -7  -2    2.45    1.21
  11  -7  -2    2.66    0.63
 -11   7   2    2.52    0.58
  10  -7  -2   22.63    1.42
 -10   7   2   23.94    1.41
   9  -7  -2    2.09    0.99
   9  -7  -2    1.64    0.47
  -9   7   2    1.89    0.47
   8  -7  -2   -0.60    0.44
   8  -7  -2    0.15    0.25
  -8   7   2    0.02    0.21
   7  -7  -2    9.03    0.94
   7  -7  -2    3.95    1.29
  -7   7   2    7.03    0.61
  -7   7   2    6.94    0.79
   6  -7  -2    6.64    0.79
  -6   7   2    7.56    0.82
  -6   7   2    7.01    0.59
   5  -7  -2    5.29    0.72
  -5   7   2    3.54    0.50
  -5   7   2    3.45    0.53
   4  -7  -2    0.01    0.17
  -4   7   2    0.10    0.15
  -4   7   2    0.01    0.16
   3  -7  -2    4.11    0.58
  -3   7   2    4.61    0.59
  -3   7   2    4.94    0.55
   2  -7  -2    3.23    0.52
  -2   7   2    2.66    0.45
  -2   7   2    2.78    0.40
   1  -7  -2    7.61    0.83
   1  -7  -2    5.63    0.80
  -1   7   2    6.06    0.65
  -1   7   2    5.87    0.51
   0  -7  -2   16.90    1.18
   0  -7  -2   18.10    1.05
   0   7   2   15.93    0.87
   0   7   2   15.80    0.91
  -1  -7  -2   24.45    1.47
  -1  -7  -2   23.70    1.29
   1   7   2   25.05    1.15
   1   7   2   25.31    1.21
  -2  -7  -2    9.77    0.93
  -2  -7  -2   10.68    0.84
   2   7   2    9.39    0.64
   2   7   2   10.46    0.70
  -3  -7  -2    1.03    0.35
  -3  -7  -2    1.30    0.43
   3   7   2    1.42    0.34
   3   7   2    0.92    0.26
  -4  -7  -2   18.61    1.18
  -4  -7  -2   20.08    1.37
   4   7   2   18.56    0.96
   4   7   2   17.10    0.99
  -5  -7  -2   11.89    0.95
  -5  -7  -2   12.87    1.12
   5   7   2   12.32    0.77
  -6  -7  -2   11.99    1.13
  -6  -7  -2   11.65    0.96
   6   7   2   10.62    0.76
  -7  -7  -2   11.42    1.37
  -7  -7  -2   11.40    1.02
  -8  -7  -2   27.35    1.64
  -8  -7  -2   27.35    1.84
  -9  -7  -2    1.11    0.49
  -9  -7  -2    0.79    0.51
 -10  -7  -2   18.41    1.41
 -10  -7  -2   19.24    1.66
 -11  -7  -2    0.49    0.39
  11   7   2    0.87    0.96
 -12  -7  -2    8.27    1.19
  12   7   2   11.73    2.86
  12   7   2    9.59    1.23
  15  -8  -2    1.03    0.54
  15  -8  -2   -0.64    0.74
 -15   8   2    0.34    0.43
  14  -8  -2    3.26    0.77
  14  -8  -2    0.24    0.91
 -14   8   2    2.53    0.65
  13  -8  -2   -0.06    0.31
  13  -8  -2   -0.01    0.83
 -13   8   2    0.02    0.30
  12  -8  -2    0.04    0.72
  12  -8  -2    0.41    0.33
 -12   8   2   -0.23    0.25
  11  -8  -2    0.28    0.31
  11  -8  -2    0.30    0.78
 -11   8   2    0.11    0.26
  10  -8  -2    3.37    0.66
  10  -8  -2    1.20    0.98
 -10   8   2    3.47    0.69
   9  -8  -2    4.01    1.43
   9  -8  -2    8.71    1.05
  -9   8   2    6.43    0.83
   8  -8  -2   -0.08    0.20
   8  -8  -2    0.00    0.59
  -8   8   2   -0.02    0.22
   7  -8  -2    2.94    0.57
  -7   8   2    3.12    0.54
   6  -8  -2    3.59    0.61
  -6   8   2    3.86    0.56
  -6   8   2    4.33    0.64
   5  -8  -2    2.21    0.49
  -5   8   2    1.72    0.40
  -5   8   2    2.93    0.47
   4  -8  -2   27.22    1.44
  -4   8   2   27.60    1.29
  -4   8   2   29.05    1.40
   3  -8  -2    3.07    0.54
  -3   8   2    2.87    0.50
  -3   8   2    3.68    0.49
   2  -8  -2   55.52    2.27
  -2   8   2   56.88    2.16
  -2   8   2   54.70    2.06
   1  -8  -2    1.49    0.49
   1  -8  -2    0.81    0.33
  -1   8   2    0.67    0.27
  -1   8   2    0.64    0.24
   0  -8  -2   39.88    1.87
   0  -8  -2   44.27    2.16
   0   8   2   44.11    1.79
   0   8   2   42.72    1.72
  -1  -8  -2    0.44    0.30
  -1  -8  -2    0.28    0.32
   1   8   2    0.55    0.28
   1   8   2    0.59    0.23
  -2  -8  -2   63.08    2.52
  -2  -8  -2   63.41    2.76
   2   8   2   60.22    2.27
   2   8   2   59.99    2.20
  -3  -8  -2   30.56    1.61
  -3  -8  -2   30.03    1.79
   3   8   2   32.81    1.40
  -4  -8  -2    4.34    0.85
  -4  -8  -2    4.56    0.76
   4   8   2    4.73    0.58
  -5  -8  -2    9.42    1.19
  -5  -8  -2   11.02    0.97
   5   8   2   11.24    0.76
  -6  -8  -2    4.34    0.76
  -6  -8  -2    4.66    0.90
   6   8   2    3.36    0.49
  -7  -8  -2   15.26    1.38
  -7  -8  -2   18.46    1.33
  -8  -8  -2    7.53    1.04
  -8  -8  -2    6.02    1.04
  -9  -8  -2    7.02    1.20
  -9  -8  -2    5.18    0.94
 -10  -8  -2    0.08    0.33
 -10  -8  -2    0.31    0.44
 -11  -8  -2    7.79    1.19
  11   8   2    4.28    1.80
  14  -9  -2    1.81    0.64
  14  -9  -2    0.97    1.09
 -14   9   2    2.29    0.64
  13  -9  -2    0.22    0.38
  13  -9  -2   -0.65    0.66
 -13   9   2    0.54    0.41
  12  -9  -2    4.36    0.83
  12  -9  -2    1.13    1.10
 -12   9   2    4.38    0.83
  11  -9  -2    0.03    0.29
  11  -9  -2   -0.09    0.74
 -11   9   2   -0.11    0.24
  10  -9  -2    4.57    1.63
  10  -9  -2    5.04    0.85
 -10   9   2    6.28    0.86
   9  -9  -2    9.53    1.15
   9  -9  -2    7.46    1.89
  -9   9   2    8.16    0.98
   8  -9  -2    2.96    0.61
  -8   9   2    3.98    0.72
   7  -9  -2    0.58    0.34
  -7   9   2    0.77    0.36
   6  -9  -2    0.49    0.32
  -6   9   2    0.76    0.32
   5  -9  -2    8.31    0.99
  -5   9   2   10.04    0.84
   4  -9  -2   20.63    1.28
  -4   9   2   19.67    1.19
  -4   9   2   19.08    1.11
   3  -9  -2    6.97    0.88
  -3   9   2    6.44    0.71
  -3   9   2    6.54    0.78
   2  -9  -2   22.16    1.35
   2  -9  -2   23.36    1.58
  -2   9   2   25.12    1.30
  -2   9   2   22.19    1.17
   1  -9  -2   19.28    1.41
   1  -9  -2   20.70    1.27
  -1   9   2   21.54    1.17
  -1   9   2   17.57    1.04
   0  -9  -2    6.61    0.97
   0  -9  -2    8.25    0.95
   0   9   2    8.54    0.91
   0   9   2    6.89    0.74
  -1  -9  -2   43.40    2.29
  -1  -9  -2   45.29    2.10
   1   9   2   46.40    1.95
  -2  -9  -2    0.16    0.31
  -2  -9  -2   -0.05    0.27
   2   9   2   -0.23    0.14
  -3  -9  -2    4.51    0.89
  -3  -9  -2    3.30    0.62
   3   9   2    4.92    0.64
  -4  -9  -2    0.79    0.40
  -4  -9  -2    0.72    0.45
   4   9   2    0.68    0.27
  -5  -9  -2    5.21    0.97
  -5  -9  -2    3.93    0.71
   5   9   2    5.18    0.67
  -6  -9  -2    2.43    0.58
  -6  -9  -2    2.03    0.68
   6   9   2    2.07    0.44
  -7  -9  -2    2.91    0.79
  -7  -9  -2    3.58    0.78
  -8  -9  -2    0.13    0.38
  -8  -9  -2   -0.46    0.24
  -9  -9  -2    0.22    0.42
  -9  -9  -2    0.88    0.44
 -10  -9  -2    0.07    0.40
 -10  -9  -2    0.39    0.47
  14 -10  -2    0.48    0.45
  14 -10  -2   -0.13    1.04
 -14  10   2   -0.23    0.32
  13 -10  -2    1.21    1.22
  13 -10  -2    4.36    0.90
 -13  10   2    4.02    0.78
  12 -10  -2    0.65    0.48
  12 -10  -2    0.13    0.86
 -12  10   2    0.41    0.36
  11 -10  -2    4.69    0.84
  11 -10  -2    2.53    1.28
 -11  10   2    4.57    0.82
  10 -10  -2    0.42    0.38
 -10  10   2    0.52    0.39
   9 -10  -2    0.93    0.45
  -9  10   2    0.17    0.29
   8 -10  -2   10.36    1.22
  -8  10   2   10.76    1.18
   7 -10  -2   28.66    1.68
  -7  10   2   27.97    1.59
   6 -10  -2    0.44    0.35
  -6  10   2    0.58    0.34
   5 -10  -2   21.72    1.43
  -5  10   2   24.57    1.40
   4 -10  -2    2.36    0.59
  -4  10   2    2.59    0.56
   3 -10  -2    4.35    0.75
  -3  10   2    4.32    0.67
   2 -10  -2   11.67    1.01
   2 -10  -2   12.55    1.46
  -2  10   2   11.01    0.90
   1 -10  -2    3.29    0.69
   1 -10  -2    3.20    0.74
  -1  10   2    3.30    0.57
   0 -10  -2   12.28    1.30
   0 -10  -2   11.45    1.40
   0  10   2    9.70    0.85
  -1 -10  -2    0.07    0.27
  -1 -10  -2   -0.26    0.27
   1  10   2    0.19    0.24
  -2 -10  -2    8.36    1.20
  -2 -10  -2    9.25    1.09
   2  10   2    8.70    0.73
  -3 -10  -2    0.37    0.30
  -3 -10  -2    0.03    0.34
   3  10   2    0.83    0.32
  -4 -10  -2    1.35    0.54
  -4 -10  -2    1.08    0.52
   4  10   2    1.51    0.41
  -5 -10  -2    0.07    0.37
  -5 -10  -2   -0.02    0.24
   5  10   2    0.38    0.26
  -6 -10  -2    2.47    0.66
  -6 -10  -2    1.95    0.65
   6  10   2    1.74    0.44
  -7 -10  -2    0.10    0.39
  -7 -10  -2    0.10    0.30
  -8 -10  -2    0.94    0.50
  -8 -10  -2    0.38    0.46
  -9 -10  -2    1.11    0.63
  -9 -10  -2    0.10    0.38
  13 -11  -2   -0.65    0.81
  13 -11  -2    0.19    0.37
 -13  11   2    0.13    0.40
  12 -11  -2    0.60    0.45
 -12  11   2    1.10    0.51
  11 -11  -2    1.24    0.55
 -11  11   2    2.51    0.68
  10 -11  -2    3.53    0.76
 -10  11   2    3.18    0.72
   9 -11  -2    0.48    0.39
  -9  11   2    0.81    0.41
   8 -11  -2    8.36    1.12
  -8  11   2    8.05    1.03
   7 -11  -2    0.46    0.36
  -7  11   2    0.07    0.28
   6 -11  -2   10.79    1.20
  -6  11   2    9.43    1.07
   5 -11  -2    2.88    0.65
  -5  11   2    3.72    0.70
   4 -11  -2    4.30    0.75
  -4  11   2    3.71    0.67
   3 -11  -2    6.92    1.11
   3 -11  -2    9.30    1.12
  -3  11   2    8.53    0.97
   2 -11  -2   -0.42    0.26
   2 -11  -2   -0.01    0.27
  -2  11   2   -0.09    0.21
   1 -11  -2    0.18    0.38
   1 -11  -2    0.62    0.35
  -1  11   2    0.51    0.32
   0 -11  -2    6.24    1.11
   0 -11  -2    5.96    0.95
   0  11   2    6.00    0.86
  -1 -11  -2    0.66    0.48
  -1 -11  -2    1.25    0.48
   1  11   2    1.93    0.51
  -2 -11  -2    3.95    0.84
  -2 -11  -2    4.08    0.82
   2  11   2    4.62    0.66
  -3 -11  -2    2.23    0.73
  -3 -11  -2    1.29    0.51
   3  11   2    1.62    0.41
  -4 -11  -2    2.85    0.81
  -4 -11  -2    2.28    0.63
   4  11   2    3.46    0.60
  -5 -11  -2    2.51    0.73
  -5 -11  -2    3.11    0.71
   5  11   2    3.65    0.63
  -6 -11  -2    0.97    0.46
  -6 -11  -2    0.08    0.43
   6  11   2    0.28    0.28
  -7 -11  -2    0.06    0.41
  -7 -11  -2    0.09    0.35
  -8 -11  -2    0.10    0.47
  -8 -11  -2    0.45    0.42
  12 -12  -2   -0.10    0.34
 -12  12   2    0.72    0.50
  11 -12  -2    0.39    0.37
 -11  12   2    0.04    0.38
  10 -12  -2    0.12    0.35
 -10  12   2    0.29    0.34
   9 -12  -2    1.31    0.54
  -9  12   2   -0.01    0.30
   8 -12  -2    1.26    0.54
  -8  12   2    0.57    0.38
   7 -12  -2    0.68    0.44
  -7  12   2    0.79    0.40
   6 -12  -2    0.62    0.41
  -6  12   2    0.29    0.33
   5 -12  -2    0.19    0.28
  -5  12   2   -0.05    0.24
   4 -12  -2    0.34    0.39
   4 -12  -2    0.17    0.34
  -4  12   2   -0.02    0.27
   3 -12  -2   12.12    1.54
   3 -12  -2   13.41    1.46
  -3  12   2   12.28    1.04
   2 -12  -2   -0.05    0.30
   2 -12  -2   -0.24    0.28
  -2  12   2    0.10    0.28
   1 -12  -2    5.10    1.01
   1 -12  -2    6.32    0.98
  -1  12   2    6.72    0.88
   0 -12  -2    2.18    0.70
   0 -12  -2    3.76    0.80
   0  12   2    3.11    0.65
  -1 -12  -2    7.01    1.23
  -1 -12  -2    5.73    0.94
   1  12   2    5.86    0.80
  -2 -12  -2    7.20    1.24
  -2 -12  -2    7.57    1.15
   2  12   2    6.50    0.80
  -3 -12  -2    1.48    0.56
  -3 -12  -2    1.32    0.63
   3  12   2    2.60    0.54
  -4 -12  -2    5.85    1.03
  -4 -12  -2    6.16    1.15
   4  12   2    4.42    0.68
  -5 -12  -2    1.03    0.51
  -5 -12  -2    0.76    0.56
   5  12   2    0.44    0.30
  -6 -12  -2    7.72    1.33
  -6 -12  -2   10.40    1.39
   6  12   2    7.94    0.92
  -7 -12  -2    0.47    0.55
  -7 -12  -2    0.37    0.42
  11 -13  -2    0.21    0.39
 -11  13   2    0.31    0.42
  10 -13  -2    0.47    0.44
 -10  13   2    0.41    0.41
   9 -13  -2    0.82    0.46
  -9  13   2    0.52    0.42
   8 -13  -2    0.13    0.41
  -8  13   2   -0.15    0.30
   7 -13  -2    2.50    0.71
  -7  13   2    2.88    0.69
   6 -13  -2    5.06    0.93
  -6  13   2    4.83    0.87
   5 -13  -2    0.31    0.37
  -5  13   2    0.17    0.29
   4 -13  -2    6.68    1.23
   4 -13  -2    5.94    0.98
  -4  13   2    6.66    0.91
   3 -13  -2   -0.15    0.27
   3 -13  -2   -0.15    0.32
  -3  13   2    0.16    0.25
   2 -13  -2    0.75    0.52
   2 -13  -2    0.84    0.44
  -2  13   2    0.93    0.39
   1 -13  -2    0.41    0.41
   1 -13  -2    0.40    0.42
  -1  13   2    0.75    0.36
   0 -13  -2   -0.14    0.32
   0 -13  -2   -0.09    0.38
   0  13   2    0.62    0.40
  -1 -13  -2    0.23    0.41
  -1 -13  -2    0.27    0.46
   1  13   2    0.52    0.36
  -2 -13  -2    1.82    0.67
  -2 -13  -2    2.06    0.67
   2  13   2    1.49    0.46
  -3 -13  -2    1.30    0.64
  -3 -13  -2    1.30    0.58
   3  13   2    1.65    0.46
  -4 -13  -2    0.37    0.55
  -4 -13  -2    0.59    0.43
   4  13   2    0.92    0.39
  -5 -13  -2    2.72    0.88
  -5 -13  -2    2.62    0.74
   5  13   2    2.44    0.56
   9 -14  -2    0.03    0.39
  -9  14   2    0.22    0.37
   8 -14  -2   -0.41    0.31
  -8  14   2   -0.08    0.34
   7 -14  -2    0.57    0.51
  -7  14   2    0.48    0.39
   6 -14  -2    4.54    0.94
  -6  14   2    3.77    0.76
   5 -14  -2    0.51    0.51
   5 -14  -2    1.30    0.54
  -5  14   2    0.59    0.40
   4 -14  -2    4.37    1.03
   4 -14  -2    3.99    0.85
  -4  14   2    3.90    0.77
   3 -14  -2    5.31    1.02
   3 -14  -2    6.58    1.28
  -3  14   2    5.70    0.93
   2 -14  -2    0.26    0.43
   2 -14  -2    0.03    0.35
  -2  14   2    0.23    0.35
   1 -14  -2    6.02    1.24
   1 -14  -2    5.37    1.01
  -1  14   2    5.89    0.95
   0 -14  -2   -0.09    0.42
   0 -14  -2    0.46    0.47
   0  14   2   -0.03    0.26
  -1 -14  -2    2.89    0.79
  -1 -14  -2    1.61    0.68
   1  14   2    2.58    0.60
  -2 -14  -2    3.05    0.91
  -2 -14  -2    3.05    0.81
   2  14   2    4.85    0.81
  -3 -14  -2    0.12    0.54
  -3 -14  -2    0.54    0.47
   3  14   2    0.02    0.23
   6 -15  -2    0.37    0.49
   6 -15  -2    0.29    0.49
  -6  15   2    0.12    0.30
   5 -15  -2   -0.37    0.33
   5 -15  -2   -0.24    0.38
  -5  15   2    0.19    0.37
   4 -15  -2    0.15    0.39
   4 -15  -2    0.04    0.43
  -4  15   2    0.57    0.39
   3 -15  -2   -0.04    0.37
   3 -15  -2   -0.02    0.39
  -3  15   2    0.25    0.37
   2 -15  -2    2.12    0.83
   2 -15  -2    1.26    0.64
  -2  15   2    2.01    0.60
   1 -15  -2   -0.06    0.37
   1 -15  -2    0.32    0.51
  -1  15   2    1.29    0.54
   0 -15  -2    4.42    1.11
   0 -15  -2    5.16    1.05
   0  15   2    5.72    0.93
   1  17  -3    0.06    0.37
  -1 -17   3   -0.20    0.31
  -1 -17   3   -0.22    0.35
   0  17  -3    4.45    0.90
   0 -17   3    4.32    0.99
   0 -17   3    4.97    1.02
  -1  17  -3    4.36    0.90
   1 -17   3    2.61    0.79
   1 -17   3    3.71    0.87
  -2  17  -3    2.76    0.68
   2 -17   3    5.03    1.02
   2 -17   3    3.75    0.93
  -3  17  -3    5.08    0.97
   3 -17   3    5.72    1.12
   3 -17   3    7.42    1.26
  -4  17  -3    8.20    1.21
   4 -17   3    9.42    1.40
   4 -17   3   10.91    1.51
  -5  17  -3    0.51    0.43
   5 -17   3    0.33    0.51
   5 -17   3    0.32    0.43
  -6  17  -3   -0.35    0.28
   6 -17   3    0.07    0.39
   6 -17   3   -0.38    0.36
   4  16  -3   12.26    1.33
  -4 -16   3   11.43    1.49
  -4 -16   3    9.86    1.37
   3  16  -3    6.39    1.02
  -3 -16   3    6.62    1.13
  -3 -16   3    8.42    1.25
   2  16  -3    5.00    0.96
  -2 -16   3    5.28    1.03
  -2 -16   3    2.52    0.71
   1  16  -3   16.24    1.38
  -1 -16   3   12.58    1.57
  -1 -16   3   16.25    1.44
   0  16  -3    0.44    0.34
   0 -16   3    0.36    0.45
   0 -16   3    0.30    0.41
  -1  16  -3   11.93    1.45
   1 -16   3   10.91    1.39
   1 -16   3   10.88    1.43
  -2  16  -3    1.29    0.53
   2 -16   3    0.70    0.46
   2 -16   3    1.08    0.54
  -3  16  -3   13.88    1.50
   3 -16   3   14.53    1.63
   3 -16   3   12.63    1.61
  -4  16  -3    0.38    0.41
   4 -16   3    0.40    0.41
   4 -16   3    0.29    0.42
  -5  16  -3    2.33    0.68
   5 -16   3    1.38    0.60
   5 -16   3    1.94    0.68
  -6  16  -3    1.06    0.49
   6 -16   3    2.87    0.79
   6 -16   3    2.23    0.69
  -7  16  -3    2.22    0.68
   7 -16   3    2.27    0.74
  -8  16  -3    0.80    0.47
   8 -16   3    0.01    0.42
   6  15  -3    3.22    0.64
  -6 -15   3    2.73    0.74
  -6 -15   3    2.94    0.81
   5  15  -3    5.60    0.88
  -5 -15   3    5.63    1.03
  -5 -15   3    5.93    1.02
   4  15  -3    3.79    0.76
  -4 -15   3    3.42    0.80
  -4 -15   3    5.87    1.02
   3  15  -3    3.12    0.71
  -3 -15   3    2.86    0.74
  -3 -15   3    4.20    0.88
   2  15  -3    8.03    1.05
  -2 -15   3    6.06    1.00
  -2 -15   3    8.06    1.20
   1  15  -3    8.24    1.08
  -1 -15   3    9.95    1.33
  -1 -15   3   10.12    1.32
   0  15  -3    2.93    0.66
   0 -15   3    5.51    1.00
   0 -15   3    5.37    0.96
  -1  15  -3    0.53    0.38
   1 -15   3    1.23    0.52
   1 -15   3    0.90    0.47
  -2  15  -3    9.70    1.24
   2 -15   3    9.66    1.28
   2 -15   3    8.61    1.22
  -3  15  -3    0.80    0.45
   3 -15   3    0.79    0.47
   3 -15   3    1.12    0.55
  -4  15  -3   15.07    1.29
   4 -15   3   14.87    1.33
   4 -15   3   16.47    1.42
  -5  15  -3   -0.20    0.26
   5 -15   3    0.64    0.41
   5 -15   3    0.47    0.43
  -6  15  -3    0.49    0.41
   6 -15   3    0.15    0.37
  -7  15  -3    4.94    0.98
   7 -15   3    5.09    0.98
  -8  15  -3    2.88    0.71
   8 -15   3    6.66    1.12
  -9  15  -3    0.63    0.45
   9 -15   3    0.55    0.48
 -10  15  -3    0.02    0.33
  10 -15   3    0.85    0.51
   8  14  -3   11.62    1.27
  -8 -14   3   12.36    1.61
  -8 -14   3    9.73    1.31
   7  14  -3    0.76    0.39
  -7 -14   3    0.94    0.53
  -7 -14   3    1.04    0.49
   6  14  -3    4.51    0.79
  -6 -14   3    3.51    0.81
  -6 -14   3    3.58    0.84
   5  14  -3    8.26    1.03
  -5 -14   3    7.47    1.17
  -5 -14   3    7.67    1.08
   4  14  -3    1.64    0.51
  -4 -14   3    0.46    0.37
  -4 -14   3    1.04    0.49
   3  14  -3   -0.16    0.25
  -3 -14   3    0.17    0.33
  -3 -14   3    0.03    0.28
   2  14  -3    5.05    0.85
  -2 -14   3    4.62    0.86
  -2 -14   3    3.96    0.77
   1  14  -3    1.90    0.52
  -1 -14   3    2.60    0.69
  -1 -14   3    2.07    0.62
   0  14  -3    3.46    0.70
   0 -14   3    3.24    0.71
   0 -14   3    3.19    0.73
  -1  14  -3    0.06    0.30
   1 -14   3    0.13    0.28
   1 -14   3    0.51    0.37
  -2  14  -3    2.24    0.62
   2 -14   3    1.41    0.51
   2 -14   3    1.84    0.56
  -3  14  -3    2.92    0.64
   3 -14   3    6.13    0.98
   3 -14   3    4.02    0.79
  -4  14  -3    0.59    0.37
   4 -14   3    1.09    0.48
   4 -14   3    0.37    0.37
  -5  14  -3    0.68    0.36
   5 -14   3    0.63    0.44
  -6  14  -3    2.82    0.66
   6 -14   3    2.83    0.69
  -7  14  -3    0.70    0.44
   7 -14   3    0.57    0.43
  -8  14  -3    1.53    0.54
   8 -14   3    1.75    0.60
  -9  14  -3    6.73    1.04
   9 -14   3    6.33    1.06
 -10  14  -3   -0.04    0.32
  10 -14   3    0.93    0.52
 -11  14  -3    1.39    0.59
  11 -14   3    0.49    1.26
  11 -14   3    2.32    0.68
   9  13  -3    4.11    0.71
  -9 -13   3    3.70    0.85
  -9 -13   3    2.45    0.79
   8  13  -3    0.83    0.40
  -8 -13   3    0.46    0.45
  -8 -13   3    0.77    0.47
   7  13  -3    2.53    0.59
  -7 -13   3    2.71    0.73
  -7 -13   3    2.17    0.67
   6  13  -3    0.58    0.34
  -6 -13   3    0.40    0.35
  -6 -13   3   -0.30    0.26
   5  13  -3    2.97    0.57
  -5 -13   3    3.21    0.73
  -5 -13   3    2.75    0.65
   4  13  -3   -0.02    0.23
  -4 -13   3    0.15    0.29
  -4 -13   3   -0.20    0.24
   3  13  -3   -0.04    0.24
  -3 -13   3   -0.25    0.26
  -3 -13   3    0.04    0.26
   2  13  -3    3.18    0.63
  -2 -13   3    4.96    0.81
  -2 -13   3    5.17    0.86
   1  13  -3    2.30    0.58
  -1 -13   3    1.90    0.53
  -1 -13   3    2.90    0.67
   0  13  -3    0.47    0.35
   0 -13   3    0.24    0.30
   0 -13   3    0.11    0.30
  -1  13  -3   11.43    1.01
   1 -13   3   11.24    1.05
   1 -13   3   13.03    1.34
  -2  13  -3    5.09    0.80
   2 -13   3    4.11    0.77
   2 -13   3    6.09    0.95
  -3  13  -3    0.26    0.29
   3 -13   3    0.87    0.42
   3 -13   3    0.22    0.32
  -4  13  -3   14.91    1.19
   4 -13   3   17.62    1.31
  -5  13  -3    0.21    0.30
   5 -13   3    0.16    0.30
  -6  13  -3   17.44    1.33
   6 -13   3   17.57    1.34
  -7  13  -3    0.81    0.39
   7 -13   3    2.79    0.67
  -8  13  -3    7.65    1.07
   8 -13   3    6.24    0.97
  -9  13  -3    5.76    0.95
   9 -13   3    1.87    1.57
   9 -13   3    4.78    0.86
  10 -13   3    5.45    0.96
  10 -13   3    0.26    1.10
 -11  13  -3    0.52    0.51
  11 -13   3    0.44    1.20
  11 -13   3    0.56    0.46
 -12  13  -3    4.73    0.98
  12 -13   3    2.19    1.65
  12 -13   3    4.43    0.95
  10  12  -3   -0.08    0.26
 -10 -12   3    0.12    0.35
   9  12  -3   -0.08    0.24
  -9 -12   3    0.27    0.39
  -9 -12   3   -0.37    0.29
   8  12  -3    0.75    0.38
  -8 -12   3    0.64    0.48
  -8 -12   3    1.11    0.49
   7  12  -3    0.11    0.27
  -7 -12   3   -0.15    0.26
  -7 -12   3   -0.05    0.27
   6  12  -3    0.34    0.27
  -6 -12   3   -0.08    0.27
  -6 -12   3    0.12    0.29
   5  12  -3    0.71    0.31
  -5 -12   3    1.92    0.62
  -5 -12   3    0.98    0.43
   4  12  -3    4.03    0.74
  -4 -12   3    5.56    0.88
  -4 -12   3    6.08    0.95
   3  12  -3    0.69    0.34
  -3 -12   3    0.35    0.30
  -3 -12   3    0.54    0.35
   2  12  -3    1.27    0.44
  -2 -12   3    2.12    0.53
  -2 -12   3    2.35    0.57
   1  12  -3    2.23    0.53
  -1 -12   3    3.33    0.67
  -1 -12   3    3.02    0.64
   0  12  -3   50.13    2.23
   0 -12   3   49.22    2.29
   0 -12   3   48.78    2.05
   0 -12   3   51.68    2.31
  -1  12  -3    2.50    0.54
   1 -12   3    2.20    0.55
   1 -12   3    1.98    0.54
   1 -12   3    2.00    0.41
  -2  12  -3   15.87    1.14
   2 -12   3   16.89    1.05
   2 -12   3   17.39    1.24
   2 -12   3   15.91    1.17
  -3  12  -3    6.12    0.86
   3 -12   3    4.16    0.63
   3 -12   3    7.79    1.00
   3 -12   3    6.79    0.89
  -4  12  -3    6.45    0.86
   4 -12   3   10.24    1.09
  -5  12  -3   34.01    1.80
   5 -12   3   31.57    1.76
  -6  12  -3    5.56    0.85
   6 -12   3    4.03    0.72
  -7  12  -3    4.49    0.76
   7 -12   3    5.45    1.98
   7 -12   3    7.22    0.97
  -8  12  -3    0.46    0.34
   8 -12   3    1.76    1.33
   8 -12   3    1.51    0.53
  -9  12  -3    4.72    0.85
   9 -12   3    2.00    1.38
   9 -12   3    3.75    0.73
 -10  12  -3    0.25    0.31
  10 -12   3   -0.15    0.29
  10 -12   3   -0.26    0.97
 -11  12  -3    0.84    0.50
  11 -12   3    0.32    0.38
  11 -12   3    0.31    0.98
 -12  12  -3    0.36    0.42
  12 -12   3    0.18    1.01
  12 -12   3   -0.03    0.37
 -13  12  -3    2.71    0.73
  13 -12   3    0.26    1.04
  13 -12   3    0.51    0.47
 -11 -11   3    1.08    0.54
 -10 -11   3    1.23    0.53
   9  11  -3    0.95    0.37
  -9 -11   3    1.13    0.50
   8  11  -3   23.27    1.33
  -8 -11   3   20.54    1.46
  -8 -11   3   21.84    1.62
   7  11  -3    0.93    0.35
  -7 -11   3    0.79    0.41
  -7 -11   3    0.66    0.38
   6  11  -3   22.07    1.28
  -6 -11   3   23.36    1.47
  -6 -11   3   24.09    1.58
   5  11  -3   15.61    1.03
  -5 -11   3   14.90    1.19
  -5 -11   3   15.13    1.13
   4  11  -3   14.08    1.07
  -4 -11   3   16.85    1.20
  -4 -11   3   14.56    1.10
   3  11  -3   19.71    1.24
  -3 -11   3   21.10    1.33
  -3 -11   3   20.52    1.14
  -3 -11   3   18.80    1.26
   2  11  -3   -0.16    0.17
  -2 -11   3   -0.17    0.18
  -2 -11   3   -0.30    0.14
  -2 -11   3   -0.03    0.10
   1  11  -3   18.48    1.17
  -1 -11   3   18.49    1.21
  -1 -11   3   19.46    1.23
  -1 -11   3   17.83    1.04
   0  11  -3    3.42    0.58
   0 -11   3    5.71    0.72
   0 -11   3    4.61    0.72
   0 -11   3    3.97    0.66
  -1  11  -3   25.81    1.42
   1 -11   3   27.24    1.46
   1 -11   3   24.26    1.43
   1 -11   3   26.78    1.31
  -2  11  -3    0.93    0.35
   2 -11   3    1.07    0.42
   2 -11   3    1.70    0.46
   2 -11   3    1.23    0.36
  -3  11  -3    2.95    0.57
   3 -11   3    2.10    0.45
   3 -11   3    3.03    0.58
  -4  11  -3    0.69    0.32
   4 -11   3    0.16    0.25
   4 -11   3    0.07    0.17
  -5  11  -3   35.54    1.78
   5 -11   3   32.51    1.72
   5 -11   3   34.12    1.60
  -6  11  -3    1.60    0.47
   6 -11   3    0.97    0.97
   6 -11   3    2.17    0.53
   6 -11   3    2.24    0.56
  -7  11  -3    3.11    0.64
   7 -11   3    3.85    0.69
   7 -11   3    3.05    1.49
  -8  11  -3    5.47    0.88
   8 -11   3    4.44    0.77
   8 -11   3    3.05    1.61
  -9  11  -3    2.26    0.63
   9 -11   3    0.91    1.02
   9 -11   3    1.48    0.49
 -10  11  -3    4.19    0.81
  10 -11   3    2.19    1.33
  10 -11   3    3.69    0.74
 -11  11  -3   -0.23    0.29
  11 -11   3    0.27    0.93
  11 -11   3   -0.03    0.29
 -12  11  -3    0.32    0.39
  12 -11   3    0.06    0.87
  12 -11   3    0.47    0.38
 -13  11  -3    0.64    0.44
  13 -11   3    1.21    0.56
  13 -11   3    1.57    1.58
 -12 -10   3    0.32    0.36
 -11 -10   3    4.64    0.88
 -10 -10   3    0.03    0.32
   9  10  -3   12.23    0.94
  -9 -10   3   12.69    1.11
   8  10  -3    0.39    0.27
  -8 -10   3    0.96    0.41
  -8 -10   3    0.51    0.40
   7  10  -3   55.48    2.24
  -7 -10   3   59.29    2.50
  -7 -10   3   54.54    2.59
   6  10  -3    4.05    0.61
  -6 -10   3    6.12    0.89
  -6 -10   3    5.32    0.79
   5  10  -3   19.97    1.12
  -5 -10   3   21.12    1.25
  -5 -10   3   16.69    1.21
  -5 -10   3   16.70    1.04
   4  10  -3   69.58    2.68
  -4 -10   3   65.19    2.50
  -4 -10   3   70.46    2.78
  -4 -10   3   73.38    2.74
   3  10  -3   17.94    1.11
  -3 -10   3   16.80    1.13
  -3 -10   3   18.57    1.03
  -3 -10   3   18.23    1.15
   2  10  -3   15.05    1.00
  -2 -10   3   15.87    1.05
  -2 -10   3   14.38    0.88
  -2 -10   3   15.27    1.03
   1  10  -3    3.43    0.55
  -1 -10   3    5.18    0.70
  -1 -10   3    4.39    0.64
  -1 -10   3    4.11    0.53
   0  10  -3   26.96    1.40
   0 -10   3   28.34    1.31
   0 -10   3   30.78    1.50
   0 -10   3   27.88    1.45
  -1  10  -3    0.64    0.27
   1 -10   3    1.33    0.40
   1 -10   3    0.72    0.33
   1 -10   3    1.06    0.28
  -2  10  -3    4.72    0.65
   2 -10   3    5.94    0.76
   2 -10   3    5.57    0.74
   2 -10   3    5.49    0.67
  -3  10  -3    3.63    0.60
   3 -10   3    4.44    0.63
   3 -10   3    5.44    0.74
  -4  10  -3    0.29    0.24
   4 -10   3    0.43    0.22
   4 -10   3    0.02    0.21
  -5  10  -3    0.81    0.31
   5 -10   3    0.62    0.30
   5 -10   3    0.10    0.65
   5 -10   3    0.88    0.29
  -6  10  -3    7.08    0.89
   6 -10   3    9.75    2.28
   6 -10   3    5.65    0.77
   6 -10   3    5.07    0.61
  -7  10  -3    4.16    0.69
   7 -10   3    3.57    0.63
   7 -10   3    2.36    1.27
   7 -10   3    4.88    0.69
  -8  10  -3    0.83    0.37
   8 -10   3    0.36    0.33
   8 -10   3    0.15    0.71
  -9  10  -3    1.19    0.46
   9 -10   3    1.80    1.20
   9 -10   3    0.32    0.32
 -10  10  -3   -0.02    0.31
  10 -10   3    0.07    0.26
  10 -10   3   -0.09    0.76
 -11  10  -3    1.37    0.50
  11 -10   3    0.98    0.48
  11 -10   3   -0.35    0.65
 -12  10  -3    0.94    0.45
  12 -10   3   -0.04    0.65
  12 -10   3    0.86    0.45
 -13  10  -3    1.34    0.55
  13 -10   3   -0.09    0.80
  13 -10   3    1.12    0.51
 -14  10  -3    0.90    0.57
  14 -10   3    1.57    0.61
  14 -10   3    0.91    1.16
 -13  -9   3    1.30    0.58
 -12  -9   3   10.95    1.34
 -11  -9   3    2.55    0.65
 -10  -9   3    5.30    0.86
   9   9  -3    0.65    0.29
  -9  -9   3    0.41    0.32
   8   9  -3   10.99    0.81
  -8  -9   3    8.51    1.08
  -8  -9   3    9.51    1.05
   7   9  -3    0.18    0.20
  -7  -9   3    0.16    0.31
  -7  -9   3    0.06    0.23
  -7  -9   3    0.07    0.26
   6   9  -3    1.18    0.34
  -6  -9   3    1.32    0.39
  -6  -9   3    1.27    0.43
  -6  -9   3    1.22    0.31
   5   9  -3    4.73    0.59
  -5  -9   3    4.39    0.69
  -5  -9   3    4.51    0.68
  -5  -9   3    4.16    0.52
   4   9  -3    4.03    0.58
  -4  -9   3    3.15    0.52
  -4  -9   3    3.91    0.56
  -4  -9   3    3.87    0.62
   3   9  -3    1.62    0.37
  -3  -9   3    1.95    0.41
  -3  -9   3    1.38    0.32
  -3  -9   3    2.19    0.46
   2   9  -3    6.33    0.74
  -2  -9   3    5.60    0.68
  -2  -9   3    5.31    0.67
  -2  -9   3    5.00    0.60
   1   9  -3    8.86    0.71
  -1  -9   3    9.95    0.76
  -1  -9   3    9.96    0.75
  -1  -9   3    8.70    0.63
   0   9  -3    0.68    0.26
   0  -9   3    0.79    0.29
   0  -9   3    0.73    0.25
   0  -9   3    0.55    0.20
  -1   9  -3    0.46    0.24
   1  -9   3    0.47    0.25
   1  -9   3    0.50    0.25
   1  -9   3    0.39    0.17
  -2   9  -3   -0.17    0.14
   2  -9   3    0.05    0.10
   2  -9   3    0.12    0.19
  -3   9  -3   10.42    0.80
   3  -9   3   12.05    0.85
  -4   9  -3    3.35    0.57
   4  -9   3    3.76    0.54
   4  -9   3    3.57    0.58
   4  -9   3    4.00    1.44
  -5   9  -3    4.50    0.67
   5  -9   3    3.53    0.57
   5  -9   3    4.20    0.59
   5  -9   3    3.04    1.33
  -6   9  -3    0.91    0.33
   6  -9   3    0.52    0.71
   6  -9   3    0.73    0.30
   6  -9   3    0.53    0.26
  -7   9  -3   23.39    1.37
   7  -9   3   24.59    1.28
   7  -9   3   26.73    1.42
  -8   9  -3    2.04    0.51
   8  -9   3    2.63    0.53
   8  -9   3    1.33    1.00
   8  -9   3    2.71    0.55
  -9   9  -3    6.14    0.89
   9  -9   3    4.28    0.67
   9  -9   3    1.99    1.14
 -10   9  -3   25.04    1.56
  10  -9   3   28.66    1.62
 -11   9  -3    1.49    0.49
  11  -9   3    0.98    1.04
  11  -9   3    2.73    0.65
 -12   9  -3   16.14    1.32
  12  -9   3   17.30    1.34
 -13   9  -3    1.05    0.52
  13  -9   3   -0.24    0.85
  13  -9   3    0.27    0.37
 -14   9  -3    3.69    0.82
  14  -9   3    5.51    0.99
 -13  -8   3    3.14    0.75
 -12  -8   3    2.07    0.59
 -11  -8   3    1.02    0.45
 -10  -8   3    0.33    0.33
   9   8  -3    0.31    0.25
  -9  -8   3    0.71    0.33
   8   8  -3    1.51    0.38
  -8  -8   3    1.56    0.44
  -8  -8   3    1.58    0.41
   7   8  -3   -0.06    0.15
  -7  -8   3   -0.18    0.21
  -7  -8   3    0.06    0.15
  -7  -8   3    0.20    0.22
   6   8  -3    0.66    0.24
  -6  -8   3    0.90    0.28
  -6  -8   3    0.67    0.30
  -6  -8   3    0.65    0.32
   5   8  -3   20.70    1.04
  -5  -8   3   20.24    1.04
  -5  -8   3   20.57    1.15
  -5  -8   3   19.97    1.21
   4   8  -3    0.93    0.34
  -4  -8   3    0.68    0.28
  -4  -8   3    0.53    0.25
  -4  -8   3    0.45    0.21
   3   8  -3    3.56    0.53
  -3  -8   3    2.60    0.47
  -3  -8   3    3.19    0.45
  -3  -8   3    2.97    0.50
   2   8  -3   44.18    1.77
  -2  -8   3   45.80    1.80
  -2  -8   3   45.69    1.68
  -2  -8   3   44.01    1.78
   1   8  -3    3.33    0.47
  -1  -8   3    3.96    0.52
  -1  -8   3    2.94    0.46
  -1  -8   3    4.70    0.53
   0   8  -3    6.85    0.58
   0  -8   3    7.41    0.76
   0  -8   3    7.80    0.54
   0  -8   3    6.88    0.58
  -1   8  -3    4.50    0.56
   1  -8   3    3.60    0.40
   1  -8   3    5.16    0.61
   1  -8   3    5.20    0.60
  -2   8  -3   81.43    2.84
   2  -8   3   86.97    2.75
   2  -8   3   86.13    2.89
  -3   8  -3    6.83    0.59
   3  -8   3    5.83    0.49
   3  -8   3    5.27    0.61
   3  -8   3    6.54    1.57
   4  -8   3    8.11    0.66
   4  -8   3    8.96    0.62
   4  -8   3    5.78    1.53
  -5   8  -3    8.42    0.70
   5  -8   3    8.53    0.63
   5  -8   3    8.77    0.71
   5  -8   3   11.81    2.13
  -6   8  -3   30.05    1.45
   6  -8   3   30.45    1.35
   6  -8   3   24.51    2.66
   6  -8   3   29.76    1.44
  -7   8  -3    0.04    0.21
   7  -8   3   -0.02    0.13
   7  -8   3    0.15    0.23
   7  -8   3    0.35    0.66
  -8   8  -3   70.93    2.77
   8  -8   3   73.49    2.77
   8  -8   3   71.09    2.64
  -9   8  -3    0.02    0.23
   9  -8   3    0.13    0.69
   9  -8   3    0.01    0.18
   9  -8   3    0.25    0.25
 -10   8  -3   10.51    1.14
  10  -8   3   12.30    1.01
 -11   8  -3    6.73    0.94
  11  -8   3    9.62    1.13
 -12   8  -3    2.44    0.62
  12  -8   3    0.50    0.86
  12  -8   3    3.09    0.72
 -13   8  -3    2.82    0.68
  13  -8   3    3.42    0.77
  13  -8   3    0.98    0.95
 -14   8  -3    1.63    0.59
  14  -8   3    0.44    0.90
  14  -8   3    1.58    0.59
 -15   8  -3    0.66    0.46
  15  -8   3   -0.34    0.74
  15  -8   3    2.19    0.71
  14   7  -3   -0.11    0.58
 -14  -7   3    0.13    0.36
  13   7  -3    1.09    1.00
 -13  -7   3    0.20    0.35
 -11  -7   3   -0.18    0.28
 -10  -7   3    8.71    1.03
  -9  -7   3    2.29    0.52
   8   7  -3    2.00    0.39
  -8  -7   3    2.76    0.45
  -8  -7   3    2.34    0.49
   7   7  -3    0.46    0.22
  -7  -7   3    0.23    0.22
  -7  -7   3    0.22    0.19
   6   7  -3    9.25    0.65
  -6  -7   3   11.36    0.82
  -6  -7   3   11.31    0.72
  -6  -7   3   10.07    0.84
   5   7  -3    9.73    0.65
  -5  -7   3   10.07    0.74
  -5  -7   3   11.02    0.81
  -5  -7   3    9.97    0.66
   4   7  -3   38.23    1.56
  -4  -7   3   38.73    1.48
  -4  -7   3   35.36    1.59
  -4  -7   3   38.50    1.57
   3   7  -3   17.08    0.91
  -3  -7   3   16.84    0.83
  -3  -7   3   16.38    0.92
  -3  -7   3   16.37    0.90
   2   7  -3   54.08    1.98
  -2  -7   3   57.50    1.92
  -2  -7   3   55.52    2.01
  -2  -7   3   56.29    2.02
   1   7  -3    3.75    0.46
  -1  -7   3    4.39    0.50
  -1  -7   3    3.46    0.38
  -1  -7   3    5.33    0.58
   0   7  -3   98.56    3.15
   0  -7   3  100.28    3.05
   0  -7   3  100.68    3.16
   0  -7   3  100.88    3.14
  -1   7  -3   10.52    0.67
   1  -7   3   10.20    0.59
   1  -7   3    9.64    0.65
  -2   7  -3   23.75    1.10
   2  -7   3   24.02    1.11
   2  -7   3   23.80    1.02
   2  -7   3   25.67    2.30
  -3   7  -3   50.88    1.91
   3  -7   3   48.97    1.90
   3  -7   3   61.02    3.64
   3  -7   3   50.62    1.81
  -4   7  -3    1.43    0.33
   4  -7   3    2.77    0.97
   4  -7   3    0.93    0.22
   4  -7   3    0.77    0.26
  -5   7  -3   45.28    1.80
   5  -7   3   46.71    3.30
   5  -7   3   43.42    1.77
   5  -7   3   43.14    1.68
  -6   7  -3    0.12    0.19
   6  -7   3    0.66    0.24
   6  -7   3    0.91    0.75
   6  -7   3    0.27    0.23
  -7   7  -3    9.10    0.75
   7  -7   3    8.87    0.67
   7  -7   3    9.45    2.00
   7  -7   3    8.21    0.70
  -8   7  -3    5.60    0.75
   8  -7   3    6.17    1.56
   8  -7   3    6.72    0.80
   8  -7   3    6.56    0.76
  -9   7  -3    0.21    0.26
   9  -7   3    1.14    0.85
   9  -7   3    0.05    0.17
   9  -7   3    0.05    0.24
 -10   7  -3    0.12    0.26
  10  -7   3   -0.02    0.25
  10  -7   3    0.00    0.55
 -11   7  -3    1.26    0.43
  11  -7   3    0.86    0.37
  11  -7   3    0.36    0.76
 -12   7  -3    0.00    0.28
  12  -7   3    0.48    0.32
  12  -7   3   -0.31    0.58
 -13   7  -3   -0.08    0.30
  13  -7   3   -0.04    0.63
  13  -7   3   -0.15    0.27
 -14   7  -3    1.90    0.61
  14  -7   3    1.27    1.08
  14  -7   3    1.35    0.53
 -15   7  -3    0.08    0.35
  15  -7   3   -0.19    0.31
  15  -7   3   -0.50    0.63
  15   6  -3    0.54    0.81
  15   6  -3    1.40    0.57
 -15  -6   3    0.79    0.52
  14   6  -3    2.27    1.30
  14   6  -3    4.36    0.85
 -14  -6   3    3.26    0.76
  13   6  -3    0.35    0.79
 -13  -6   3    0.94    0.45
 -12  -6   3    2.64    0.60
 -11  -6   3    0.40    0.34
 -10  -6   3    9.07    1.00
  -9  -6   3    3.10    0.47
  -9  -6   3    3.56    0.58
   8   6  -3   13.93    0.84
  -8  -6   3   14.49    0.99
  -8  -6   3   14.40    0.88
   7   6  -3   30.27    1.30
  -7  -6   3   31.99    1.48
  -7  -6   3   32.24    1.36
   6   6  -3   29.52    1.21
  -6  -6   3   28.42    1.32
  -6  -6   3   27.18    1.20
   5   6  -3   18.36    0.89
  -5  -6   3   19.04    1.06
  -5  -6   3   17.88    0.97
  -5  -6   3   19.59    0.91
   4   6  -3    4.28    0.49
  -4  -6   3    4.54    0.56
  -4  -6   3    5.01    0.53
  -4  -6   3    5.29    0.42
   3   6  -3   29.28    1.23
  -3  -6   3   30.80    1.18
  -3  -6   3   31.70    1.30
  -3  -6   3   30.62    1.26
   2   6  -3    1.49    0.28
  -2  -6   3    1.52    0.30
  -2  -6   3    1.31    0.28
  -2  -6   3    1.24    0.22
   1   6  -3   97.11    3.05
  -1  -6   3  100.66    2.98
  -1  -6   3  100.71    3.07
  -1  -6   3  101.11    3.04
   0   6  -3    0.58    0.21
   0  -6   3    0.69    0.17
   0  -6   3    0.39    0.18
   0  -6   3    0.59    0.19
  -1   6  -3    8.52    0.55
   1  -6   3    8.17    0.55
   1  -6   3    9.29    0.51
  -2   6  -3   94.40    2.95
   2  -6   3   93.07    2.94
   2  -6   3   94.42    2.86
   2  -6   3   98.08    4.59
  -3   6  -3   63.95    2.20
   3  -6   3   64.72    2.21
   3  -6   3   68.57    3.73
  -4   6  -3   23.45    1.07
   4  -6   3   24.24    1.02
   4  -6   3   24.62    1.09
   4  -6   3   18.73    1.89
  -5   6  -3    0.66    0.25
   5  -6   3    0.86    0.23
   5  -6   3    0.84    0.26
   5  -6   3    1.56    0.82
  -6   6  -3    1.67    0.36
   6  -6   3    4.75    1.24
   6  -6   3    3.57    0.48
   6  -6   3    2.27    0.40
  -7   6  -3    0.61    0.28
   7  -6   3    0.55    0.28
   7  -6   3    0.10    0.42
   7  -6   3    0.22    0.16
  -8   6  -3    3.60    0.55
   8  -6   3    3.42    0.46
   8  -6   3    2.40    0.95
   8  -6   3    4.79    0.63
  -9   6  -3   -0.16    0.17
   9  -6   3    0.03    0.37
   9  -6   3    0.28    0.26
   9  -6   3    0.00    0.18
 -10   6  -3    0.52    0.31
  10  -6   3    0.90    0.37
  10  -6   3    1.54    0.88
  10  -6   3    0.44    0.27
 -11   6  -3    0.34    0.32
  11  -6   3    0.38    0.67
  11  -6   3    0.10    0.28
 -12   6  -3    3.17    0.65
  12  -6   3    2.98    0.64
  12  -6   3    3.71    1.45
 -13   6  -3   -0.05    0.26
  13  -6   3   -0.16    0.26
  13  -6   3    0.13    0.65
 -14   6  -3    0.52    0.39
  14  -6   3    0.69    0.42
  14  -6   3    1.31    1.00
 -15   6  -3    1.08    0.53
  15  -6   3    0.58    0.86
  15  -6   3    0.03    0.39
  15   5  -3    1.05    1.00
  15   5  -3    1.32    0.51
 -15  -5   3    0.91    0.55
  14   5  -3    1.02    0.47
  14   5  -3   -0.14    0.54
 -14  -5   3    0.02    0.35
  13   5  -3    3.93    1.46
  13   5  -3    3.54    0.73
  12   5  -3   -0.11    0.49
 -12  -5   3   -0.19    0.26
 -11  -5   3   18.41    1.26
 -10  -5   3    0.00    0.22
 -10  -5   3    0.12    0.23
  -9  -5   3   34.52    1.50
  -9  -5   3   32.37    1.60
  -8  -5   3    1.86    0.42
  -8  -5   3    1.66    0.37
   7   5  -3   39.36    1.50
  -7  -5   3   41.36    1.69
  -7  -5   3   38.15    1.53
   6   5  -3   42.02    1.55
  -6  -5   3   42.87    1.58
  -6  -5   3   43.46    1.69
   5   5  -3    3.03    0.36
  -5  -5   3    2.42    0.32
  -5  -5   3    2.23    0.36
   4   5  -3   64.94    2.04
  -4  -5   3   62.47    2.02
  -4  -5   3   62.19    2.10
  -4  -5   3   60.57    2.16
   3   5  -3    0.91    0.23
  -3  -5   3    1.05    0.23
  -3  -5   3    1.18    0.26
  -3  -5   3    0.78    0.18
   2   5  -3    2.20    0.30
  -2  -5   3    2.80    0.35
  -2  -5   3    2.11    0.25
  -2  -5   3    2.49    0.32
   1   5  -3    2.99    0.36
  -1  -5   3    2.06    0.25
  -1  -5   3    2.07    0.26
  -1  -5   3    1.66    0.26
   0   5  -3    6.62    0.43
   0  -5   3    6.79    0.39
   0  -5   3    6.90    0.40
   0  -5   3    7.09    0.44
  -1   5  -3   -0.04    0.10
   1  -5   3   -0.06    0.11
   1  -5   3    0.12    0.09
   1  -5   3    0.32    0.44
  -2   5  -3    0.31    0.16
   2  -5   3    0.24    0.16
   2  -5   3    0.29    0.12
   2  -5   3    1.36    0.63
  -3   5  -3   20.22    0.88
   3  -5   3   19.45    0.81
   3  -5   3   19.50    0.87
   3  -5   3   14.61    1.52
  -4   5  -3    0.35    0.20
   4  -5   3    0.68    0.18
   4  -5   3    0.25    0.17
  -5   5  -3    5.00    0.56
   5  -5   3    4.92    0.51
   5  -5   3    5.78    1.26
   5  -5   3    4.65    0.51
  -6   5  -3    0.94    0.28
   6  -5   3    1.21    0.31
   6  -5   3    0.94    0.24
   6  -5   3    0.64    0.52
  -7   5  -3    2.83    0.46
   7  -5   3    3.87    0.52
   7  -5   3    3.15    0.46
   7  -5   3    3.79    1.06
  -8   5  -3    5.43    0.67
   8  -5   3    5.31    0.65
   8  -5   3    5.53    1.42
   8  -5   3    4.29    0.50
  -9   5  -3    1.06    0.37
   9  -5   3    1.32    0.76
   9  -5   3    0.76    0.31
   9  -5   3    1.30    0.36
 -10   5  -3    3.34    0.64
  10  -5   3    3.66    0.58
  10  -5   3    2.75    1.21
  10  -5   3    2.57    0.53
 -11   5  -3    7.95    0.92
  11  -5   3    7.74    0.95
  11  -5   3    6.67    1.73
 -12   5  -3    0.27    0.31
  12  -5   3   -0.06    0.27
  12  -5   3   -0.17    0.50
 -13   5  -3    4.84    0.85
  13  -5   3    5.22    0.87
  13  -5   3    4.48    1.66
 -14   5  -3    0.48    0.42
  14  -5   3    0.00    0.31
  14  -5   3   -0.32    0.60
 -15   5  -3    5.73    0.97
  15  -5   3    6.11    2.00
  15  -5   3    7.25    1.08
  15   4  -3    3.04    0.72
  15   4  -3    4.52    1.65
 -15  -4   3    3.24    0.74
  14   4  -3    1.58    0.97
  14   4  -3    2.08    0.62
 -14  -4   3    1.52    0.55
  13   4  -3    2.32    1.09
  13   4  -3    3.48    0.72
 -13  -4   3    3.15    0.68
  12   4  -3    3.55    1.31
  12   4  -3    3.14    0.66
 -12  -4   3    3.52    0.69
  11   4  -3   -0.29    0.37
 -11  -4   3    0.08    0.25
 -10  -4   3   11.62    0.91
  -9  -4   3    0.87    0.31
  -9  -4   3    0.93    0.28
  -8  -4   3    4.33    0.59
  -8  -4   3    3.29    0.45
  -7  -4   3   28.59    1.28
  -7  -4   3   26.57    1.16
   6   4  -3   20.76    0.91
  -6  -4   3   22.51    1.05
  -6  -4   3   22.46    0.96
   5   4  -3    3.87    0.34
  -5  -4   3    3.37    0.42
  -5  -4   3    3.68    0.39
   4   4  -3   11.80    0.59
  -4  -4   3   13.18    0.66
  -4  -4   3   12.66    0.60
   3   4  -3    0.87    0.20
  -3  -4   3    0.53    0.14
  -3  -4   3    0.51    0.16
   2   4  -3    5.00    0.35
  -2  -4   3    5.04    0.31
  -2  -4   3    4.57    0.33
  -2  -4   3    5.05    0.34
   1   4  -3   63.20    1.88
  -1  -4   3   60.62    1.83
  -1  -4   3   62.71    1.86
  -1  -4   3   61.03    1.81
   0   4  -3   74.32    2.17
   0  -4   3   80.62    3.38
   0  -4   3   71.08    2.05
   0  -4   3   70.63    2.15
   0  -4   3   71.50    2.11
  -1   4  -3   31.66    1.09
   1  -4   3   32.05    1.09
   1  -4   3   32.33    1.98
   1  -4   3   31.27    1.04
  -2   4  -3   66.11    2.07
   2  -4   3   66.56    2.06
   2  -4   3   70.73    3.21
   2  -4   3   66.74    2.02
  -3   4  -3    7.15    0.47
   3  -4   3    7.38    0.43
   3  -4   3    7.63    0.47
   3  -4   3    7.22    1.00
  -4   4  -3   72.43    2.35
   4  -4   3   78.10    3.56
   4  -4   3   71.02    2.29
   4  -4   3   73.12    2.35
  -5   4  -3   17.25    0.90
   5  -4   3   19.62    0.88
   5  -4   3   19.73    0.92
   5  -4   3   19.57    1.69
  -6   4  -3    0.92    0.27
   6  -4   3    1.47    0.31
   6  -4   3    1.63    0.73
   6  -4   3    0.81    0.26
  -7   4  -3   15.26    0.90
   7  -4   3   15.50    0.90
   7  -4   3   13.07    1.57
   7  -4   3   14.58    0.83
  -8   4  -3   13.18    0.90
   8  -4   3   12.71    1.64
   8  -4   3   13.64    0.84
   8  -4   3   12.11    0.84
  -9   4  -3   12.20    0.90
   9  -4   3   11.39    1.62
   9  -4   3   12.30    0.88
   9  -4   3   12.23    0.84
 -10   4  -3   13.57    1.03
  10  -4   3   15.50    2.01
  10  -4   3   14.19    1.01
  10  -4   3   15.23    1.00
 -11   4  -3    9.74    1.10
  11  -4   3    9.64    1.04
  11  -4   3   10.25    2.15
 -12   4  -3   15.45    1.20
  12  -4   3   17.08    2.31
  12  -4   3   15.56    1.18
 -13   4  -3    1.48    0.48
  13  -4   3    1.59    1.09
  13  -4   3    1.66    0.50
 -14   4  -3    1.09    0.51
  14  -4   3    2.28    0.60
  14  -4   3    1.98    1.12
 -15   4  -3    0.11    0.36
  15  -4   3    0.12    0.33
  15  -4   3    0.17    0.65
  16   3  -3    0.38    0.39
  16   3  -3    1.77    1.20
 -16  -3   3    0.98    0.52
  15   3  -3    3.69    0.76
  15   3  -3    3.91    1.46
 -15  -3   3    4.36    0.82
  14   3  -3    2.10    1.20
  14   3  -3    1.45    0.51
 -14  -3   3    2.34    0.59
  13   3  -3    0.29    0.29
  13   3  -3    0.13    0.49
 -13  -3   3    0.45    0.34
  12   3  -3    2.55    1.10
  12   3  -3    4.15    0.74
 -12  -3   3    3.26    0.68
  11   3  -3    7.73    0.91
  11   3  -3    5.97    1.50
 -11  -3   3    7.79    0.91
  10   3  -3    3.16    1.06
 -10  -3   3    3.42    0.57
  -9  -3   3   10.30    0.78
  -8  -3   3    0.45    0.20
  -8  -3   3    0.55    0.24
  -7  -3   3    5.51    0.59
  -7  -3   3    5.22    0.45
  -6  -3   3    1.27    0.27
  -6  -3   3    1.86    0.27
   5   3  -3   19.54    0.78
  -5  -3   3   18.57    0.78
  -5  -3   3   17.46    0.82
   4   3  -3   18.99    0.73
  -4  -3   3   19.34    0.74
  -4  -3   3   17.71    0.77
   3   3  -3   18.41    0.72
  -3  -3   3   19.05    0.73
  -3  -3   3   18.97    0.70
   2   3  -3   40.34    1.24
  -2  -3   3   39.14    1.20
  -2  -3   3   38.31    1.20
   1   3  -3   28.75    0.92
   1   3  -3   28.86    0.87
  -1  -3   3   27.88    0.87
  -1  -3   3   28.34    0.88
  -1  -3   3   29.69    0.88
   0   3  -3   29.37    0.95
   0  -3   3   36.29    1.81
   0  -3   3   30.42    0.93
   0  -3   3   29.65    0.91
   0  -3   3   29.84    0.92
  -1   3  -3  148.89    4.17
   1  -3   3  148.30    4.14
   1  -3   3  173.66    5.36
   1  -3   3  142.77    4.15
  -2   3  -3   92.60    2.69
   2  -3   3   93.05    2.68
   2  -3   3   94.26    2.65
  -3   3  -3    4.55    0.34
   3  -3   3    4.75    0.74
   3  -3   3    4.43    0.34
   3  -3   3    4.29    0.31
  -4   3  -3   93.66    2.84
   4  -3   3   94.28    2.82
   4  -3   3   88.94    3.90
   4  -3   3   94.56    2.79
  -5   3  -3    2.02    0.34
   5  -3   3    1.53    0.62
   5  -3   3    2.06    0.31
   5  -3   3    2.14    0.34
  -6   3  -3  102.63    3.22
   6  -3   3   98.05    3.12
   6  -3   3  101.76    3.17
   6  -3   3   99.82    4.60
  -7   3  -3   15.45    0.91
   7  -3   3   16.10    1.73
   7  -3   3   14.89    0.87
   7  -3   3   16.00    0.86
  -8   3  -3   34.46    1.55
   8  -3   3   33.75    1.46
   8  -3   3   34.65    2.72
   8  -3   3   32.31    1.48
  -9   3  -3   17.95    1.11
   9  -3   3   20.85    2.20
   9  -3   3   19.30    1.07
   9  -3   3   19.02    1.11
 -10   3  -3    0.48    0.33
  10  -3   3    0.45    0.30
  10  -3   3    0.12    0.51
  10  -3   3    0.08    0.18
 -11   3  -3   23.04    1.39
  11  -3   3   19.72    1.26
  11  -3   3   18.68    2.32
 -12   3  -3    2.26    0.59
  12  -3   3    3.24    1.37
  12  -3   3    3.17    0.66
 -13   3  -3    0.38    0.35
  13  -3   3   -0.18    0.47
  13  -3   3   -0.22    0.25
 -14   3  -3    1.48    0.55
  14  -3   3    1.26    1.06
  14  -3   3    1.38    0.50
 -15   3  -3    0.28    0.39
  15  -3   3    0.43    0.35
  15  -3   3    0.91    0.93
  16   2  -3    0.85    0.88
  16   2  -3    0.68    0.50
 -16  -2   3    0.85    0.50
  15   2  -3   -0.17    0.57
  15   2  -3   -0.13    0.28
 -15  -2   3    0.03    0.33
  14   2  -3    0.35    0.64
  14   2  -3   -0.21    0.25
 -14  -2   3   -0.06    0.26
  13   2  -3    0.17    0.56
  13   2  -3   -0.03    0.25
 -13  -2   3    0.09    0.28
  12   2  -3   -0.22    0.22
  12   2  -3   -0.12    0.40
 -12  -2   3   -0.04    0.21
  11   2  -3   18.46    1.19
  11   2  -3   18.44    2.02
 -11  -2   3   19.24    1.19
  10   2  -3    4.83    0.69
  10   2  -3    6.38    1.39
 -10  -2   3    6.49    0.74
   9   2  -3    1.46    0.71
  -9  -2   3    1.43    0.36
   8   2  -3   27.13    2.07
  -8  -2   3   29.89    1.33
  -7  -2   3    5.87    0.50
  -7  -2   3    5.32    0.45
  -6  -2   3   68.97    2.25
  -6  -2   3   67.83    2.16
  -5  -2   3    6.16    0.44
  -5  -2   3    6.94    0.41
  -5  -2   3    6.59    0.43
   4   2  -3   56.70    1.69
  -4  -2   3   56.73    1.71
  -4  -2   3   55.49    1.74
  -4  -2   3   55.89    1.76
   3   2  -3   17.20    0.60
  -3  -2   3   16.50    0.62
  -3  -2   3   17.03    0.63
  -3  -2   3   16.81    0.60
   2   2  -3    7.07    0.30
  -2  -2   3    6.76    0.27
  -2  -2   3    7.04    0.28
  -2  -2   3    6.52    0.28
  -2  -2   3    6.36    0.27
   1   2  -3   79.57    2.11
   1   2  -3   79.37    2.11
   0   2  -3   20.66    0.62
  -1   2  -3    6.97    0.30
  -1   2  -3    6.85    0.31
   1  -2   3    6.85    0.28
   1  -2   3    7.51    0.71
   1  -2   3    7.13    0.28
   1  -2   3    7.11    0.27
  -2   2  -3  149.12    4.16
   2  -2   3  158.93    5.13
   2  -2   3  150.48    4.14
   2  -2   3  147.71    4.13
  -3   2  -3   91.86    2.69
   3  -2   3   92.22    3.67
   3  -2   3   89.69    2.66
   3  -2   3   92.34    2.66
  -4   2  -3    0.73    0.21
   4  -2   3    0.63    0.17
   4  -2   3    0.69    0.18
   4  -2   3    0.85    0.47
  -5   2  -3    3.82    0.44
   5  -2   3    5.79    1.16
   5  -2   3    4.68    0.41
   5  -2   3    4.78    0.39
  -6   2  -3    0.81    0.26
   6  -2   3    0.93    0.22
   6  -2   3    1.14    0.56
   6  -2   3    0.85    0.25
  -7   2  -3   10.16    0.73
   7  -2   3   10.65    1.41
   7  -2   3   10.37    0.68
   7  -2   3   10.93    0.72
  -8   2  -3    1.66    0.39
   8  -2   3    1.18    0.30
   8  -2   3    2.17    0.42
   8  -2   3    2.15    0.90
  -9   2  -3    1.91    0.45
   9  -2   3    1.35    0.35
   9  -2   3    1.36    0.37
   9  -2   3    1.15    0.29
   9  -2   3    0.90    0.71
 -10   2  -3    1.15    0.45
  10  -2   3    1.35    0.85
  10  -2   3    1.19    0.36
  10  -2   3    1.28    0.40
 -11   2  -3    0.22    0.28
  11  -2   3   -0.13    0.24
  11  -2   3    0.26    0.62
 -12   2  -3    0.40    0.34
  12  -2   3    0.20    0.29
  12  -2   3    0.10    0.54
 -13   2  -3    0.87    0.44
  13  -2   3    1.01    0.86
  13  -2   3    0.55    0.40
 -14   2  -3    0.32    0.35
  14  -2   3    0.07    0.54
  14  -2   3   -0.15    0.31
 -15   2  -3    0.24    0.40
  15  -2   3   -0.16    0.28
  15  -2   3   -0.04    0.63
  16   1  -3    5.02    0.91
  16   1  -3    6.59    1.95
 -16  -1   3    4.13    0.84
  15   1  -3    1.68    1.00
  15   1  -3    1.35    0.53
 -15  -1   3    1.03    0.47
  14   1  -3   -0.47    0.20
  14   1  -3    0.31    0.61
 -14  -1   3    0.57    0.38
  13   1  -3    6.16    1.64
  13   1  -3    6.84    0.92
 -13  -1   3    6.52    0.88
  12   1  -3    4.51    1.34
  12   1  -3    6.37    0.83
 -12  -1   3    6.30    0.86
  11   1  -3    0.24    0.47
  11   1  -3    0.44    0.30
 -11  -1   3    0.80    0.34
  10   1  -3    3.53    0.55
  10   1  -3    2.56    0.89
 -10  -1   3    2.86    0.50
   9   1  -3   16.76    1.00
   9   1  -3   16.99    1.65
  -9  -1   3   15.98    0.96
   8   1  -3   10.45    0.72
   8   1  -3   11.21    1.24
  -8  -1   3   10.86    0.69
  -8  -1   3    8.65    0.66
   7   1  -3   14.42    1.31
  -7  -1   3   15.28    0.78
  -7  -1   3   14.41    0.79
   6   1  -3   30.87    1.82
  -6  -1   3   30.77    1.22
  -6  -1   3   32.73    1.21
  -5  -1   3   31.14    1.11
  -5  -1   3   32.42    1.16
  -5  -1   3   31.19    1.13
  -4  -1   3    1.96    0.24
  -4  -1   3    1.53    0.19
  -4  -1   3    1.79    0.22
  -3  -1   3   35.22    1.06
  -3  -1   3   34.97    1.07
  -3  -1   3   34.17    1.07
   2   1  -3   10.66    0.34
  -2  -1   3   10.51    0.35
  -2  -1   3   10.25    0.34
   1   1  -3   20.60    0.85
   0   1  -3    0.30    0.11
   0  -1   3    0.46    0.22
  -1   1  -3    2.07    0.16
  -1   1  -3    2.14    0.24
   1  -1   3    2.31    0.47
   1  -1   3    2.14    0.13
   1  -1   3    2.39    0.13
  -2   1  -3   38.27    1.23
  -2   1  -3   38.93    1.32
   2  -1   3   39.74    1.93
   2  -1   3   39.82    1.21
  -3   1  -3    0.90    0.21
  -3   1  -3    0.61    0.16
   3  -1   3    0.99    0.19
   3  -1   3    1.04    0.44
  -4   1  -3    0.21    0.13
  -4   1  -3    0.01    0.14
   4  -1   3    0.11    0.13
   4  -1   3    0.03    0.29
  -5   1  -3    0.46    0.18
   5  -1   3    0.34    0.16
   5  -1   3    0.75    0.52
   5  -1   3    0.41    0.18
  -6   1  -3   14.09    0.80
   6  -1   3   13.57    0.76
   6  -1   3   13.24    0.71
   6  -1   3   11.79    0.70
   6  -1   3   14.36    1.54
  -7   1  -3    0.32    0.20
   7  -1   3    1.14    0.32
   7  -1   3    0.59    0.21
   7  -1   3    0.16    0.13
   7  -1   3    0.77    0.57
  -8   1  -3    3.59    0.54
   8  -1   3    5.03    1.32
   8  -1   3    4.32    0.53
   8  -1   3    4.71    0.59
  -9   1  -3    0.95    0.34
   9  -1   3    0.56    0.60
   9  -1   3    0.71    0.31
   9  -1   3    0.92    0.28
 -10   1  -3    4.94    0.71
  10  -1   3    5.25    0.66
  10  -1   3    6.23    1.68
  10  -1   3    4.60    0.70
 -11   1  -3    0.02    0.24
  11  -1   3   -0.13    0.23
  11  -1   3   -0.04    0.44
 -12   1  -3    0.43    0.36
  12  -1   3    1.30    0.92
  12  -1   3    1.23    0.44
 -13   1  -3    0.50    0.42
  13  -1   3    0.32    0.33
  13  -1   3    0.25    0.67
 -14   1  -3    3.06    0.69
  14  -1   3    1.79    1.14
  14  -1   3    2.11    0.60
 -15   1  -3    0.49    0.42
  15  -1   3   -0.17    0.35
  15  -1   3    0.48    0.82
  16   0  -3    1.28    0.98
  16   0  -3    1.71    0.63
 -16   0   3    1.83    0.62
  15   0  -3    0.61    0.42
  15   0  -3    0.25    0.69
 -15   0   3    0.56    0.38
  14   0  -3    0.20    0.32
  14   0  -3    0.22    0.62
 -14   0   3    0.54    0.38
  13   0  -3    5.14    0.82
  13   0  -3    6.41    1.61
 -13   0   3    4.54    0.76
  12   0  -3    0.18    0.51
  12   0  -3   -0.13    0.21
 -12   0   3    0.25    0.28
  11   0  -3   11.16    1.55
  11   0  -3   13.59    0.98
 -11   0   3   14.09    0.97
  10   0  -3    2.39    0.85
  10   0  -3    2.32    0.47
 -10   0   3    2.73    0.50
 -10   0   3    2.84    0.48
   9   0  -3   13.47    0.88
   9   0  -3   13.92    1.45
  -9   0   3   14.24    0.88
  -9   0   3   13.60    0.83
   8   0  -3    5.20    0.61
   8   0  -3    5.76    0.90
  -8   0   3    6.72    0.53
  -8   0   3    7.21    0.57
   7   0  -3    5.66    0.58
   7   0  -3    4.76    0.74
  -7   0   3    4.85    0.53
  -7   0   3    4.99    0.43
   6   0  -3    8.28    0.86
   6   0  -3    9.34    0.57
  -6   0   3    8.15    0.51
  -6   0   3    7.92    0.53
   5   0  -3   -0.05    0.16
   5   0  -3   -0.03    0.10
  -5   0   3   -0.07    0.10
  -5   0   3   -0.01    0.08
   4   0  -3    3.66    0.43
   4   0  -3    4.07    0.31
  -4   0   3    4.01    0.28
  -4   0   3    4.38    0.31
   3   0  -3    0.46    0.12
   3   0  -3    0.36    0.15
  -3   0   3    0.35    0.10
  -3   0   3    0.36    0.10
   2   0  -3   10.52    0.40
  -2   0   3   10.93    0.36
  -2   0   3   10.69    0.38
   1   0  -3    0.97    0.08
   1   0  -3    1.10    0.09
  -1   0   3    1.09    0.19
   0   0  -3    8.84    0.50
   0   0  -3    9.29    0.33
   0   0   3    8.07    0.60
  -1   0  -3    3.10    0.35
  -1   0  -3    2.63    0.21
   1   0   3    2.77    0.19
   1   0   3    2.53    0.50
   1   0   3    2.86    0.18
   1   0   3    2.84    0.18
  -2   0  -3   16.53    0.78
  -2   0  -3   17.05    0.67
   2   0   3   17.16    1.22
   2   0   3   16.25    0.62
   2   0   3   16.54    0.63
  -3   0  -3    5.75    0.39
  -3   0  -3    5.82    0.47
   3   0   3    5.39    0.34
   3   0   3    5.59    0.37
   3   0   3    6.09    0.83
  -4   0  -3   15.26    0.74
  -4   0  -3   14.26    0.82
   4   0   3   15.48    0.68
   4   0   3   14.24    1.35
   4   0   3   14.82    0.71
  -5   0  -3   12.30    0.80
  -5   0  -3   12.83    0.72
   5   0   3   12.72    0.70
   5   0   3   12.55    0.65
   5   0   3   13.06    1.40
  -6   0  -3   12.62    0.78
   6   0   3   13.46    0.71
   6   0   3   13.21    1.52
   6   0   3   13.39    0.77
  -7   0  -3    7.76    0.64
   7   0   3    8.56    0.59
   7   0   3    6.75    1.43
   7   0   3    7.88    0.60
   7   0   3    8.10    0.63
  -8   0  -3    2.27    0.47
   8   0   3    2.24    0.98
   8   0   3    2.77    0.46
   8   0   3    1.82    0.35
   8   0   3    2.34    0.44
  -9   0  -3   23.12    1.31
   9   0   3   26.53    1.34
   9   0   3   23.81    1.24
   9   0   3   21.15    1.37
   9   0   3   24.06    2.46
 -10   0  -3    4.50    0.74
  10   0   3    3.30    1.23
  10   0   3    3.23    0.59
  10   0   3    4.31    0.62
 -11   0  -3    4.86    0.75
  11   0   3    6.77    0.87
  11   0   3    6.81    1.89
 -12   0  -3    2.23    0.59
  12   0   3    1.86    1.11
  12   0   3    1.21    0.47
 -13   0  -3    7.41    1.04
  13   0   3    8.72    1.05
  13   0   3    7.83    2.09
 -14   0  -3    1.27    0.51
  14   0   3    1.86    0.58
  14   0   3    2.18    1.28
 -15   0  -3    2.34    0.66
  15   0   3    2.39    0.70
  15   0   3    2.05    1.36
  16  -1  -3    1.33    0.58
  16  -1  -3    0.90    0.85
 -16   1   3    0.64    0.46
  15  -1  -3    2.15    0.61
  15  -1  -3    1.70    1.06
 -15   1   3    2.06    0.58
  14  -1  -3    0.29    0.36
  14  -1  -3    0.12    0.58
 -14   1   3    0.88    0.42
  13  -1  -3    0.13    0.48
  13  -1  -3   -0.01    0.26
 -13   1   3   -0.10    0.24
  12  -1  -3    2.42    0.56
  12  -1  -3    3.30    1.11
 -12   1   3    2.52    0.53
  11  -1  -3   -0.08    0.22
  11  -1  -3    0.40    0.48
 -11   1   3    0.35    0.26
  10  -1  -3    0.01    0.20
  10  -1  -3    0.29    0.44
 -10   1   3    0.26    0.20
 -10   1   3    0.40    0.24
   9  -1  -3    5.32    0.67
   9  -1  -3    5.82    1.20
  -9   1   3    5.67    0.66
  -9   1   3    5.83    0.66
   8  -1  -3    0.45    0.40
   8  -1  -3    0.56    0.23
  -8   1   3    0.76    0.27
  -8   1   3    0.26    0.16
   7  -1  -3    1.24    0.31
   7  -1  -3    1.42    0.50
  -7   1   3    1.37    0.24
  -7   1   3    1.85    0.35
   6  -1  -3   22.05    0.98
   6  -1  -3   20.29    1.33
  -6   1   3   21.77    0.95
  -6   1   3   21.59    0.91
   5  -1  -3    0.06    0.17
   5  -1  -3    0.07    0.12
  -5   1   3    0.05    0.11
  -5   1   3    0.10    0.09
   4  -1  -3   31.73    1.13
   4  -1  -3   32.41    1.36
  -4   1   3   33.14    1.09
  -4   1   3   29.81    1.09
   3  -1  -3   10.84    0.50
  -3   1   3   11.35    0.47
  -3   1   3   10.94    0.56
  -3   1   3   11.19    0.49
   2  -1  -3   44.54    1.32
  -2   1   3   42.16    1.28
  -2   1   3   42.58    1.28
   1  -1  -3    2.51    0.21
  -1   1   3    2.62    0.17
  -1   1   3    2.76    0.16
  -1   1   3    2.65    0.18
   0  -1  -3    6.05    0.33
   0   1   3    6.14    0.34
   0   1   3    6.09    0.28
   0   1   3    6.50    0.26
  -1  -1  -3   90.92    2.68
  -1  -1  -3   94.19    2.90
   1   1   3   93.09    2.61
  -2  -1  -3    4.84    0.45
  -2  -1  -3    5.19    0.37
   2   1   3    4.92    0.30
  -3  -1  -3   29.19    1.11
  -3  -1  -3   27.91    1.23
   3   1   3   28.08    1.02
   3   1   3   29.08    1.88
  -4  -1  -3    3.64    0.49
  -4  -1  -3    4.03    0.45
   4   1   3    4.01    0.33
   4   1   3    4.34    1.01
  -5  -1  -3   40.42    1.70
  -5  -1  -3   38.75    1.53
   5   1   3   38.22    1.43
   5   1   3   40.36    1.51
   5   1   3   38.76    2.56
  -6  -1  -3    0.27    0.18
  -6  -1  -3    0.17    0.22
   6   1   3    0.26    0.41
   6   1   3    0.25    0.15
   6   1   3    0.35    0.19
  -7  -1  -3   14.44    0.93
   7   1   3   15.13    1.76
   7   1   3   15.71    0.91
  -8  -1  -3    4.52    0.62
   8   1   3    4.90    0.62
   8   1   3    5.47    0.65
   8   1   3    4.38    1.24
  -9  -1  -3    6.07    0.77
   9   1   3    4.74    0.58
   9   1   3    4.34    1.32
   9   1   3    5.95    0.74
 -10  -1  -3   12.56    1.01
  10   1   3   11.67    1.00
  10   1   3   11.91    0.94
  10   1   3   14.27    2.03
 -11  -1  -3    1.26    0.44
  11   1   3    0.70    0.70
  11   1   3    0.82    0.37
 -12  -1  -3    5.94    0.92
  12   1   3    5.42    0.82
  12   1   3    4.72    1.61
 -13  -1  -3    3.05    0.75
  13   1   3    2.31    0.58
  13   1   3    1.82    1.18
 -14  -1  -3    3.64    0.77
  14   1   3    3.22    1.47
  14   1   3    4.20    0.82
  16  -2  -3    0.09    0.58
  16  -2  -3   -0.12    0.36
 -16   2   3    0.14    0.41
  15  -2  -3    3.34    1.35
  15  -2  -3    2.24    0.64
 -15   2   3    2.62    0.67
  14  -2  -3    1.08    0.45
  14  -2  -3    1.05    0.79
 -14   2   3    0.97    0.43
  13  -2  -3    0.05    0.27
  13  -2  -3    0.01    0.43
 -13   2   3   -0.01    0.26
  12  -2  -3    0.53    0.56
  12  -2  -3    0.15    0.28
 -12   2   3    0.32    0.30
  11  -2  -3    8.62    1.33
  11  -2  -3    9.56    1.02
 -11   2   3    9.60    0.84
  10  -2  -3    1.62    0.41
  10  -2  -3    1.98    0.74
 -10   2   3    1.28    0.30
 -10   2   3    1.94    0.45
   9  -2  -3   10.10    0.76
   9  -2  -3    9.43    1.18
  -9   2   3    9.38    0.68
  -9   2   3    9.21    0.72
   8  -2  -3    7.26    0.97
   8  -2  -3    8.30    0.65
  -8   2   3    8.77    0.66
  -8   2   3    8.74    0.61
   7  -2  -3   39.83    1.61
   7  -2  -3   41.22    2.20
  -7   2   3   43.12    1.62
  -7   2   3   42.55    1.56
   6  -2  -3   13.46    1.08
   6  -2  -3   12.54    0.72
  -6   2   3   13.53    0.73
  -6   2   3   14.03    0.70
   5  -2  -3   26.93    1.08
  -5   2   3   25.66    1.01
  -5   2   3   26.37    1.05
   4  -2  -3    0.55    0.17
  -4   2   3    0.37    0.15
  -4   2   3    0.25    0.12
   3  -2  -3   18.01    0.77
  -3   2   3   19.03    0.75
  -3   2   3   19.07    0.73
   2  -2  -3  140.53    4.01
  -2   2   3  141.14    3.95
  -2   2   3  146.37    3.96
   1  -2  -3   34.00    1.14
  -1   2   3   32.65    1.07
  -1   2   3   32.43    1.07
   0  -2  -3  141.90    4.31
   0  -2  -3  138.23    4.02
   0   2   3  142.53    3.90
   0   2   3  147.69    3.95
  -1  -2  -3   29.96    1.27
  -1  -2  -3   26.82    1.04
   1   2   3   26.33    0.95
   1   2   3   27.99    0.91
  -2  -2  -3   15.22    0.87
  -2  -2  -3   15.89    0.75
   2   2   3   15.01    0.65
  -3  -2  -3    0.23    0.16
  -3  -2  -3    0.20    0.19
   3   2   3    0.16    0.10
  -4  -2  -3   83.98    2.70
  -4  -2  -3   83.85    2.90
   4   2   3   81.90    2.57
  -5  -2  -3   21.58    1.06
  -5  -2  -3   23.66    1.25
   5   2   3   20.42    0.95
  -6  -2  -3   18.35    1.16
  -6  -2  -3   18.61    1.02
   6   2   3   18.51    0.92
   6   2   3   18.56    1.90
  -7  -2  -3    1.99    0.51
  -7  -2  -3    1.58    0.37
   7   2   3    1.89    0.42
   7   2   3    1.43    0.27
   7   2   3    1.34    0.73
  -8  -2  -3    2.70    0.51
   8   2   3    2.76    1.05
   8   2   3    2.67    0.45
   8   2   3    3.02    0.52
  -9  -2  -3   19.31    1.23
   9   2   3   17.42    1.09
   9   2   3   17.95    1.14
   9   2   3   22.18    2.44
 -10  -2  -3    0.31    0.31
  10   2   3    0.51    0.69
  10   2   3    0.62    0.31
 -11  -2  -3    0.52    0.34
  11   2   3    0.19    0.61
  11   2   3    0.03    0.26
 -12  -2  -3    0.73    0.41
  12   2   3    0.89    0.94
  12   2   3    0.64    0.38
 -13  -2  -3   -0.38    0.27
  13   2   3    0.11    0.32
  13   2   3   -0.28    0.54
 -14  -2  -3    0.31    0.40
  14   2   3   -0.10    0.67
  14   2   3   -0.12    0.31
  16  -3  -3    0.08    0.35
  16  -3  -3   -0.28    0.55
 -16   3   3    0.04    0.39
  15  -3  -3    0.98    0.49
  15  -3  -3    0.87    0.89
 -15   3   3    1.27    0.53
  14  -3  -3   -0.15    0.25
  14  -3  -3    0.08    0.62
 -14   3   3    0.12    0.29
  13  -3  -3    4.50    0.78
  13  -3  -3    4.21    1.30
 -13   3   3    4.29    0.74
  12  -3  -3    7.83    1.62
  12  -3  -3   10.10    1.07
 -12   3   3    8.48    0.98
  11  -3  -3   12.99    1.61
  11  -3  -3   12.76    0.99
 -11   3   3   14.43    1.01
  10  -3  -3    6.37    0.77
  10  -3  -3    8.01    1.19
 -10   3   3    7.43    0.81
 -10   3   3    8.34    0.68
   9  -3  -3    0.84    0.49
   9  -3  -3    0.49    0.24
  -9   3   3    0.75    0.25
  -9   3   3    1.04    0.31
   8  -3  -3   19.59    1.06
  -8   3   3   19.99    1.00
  -8   3   3   19.52    1.04
   7  -3  -3    8.54    0.64
   7  -3  -3    7.17    0.99
  -7   3   3    7.90    0.56
  -7   3   3    8.51    0.62
   6  -3  -3   55.18    1.95
  -6   3   3   52.95    1.86
  -6   3   3   54.90    1.91
   5  -3  -3    1.45    0.30
   5  -3  -3    1.23    0.50
  -5   3   3    1.47    0.28
  -5   3   3    1.93    0.29
   4  -3  -3    6.51    0.48
   4  -3  -3    5.87    0.77
  -4   3   3    7.18    0.48
  -4   3   3    6.96    0.44
   3  -3  -3    7.37    0.49
  -3   3   3    8.07    0.47
  -3   3   3    6.85    0.42
   2  -3  -3    2.90    0.35
  -2   3   3    3.04    0.33
  -2   3   3    3.59    0.29
   1  -3  -3   33.18    1.24
  -1   3   3   33.93    1.16
  -1   3   3   33.57    1.17
   0  -3  -3   29.81    1.13
   0  -3  -3   26.13    1.30
   0   3   3   26.76    0.98
   0   3   3   28.71    1.02
  -1  -3  -3   22.95    0.98
  -1  -3  -3   21.84    1.15
   1   3   3   22.32    0.83
   1   3   3   22.07    0.87
  -2  -3  -3   35.13    1.54
  -2  -3  -3   34.80    1.35
   2   3   3   31.94    1.20
   2   3   3   32.18    1.14
  -3  -3  -3    0.42    0.24
  -3  -3  -3    0.29    0.18
   3   3   3    0.13    0.11
  -4  -3  -3   18.48    0.99
  -4  -3  -3   21.46    1.19
   4   3   3   20.39    0.92
  -5  -3  -3    9.30    0.81
  -5  -3  -3    9.57    0.71
   5   3   3    9.40    0.61
  -6  -3  -3    0.16    0.19
  -6  -3  -3    0.77    0.33
   6   3   3    0.10    0.12
  -7  -3  -3    1.66    0.43
  -7  -3  -3    1.37    0.45
   7   3   3    2.24    1.01
   7   3   3    1.41    0.33
  -8  -3  -3    5.17    0.85
  -8  -3  -3    4.19    0.63
   8   3   3    5.02    1.40
  -9  -3  -3    0.30    0.31
   9   3   3    0.02    0.22
   9   3   3    0.13    0.52
 -10  -3  -3    0.03    0.27
  10   3   3    0.34    0.62
  10   3   3    0.76    0.35
 -11  -3  -3    4.89    0.82
  11   3   3    5.05    0.82
  11   3   3    4.43    1.51
 -12  -3  -3    2.40    0.65
  12   3   3    2.23    1.26
  12   3   3    2.51    0.59
 -13  -3  -3    1.52    0.60
  13   3   3    1.16    0.47
  13   3   3    1.61    1.25
 -14  -3  -3    0.16    0.40
  14   3   3    0.48    0.76
  14   3   3    0.05    0.35
  16  -4  -3    2.76    0.75
 -16   4   3    3.61    0.80
  15  -4  -3    0.77    0.84
  15  -4  -3    1.44    0.53
 -15   4   3    1.30    0.49
  14  -4  -3    2.06    0.60
  14  -4  -3    1.45    0.88
 -14   4   3    1.24    0.44
  13  -4  -3    0.70    0.69
  13  -4  -3    1.21    0.43
 -13   4   3    0.48    0.34
  12  -4  -3    2.66    0.58
 -12   4   3    2.90    0.60
  11  -4  -3    0.11    0.50
  11  -4  -3    0.16    0.26
 -11   4   3    0.08    0.27
  10  -4  -3    5.47    0.74
 -10   4   3    5.96    0.75
   9  -4  -3    0.04    0.17
   9  -4  -3    0.03    0.40
  -9   4   3    0.20    0.22
  -9   4   3   -0.05    0.16
   8  -4  -3    0.26    0.44
   8  -4  -3    1.67    0.39
  -8   4   3    1.56    0.30
  -8   4   3    0.96    0.29
   7  -4  -3    7.98    0.65
   7  -4  -3    6.94    1.08
  -7   4   3    8.44    0.63
  -7   4   3    8.79    0.60
   6  -4  -3    8.28    0.62
   6  -4  -3    5.93    1.11
  -6   4   3    8.10    0.61
  -6   4   3    8.23    0.55
   5  -4  -3   90.98    4.20
   5  -4  -3  115.21    3.43
  -5   4   3  113.57    3.30
  -5   4   3  112.17    3.36
   4  -4  -3    4.19    0.50
  -4   4   3    4.62    0.49
  -4   4   3    5.11    0.40
   3  -4  -3   19.36    0.93
  -3   4   3   19.20    0.84
  -3   4   3   19.36    0.87
   2  -4  -3   31.84    1.26
  -2   4   3   30.60    1.16
  -2   4   3   30.72    1.18
   1  -4  -3   17.77    0.86
  -1   4   3   16.84    0.76
  -1   4   3   16.67    0.77
   0  -4  -3    6.05    0.76
   0  -4  -3    4.00    0.48
   0   4   3    4.07    0.36
   0   4   3    4.00    0.34
  -1  -4  -3    6.66    0.53
  -1  -4  -3    4.92    0.64
   1   4   3    6.39    0.41
   1   4   3    6.30    0.43
  -2  -4  -3   13.70    0.79
  -2  -4  -3   11.77    0.89
   2   4   3   12.37    0.66
   2   4   3   12.16    0.61
  -3  -4  -3   33.43    1.62
  -3  -4  -3   31.95    1.42
   3   4   3   33.27    1.22
   3   4   3   32.96    1.29
  -4  -4  -3    6.93    0.86
  -4  -4  -3    7.55    0.63
   4   4   3    6.31    0.50
  -5  -4  -3    2.82    0.48
  -5  -4  -3    2.30    0.52
   5   4   3    2.33    0.37
  -6  -4  -3   23.22    1.28
  -6  -4  -3   25.30    1.49
   6   4   3   23.87    1.16
  -7  -4  -3    8.99    1.07
  -7  -4  -3   12.41    0.94
   7   4   3   12.34    0.84
  -8  -4  -3   19.11    1.38
  -8  -4  -3   18.20    1.20
   8   4   3   18.28    2.23
  -9  -4  -3   -0.19    0.22
  -9  -4  -3    0.22    0.36
   9   4   3    0.41    0.66
 -10  -4  -3    2.85    0.67
  10   4   3    2.59    1.20
  10   4   3    1.50    0.46
 -11  -4  -3    0.34    0.33
  11   4   3    0.02    0.29
  11   4   3    0.13    0.56
 -12  -4  -3    5.46    0.95
  12   4   3    6.74    2.00
  12   4   3    8.18    1.05
 -13  -4  -3   -0.05    0.37
  13   4   3    0.15    0.68
  13   4   3    0.10    0.33
  16  -5  -3    0.22    0.39
  16  -5  -3   -0.18    0.64
 -16   5   3    0.30    0.39
  15  -5  -3    3.81    0.82
 -15   5   3    4.93    0.85
  14  -5  -3   -0.06    0.66
  14  -5  -3   -0.16    0.29
 -14   5   3   -0.17    0.23
  13  -5  -3    1.35    0.50
  13  -5  -3    1.01    0.75
 -13   5   3    1.22    0.45
  12  -5  -3    0.18    0.65
  12  -5  -3   -0.08    0.27
 -12   5   3    0.07    0.28
  11  -5  -3    1.43    0.81
  11  -5  -3   -0.12    0.23
 -11   5   3   -0.08    0.23
  10  -5  -3    0.13    0.50
  10  -5  -3   -0.02    0.22
 -10   5   3    0.17    0.23
   9  -5  -3    0.46    0.26
   9  -5  -3    0.64    0.64
  -9   5   3    0.16    0.19
  -9   5   3   -0.10    0.17
   8  -5  -3    0.29    0.26
   8  -5  -3    1.00    0.66
  -8   5   3    0.23    0.16
  -8   5   3    0.31    0.23
   7  -5  -3   -0.12    0.39
   7  -5  -3    0.19    0.20
  -7   5   3    0.27    0.18
  -7   5   3    0.16    0.18
   6  -5  -3    4.54    1.09
   6  -5  -3    2.27    0.42
  -6   5   3    2.47    0.35
  -6   5   3    2.68    0.44
   5  -5  -3    0.40    0.22
  -5   5   3    0.37    0.20
  -5   5   3    0.02    0.11
   4  -5  -3   15.49    0.87
  -4   5   3   14.56    0.80
  -4   5   3   13.67    0.74
   3  -5  -3    3.95    0.52
  -3   5   3    3.83    0.46
  -3   5   3    4.97    0.41
   2  -5  -3   29.12    1.28
  -2   5   3   29.86    1.17
  -2   5   3   27.26    1.17
   1  -5  -3    4.84    0.55
  -1   5   3    5.23    0.53
  -1   5   3    4.67    0.49
   0  -5  -3   32.49    1.60
   0  -5  -3   30.69    1.35
   0   5   3   29.83    1.21
   0   5   3   31.08    1.24
  -1  -5  -3    0.08    0.16
  -1  -5  -3    0.09    0.20
   1   5   3    0.14    0.11
   1   5   3    0.00    0.08
  -2  -5  -3   35.98    1.56
  -2  -5  -3   37.06    1.78
   2   5   3   37.99    1.36
   2   5   3   35.35    1.41
  -3  -5  -3    8.78    0.83
  -3  -5  -3    8.60    0.69
   3   5   3    7.61    0.57
   3   5   3    8.31    0.53
  -4  -5  -3   29.60    1.62
  -4  -5  -3   27.37    1.39
   4   5   3   29.51    1.19
   4   5   3   30.27    1.29
  -5  -5  -3   15.64    1.01
  -5  -5  -3   16.16    1.19
   5   5   3   14.95    0.88
  -6  -5  -3    0.21    0.25
  -6  -5  -3    0.25    0.30
   6   5   3    0.74    0.28
  -7  -5  -3    7.27    1.01
  -7  -5  -3    8.98    0.99
  -8  -5  -3    1.96    0.50
  -8  -5  -3    1.51    0.54
  -9  -5  -3    2.68    0.62
  -9  -5  -3    2.29    0.68
   9   5   3    2.08    1.10
 -10  -5  -3   -0.08    0.24
  10   5   3   -0.03    0.57
  10   5   3    0.06    0.28
 -11  -5  -3    4.76    0.85
  11   5   3    5.58    1.79
  11   5   3    6.17    0.89
 -12  -5  -3   -0.19    0.30
  12   5   3    0.09    0.67
  12   5   3    0.05    0.30
  16  -6  -3   -0.33    0.71
  15  -6  -3    0.26    0.36
  15  -6  -3    0.06    0.78
 -15   6   3    0.09    0.37
  14  -6  -3   -0.22    0.29
  14  -6  -3    0.20    0.75
 -14   6   3   -0.16    0.30
  13  -6  -3   -0.04    0.65
  13  -6  -3   -0.36    0.23
 -13   6   3    0.16    0.31
  12  -6  -3    1.53    0.51
  12  -6  -3    0.84    0.83
 -12   6   3    1.18    0.44
  11  -6  -3    1.08    0.87
  11  -6  -3    0.82    0.37
 -11   6   3    0.33    0.32
  10  -6  -3    5.86    0.81
  10  -6  -3    5.34    1.45
 -10   6   3    5.72    0.79
   9  -6  -3    2.28    0.96
   9  -6  -3    4.33    0.67
  -9   6   3    4.50    0.68
   8  -6  -3    8.47    0.92
   8  -6  -3    7.56    1.58
  -8   6   3    8.66    0.74
  -8   6   3    7.98    0.66
   7  -6  -3    3.02    0.54
   7  -6  -3    2.34    0.92
  -7   6   3    2.67    0.47
  -7   6   3    2.55    0.45
   6  -6  -3   28.23    1.40
  -6   6   3   27.56    1.27
  -6   6   3   31.00    1.40
   5  -6  -3   15.71    0.96
  -5   6   3   15.48    0.85
  -5   6   3   15.65    0.91
   4  -6  -3   36.73    1.59
  -4   6   3   34.75    1.43
  -4   6   3   37.07    1.51
   3  -6  -3   44.36    1.80
  -3   6   3   43.59    1.65
  -3   6   3   44.46    1.70
   2  -6  -3    2.08    0.42
  -2   6   3    1.49    0.32
  -2   6   3    2.15    0.33
   1  -6  -3   50.29    2.23
   1  -6  -3   50.65    1.96
  -1   6   3   47.05    1.76
  -1   6   3   49.08    1.81
   0  -6  -3    1.39    0.36
   0  -6  -3    1.22    0.39
   0   6   3    1.16    0.28
   0   6   3    1.42    0.29
  -1  -6  -3   24.93    1.27
  -1  -6  -3   25.62    1.48
   1   6   3   25.56    1.07
   1   6   3   22.78    1.08
  -2  -6  -3    6.07    0.81
  -2  -6  -3    6.99    0.78
   2   6   3    7.77    0.53
   2   6   3    7.50    0.57
  -3  -6  -3   20.89    1.18
  -3  -6  -3   19.32    1.33
   3   6   3   19.73    0.94
   3   6   3   20.04    1.02
  -4  -6  -3    5.16    0.87
  -4  -6  -3    7.44    0.87
   4   6   3    5.88    0.63
   4   6   3    6.95    0.53
  -5  -6  -3    9.87    0.85
  -5  -6  -3    9.47    1.16
   5   6   3    9.28    0.71
  -6  -6  -3   12.71    1.00
  -6  -6  -3   12.93    1.17
  -7  -6  -3   18.63    1.27
  -7  -6  -3   21.07    1.52
  -8  -6  -3    1.49    0.49
  -8  -6  -3    1.83    0.61
  -9  -6  -3    3.25    0.79
  -9  -6  -3    3.24    0.65
 -10  -6  -3    2.04    0.68
 -10  -6  -3    3.47    0.77
  10   6   3    2.32    1.21
 -11  -6  -3    1.93    0.59
  11   6   3    2.26    0.60
  11   6   3    3.45    1.61
 -12  -6  -3    2.25    0.70
  12   6   3    1.29    1.13
  12   6   3    1.26    0.53
  15  -7  -3    0.15    0.39
  15  -7  -3    0.08    0.81
 -15   7   3   -0.18    0.37
  14  -7  -3   -0.10    0.65
  14  -7  -3   -0.26    0.26
 -14   7   3   -0.29    0.28
  13  -7  -3    1.75    0.56
  13  -7  -3    0.00    0.80
 -13   7   3    1.80    0.53
  12  -7  -3   -0.01    0.69
  12  -7  -3    0.30    0.32
 -12   7   3    0.65    0.37
  11  -7  -3    7.28    0.99
 -11   7   3    8.08    0.95
  10  -7  -3    1.32    0.90
  10  -7  -3    0.05    0.27
 -10   7   3    0.11    0.27
   9  -7  -3   18.07    1.20
   9  -7  -3   10.92    2.11
  -9   7   3   19.00    1.17
   8  -7  -3    1.64    0.47
   8  -7  -3    1.20    0.77
  -8   7   3    1.32    0.41
   7  -7  -3   23.34    1.32
  -7   7   3   20.97    1.12
  -7   7   3   21.87    1.23
   6  -7  -3   13.72    0.96
  -6   7   3   11.80    0.86
  -6   7   3   13.01    0.84
   5  -7  -3   46.89    1.99
  -5   7   3   45.93    1.82
  -5   7   3   48.07    1.91
   4  -7  -3    7.12    0.80
  -4   7   3    8.80    0.64
  -4   7   3    9.50    0.71
   3  -7  -3    9.19    0.77
  -3   7   3   10.21    0.73
  -3   7   3    9.77    0.67
   2  -7  -3   10.39    0.81
  -2   7   3   10.87    0.71
  -2   7   3   12.43    0.78
   1  -7  -3    0.77    0.30
   1  -7  -3    0.75    0.38
  -1   7   3    0.84    0.24
  -1   7   3    0.68    0.25
   0  -7  -3   13.09    0.93
   0  -7  -3   14.50    1.14
   0   7   3   12.43    0.81
   0   7   3   12.81    0.79
  -1  -7  -3   -0.20    0.17
  -1  -7  -3   -0.23    0.21
   1   7   3    0.08    0.15
   1   7   3   -0.08    0.12
  -2  -7  -3    6.28    0.91
  -2  -7  -3    7.59    0.86
   2   7   3    8.03    0.62
   2   7   3    7.66    0.57
  -3  -7  -3   13.30    1.16
  -3  -7  -3   12.81    0.97
   3   7   3   14.09    0.80
   3   7   3   14.75    0.89
  -4  -7  -3    1.63    0.57
  -4  -7  -3    1.64    0.44
   4   7   3    1.84    0.37
  -5  -7  -3    2.22    0.60
  -5  -7  -3    1.97    0.51
   5   7   3    2.14    0.41
  -6  -7  -3   -0.12    0.20
  -6  -7  -3   -0.05    0.34
  -7  -7  -3    0.04    0.30
  -7  -7  -3    0.31    0.36
  -8  -7  -3    0.11    0.29
  -8  -7  -3    0.49    0.51
  -9  -7  -3    0.23    0.37
  -9  -7  -3    0.52    0.39
 -10  -7  -3    1.50    0.67
 -10  -7  -3    2.56    0.67
  10   7   3    2.14    1.24
 -11  -7  -3    0.49    0.41
  11   7   3   -0.43    0.51
  15  -8  -3    6.72    1.12
 -15   8   3    6.11    1.01
  14  -8  -3    0.19    0.84
  14  -8  -3    0.63    0.43
 -14   8   3    0.25    0.37
  13  -8  -3    8.55    1.18
 -13   8   3    7.56    1.03
  12  -8  -3    6.37    0.98
 -12   8   3    7.34    1.03
  11  -8  -3    0.07    0.81
  11  -8  -3   -0.11    0.28
 -11   8   3    0.01    0.25
  10  -8  -3    7.13    0.93
  10  -8  -3    3.55    1.27
 -10   8   3   12.12    0.98
   9  -8  -3    3.20    1.21
   9  -8  -3    5.31    0.80
  -9   8   3    4.52    0.70
   8  -8  -3   11.20    1.18
  -8   8   3   11.04    0.92
   7  -8  -3    2.69    0.58
  -7   8   3    2.94    0.54
   6  -8  -3    7.38    0.94
  -6   8   3    5.73    0.76
  -6   8   3    4.86    0.65
   5  -8  -3    7.37    0.86
  -5   8   3    5.46    0.69
  -5   8   3    7.07    0.77
   4  -8  -3    6.59    0.87
  -4   8   3    6.09    0.66
  -4   8   3    5.68    0.69
   3  -8  -3    0.16    0.25
  -3   8   3    0.26    0.17
  -3   8   3    0.24    0.23
   2  -8  -3    6.07    0.94
   2  -8  -3    7.84    0.91
  -2   8   3    7.95    0.68
  -2   8   3    7.83    0.64
   1  -8  -3    1.67    0.56
   1  -8  -3    0.62    0.30
  -1   8   3    1.57    0.35
  -1   8   3    1.13    0.33
   0  -8  -3    4.02    0.77
   0  -8  -3    3.84    0.63
   0   8   3    4.27    0.58
   0   8   3    3.77    0.48
  -1  -8  -3    7.50    0.88
  -1  -8  -3    6.06    0.95
   1   8   3    7.25    0.61
   1   8   3    5.87    0.67
  -2  -8  -3    8.13    0.92
  -2  -8  -3    6.73    0.98
   2   8   3    7.81    0.79
   2   8   3    8.67    0.65
  -3  -8  -3   -0.05    0.22
  -3  -8  -3   -0.06    0.20
   3   8   3    0.01    0.14
  -4  -8  -3    3.62    0.66
  -4  -8  -3    6.47    1.06
   4   8   3    4.65    0.56
  -5  -8  -3    8.04    1.17
  -5  -8  -3    7.61    0.96
   5   8   3    7.53    0.79
  -6  -8  -3   11.09    1.38
  -6  -8  -3   10.99    1.26
  -7  -8  -3    5.42    0.91
  -7  -8  -3    4.64    0.95
  -8  -8  -3    3.08    0.79
  -8  -8  -3    6.55    1.01
  -9  -8  -3    9.75    1.21
  -9  -8  -3    9.71    1.47
 -10  -8  -3    5.97    1.04
 -10  -8  -3    4.52    1.04
  14  -9  -3    4.42    0.94
 -14   9   3    4.00    0.82
  13  -9  -3    0.15    0.37
  13  -9  -3   -0.36    0.79
 -13   9   3    0.19    0.36
  12  -9  -3    0.17    0.39
  12  -9  -3    0.25    0.87
 -12   9   3    0.43    0.39
  11  -9  -3    5.82    0.94
  11  -9  -3    1.44    1.07
 -11   9   3    4.10    0.75
  10  -9  -3    0.10    0.34
 -10   9   3    0.38    0.33
   9  -9  -3    0.77    0.38
  -9   9   3    0.75    0.35
   8  -9  -3    0.57    0.33
  -8   9   3    1.19    0.42
   7  -9  -3    0.27    0.30
  -7   9   3    0.11    0.25
   6  -9  -3    0.60    0.33
  -6   9   3    0.51    0.29
   5  -9  -3    1.28    0.43
  -5   9   3    0.81    0.34
   4  -9  -3    7.67    0.91
  -4   9   3    6.21    0.75
   3  -9  -3   10.50    0.92
  -3   9   3   10.92    1.41
  -3   9   3   11.17    0.85
   2  -9  -3    1.13    0.41
   2  -9  -3    0.76    0.46
  -2   9   3    0.97    0.38
  -2   9   3    0.65    0.29
   1  -9  -3    1.97    0.59
   1  -9  -3    1.17    0.40
  -1   9   3    2.36    0.48
   0  -9  -3    4.07    0.70
   0  -9  -3    4.53    0.89
   0   9   3    5.26    0.69
  -1  -9  -3    7.14    0.91
  -1  -9  -3    8.15    1.13
   1   9   3   10.70    0.76
  -2  -9  -3    1.51    0.50
  -2  -9  -3    2.24    0.66
   2   9   3    1.84    0.40
  -3  -9  -3    0.99    0.39
  -3  -9  -3    1.58    0.55
   3   9   3    1.42    0.35
  -4  -9  -3   13.23    1.51
  -4  -9  -3   13.47    1.14
   4   9   3   12.63    0.87
  -5  -9  -3   13.24    1.13
  -5  -9  -3   11.17    1.39
   5   9   3   13.03    0.88
  -6  -9  -3   14.06    1.50
  -6  -9  -3   12.34    1.53
  -7  -9  -3    0.10    0.36
  -7  -9  -3   -0.21    0.26
  -8  -9  -3    4.30    0.96
  -8  -9  -3    2.87    0.71
  -9  -9  -3    1.09    0.64
  -9  -9  -3    1.83    0.60
  13 -10  -3    0.47    0.42
  13 -10  -3   -0.26    0.85
 -13  10   3    0.24    0.36
  12 -10  -3    1.02    0.56
 -12  10   3    1.57    0.53
  11 -10  -3    0.36    0.35
 -11  10   3   -0.32    0.25
  10 -10  -3    1.59    0.55
 -10  10   3    1.12    0.46
   9 -10  -3   -0.42    0.26
  -9  10   3   -0.07    0.28
   8 -10  -3    1.14    0.46
  -8  10   3    1.11    0.43
   7 -10  -3    2.88    0.70
  -7  10   3    2.66    0.59
   6 -10  -3   -0.10    0.22
  -6  10   3    0.47    0.32
   5 -10  -3    2.88    0.68
  -5  10   3    2.04    0.48
   4 -10  -3    6.35    0.90
  -4  10   3    7.42    0.87
   3 -10  -3   10.91    1.34
   3 -10  -3   10.72    1.19
  -3  10   3   10.35    0.88
   2 -10  -3   11.42    1.47
   2 -10  -3   12.78    1.10
  -2  10   3   13.99    1.00
   1 -10  -3   -0.02    0.31
   1 -10  -3    0.08    0.28
  -1  10   3   -0.12    0.21
   0 -10  -3   31.50    2.02
   0 -10  -3   31.71    1.80
   0  10   3   32.66    1.62
  -1 -10  -3    6.92    1.09
  -1 -10  -3    7.84    1.00
   1  10   3    8.05    0.71
  -2 -10  -3   24.67    1.62
  -2 -10  -3   28.52    1.91
   2  10   3   26.88    1.35
  -3 -10  -3    6.13    1.12
  -3 -10  -3    5.64    0.92
   3  10   3    5.23    0.70
  -4 -10  -3    1.88    0.69
  -4 -10  -3    1.50    0.57
   4  10   3    1.82    0.42
  -5 -10  -3   13.68    1.48
  -5 -10  -3   12.88    1.62
   5  10   3   13.00    0.92
  -6 -10  -3    1.66    0.62
  -6 -10  -3    0.77    0.40
   6  10   3    1.30    0.39
  -7 -10  -3   -0.25    0.29
  -7 -10  -3    0.23    0.45
  -8 -10  -3   -0.18    0.37
  -8 -10  -3    0.09    0.37
  12 -11  -3    3.87    0.87
 -12  11   3    5.14    0.93
  11 -11  -3   -0.03    0.38
 -11  11   3    0.70    0.43
  10 -11  -3    3.52    0.81
 -10  11   3    3.32    0.71
   9 -11  -3    7.21    1.11
  -9  11   3    5.46    0.88
   8 -11  -3    8.05    1.17
  -8  11   3    7.97    1.02
   7 -11  -3    6.84    0.99
  -7  11   3    8.68    1.04
   6 -11  -3    8.00    1.10
  -6  11   3    6.11    0.85
   5 -11  -3    6.76    1.01
  -5  11   3    7.26    0.92
   4 -11  -3    1.67    0.54
  -4  11   3    2.35    0.55
   3 -11  -3   28.63    2.00
   3 -11  -3   24.93    1.65
  -3  11   3   29.12    1.57
   2 -11  -3    1.40    0.63
   2 -11  -3    1.26    0.50
  -2  11   3    1.29    0.45
   1 -11  -3   13.15    1.15
   1 -11  -3   10.77    1.40
  -1  11   3   13.44    1.03
   0 -11  -3    1.06    0.49
   0 -11  -3    0.53    0.46
   0  11   3    0.45    0.35
  -1 -11  -3   25.94    1.67
  -1 -11  -3   23.28    1.82
   1  11   3   23.24    1.29
  -2 -11  -3    0.13    0.39
  -2 -11  -3    0.24    0.34
   2  11   3    0.23    0.24
  -3 -11  -3    4.93    1.01
  -3 -11  -3    5.45    0.93
   3  11   3    4.96    0.69
  -4 -11  -3    2.89    0.81
  -4 -11  -3    3.49    0.79
   4  11   3    3.44    0.58
  -5 -11  -3    2.05    0.73
  -5 -11  -3    1.72    0.57
   5  11   3    1.68    0.44
  -6 -11  -3    1.41    0.64
  -6 -11  -3    1.09    0.48
   6  11   3    0.92    0.36
  -7 -11  -3    0.31    0.41
  -7 -11  -3   -0.34    0.35
  11 -12  -3    7.39    1.18
 -11  12   3    7.60    1.12
  10 -12  -3    0.26    0.42
 -10  12   3    0.87    0.47
   9 -12  -3   12.45    1.45
  -9  12   3   15.97    1.27
   8 -12  -3    1.19    0.57
  -8  12   3    2.27    0.61
   7 -12  -3   10.46    1.27
  -7  12   3    7.95    1.04
   6 -12  -3    4.61    0.88
  -6  12   3    5.40    0.83
   5 -12  -3    9.73    1.28
  -5  12   3    8.75    1.06
   4 -12  -3    3.70    0.82
   4 -12  -3    2.09    0.71
  -4  12   3    3.37    0.66
   3 -12  -3    1.73    0.60
   3 -12  -3    2.71    0.81
  -3  12   3    2.15    0.57
   2 -12  -3    0.69    0.40
   2 -12  -3    0.74    0.52
  -2  12   3    0.63    0.38
   1 -12  -3    0.14    0.40
   1 -12  -3    0.29    0.38
  -1  12   3   -0.27    0.24
   0 -12  -3    0.06    0.37
   0 -12  -3    0.56    0.39
   0  12   3    0.21    0.27
  -1 -12  -3    2.90    0.80
  -1 -12  -3    5.45    0.97
   1  12   3    5.14    0.70
  -2 -12  -3   -0.15    0.37
  -2 -12  -3    0.46    0.42
   2  12   3   -0.11    0.21
  -3 -12  -3    1.19    0.53
  -3 -12  -3    1.11    0.57
   3  12   3    1.00    0.38
  -4 -12  -3   -0.19    0.37
  -4 -12  -3    0.06    0.32
   4  12   3    0.16    0.26
  -5 -12  -3    0.22    0.55
  -5 -12  -3    0.61    0.48
   5  12   3    0.44    0.32
  -6 -12  -3    0.63    0.45
  -6 -12  -3    0.47    0.57
   6  12   3   -0.02    0.27
  10 -13  -3    0.67    0.49
 -10  13   3    1.01    0.48
   9 -13  -3    0.22    0.46
  -9  13   3   -0.14    0.32
   8 -13  -3    4.47    0.92
  -8  13   3    4.01    0.78
   7 -13  -3    1.68    0.63
  -7  13   3    1.74    0.54
   6 -13  -3    0.29    0.42
  -6  13   3    0.42    0.35
   5 -13  -3    0.31    0.41
   5 -13  -3   -0.18    0.28
  -5  13   3    0.01    0.24
   4 -13  -3    1.71    0.70
   4 -13  -3    3.99    0.82
  -4  13   3    2.92    0.64
   3 -13  -3    0.04    0.38
   3 -13  -3   -0.09    0.30
  -3  13   3    0.16    0.31
   2 -13  -3    0.22    0.42
   2 -13  -3   -0.23    0.27
  -2  13   3    0.34    0.31
   1 -13  -3   -0.08    0.35
   1 -13  -3    0.27    0.48
  -1  13   3    0.10    0.30
   0 -13  -3   -0.11    0.35
   0 -13  -3    0.19    0.39
   0  13   3   -0.16    0.25
  -1 -13  -3    0.91    0.53
  -1 -13  -3    1.15    0.64
   1  13   3    1.84    0.50
  -2 -13  -3   -0.15    0.35
  -2 -13  -3    0.40    0.38
   2  13   3    0.15    0.28
  -3 -13  -3    6.60    1.13
  -3 -13  -3    8.60    1.48
   3  13   3    8.21    0.94
  -4 -13  -3    0.25    0.45
  -4 -13  -3    0.05    0.38
   4  13   3    0.20    0.30
   8 -14  -3   -0.03    0.37
  -8  14   3    0.11    0.39
   7 -14  -3    2.20    0.76
  -7  14   3    0.99    0.50
   6 -14  -3    0.87    0.61
   6 -14  -3    1.30    0.63
  -6  14   3    1.26    0.50
   5 -14  -3    1.43    0.71
   5 -14  -3    0.88    0.51
  -5  14   3    1.49    0.54
   4 -14  -3    2.25    0.81
   4 -14  -3    2.02    0.67
  -4  14   3    2.12    0.61
   3 -14  -3    0.19    0.35
   3 -14  -3    0.35    0.40
  -3  14   3    0.05    0.35
   2 -14  -3    0.33    0.43
   2 -14  -3    0.47    0.44
  -2  14   3    0.15    0.37
   1 -14  -3    2.55    0.75
   1 -14  -3    1.35    0.63
  -1  14   3    2.13    0.59
   0 -14  -3    0.74    0.62
   0 -14  -3    1.42    0.60
   0  14   3    1.50    0.44
  -1 -14  -3    1.45    0.70
  -1 -14  -3    3.10    0.85
   1  14   3    2.41    0.59
   3  17  -4    1.61    0.62
  -3 -17   4    2.01    0.69
  -3 -17   4    2.09    0.69
   2  17  -4    2.21    0.63
  -2 -17   4    1.64    0.67
  -2 -17   4    2.03    0.70
   1  17  -4   10.24    1.36
  -1 -17   4    9.06    1.32
  -1 -17   4   11.60    1.49
   0  17  -4    0.51    0.40
   0 -17   4    0.29    0.42
   0 -17   4    0.18    0.42
  -1  17  -4    1.12    0.54
   1 -17   4    1.63    0.65
   1 -17   4    1.18    0.59
  -2  17  -4    3.25    0.78
   2 -17   4    4.90    0.99
   2 -17   4    4.56    0.99
  -3  17  -4   -0.11    0.32
   3 -17   4   -0.06    0.33
   3 -17   4   -0.07    0.38
  -4  17  -4    0.57    0.44
   4 -17   4   -0.01    0.38
   4 -17   4    0.91    0.54
  -5  17  -4    1.99    0.63
   5 -17   4    1.69    0.66
   5 -17   4    1.92    0.65
  -6  17  -4    1.45    0.56
   6 -17   4    1.33    0.60
   6 -17   4    1.52    0.66
   5  16  -4    4.55    0.80
  -5 -16   4    4.54    0.92
  -5 -16   4    4.11    0.93
   4  16  -4    0.21    0.36
  -4 -16   4    0.59    0.42
  -4 -16   4   -0.07    0.33
   3  16  -4   -0.12    0.31
  -3 -16   4    0.04    0.30
  -3 -16   4    0.17    0.38
   2  16  -4    0.80    0.47
  -2 -16   4    1.83    0.60
  -2 -16   4    1.59    0.56
   1  16  -4    0.15    0.33
  -1 -16   4   -0.03    0.31
  -1 -16   4    0.13    0.35
   0  16  -4    0.27    0.37
   0 -16   4    0.13    0.36
   0 -16   4    0.35    0.34
  -1  16  -4    0.27    0.38
   1 -16   4    0.74    0.45
   1 -16   4    0.33    0.40
  -2  16  -4    3.11    0.71
   2 -16   4    1.83    0.60
   2 -16   4    3.29    0.76
  -3  16  -4   -0.37    0.26
   3 -16   4   -0.11    0.29
   3 -16   4   -0.08    0.30
  -4  16  -4   -0.36    0.28
   4 -16   4    0.53    0.44
   4 -16   4    0.39    0.41
  -5  16  -4    0.31    0.32
   5 -16   4    0.07    0.38
   5 -16   4   -0.22    0.32
  -6  16  -4    4.06    0.86
   6 -16   4    2.44    0.68
   6 -16   4    2.87    0.80
  -7  16  -4    0.15    0.37
   7 -16   4   -0.06    0.36
  -8  16  -4    6.66    1.12
   8 -16   4    7.12    1.15
   7  15  -4    0.84    0.39
  -7 -15   4    1.55    0.62
  -7 -15   4    0.27    0.41
   6  15  -4    1.31    0.49
  -6 -15   4    1.10    0.56
  -6 -15   4    2.20    0.67
   5  15  -4    1.60    0.52
  -5 -15   4    1.26    0.53
  -5 -15   4    1.61    0.58
   4  15  -4    7.15    1.09
  -4 -15   4    5.07    0.93
  -4 -15   4    6.98    1.12
   3  15  -4    0.22    0.32
  -3 -15   4    0.12    0.32
  -3 -15   4    0.18    0.34
   2  15  -4    8.04    1.07
  -2 -15   4    8.02    1.10
  -2 -15   4   10.91    1.32
   1  15  -4    6.69    0.93
  -1 -15   4    7.22    1.06
  -1 -15   4    7.06    1.04
   0  15  -4   -0.02    0.24
   0 -15   4    0.61    0.39
   0 -15   4    0.09    0.34
  -1  15  -4    5.39    0.88
   1 -15   4    6.08    1.02
   1 -15   4    6.46    0.99
  -2  15  -4    1.34    0.50
   2 -15   4    2.24    0.63
   2 -15   4    3.09    0.74
  -3  15  -4    5.83    0.95
   3 -15   4    6.82    1.05
   3 -15   4    7.31    1.09
  -4  15  -4    1.67    0.53
   4 -15   4    2.94    0.72
   4 -15   4    2.40    0.67
  -5  15  -4    6.27    0.98
   5 -15   4    7.14    1.10
   5 -15   4    5.94    0.99
  -6  15  -4    3.56    0.76
   6 -15   4    4.38    0.90
  -7  15  -4    7.91    1.11
   7 -15   4   11.92    1.37
  -8  15  -4    1.13    0.54
   8 -15   4    1.25    0.55
  -9  15  -4    9.25    1.26
   9 -15   4    9.65    1.30
 -10  15  -4    0.85    0.48
  10 -15   4    1.30    0.58
   8  14  -4    0.64    0.42
  -8 -14   4    0.31    0.43
  -8 -14   4    0.45    0.43
   7  14  -4    3.59    0.67
  -7 -14   4    4.33    0.88
  -7 -14   4    3.61    0.88
   6  14  -4    1.45    0.48
  -6 -14   4    1.62    0.59
  -6 -14   4    2.55    0.70
   5  14  -4    2.45    0.62
  -5 -14   4    3.02    0.73
  -5 -14   4    3.80    0.78
   4  14  -4    0.20    0.31
  -4 -14   4    0.11    0.31
  -4 -14   4    0.13    0.31
   3  14  -4    9.97    1.15
  -3 -14   4    8.29    1.14
  -3 -14   4    9.07    1.13
   2  14  -4    4.40    0.84
  -2 -14   4    3.82    0.77
  -2 -14   4    4.22    0.78
   1  14  -4   32.59    1.80
  -1 -14   4   29.42    1.78
  -1 -14   4   30.23    1.76
   0  14  -4    9.98    1.17
   0 -14   4    8.88    1.09
   0 -14   4    9.36    1.13
  -1  14  -4   21.61    1.46
   1 -14   4   23.85    1.51
   1 -14   4   22.36    1.52
  -2  14  -4   11.55    1.25
   2 -14   4   13.51    1.41
   2 -14   4   11.67    1.08
  -3  14  -4   18.64    1.34
   3 -14   4   17.56    1.32
   3 -14   4   14.91    1.24
  -4  14  -4   14.06    1.45
   4 -14   4   12.39    1.12
   4 -14   4   13.29    1.18
  -5  14  -4    9.15    1.11
   5 -14   4   10.12    1.21
  -6  14  -4    6.26    0.94
   6 -14   4    7.72    1.06
  -7  14  -4    0.75    0.43
   7 -14   4    0.40    0.39
  -8  14  -4    7.76    1.12
   8 -14   4    7.70    1.11
  -9  14  -4    0.53    0.45
   9 -14   4    0.25    0.40
 -10  14  -4    1.56    0.60
  10 -14   4    2.01    1.54
  10 -14   4    1.50    0.62
 -11  14  -4    0.23    0.34
  11 -14   4    0.16    1.06
  11 -14   4   -0.04    0.32
  10  13  -4    4.95    0.79
 -10 -13   4    4.28    0.90
   9  13  -4    2.98    0.61
  -9 -13   4    3.35    0.80
   8  13  -4    8.58    0.98
  -8 -13   4    6.11    0.97
  -8 -13   4    5.83    1.03
   7  13  -4    7.35    0.91
  -7 -13   4   10.02    1.30
  -7 -13   4    9.44    1.23
   6  13  -4    6.79    0.87
  -6 -13   4    5.28    0.89
  -6 -13   4    6.61    1.06
   5  13  -4    2.63    0.57
  -5 -13   4    4.15    0.78
  -5 -13   4    2.29    0.59
   4  13  -4   15.51    1.20
  -4 -13   4   17.59    1.27
  -4 -13   4   15.95    1.25
   3  13  -4    7.56    0.98
  -3 -13   4    5.63    0.86
  -3 -13   4    6.62    0.93
   2  13  -4   27.29    1.57
  -2 -13   4   26.12    1.58
  -2 -13   4   27.42    1.62
   1  13  -4   -0.04    0.26
  -1 -13   4    0.75    0.36
  -1 -13   4    0.14    0.30
   0  13  -4   41.64    2.07
   0 -13   4   47.53    2.18
   0 -13   4   41.32    2.05
  -1  13  -4    2.02    0.53
   1 -13   4    3.30    0.65
   1 -13   4    2.73    0.63
  -2  13  -4   41.29    2.04
   2 -13   4   41.44    2.05
   2 -13   4   41.68    2.05
  -3  13  -4    1.05    0.45
   3 -13   4    1.11    0.44
   3 -13   4    1.71    0.52
  -4  13  -4   12.61    1.08
   4 -13   4   11.89    1.05
  -5  13  -4   12.01    1.07
   5 -13   4   11.00    1.18
  -6  13  -4    3.52    0.71
   6 -13   4    4.60    0.82
  -7  13  -4    0.41    0.34
   7 -13   4    1.01    0.45
  -8  13  -4    0.25    0.31
   8 -13   4    0.15    0.34
   8 -13   4    0.35    1.01
  -9  13  -4    0.36    0.40
   9 -13   4    0.04    0.34
   9 -13   4    0.28    0.90
 -10  13  -4    0.91    0.53
  10 -13   4    1.40    0.55
  10 -13   4    1.03    1.29
 -11  13  -4    2.40    0.71
  11 -13   4   -0.13    1.09
  11 -13   4    1.77    0.62
 -12  13  -4    1.18    0.57
  12 -13   4    0.60    1.31
  12 -13   4    0.23    0.43
 -11 -12   4    3.39    0.79
  10  12  -4    3.39    0.62
 -10 -12   4    4.80    0.93
   9  12  -4   -0.16    0.23
  -9 -12   4   -0.07    0.27
   8  12  -4   22.70    1.36
  -8 -12   4   25.33    1.60
  -8 -12   4   20.57    1.60
   7  12  -4    0.21    0.25
  -7 -12   4    0.46    0.36
  -7 -12   4   -0.08    0.29
   6  12  -4   13.49    1.02
  -6 -12   4   12.87    1.15
  -6 -12   4   14.33    1.16
   5  12  -4    8.99    1.03
  -5 -12   4    9.65    1.16
  -5 -12   4   10.05    1.09
   4  12  -4   23.87    1.44
  -4 -12   4   21.32    1.38
  -4 -12   4   21.50    1.40
   3  12  -4   13.10    1.04
  -3 -12   4   14.97    1.11
  -3 -12   4   11.90    1.00
  -3 -12   4   13.10    0.94
   2  12  -4    7.03    0.87
  -2 -12   4    7.81    0.92
  -2 -12   4    8.87    0.73
  -2 -12   4    8.10    0.94
   1  12  -4    5.10    0.78
  -1 -12   4    3.72    0.65
  -1 -12   4    4.26    0.66
  -1 -12   4    4.96    0.75
   0  12  -4    1.50    0.44
   0 -12   4    1.74    0.47
   0 -12   4    1.25    0.31
   0 -12   4    1.41    0.43
  -1  12  -4    1.20    0.41
   1 -12   4    1.24    0.41
   1 -12   4    1.33    0.39
   1 -12   4    1.55    0.47
  -2  12  -4    0.04    0.23
   2 -12   4    0.02    0.16
   2 -12   4    0.32    0.29
   2 -12   4    0.02    0.23
  -3  12  -4   15.33    1.12
   3 -12   4   16.62    1.16
   3 -12   4   14.59    1.11
   3 -12   4   15.14    1.00
  -4  12  -4    6.90    0.86
   4 -12   4    7.18    0.93
   4 -12   4    5.98    0.72
  -5  12  -4   -0.18    0.22
   5 -12   4    0.21    0.30
   5 -12   4    0.06    0.22
  -6  12  -4    6.06    0.83
   6 -12   4    4.48    1.86
   6 -12   4    7.04    0.91
  -7  12  -4    0.16    0.26
   7 -12   4    0.99    1.11
   7 -12   4    0.16    0.28
  -8  12  -4   10.57    1.19
   8 -12   4   12.49    1.08
   8 -12   4    7.70    2.37
  -9  12  -4    0.04    0.28
   9 -12   4    0.25    0.30
   9 -12   4    0.56    1.01
 -10  12  -4    6.09    0.97
  10 -12   4    6.23    0.96
 -11  12  -4    0.09    0.31
  11 -12   4    0.04    0.31
  11 -12   4   -0.48    0.70
 -12  12  -4    3.24    0.77
  12 -12   4    5.26    0.96
  12 -12   4    1.26    1.27
 -13  12  -4    0.08    0.39
  13 -12   4    0.47    0.48
 -12 -11   4    4.89    0.90
 -11 -11   4    1.85    0.61
  10  11  -4   -0.11    0.20
 -10 -11   4    0.40    0.36
   9  11  -4    0.38    0.26
  -9 -11   4    0.34    0.34
   8  11  -4    0.64    0.30
  -8 -11   4    0.80    0.45
  -8 -11   4    1.80    0.56
   7  11  -4   19.35    1.17
  -7 -11   4   19.70    1.33
  -7 -11   4   19.07    1.40
   6  11  -4    2.12    0.45
  -6 -11   4    2.00    0.54
  -6 -11   4    1.27    0.44
   5  11  -4    4.30    0.66
  -5 -11   4    6.17    0.70
  -5 -11   4    7.69    1.00
  -5 -11   4    6.42    0.85
   4  11  -4    0.16    0.30
  -4 -11   4    0.20    0.27
  -4 -11   4    0.92    0.31
  -4 -11   4    0.57    0.32
   3  11  -4    1.35    0.43
  -3 -11   4    1.88    0.42
  -3 -11   4    2.63    0.54
  -3 -11   4    1.60    0.45
   2  11  -4    0.87    0.36
  -2 -11   4    0.81    0.31
  -2 -11   4    1.27    0.38
  -2 -11   4    1.31    0.40
   1  11  -4    2.03    0.47
  -1 -11   4    1.74    0.46
  -1 -11   4    2.02    0.43
  -1 -11   4    1.71    0.43
   0  11  -4    5.10    0.67
   0 -11   4    4.79    0.60
   0 -11   4    5.44    0.74
   0 -11   4    4.57    0.67
  -1  11  -4    0.18    0.23
   1 -11   4    0.27    0.25
   1 -11   4    0.31    0.27
   1 -11   4    0.57    0.27
  -2  11  -4   30.59    1.54
   2 -11   4   29.28    1.52
   2 -11   4   27.43    1.48
   2 -11   4   30.41    1.41
  -3  11  -4    2.70    0.56
   3 -11   4    3.26    0.61
   3 -11   4    3.16    0.57
  -4  11  -4   37.79    1.83
   4 -11   4   39.88    1.72
   4 -11   4   39.73    1.86
  -5  11  -4    0.26    0.25
   5 -11   4   -0.09    0.20
   5 -11   4   -0.07    0.16
   5 -11   4    0.18    0.67
   6 -11   4   16.48    1.17
   6 -11   4   18.64    1.12
   6 -11   4   17.31    3.26
  -7  11  -4   15.21    1.14
   7 -11   4   11.92    2.81
   7 -11   4   15.09    1.13
  -8  11  -4   14.22    1.12
   8 -11   4   13.70    1.09
   8 -11   4    8.58    2.39
  -9  11  -4   13.61    1.14
   9 -11   4   12.73    1.09
 -10  11  -4   10.29    1.19
  10 -11   4   10.71    1.22
 -11  11  -4    3.55    0.73
  11 -11   4    1.93    1.37
  11 -11   4    2.67    0.68
 -12  11  -4    2.83    0.70
  12 -11   4    0.50    0.98
  12 -11   4    3.73    0.79
 -13  11  -4    7.16    1.12
  13 -11   4    6.60    1.05
 -12 -10   4    5.06    0.98
 -11 -10   4    2.02    0.58
  10  10  -4   -0.32    0.14
 -10 -10   4    0.00    0.30
   9  10  -4    0.34    0.24
  -9 -10   4    0.71    0.40
   8  10  -4    0.60    0.30
  -8 -10   4    0.13    0.29
   7  10  -4    1.09    0.34
  -7 -10   4    0.62    0.39
  -7 -10   4    0.39    0.33
   6  10  -4   27.68    1.39
  -6 -10   4   27.90    1.51
  -6 -10   4   29.17    1.41
  -6 -10   4   26.56    1.57
   5  10  -4   -0.10    0.19
  -5 -10   4    0.01    0.15
  -5 -10   4   -0.04    0.19
  -5 -10   4    0.12    0.24
   4  10  -4    6.81    0.80
  -4 -10   4    7.17    0.62
  -4 -10   4    8.05    0.92
  -4 -10   4    7.01    0.84
   3  10  -4   36.44    1.68
  -3 -10   4   37.83    1.71
  -3 -10   4   35.78    1.67
  -3 -10   4   35.08    1.54
   2  10  -4   11.32    0.84
  -2 -10   4   10.63    0.73
  -2 -10   4   10.30    0.81
  -2 -10   4   10.55    0.81
   1  10  -4   39.64    1.74
  -1 -10   4   39.30    1.62
  -1 -10   4   40.96    1.78
  -1 -10   4   38.56    1.70
   0  10  -4   11.58    0.84
   0 -10   4   11.88    0.85
   0 -10   4   10.38    0.78
   0 -10   4   10.26    0.71
  -1  10  -4   22.43    1.24
   1 -10   4   26.06    1.20
   1 -10   4   25.52    1.30
   1 -10   4   23.75    1.24
  -2  10  -4    4.72    0.66
   2 -10   4    3.75    0.50
   2 -10   4    5.30    0.67
   2 -10   4    5.11    0.68
  -3  10  -4   68.67    2.61
   3 -10   4   71.28    2.49
   3 -10   4   68.20    2.60
  -4  10  -4    1.12    0.34
   4 -10   4    1.50    0.40
   4 -10   4    1.83    1.06
   4 -10   4    2.01    0.41
  -5  10  -4   52.31    2.18
   5 -10   4   54.82    2.07
   5 -10   4   50.00    2.14
   5 -10   4   45.91    3.95
  -6  10  -4    5.11    0.71
   6 -10   4    5.04    0.65
   6 -10   4    5.17    0.72
   6 -10   4    3.87    1.48
  -7  10  -4   34.04    1.69
   7 -10   4   24.66    2.92
   7 -10   4   34.33    1.58
   7 -10   4   34.01    1.67
  -8  10  -4    3.47    0.64
   8 -10   4    4.28    1.66
   8 -10   4    3.98    0.70
   8 -10   4    3.16    0.56
  -9  10  -4   34.76    1.82
   9 -10   4   36.61    1.81
   9 -10   4   23.51    3.16
 -10  10  -4    3.27    0.67
  10 -10   4    6.25    0.87
  10 -10   4    4.99    1.88
 -11  10  -4    4.69    0.84
  11 -10   4    2.64    1.50
  11 -10   4    6.19    0.96
 -12  10  -4    3.19    0.69
  12 -10   4    1.03    1.06
  12 -10   4    2.61    0.66
 -13  10  -4    0.04    0.34
  13 -10   4    0.23    0.40
  13 -10   4    0.68    0.95
 -14  10  -4    2.25    0.69
  14 -10   4    4.46    0.92
  14 -10   4    1.02    1.25
 -13  -9   4    0.37    0.40
 -12  -9   4   -0.03    0.31
 -11  -9   4    0.04    0.28
 -10  -9   4    0.09    0.28
   9   9  -4   19.40    1.13
  -9  -9   4   18.08    1.26
   8   9  -4   -0.02    0.16
  -8  -9   4    0.26    0.29
  -8  -9   4    0.14    0.25
   7   9  -4   22.65    1.18
  -7  -9   4   20.94    1.27
  -7  -9   4   22.50    1.42
  -7  -9   4   22.92    1.21
   6   9  -4    0.17    0.19
  -6  -9   4    0.02    0.17
  -6  -9   4    0.21    0.26
  -6  -9   4    0.17    0.21
   5   9  -4   65.73    2.41
  -5  -9   4   61.17    2.41
  -5  -9   4   64.64    2.32
  -5  -9   4   62.92    2.51
   4   9  -4    0.69    0.29
  -4  -9   4    1.16    0.35
  -4  -9   4    1.13    0.31
  -4  -9   4    0.26    0.22
   3   9  -4   88.53    3.02
  -3  -9   4   89.91    3.03
  -3  -9   4   86.84    2.91
  -3  -9   4   85.63    3.01
   2   9  -4    7.94    0.81
  -2  -9   4    6.46    0.58
  -2  -9   4    7.11    0.75
   1   9  -4   37.25    1.61
  -1  -9   4   38.37    1.63
  -1  -9   4   39.04    1.53
  -1  -9   4   37.34    1.56
   0   9  -4   57.86    2.17
   0  -9   4   57.67    2.06
   0  -9   4   56.73    2.10
   0  -9   4   59.48    2.19
  -1   9  -4   48.64    1.90
   1  -9   4   49.30    1.85
   1  -9   4   46.77    1.88
   1  -9   4   46.04    1.76
  -2   9  -4   34.80    1.52
   2  -9   4   33.50    1.39
   2  -9   4   32.89    1.49
  -3   9  -4   16.69    1.00
   3  -9   4   17.12    0.92
   3  -9   4   15.78    0.98
   3  -9   4   20.61    2.38
  -4   9  -4   36.40    1.64
   4  -9   4   35.93    1.53
   4  -9   4   37.57    1.65
   4  -9   4   37.29    3.30
  -5   9  -4    7.85    0.70
   5  -9   4    7.94    0.64
   5  -9   4    7.26    1.81
   5  -9   4    7.32    0.79
  -6   9  -4   28.52    1.51
   6  -9   4   32.39    1.55
   6  -9   4   34.59    3.22
   6  -9   4   33.48    1.49
  -7   9  -4    3.23    0.59
   7  -9   4    3.62    0.60
   7  -9   4    2.93    0.53
   7  -9   4    1.59    1.04
  -8   9  -4    8.92    1.00
   8  -9   4    8.89    0.78
   8  -9   4   10.82    2.41
   8  -9   4   10.43    0.87
  -9   9  -4   -0.01    0.27
   9  -9   4    0.27    0.31
   9  -9   4    1.13    0.96
 -10   9  -4   14.43    1.13
  10  -9   4   10.71    2.54
  10  -9   4   11.63    1.03
 -11   9  -4    3.12    0.68
  11  -9   4    1.77    0.54
  11  -9   4    0.42    0.93
 -12   9  -4    0.26    0.30
  12  -9   4   -0.27    0.23
  12  -9   4   -0.14    0.75
 -13   9  -4    0.45    0.40
  13  -9   4    0.19    0.35
  13  -9   4    0.50    0.89
 -14   9  -4    0.71    0.45
  14  -9   4   -0.05    0.90
  14  -9   4    1.03    0.50
  14   8  -4   -0.08    0.73
 -14  -8   4    0.53    0.44
 -13  -8   4    7.12    1.08
 -12  -8   4   10.55    1.22
 -11  -8   4    7.23    1.01
 -10  -8   4   13.95    1.10
   9   8  -4    2.53    0.45
  -9  -8   4    1.48    0.46
   8   8  -4    7.23    0.63
  -8  -8   4    6.37    0.81
  -8  -8   4    7.70    0.66
   7   8  -4    0.70    0.26
  -7  -8   4    0.73    0.33
  -7  -8   4    0.87    0.28
   6   8  -4   41.61    1.65
  -6  -8   4   38.27    1.83
  -6  -8   4   38.07    1.61
  -6  -8   4   43.80    1.80
   5   8  -4    5.49    0.63
  -5  -8   4    6.00    0.52
  -5  -8   4    6.66    0.75
  -5  -8   4    6.72    0.71
   4   8  -4   28.05    1.32
  -4  -8   4   28.85    1.23
  -4  -8   4   26.37    1.32
  -4  -8   4   29.27    1.32
   3   8  -4    6.65    0.57
  -3  -8   4    7.04    0.59
  -3  -8   4    7.25    0.54
  -3  -8   4    7.09    0.59
   2   8  -4  150.71    4.51
  -2  -8   4  147.07    4.39
  -2  -8   4  145.22    4.44
  -2  -8   4  149.01    4.50
   1   8  -4    3.70    0.50
  -1  -8   4    4.66    0.44
  -1  -8   4    5.65    0.62
  -1  -8   4    5.25    0.57
   0   8  -4   65.95    2.27
   0  -8   4   62.73    2.16
   0  -8   4   63.23    2.14
   0  -8   4   64.28    2.25
  -1   8  -4   19.57    1.01
   1  -8   4   20.10    0.96
   1  -8   4   20.03    1.01
   1  -8   4   20.42    0.94
  -2   8  -4   60.49    2.20
   2  -8   4   63.48    2.22
   2  -8   4   61.11    2.10
  -3   8  -4   19.45    1.06
   3  -8   4   21.07    1.00
   3  -8   4   27.59    2.56
   3  -8   4   19.11    1.03
  -4   8  -4    0.67    0.25
   4  -8   4    1.15    0.82
   4  -8   4    0.44    0.20
   4  -8   4    0.36    0.21
  -5   8  -4    1.70    0.38
   5  -8   4    1.18    0.34
   5  -8   4    1.09    0.28
   5  -8   4    3.32    1.21
  -6   8  -4    2.43    0.50
   6  -8   4    2.77    1.16
   6  -8   4    1.84    0.35
   6  -8   4    2.47    0.47
  -7   8  -4    2.07    0.44
   7  -8   4    0.21    0.63
   7  -8   4    2.11    0.45
   7  -8   4    2.29    0.46
  -8   8  -4    0.60    0.32
   8  -8   4    1.32    0.37
   8  -8   4    0.53    0.80
   8  -8   4    0.62    0.31
  -9   8  -4    8.96    1.04
   9  -8   4    8.12    0.90
   9  -8   4    8.76    0.97
 -10   8  -4   11.05    1.21
  10  -8   4    5.11    1.73
  10  -8   4    9.68    1.04
 -11   8  -4    4.88    0.81
  11  -8   4    4.27    0.73
 -12   8  -4    5.68    0.91
  12  -8   4    2.11    1.20
  12  -8   4    5.28    0.84
 -13   8  -4   -0.05    0.30
  13  -8   4    0.11    0.74
  13  -8   4   -0.24    0.28
 -14   8  -4    2.65    0.71
  14  -8   4    0.73    1.02
  14  -8   4    3.16    0.73
  14   7  -4   12.90    2.73
 -14  -7   4   14.33    1.51
 -13  -7   4   -0.04    0.32
 -12  -7   4    8.18    1.04
 -11  -7   4    3.65    0.73
 -10  -7   4   23.40    1.41
  -9  -7   4   18.28    1.07
  -9  -7   4   18.28    1.17
   8   7  -4   21.73    1.09
  -8  -7   4   21.90    1.25
  -8  -7   4   22.39    1.14
   7   7  -4    0.28    0.19
  -7  -7   4    0.42    0.22
  -7  -7   4    0.16    0.20
   6   7  -4   16.85    0.87
  -6  -7   4   16.02    0.87
  -6  -7   4   15.30    0.94
   5   7  -4    6.14    0.50
  -5  -7   4    5.35    0.60
  -5  -7   4    6.79    0.75
  -5  -7   4    6.86    0.52
   4   7  -4    2.31    0.40
  -4  -7   4    2.45    0.36
  -4  -7   4    2.09    0.36
  -4  -7   4    2.36    0.43
   3   7  -4   66.53    2.24
  -3  -7   4   65.32    2.16
  -3  -7   4   63.28    2.22
  -3  -7   4   64.84    2.22
   2   7  -4   22.46    1.05
  -2  -7   4   23.14    0.98
  -2  -7   4   23.76    1.05
  -2  -7   4   22.92    1.01
   1   7  -4    0.43    0.20
  -1  -7   4    0.77    0.21
  -1  -7   4    0.43    0.20
  -1  -7   4    0.49    0.18
   0   7  -4    0.48    0.21
   0  -7   4    0.45    0.17
   0  -7   4    0.57    0.20
   0  -7   4    0.77    0.22
  -1   7  -4   16.91    0.85
   1  -7   4   15.70    0.76
   1  -7   4   15.00    0.80
   1  -7   4   17.12    0.78
  -2   7  -4    4.26    0.51
   2  -7   4    3.39    0.44
   2  -7   4    3.30    0.40
  -3   7  -4   -0.06    0.13
   3  -7   4    1.07    0.73
   3  -7   4   -0.02    0.08
   3  -7   4    0.08    0.15
  -4   7  -4    6.10    0.54
   4  -7   4    9.35    1.88
   4  -7   4    6.49    0.54
   4  -7   4    5.69    0.48
  -5   7  -4    4.82    0.59
   5  -7   4    5.83    0.49
   5  -7   4    6.04    0.66
   5  -7   4    2.65    1.05
  -6   7  -4    3.25    0.50
   6  -7   4    5.08    0.63
   6  -7   4    1.64    0.91
   6  -7   4    3.62    0.46
  -7   7  -4    4.26    0.59
   7  -7   4    2.75    1.10
   7  -7   4    4.93    0.66
   7  -7   4    4.58    0.62
  -8   7  -4   22.88    1.29
   8  -7   4   22.59    1.20
   8  -7   4   22.24    1.24
  -9   7  -4    0.31    0.26
   9  -7   4    0.49    0.27
   9  -7   4   -0.10    0.58
   9  -7   4    0.65    0.31
 -10   7  -4    2.35    0.56
  10  -7   4    2.66    0.66
  10  -7   4    2.24    0.53
 -11   7  -4    3.87    0.70
  11  -7   4    4.74    0.76
  11  -7   4    2.68    1.27
 -12   7  -4   16.40    1.27
  12  -7   4   16.61    1.24
 -13   7  -4    0.36    0.36
  13  -7   4    0.15    0.67
  13  -7   4    0.29    0.30
 -14   7  -4    1.32    0.54
  14  -7   4    1.51    0.53
  14  -7   4    0.01    0.67
  15   6  -4    6.89    1.05
  15   6  -4    5.94    1.90
 -15  -6   4    6.91    1.10
  14   6  -4    0.06    0.58
  14   6  -4   -0.41    0.24
 -14  -6   4    0.06    0.32
  13   6  -4   -0.06    0.51
 -13  -6   4   -0.10    0.30
 -12  -6   4   -0.29    0.21
 -11  -6   4    8.27    1.00
 -10  -6   4    0.34    0.25
 -10  -6   4    0.19    0.25
  -9  -6   4    9.21    0.80
  -9  -6   4    8.74    0.70
   8   6  -4    0.24    0.17
  -8  -6   4    0.36    0.23
  -8  -6   4    0.59    0.25
   7   6  -4   17.30    0.90
  -7  -6   4   18.72    1.03
  -7  -6   4   18.65    0.95
   6   6  -4    0.45    0.18
  -6  -6   4    0.67    0.20
  -6  -6   4    0.72    0.25
   5   6  -4    7.06    0.51
  -5  -6   4    8.04    0.59
  -5  -6   4    7.43    0.52
   4   6  -4    0.51    0.21
  -4  -6   4    0.86    0.27
  -4  -6   4    0.47    0.16
  -4  -6   4    0.86    0.23
   3   6  -4    7.14    0.51
  -3  -6   4    6.97    0.49
  -3  -6   4    7.41    0.47
  -3  -6   4    7.43    0.52
   2   6  -4    2.09    0.32
  -2  -6   4    1.21    0.22
  -2  -6   4    1.95    0.28
  -2  -6   4    1.32    0.25
   1   6  -4   10.87    0.60
  -1  -6   4   11.16    0.54
  -1  -6   4   10.19    0.57
  -1  -6   4   10.57    0.55
   0   6  -4  167.83    4.78
   0  -6   4  166.99    4.75
   0  -6   4  170.92    4.63
   0  -6   4  162.43    4.69
  -1   6  -4    0.48    0.17
   1  -6   4    0.48    0.53
   1  -6   4    0.25    0.17
   1  -6   4    0.21    0.12
  -2   6  -4   43.72    1.60
   2  -6   4   44.02    1.53
   2  -6   4   45.35    1.60
   2  -6   4   51.51    3.04
  -3   6  -4    7.10    0.51
   3  -6   4    6.72    0.50
   3  -6   4    6.20    0.45
  -4   6  -4   49.14    1.79
   4  -6   4   47.66    1.76
   4  -6   4   51.68    3.24
   4  -6   4   46.96    1.70
  -5   6  -4   88.61    2.93
   5  -6   4   85.81    4.56
   5  -6   4   89.03    2.90
   5  -6   4   91.51    2.87
  -6   6  -4   14.88    0.89
   6  -6   4    8.92    1.86
   6  -6   4   15.34    0.83
   6  -6   4   15.10    0.87
  -7   6  -4   16.67    1.00
   7  -6   4   16.81    0.93
   7  -6   4   15.69    0.95
  -8   6  -4    4.97    0.69
   8  -6   4    4.50    0.60
   8  -6   4    3.67    0.49
  -9   6  -4   11.68    0.93
   9  -6   4   12.40    1.84
   9  -6   4   12.42    0.92
 -10   6  -4    2.52    0.53
  10  -6   4    1.59    0.36
  10  -6   4    3.03    0.59
  10  -6   4    2.95    1.15
 -11   6  -4   21.20    1.38
  11  -6   4   17.69    2.38
  11  -6   4   21.74    1.36
 -12   6  -4    1.25    0.47
  12  -6   4    1.44    1.05
  12  -6   4    1.13    0.44
 -13   6  -4   11.13    1.31
  13  -6   4    9.80    1.17
  13  -6   4   11.39    2.59
 -14   6  -4    0.21    0.38
  14  -6   4    0.95    0.98
  14  -6   4    1.12    0.53
 -15   6  -4    4.67    0.89
  15  -6   4    5.28    0.94
  15  -6   4    7.01    2.19
  15   5  -4    0.67    0.44
  15   5  -4    0.94    1.00
 -15  -5   4    0.84    0.46
  14   5  -4    3.77    0.77
  14   5  -4    3.50    1.41
 -14  -5   4    3.17    0.72
  13   5  -4    1.30    0.92
 -13  -5   4    2.68    0.65
  12   5  -4    1.40    0.88
 -12  -5   4    1.73    0.50
 -11  -5   4    0.15    0.33
 -11  -5   4   -0.15    0.23
 -10  -5   4    0.37    0.28
 -10  -5   4    0.20    0.18
  -9  -5   4    0.18    0.23
  -9  -5   4    0.14    0.17
  -8  -5   4    6.66    0.70
  -8  -5   4    5.93    0.69
   7   5  -4   30.28    1.23
  -7  -5   4   30.18    1.27
  -7  -5   4   31.63    1.37
   6   5  -4   30.97    1.21
  -6  -5   4   30.84    1.31
  -6  -5   4   32.16    1.25
   5   5  -4    6.37    0.44
  -5  -5   4    5.97    0.44
  -5  -5   4    6.74    0.50
   4   5  -4   19.56    0.88
  -4  -5   4   19.51    0.84
  -4  -5   4   20.09    0.88
   3   5  -4   22.80    0.92
  -3  -5   4   21.45    0.88
  -3  -5   4   20.95    0.85
   2   5  -4    5.57    0.38
  -2  -5   4    5.02    0.34
  -2  -5   4    5.27    0.35
  -2  -5   4    4.61    0.34
   1   5  -4  179.62    4.91
  -1  -5   4  175.35    4.84
  -1  -5   4  175.10    4.78
  -1  -5   4  172.57    4.85
   0   5  -4   69.81    2.14
   0  -5   4   69.38    2.08
   0  -5   4   68.63    2.10
   0  -5   4   70.63    1.97
   0  -5   4   73.21    3.52
  -1   5  -4  146.80    4.18
   1  -5   4  142.80    4.14
   1  -5   4  152.76    4.13
  -2   5  -4    0.07    0.11
   2  -5   4    0.00    0.08
   2  -5   4   -0.11    0.09
   2  -5   4    0.13    0.38
  -3   5  -4   90.30    2.79
   3  -5   4   90.43    4.23
   3  -5   4   91.81    2.73
   3  -5   4   89.64    2.76
  -4   5  -4    0.14    0.14
   4  -5   4    0.09    0.11
   4  -5   4    0.69    0.57
   4  -5   4    0.06    0.13
  -5   5  -4   23.55    1.09
   5  -5   4   23.23    1.06
   5  -5   4   23.94    1.04
  -6   5  -4   13.51    0.83
   6  -5   4   14.07    0.79
   6  -5   4   14.00    0.81
   6  -5   4   14.28    1.64
  -7   5  -4   30.24    1.41
   7  -5   4   31.02    1.36
   7  -5   4   31.49    2.55
   7  -5   4   30.95    1.39
  -8   5  -4    6.09    0.74
   8  -5   4    5.62    0.68
   8  -5   4    4.41    1.27
  -9   5  -4    7.68    0.86
   9  -5   4    6.34    0.75
   9  -5   4    8.65    1.88
   9  -5   4    8.34    0.89
 -10   5  -4    1.27    0.43
  10  -5   4    0.99    0.35
  10  -5   4    1.01    0.36
  10  -5   4    0.73    0.77
 -11   5  -4    0.62    0.34
  11  -5   4    0.24    0.58
  11  -5   4    0.39    0.34
 -12   5  -4    0.60    0.39
  12  -5   4    0.23    0.67
  12  -5   4    0.15    0.30
 -13   5  -4   10.43    1.27
  13  -5   4   10.74    1.23
  13  -5   4    7.76    2.06
 -14   5  -4    1.29    0.54
  14  -5   4    1.61    1.22
  14  -5   4    0.64    0.42
 -15   5  -4    0.43    0.42
  15  -5   4    0.61    0.45
  15  -5   4   -0.55    0.64
  16   4  -4    0.10    0.66
  16   4  -4   -0.10    0.30
 -16  -4   4    0.20    0.37
  15   4  -4    1.25    0.51
  15   4  -4    0.66    0.80
 -15  -4   4    0.34    0.42
  14   4  -4    0.98    0.83
  14   4  -4    0.61    0.38
 -14  -4   4    0.68    0.41
  13   4  -4    0.00    0.25
  13   4  -4    0.02    0.50
 -13  -4   4   -0.13    0.28
  12   4  -4   14.57    1.99
 -12  -4   4   15.84    1.17
  11   4  -4    4.56    1.30
 -11  -4   4    5.90    0.79
 -10  -4   4    1.06    0.35
 -10  -4   4    1.35    0.35
  -9  -4   4   20.04    1.13
  -9  -4   4   21.07    1.07
  -8  -4   4    0.10    0.12
  -8  -4   4   -0.01    0.16
  -7  -4   4   26.92    1.21
  -7  -4   4   26.75    1.13
   6   4  -4    1.99    0.30
  -6  -4   4    2.18    0.36
  -6  -4   4    2.09    0.32
   5   4  -4  105.43    2.99
  -5  -4   4   98.69    3.05
  -5  -4   4   98.66    2.99
   4   4  -4    2.28    0.28
  -4  -4   4    1.56    0.23
  -4  -4   4    1.58    0.24
   3   4  -4   10.89    0.54
  -3  -4   4   11.12    0.50
  -3  -4   4   10.86    0.51
   2   4  -4   19.09    0.72
  -2  -4   4   18.25    0.67
  -2  -4   4   18.19    0.66
   1   4  -4    2.61    0.22
   1   4  -4    2.45    0.17
  -1  -4   4    2.47    0.18
  -1  -4   4    2.34    0.18
  -1  -4   4    2.73    0.20
   0   4  -4    0.79    0.15
   0  -4   4    0.60    0.11
   0  -4   4    1.07    0.53
   0  -4   4    0.63    0.12
   0  -4   4    0.70    0.11
  -1   4  -4  211.90    5.77
   1  -4   4  200.81    5.72
   1  -4   4  202.25    5.73
   1  -4   4  246.90    7.40
   1  -4   4  204.69    5.60
  -2   4  -4  136.61    3.93
   2  -4   4  138.72    3.89
   2  -4   4  138.19    3.90
   2  -4   4  144.55    5.33
  -3   4  -4    9.29    0.52
   3  -4   4    9.82    0.51
   3  -4   4    8.20    0.47
  -4   4  -4   61.73    2.08
   4  -4   4   65.69    2.04
   4  -4   4   62.14    2.04
   4  -4   4   63.39    3.25
  -5   4  -4    5.78    0.49
   5  -4   4    6.10    1.27
   5  -4   4    5.88    0.47
   5  -4   4    6.36    0.46
  -6   4  -4   26.47    1.23
   6  -4   4   28.87    1.23
   6  -4   4   27.87    2.23
   6  -4   4   28.48    1.20
  -7   4  -4    0.34    0.22
   7  -4   4    0.58    0.55
   7  -4   4    0.35    0.18
   7  -4   4    0.15    0.19
  -8   4  -4    4.72    0.64
   8  -4   4    3.00    0.42
   8  -4   4    3.50    1.11
   8  -4   4    3.55    0.53
  -9   4  -4    0.44    0.28
   9  -4   4    0.68    0.26
   9  -4   4    0.68    0.31
   9  -4   4   -0.03    0.48
 -10   4  -4    3.18    0.59
  10  -4   4    3.15    1.20
  10  -4   4    3.92    0.62
  10  -4   4    3.96    0.53
 -11   4  -4    1.48    0.48
  11  -4   4    1.25    0.93
  11  -4   4    1.17    0.41
 -12   4  -4    0.69    0.36
  12  -4   4    1.21    0.46
  12  -4   4    0.77    0.87
 -13   4  -4    2.05    0.58
  13  -4   4    3.91    0.76
  13  -4   4    2.59    1.25
 -14   4  -4    0.47    0.39
  14  -4   4    0.82    0.98
  14  -4   4    0.06    0.34
 -15   4  -4    1.35    0.52
  15  -4   4    1.20    0.56
  15  -4   4    0.83    1.02
  16   3  -4    0.18    0.38
  16   3  -4    0.31    0.70
 -16  -3   4   -0.04    0.36
  15   3  -4    3.17    0.71
  15   3  -4    2.48    1.22
 -15  -3   4    3.23    0.72
  14   3  -4   -0.17    0.50
  14   3  -4    0.21    0.34
 -14  -3   4   -0.03    0.30
  13   3  -4    1.67    0.52
  13   3  -4    1.02    0.81
 -13  -3   4    1.55    0.49
  12   3  -4    5.87    0.84
  12   3  -4    5.77    1.54
 -12  -3   4    5.56    0.77
  11   3  -4    5.76    0.79
  11   3  -4    6.92    1.54
 -11  -3   4    5.41    0.75
  10   3  -4   17.51    1.87
 -10  -3   4   17.44    1.08
  -9  -3   4    2.80    0.48
  -8  -3   4   10.96    0.75
  -8  -3   4   11.49    0.70
  -7  -3   4   10.88    0.62
  -7  -3   4   10.25    0.66
  -6  -3   4   41.80    1.54
  -6  -3   4   43.72    1.50
   5   3  -4   16.36    0.67
  -5  -3   4   15.90    0.69
  -5  -3   4   15.18    0.71
   4   3  -4   22.09    0.78
  -4  -3   4   20.63    0.80
  -4  -3   4   20.91    0.78
   3   3  -4    0.05    0.10
  -3  -3   4    0.15    0.08
  -3  -3   4    0.14    0.08
   2   3  -4   48.29    1.39
  -2  -3   4   46.50    1.29
  -2  -3   4   46.67    1.30
  -2  -3   4   45.85    1.35
   1   3  -4    7.75    0.31
  -1  -3   4    8.72    0.89
   0   3  -4   39.51    1.16
   0  -3   4   45.63    2.14
   0  -3   4   38.35    1.13
  -1   3  -4   25.07    0.80
   1  -3   4   23.97    0.77
   1  -3   4   23.82    0.72
   1  -3   4   24.66    0.79
   1  -3   4   23.57    0.72
  -2   3  -4   20.89    0.77
   2  -3   4   20.46    0.74
   2  -3   4   20.87    1.47
   2  -3   4   21.05    0.74
  -3   3  -4    0.29    0.12
   3  -3   4    0.02    0.09
   3  -3   4    0.21    0.11
   3  -3   4    0.27    0.34
  -4   3  -4    7.88    0.52
   4  -3   4    8.37    0.49
   4  -3   4    8.59    1.07
   4  -3   4    8.02    0.49
  -5   3  -4   17.04    0.87
   5  -3   4   18.50    1.70
   5  -3   4   18.69    0.85
   5  -3   4   16.93    0.83
  -6   3  -4    7.90    0.60
   6  -3   4    7.68    1.20
   6  -3   4    7.49    0.55
   6  -3   4    7.38    0.54
  -7   3  -4    0.22    0.20
   7  -3   4   -0.10    0.12
   7  -3   4   -0.08    0.12
   7  -3   4   -0.38    0.18
  -8   3  -4    4.68    0.62
   8  -3   4    6.60    0.69
   8  -3   4    6.07    0.68
   8  -3   4    6.41    1.52
  -9   3  -4   14.77    1.02
   9  -3   4   13.60    0.90
   9  -3   4   13.52    0.93
   9  -3   4   14.79    1.94
 -10   3  -4    0.27    0.25
  10  -3   4    0.02    0.19
  10  -3   4   -0.17    0.20
  10  -3   4    0.15    0.50
 -11   3  -4    2.54    0.59
  11  -3   4    2.37    0.54
  11  -3   4    3.43    1.40
 -12   3  -4    0.27    0.29
  12  -3   4    0.31    0.32
  12  -3   4    0.10    0.53
 -13   3  -4    0.10    0.33
  13  -3   4    0.53    0.75
  13  -3   4   -0.01    0.31
 -14   3  -4    1.13    0.46
  14  -3   4    0.98    0.44
  14  -3   4    0.52    0.83
 -15   3  -4    2.59    0.75
  15  -3   4    2.30    1.40
  15  -3   4    1.74    0.60
  16   2  -4    6.03    1.02
  16   2  -4    8.66    2.11
 -16  -2   4    8.74    1.19
  15   2  -4    1.43    0.52
  15   2  -4    1.57    1.05
 -15  -2   4    2.49    0.63
  14   2  -4   13.22    1.13
  14   2  -4   11.77    1.85
 -14  -2   4   12.88    1.12
  13   2  -4    6.37    1.64
  13   2  -4    5.03    0.80
 -13  -2   4    7.50    0.93
  12   2  -4    1.91    0.91
  12   2  -4    1.39    0.44
 -12  -2   4    2.69    0.55
  11   2  -4   14.23    1.01
  11   2  -4   11.31    1.55
 -11  -2   4   12.88    0.95
  10   2  -4    4.22    0.61
  10   2  -4    5.19    1.24
 -10  -2   4    3.20    0.52
   9   2  -4   -0.11    0.28
  -9  -2   4    0.17    0.19
   8   2  -4    3.26    0.88
  -8  -2   4    2.18    0.40
  -7  -2   4    3.08    0.38
  -7  -2   4    3.62    0.45
  -7  -2   4    3.75    0.44
  -6  -2   4    4.38    0.38
  -6  -2   4    4.41    0.35
  -6  -2   4    4.38    0.37
  -5  -2   4   17.56    0.75
  -5  -2   4   19.04    0.75
  -5  -2   4   18.22    0.76
   4   2  -4    0.01    0.07
  -4  -2   4    0.00    0.07
  -4  -2   4   -0.08    0.06
  -4  -2   4    0.01    0.06
   3   2  -4   27.50    0.86
  -3  -2   4   28.70    0.88
  -3  -2   4   27.64    0.84
  -3  -2   4   27.58    0.86
  -3  -2   4   27.82    0.84
   2   2  -4   82.57    2.22
  -1  -2   4  164.81    5.12
   0   2  -4    0.12    0.09
   0  -2   4    0.31    0.27
  -1   2  -4   49.21    1.40
  -1   2  -4   48.86    1.50
   1  -2   4   49.34    2.18
  -2   2  -4   26.90    0.93
  -2   2  -4   27.91    1.00
   2  -2   4   28.47    0.89
   2  -2   4   26.86    1.65
  -3   2  -4   62.29    2.02
  -3   2  -4   63.13    1.96
   3  -2   4   63.39    2.96
   3  -2   4   62.38    1.91
  -4   2  -4    0.08    0.14
   4  -2   4    0.18    0.32
   4  -2   4    0.16    0.12
   4  -2   4    0.05    0.10
  -5   2  -4   72.11    2.38
   5  -2   4   76.10    3.71
   5  -2   4   72.93    2.32
   5  -2   4   69.04    2.31
  -6   2  -4   41.82    1.68
   6  -2   4   44.80    1.65
   6  -2   4   45.44    2.91
   6  -2   4   44.57    1.64
  -7   2  -4   -0.02    0.17
   7  -2   4    0.47    0.52
   7  -2   4    0.31    0.21
   7  -2   4    0.03    0.13
  -8   2  -4    9.00    0.76
   8  -2   4   10.27    1.52
   8  -2   4   10.30    0.71
   8  -2   4   10.96    0.75
   8  -2   4   10.10    0.74
  -9   2  -4   16.32    1.09
   9  -2   4   17.66    1.04
   9  -2   4   17.41    1.06
   9  -2   4   18.30    1.03
   9  -2   4   16.59    2.07
 -10   2  -4    8.01    0.92
  10  -2   4    7.91    0.87
  10  -2   4    9.25    0.93
  10  -2   4    7.28    1.78
 -11   2  -4    4.56    0.74
  11  -2   4    4.39    0.71
  11  -2   4    4.37    1.43
 -12   2  -4    0.08    0.27
  12  -2   4    0.03    0.54
  12  -2   4    0.41    0.33
 -13   2  -4    0.78    0.43
  13  -2   4    1.29    0.98
  13  -2   4    1.42    0.51
 -14   2  -4    0.92    0.45
  14  -2   4   -0.07    0.66
  14  -2   4    0.96    0.44
 -15   2  -4    0.66    0.47
  15  -2   4   -0.22    0.57
  16   1  -4    1.93    1.12
  16   1  -4    1.04    0.53
 -16  -1   4    1.12    0.51
  15   1  -4    3.10    1.23
  15   1  -4    3.49    0.79
 -15  -1   4    1.38    0.48
  14   1  -4    0.71    0.40
  14   1  -4    0.76    0.71
 -14  -1   4   -0.03    0.28
  13   1  -4    1.55    0.47
  13   1  -4    1.15    0.81
 -13  -1   4    1.01    0.42
  12   1  -4    0.25    0.51
  12   1  -4    0.62    0.34
 -12  -1   4    0.47    0.30
  11   1  -4   -0.05    0.35
  11   1  -4   -0.20    0.18
 -11  -1   4    0.45    0.25
  10   1  -4    7.96    1.21
  10   1  -4    8.27    0.73
 -10  -1   4    9.00    0.73
 -10  -1   4    9.71    0.73
   9   1  -4    4.13    0.99
   9   1  -4    4.61    0.61
  -9  -1   4    4.76    0.57
  -9  -1   4    3.93    0.52
   8   1  -4   -0.07    0.14
   8   1  -4   -0.05    0.23
  -8  -1   4   -0.15    0.11
  -8  -1   4    0.02    0.11
   7   1  -4   26.56    1.71
   7   1  -4   28.01    1.19
  -7  -1   4   27.14    1.14
  -7  -1   4   27.89    1.14
   6   1  -4    0.26    0.27
  -6  -1   4    0.36    0.17
  -6  -1   4    0.56    0.19
  -5  -1   4    5.65    0.36
  -5  -1   4    6.38    0.39
  -5  -1   4    5.79    0.38
  -4  -1   4    2.05    0.21
  -4  -1   4    2.19    0.23
  -4  -1   4    2.28    0.24
  -3  -1   4   13.36    0.49
  -3  -1   4   13.88    0.44
  -3  -1   4   14.12    0.48
  -3  -1   4   13.63    0.43
   2   1  -4   11.29    0.56
   0   1  -4  134.38    3.82
   0  -1   4  133.68    4.24
  -1   1  -4   -0.16    0.06
  -1   1  -4   -0.17    0.10
   1  -1   4   -0.21    0.17
  -2   1  -4   24.32    0.86
  -2   1  -4   24.59    0.99
   2  -1   4   23.28    1.52
   2  -1   4   25.20    0.81
  -3   1  -4    3.36    0.40
  -3   1  -4    4.53    0.34
   3  -1   4    5.14    1.00
   3  -1   4    4.16    0.30
  -4   1  -4    8.19    0.53
  -4   1  -4    9.44    0.63
   4  -1   4    9.23    0.52
   4  -1   4    9.03    1.13
  -5   1  -4   53.55    1.89
  -5   1  -4   54.49    2.02
   5  -1   4   52.88    3.06
   5  -1   4   52.27    1.82
  -6   1  -4    1.70    0.35
   6  -1   4    1.35    0.27
   6  -1   4    1.39    0.29
   6  -1   4    1.63    0.77
   6  -1   4    1.91    0.35
  -7   1  -4    0.51    0.25
   7  -1   4    0.68    0.26
   7  -1   4    0.96    0.28
   7  -1   4    0.63    0.55
   7  -1   4    0.97    0.26
  -8   1  -4    1.27    0.35
   8  -1   4    1.16    0.77
   8  -1   4    0.84    0.26
   8  -1   4    0.94    0.29
   8  -1   4    1.12    0.33
  -9   1  -4    7.25    0.87
   9  -1   4    6.68    0.72
   9  -1   4    7.81    0.84
   9  -1   4    8.47    0.89
   9  -1   4    7.52    1.72
 -10   1  -4    4.89    0.73
  10  -1   4    6.25    0.76
  10  -1   4    5.72    0.77
  10  -1   4    4.26    1.43
 -11   1  -4   -0.20    0.23
  11  -1   4   -0.09    0.45
  11  -1   4    0.33    0.29
 -12   1  -4    1.72    0.50
  12  -1   4    2.19    1.20
  12  -1   4    2.26    0.55
 -13   1  -4    0.70    0.45
  13  -1   4    0.13    0.34
  13  -1   4    0.74    0.93
 -14   1  -4    2.82    0.72
  14  -1   4    3.32    1.49
  14  -1   4    3.48    0.75
  16   0  -4    1.13    0.55
  16   0  -4    0.08    0.58
 -16   0   4    1.53    0.55
  15   0  -4    1.51    0.54
  15   0  -4    1.52    0.94
 -15   0   4    1.52    0.53
  14   0  -4    2.40    0.63
  14   0  -4    1.98    0.99
 -14   0   4    2.50    0.59
  13   0  -4    1.13    0.72
  13   0  -4    0.64    0.36
 -13   0   4    0.34    0.30
  12   0  -4    5.68    1.42
  12   0  -4    7.09    0.93
 -12   0   4    4.41    0.71
  11   0  -4    4.99    0.73
  11   0  -4    5.68    1.31
 -11   0   4    5.49    0.71
  10   0  -4    0.03    0.18
  10   0  -4    0.40    0.42
 -10   0   4    0.17    0.17
 -10   0   4   -0.06    0.17
   9   0  -4   11.73    1.28
   9   0  -4   11.12    0.78
  -9   0   4   11.07    0.74
  -9   0   4   10.89    0.75
   8   0  -4   14.68    1.29
   8   0  -4   13.53    0.81
  -8   0   4   13.78    0.77
  -8   0   4   11.53    0.74
   7   0  -4    0.58    0.21
   7   0  -4    0.12    0.26
  -7   0   4    0.19    0.15
  -7   0   4    0.29    0.15
   6   0  -4    1.23    0.40
   6   0  -4    1.03    0.25
  -6   0   4    0.84    0.19
  -6   0   4    2.19    0.31
   5   0  -4    3.53    0.44
   5   0  -4    3.55    0.37
  -5   0   4    3.00    0.31
  -5   0   4    3.34    0.35
   4   0  -4  284.55    7.89
   4   0  -4  290.01    7.76
  -4   0   4  280.10    7.70
  -4   0   4  294.15    7.71
   3   0  -4    3.99    0.26
  -3   0   4    4.13    0.18
  -3   0   4    3.90    0.23
  -3   0   4    3.38    0.19
   2   0  -4  209.10    5.57
  -2   0   4  210.34    5.55
   1   0  -4   18.30    0.55
  -1   0   4   17.49    0.84
   0   0  -4    8.36    0.54
   0   0  -4    8.29    0.35
   0   0   4    8.45    0.30
   0   0   4    7.85    0.67
  -1   0  -4   78.87    2.28
  -1   0  -4   77.10    2.51
   1   0   4   79.46    2.22
   1   0   4   80.41    3.06
   1   0   4   80.40    2.20
   1   0   4   78.07    2.18
  -2   0  -4    3.35    0.29
  -2   0  -4    3.57    0.42
   2   0   4    3.15    0.24
   2   0   4    3.26    0.24
   2   0   4    4.58    0.87
  -3   0  -4    3.55    0.37
  -3   0  -4    3.90    0.48
   3   0   4    3.24    0.27
   3   0   4    3.75    0.84
   3   0   4    3.13    0.32
  -4   0  -4    4.76    0.55
  -4   0  -4    4.76    0.42
   4   0   4    4.73    0.38
   4   0   4    4.27    0.34
   4   0   4    5.52    1.14
  -5   0  -4    9.08    0.70
  -5   0  -4    9.22    0.62
   5   0   4    9.12    0.58
   5   0   4    8.19    1.17
   5   0   4    9.70    0.56
  -6   0  -4    9.88    0.78
  -6   0  -4    7.66    0.61
   6   0   4    8.44    1.30
   6   0   4    7.15    0.53
   6   0   4    8.06    0.59
  -7   0  -4    0.80    0.30
   7   0   4    1.28    0.31
   7   0   4    0.91    0.29
   7   0   4    0.90    0.28
   7   0   4    0.43    0.56
  -8   0  -4    0.25    0.23
   8   0   4    0.09    0.18
   8   0   4    0.33    0.24
   8   0   4   -0.09    0.39
   8   0   4   -0.02    0.10
  -9   0  -4    7.73    0.88
   9   0   4    6.86    0.80
   9   0   4    6.27    0.71
   9   0   4    5.77    1.59
 -10   0  -4    0.03    0.23
  10   0   4   -0.07    0.22
  10   0   4    0.12    0.22
  10   0   4   -0.19    0.52
 -11   0  -4   -0.03    0.27
  11   0   4    0.09    0.24
  11   0   4   -0.31    0.41
 -12   0  -4    0.89    0.42
  12   0   4    0.29    0.30
  12   0   4    0.26    0.62
 -13   0  -4    5.02    0.88
  13   0   4    6.48    2.03
  13   0   4    7.63    1.04
 -14   0  -4    0.65    0.47
  14   0   4    1.30    0.50
  14   0   4    1.15    1.02
  16  -1  -4    5.75    0.98
  16  -1  -4    6.15    1.80
 -16   1   4    6.63    1.02
  15  -1  -4    1.14    0.88
  15  -1  -4    0.92    0.41
 -15   1   4    0.76    0.44
  14  -1  -4    8.38    1.92
  14  -1  -4    7.56    1.01
 -14   1   4    5.59    0.84
  13  -1  -4    0.85    0.41
  13  -1  -4    1.51    0.86
 -13   1   4    1.32    0.46
  12  -1  -4    8.61    1.37
  12  -1  -4    8.51    0.98
 -12   1   4    7.75    0.92
  11  -1  -4    7.80    1.22
  11  -1  -4    9.38    0.82
 -11   1   4    6.76    0.81
  10  -1  -4    3.87    0.60
  10  -1  -4    5.33    1.16
 -10   1   4    4.70    0.54
 -10   1   4    5.33    0.67
   9  -1  -4    4.60    0.99
   9  -1  -4    5.53    0.67
  -9   1   4    4.94    0.60
  -9   1   4    4.36    0.52
   8  -1  -4    3.41    0.50
   8  -1  -4    2.34    0.69
  -8   1   4    2.43    0.41
  -8   1   4    1.99    0.31
   7  -1  -4   52.69    2.42
   7  -1  -4   50.17    1.86
  -7   1   4   53.10    1.82
  -7   1   4   51.81    1.83
   6  -1  -4    0.12    0.21
   6  -1  -4    0.03    0.14
  -6   1   4    0.08    0.13
  -6   1   4    0.29    0.14
   5  -1  -4    1.11    0.32
   5  -1  -4    0.57    0.19
  -5   1   4    0.98    0.19
  -5   1   4    0.89    0.20
   4  -1  -4   33.33    1.19
   4  -1  -4   31.93    1.32
  -4   1   4   33.33    1.14
  -4   1   4   35.42    1.34
  -4   1   4   35.79    1.15
   3  -1  -4   24.62    0.88
  -3   1   4   24.73    0.83
  -3   1   4   25.10    0.86
  -3   1   4   25.16    0.86
   2  -1  -4    1.30    0.18
  -2   1   4    1.17    0.15
  -2   1   4    1.51    0.14
  -2   1   4    1.42    0.14
   1  -1  -4    0.09    0.09
  -1   1   4    0.18    0.07
  -1   1   4    0.10    0.04
  -1   1   4    0.15    0.07
   0  -1  -4    2.85    0.28
   0  -1  -4    3.74    0.48
   0   1   4    2.92    0.20
   0   1   4    2.35    0.19
  -1  -1  -4    1.34    0.32
  -1  -1  -4    1.07    0.20
   1   1   4    1.31    0.19
  -2  -1  -4    6.61    0.44
  -2  -1  -4    7.17    0.58
   2   1   4    7.23    0.90
   2   1   4    6.90    0.39
  -3  -1  -4    0.79    0.21
  -3  -1  -4    0.73    0.25
   3   1   4    0.79    0.16
   3   1   4    0.84    0.46
  -4  -1  -4    1.25    0.32
  -4  -1  -4    1.92    0.34
   4   1   4    1.66    0.25
   4   1   4    1.79    0.32
   4   1   4    1.27    0.60
  -5  -1  -4   23.45    1.13
  -5  -1  -4   26.67    1.32
   5   1   4   25.24    1.06
   5   1   4   24.20    1.08
   5   1   4   23.97    2.05
  -6  -1  -4    9.39    0.71
  -6  -1  -4   10.13    0.83
   6   1   4    8.84    1.33
   6   1   4   10.06    0.68
   6   1   4    9.92    0.63
  -7  -1  -4    0.10    0.23
  -7  -1  -4    0.01    0.16
   7   1   4    0.27    0.22
   7   1   4   -0.09    0.37
   7   1   4   -0.01    0.10
  -8  -1  -4   14.81    1.01
   8   1   4   16.65    2.03
   8   1   4   13.28    0.85
   8   1   4   14.19    0.92
  -9  -1  -4    0.22    0.25
   9   1   4    0.40    0.27
   9   1   4    0.07    0.57
   9   1   4    0.14    0.26
 -10  -1  -4   12.00    1.02
  10   1   4   12.14    1.70
  10   1   4   11.91    0.95
  10   1   4   12.63    2.45
 -11  -1  -4    2.81    0.64
  11   1   4    2.90    0.58
  11   1   4    2.71    1.21
 -12  -1  -4    5.96    0.96
  12   1   4    6.18    0.89
  12   1   4    7.43    2.07
 -13  -1  -4    2.34    0.65
  13   1   4    2.96    1.46
  13   1   4    0.77    0.44
 -14  -1  -4    0.37    0.41
  14   1   4    0.25    0.77
  14   1   4   -0.29    0.30
  16  -2  -4    1.57    1.01
  16  -2  -4    1.38    0.57
 -16   2   4    1.15    0.51
  15  -2  -4    1.47    0.52
  15  -2  -4    1.45    0.86
 -15   2   4    1.25    0.54
  14  -2  -4    0.00    0.31
  14  -2  -4    0.35    0.55
 -14   2   4    0.24    0.35
  13  -2  -4    3.36    1.12
  13  -2  -4    4.98    0.81
 -13   2   4    6.27    0.86
  12  -2  -4    0.80    0.62
  12  -2  -4    0.33    0.31
 -12   2   4    0.84    0.37
  11  -2  -4    3.81    1.08
  11  -2  -4    3.79    0.62
 -11   2   4    3.53    0.60
  10  -2  -4    7.82    0.87
  10  -2  -4    5.95    1.21
 -10   2   4    6.98    0.79
 -10   2   4    5.98    0.72
   9  -2  -4    0.03    0.18
   9  -2  -4    0.10    0.29
  -9   2   4    0.06    0.13
  -9   2   4   -0.17    0.14
   8  -2  -4    8.17    0.64
   8  -2  -4    6.73    0.89
  -8   2   4    7.39    0.56
  -8   2   4    6.89    0.58
   7  -2  -4   -0.09    0.13
   7  -2  -4   -0.09    0.19
  -7   2   4    0.05    0.11
  -7   2   4    0.10    0.14
   6  -2  -4   41.26    1.56
  -6   2   4   43.19    1.52
  -6   2   4   41.22    1.52
   5  -2  -4    0.99    0.23
   5  -2  -4    0.72    0.35
  -5   2   4    1.05    0.22
  -5   2   4    1.19    0.22
   4  -2  -4    5.80    0.42
  -4   2   4    5.53    0.37
  -4   2   4    5.72    0.38
   3  -2  -4    4.91    0.37
  -3   2   4    5.17    0.33
  -3   2   4    5.39    0.34
   2  -2  -4   70.13    2.13
  -2   2   4   69.39    2.03
  -2   2   4   68.93    2.07
   1  -2  -4    0.05    0.10
  -1   2   4    0.07    0.08
  -1   2   4   -0.01    0.06
   0  -2  -4    6.25    0.42
   0  -2  -4    6.60    0.72
   0   2   4    5.78    0.30
   0   2   4    5.37    0.33
  -1  -2  -4    3.18    0.37
  -1  -2  -4    2.34    0.43
   1   2   4    2.85    0.30
  -2  -2  -4    3.19    0.40
  -2  -2  -4    2.68    0.46
   2   2   4    3.36    0.34
  -3  -2  -4    8.34    0.59
  -3  -2  -4    9.72    0.75
   3   2   4    9.68    0.53
  -4  -2  -4   30.24    1.49
  -4  -2  -4   31.36    1.32
   4   2   4   32.37    1.23
  -5  -2  -4    1.48    0.39
  -5  -2  -4    1.39    0.34
   5   2   4    0.92    0.22
   5   2   4    1.29    0.64
  -6  -2  -4   11.64    0.82
  -6  -2  -4   13.10    1.00
   6   2   4   13.39    1.67
   6   2   4   12.64    0.80
   6   2   4   13.06    0.76
  -7  -2  -4   41.44    2.03
  -7  -2  -4   42.47    1.85
   7   2   4   42.62    3.22
   7   2   4   43.75    1.78
   7   2   4   41.81    1.69
  -8  -2  -4   18.84    1.32
  -8  -2  -4   18.77    1.17
   8   2   4   18.63    2.21
   8   2   4   16.85    1.06
  -9  -2  -4    4.94    0.73
   9   2   4    6.17    1.74
   9   2   4    5.75    0.76
 -10  -2  -4    0.59    0.35
  10   2   4    0.36    0.31
  10   2   4    0.30    0.62
 -11  -2  -4   13.43    1.15
  11   2   4   15.39    1.13
  11   2   4   10.84    2.36
 -12  -2  -4    1.79    0.55
  12   2   4    1.18    0.47
  12   2   4    1.10    0.93
 -13  -2  -4    1.28    0.58
  13   2   4    2.10    1.31
  13   2   4    1.78    0.56
  16  -3  -4    3.01    0.73
  16  -3  -4    1.54    1.01
 -16   3   4    1.61    0.56
  15  -3  -4   -0.13    0.47
  15  -3  -4   -0.41    0.22
 -15   3   4    0.02    0.29
  14  -3  -4    0.79    0.71
  14  -3  -4    0.38    0.37
 -14   3   4    0.55    0.35
  13  -3  -4    1.71    0.87
  13  -3  -4    2.20    0.58
 -13   3   4    1.95    0.51
  12  -3  -4    1.51    0.77
  12  -3  -4    0.58    0.36
 -12   3   4    0.46    0.30
  11  -3  -4    1.35    0.42
  11  -3  -4    1.79    0.76
 -11   3   4    1.75    0.43
  10  -3  -4    3.98    0.62
  10  -3  -4    1.79    0.72
 -10   3   4    3.17    0.47
 -10   3   4    3.57    0.54
   9  -3  -4    0.06    0.35
   9  -3  -4    0.22    0.21
  -9   3   4    1.23    0.32
   8  -3  -4    3.13    0.77
   8  -3  -4    2.86    0.51
  -8   3   4    2.44    0.42
  -8   3   4    2.28    0.39
   7  -3  -4    1.59    0.34
   7  -3  -4    1.57    0.58
  -7   3   4    1.45    0.30
  -7   3   4    1.19    0.29
   6  -3  -4    0.72    0.42
   6  -3  -4    0.80    0.25
  -6   3   4    0.37    0.18
  -6   3   4    0.83    0.24
   5  -3  -4   38.54    1.48
  -5   3   4   38.83    1.41
  -5   3   4   38.98    1.44
   4  -3  -4   47.20    1.67
  -4   3   4   47.39    1.59
  -4   3   4   46.30    1.60
   3  -3  -4    0.09    0.14
  -3   3   4    0.34    0.13
  -3   3   4    0.13    0.11
   2  -3  -4   -0.04    0.11
  -2   3   4    0.18    0.11
  -2   3   4    0.15    0.10
   1  -3  -4   30.07    1.17
  -1   3   4   28.03    1.04
  -1   3   4   30.20    1.07
   0  -3  -4    0.06    0.19
   0  -3  -4    0.31    0.18
   0   3   4    0.16    0.10
   0   3   4    0.22    0.10
  -1  -3  -4  103.46    3.20
  -1  -3  -4  101.57    3.51
   1   3   4  103.87    2.97
   1   3   4  104.99    3.06
  -2  -3  -4    0.08    0.15
  -2  -3  -4   -0.19    0.16
   2   3   4   -0.06    0.07
   2   3   4    0.09    0.10
  -3  -3  -4   13.19    0.80
  -3  -3  -4   13.34    0.95
   3   3   4   14.12    0.71
  -4  -3  -4   20.03    1.22
  -4  -3  -4   21.69    1.09
   4   3   4   20.60    0.96
  -5  -3  -4   12.20    0.82
  -5  -3  -4   11.44    0.93
   5   3   4   11.30    0.70
  -6  -3  -4   32.67    1.51
  -6  -3  -4   28.93    1.62
   6   3   4   31.45    1.35
   6   3   4   29.03    2.58
  -7  -3  -4    1.16    0.43
  -7  -3  -4    1.75    0.44
   7   3   4    0.77    0.66
   7   3   4    0.91    0.27
  -8  -3  -4    1.86    0.46
  -8  -3  -4    2.01    0.56
   8   3   4    1.98    1.00
   8   3   4    1.93    0.45
  -9  -3  -4    0.35    0.32
  -9  -3  -4    0.08    0.33
   9   3   4    0.23    0.24
   9   3   4   -0.14    0.43
 -10  -3  -4    3.97    0.77
  10   3   4    3.74    0.67
  10   3   4    5.08    1.62
 -11  -3  -4    0.27    0.31
  11   3   4   -0.27    0.22
  11   3   4    0.01    0.50
 -12  -3  -4   -0.03    0.29
  12   3   4    0.02    0.70
  12   3   4   -0.12    0.28
 -13  -3  -4    0.21    0.37
  13   3   4   -0.27    0.56
  13   3   4   -0.26    0.29
  16  -4  -4    0.51    0.72
  16  -4  -4    2.84    0.72
 -16   4   4    2.12    0.64
  15  -4  -4    0.74    0.42
  15  -4  -4   -0.07    0.58
 -15   4   4    1.03    0.42
  14  -4  -4    2.86    0.67
 -14   4   4    2.50    0.61
  13  -4  -4    0.25    0.56
  13  -4  -4    1.24    0.47
 -13   4   4    0.95    0.39
  12  -4  -4   -0.28    0.45
  12  -4  -4    1.17    0.44
 -12   4   4    0.88    0.37
  11  -4  -4   17.48    1.20
 -11   4   4   19.45    1.19
  10  -4  -4    0.16    0.48
  10  -4  -4    0.00    0.20
 -10   4   4   -0.02    0.22
 -10   4   4   -0.02    0.16
   9  -4  -4    5.47    1.19
   9  -4  -4    9.17    0.78
  -9   4   4    9.51    0.71
  -9   4   4   10.18    0.75
   8  -4  -4    0.52    0.28
   8  -4  -4    0.31    0.44
  -8   4   4    0.31    0.20
  -8   4   4    0.47    0.21
   7  -4  -4   32.57    1.42
   7  -4  -4   24.92    1.90
  -7   4   4   31.66    1.35
  -7   4   4   32.22    1.31
   6  -4  -4   13.14    1.32
   6  -4  -4   13.17    0.82
  -6   4   4   13.92    0.76
  -6   4   4   13.93    0.79
   5  -4  -4   46.83    1.79
  -5   4   4   48.05    1.69
  -5   4   4   46.14    1.71
   4  -4  -4    9.21    0.64
  -4   4   4   10.47    0.61
  -4   4   4    9.62    0.58
   3  -4  -4   33.27    1.35
  -3   4   4   31.87    1.25
  -3   4   4   35.10    1.27
   2  -4  -4   49.96    1.80
  -2   4   4   49.98    1.68
  -2   4   4   49.69    1.69
   1  -4  -4   25.70    1.14
  -1   4   4   25.10    1.01
  -1   4   4   26.08    1.03
   0  -4  -4   18.24    0.93
   0  -4  -4   20.74    1.21
   0   4   4   17.35    0.82
   0   4   4   18.85    0.77
  -1  -4  -4    3.96    0.51
  -1  -4  -4    4.64    0.69
   1   4   4    3.40    0.40
   1   4   4    3.71    0.31
  -2  -4  -4   58.64    2.16
  -2  -4  -4   59.82    2.44
   2   4   4   60.09    2.01
   2   4   4   58.74    1.89
  -3  -4  -4    1.75    0.45
  -3  -4  -4    1.33    0.33
   3   4   4    1.73    0.31
  -4  -4  -4    8.15    0.84
  -4  -4  -4    6.72    0.92
   4   4   4    7.46    0.57
  -5  -4  -4    0.62    0.28
  -5  -4  -4    0.12    0.25
   5   4   4    0.26    0.17
  -6  -4  -4    0.11    0.27
  -6  -4  -4    0.21    0.24
   6   4   4    0.14    0.18
  -7  -4  -4    2.83    0.58
  -7  -4  -4    1.59    0.52
   7   4   4    1.26    0.81
  -8  -4  -4   -0.13    0.23
  -8  -4  -4   -0.01    0.29
   8   4   4    0.67    0.73
  -9  -4  -4    9.31    1.06
  -9  -4  -4   12.46    1.48
   9   4   4   13.74    2.68
   9   4   4   11.32    0.94
 -10  -4  -4    2.25    0.58
  10   4   4    2.64    1.40
  10   4   4    2.51    0.56
 -11  -4  -4    0.55    0.39
  11   4   4    0.15    0.29
  11   4   4    0.09    0.69
 -12  -4  -4   -0.04    0.37
  12   4   4   -0.04    0.66
  12   4   4    0.07    0.30
  16  -5  -4    0.36    0.79
  16  -5  -4    0.38    0.42
 -16   5   4    0.13    0.37
  15  -5  -4    0.56    0.76
  15  -5  -4    4.85    0.90
 -15   5   4    2.64    0.66
  14  -5  -4    5.30    0.90
 -14   5   4    5.96    0.90
  13  -5  -4    8.05    1.05
 -13   5   4   11.37    1.00
  12  -5  -4    0.22    0.59
  12  -5  -4   -0.03    0.26
 -12   5   4    0.09    0.25
  11  -5  -4    2.61    0.60
  11  -5  -4    3.16    1.10
 -11   5   4    2.80    0.56
  10  -5  -4   28.32    1.54
 -10   5   4   28.73    1.47
   9  -5  -4   11.34    0.91
  -9   5   4   11.80    0.80
  -9   5   4   11.86    0.87
   8  -5  -4   20.66    1.20
  -8   5   4   23.62    1.20
  -8   5   4   21.59    1.11
   7  -5  -4    0.42    0.24
   7  -5  -4    0.24    0.47
  -7   5   4    0.40    0.18
  -7   5   4    0.36    0.22
   6  -5  -4   56.79    2.17
  -6   5   4   58.06    2.10
  -6   5   4   56.30    2.03
   5  -5  -4    6.67    0.59
  -5   5   4    5.74    0.51
  -5   5   4    6.21    0.50
   4  -5  -4   52.46    1.97
  -4   5   4   52.20    1.87
  -4   5   4   50.12    1.82
   3  -5  -4    1.39    0.33
  -3   5   4    1.85    0.32
  -3   5   4    1.83    0.31
   2  -5  -4    1.03    0.29
  -2   5   4    1.62    0.30
  -2   5   4    1.06    0.24
   1  -5  -4   10.81    0.94
   1  -5  -4   11.11    0.74
  -1   5   4   12.09    0.67
  -1   5   4   10.70    0.64
   0  -5  -4   -0.17    0.12
   0  -5  -4   -0.12    0.16
   0   5   4    0.00    0.10
   0   5   4   -0.01    0.10
  -1  -5  -4    2.28    0.55
  -1  -5  -4    1.74    0.39
   1   5   4    2.13    0.33
   1   5   4    2.05    0.29
  -2  -5  -4   -0.23    0.20
  -2  -5  -4   -0.09    0.14
   2   5   4    0.14    0.12
   2   5   4    0.15    0.13
  -3  -5  -4    0.70    0.27
  -3  -5  -4    1.26    0.44
   3   5   4    0.62    0.24
   3   5   4    0.78    0.21
  -4  -5  -4    2.77    0.65
  -4  -5  -4    2.23    0.46
   4   5   4    2.37    0.38
  -5  -5  -4    6.84    0.95
  -5  -5  -4    6.82    0.82
   5   5   4    5.96    0.63
  -6  -5  -4    1.76    0.56
  -6  -5  -4    1.45    0.44
  -7  -5  -4    2.67    0.57
  -7  -5  -4    2.55    0.65
  -8  -5  -4    1.82    0.49
  -8  -5  -4    0.67    0.40
   8   5   4    1.89    1.02
  -9  -5  -4    0.62    0.43
  -9  -5  -4    1.09    0.45
   9   5   4    0.88    0.86
 -10  -5  -4    1.69    0.58
 -10  -5  -4    0.84    0.53
  10   5   4    0.77    0.37
  10   5   4    0.12    0.68
 -11  -5  -4    4.63    0.90
  11   5   4    3.20    1.49
  11   5   4    3.69    0.71
 -12  -5  -4    2.07    0.61
  12   5   4    1.95    1.32
  12   5   4    1.79    0.59
  15  -6  -4    0.53    0.80
  15  -6  -4    0.48    0.48
 -15   6   4    1.15    0.48
  14  -6  -4    2.61    0.69
 -14   6   4    4.00    0.75
  13  -6  -4   -0.03    0.27
  13  -6  -4    0.17    0.71
 -13   6   4   -0.08    0.23
  12  -6  -4    2.64    0.63
 -12   6   4    2.20    0.55
  11  -6  -4    4.44    0.77
 -11   6   4    3.96    0.67
  10  -6  -4   11.66    0.98
 -10   6   4   12.56    0.97
   9  -6  -4    0.04    0.58
   9  -6  -4    2.76    0.59
  -9   6   4    1.55    0.40
   8  -6  -4    0.18    0.22
   8  -6  -4    0.25    0.53
  -8   6   4    0.02    0.15
  -8   6   4    0.14    0.20
   7  -6  -4    0.95    0.33
  -7   6   4    0.97    0.31
  -7   6   4    1.21    0.31
   6  -6  -4    5.95    0.74
  -6   6   4    3.85    0.51
  -6   6   4    4.42    0.58
   5  -6  -4   -0.18    0.14
  -5   6   4    0.03    0.13
  -5   6   4    0.15    0.17
   4  -6  -4    2.63    0.47
  -4   6   4    3.21    0.44
  -4   6   4    2.41    0.39
   3  -6  -4   -0.09    0.13
  -3   6   4    0.09    0.11
  -3   6   4   -0.09    0.12
   2  -6  -4   -0.03    0.15
  -2   6   4    0.14    0.13
  -2   6   4   -0.05    0.10
   1  -6  -4    0.85    0.32
   1  -6  -4    1.08    0.44
  -1   6   4    0.69    0.23
  -1   6   4    0.76    0.22
   0  -6  -4   15.56    0.96
   0  -6  -4   15.75    1.18
   0   6   4   15.49    0.84
   0   6   4   13.87    0.77
  -1  -6  -4   10.00    0.95
  -1  -6  -4    8.58    0.74
   1   6   4    8.39    0.55
   1   6   4    8.56    0.62
  -2  -6  -4   31.73    1.54
  -2  -6  -4   29.97    1.74
   2   6   4   32.54    1.38
   2   6   4   31.57    1.26
  -3  -6  -4    0.83    0.32
  -3  -6  -4    0.67    0.36
   3   6   4    1.30    0.35
   3   6   4    0.70    0.22
  -4  -6  -4    6.91    0.85
  -4  -6  -4    7.96    1.05
   4   6   4    8.68    0.60
   4   6   4    7.27    0.64
  -5  -6  -4    3.73    0.64
  -5  -6  -4    4.82    0.87
  -6  -6  -4    9.47    1.20
  -6  -6  -4    6.86    0.87
  -7  -6  -4    0.01    0.26
  -7  -6  -4    0.80    0.44
  -8  -6  -4    6.94    0.97
  -8  -6  -4    8.28    1.28
  -9  -6  -4    1.24    0.51
  -9  -6  -4    1.22    0.59
   9   6   4    1.33    1.02
 -10  -6  -4    6.90    1.01
 -10  -6  -4    5.07    1.05
  10   6   4    4.13    1.60
  10   6   4    6.85    0.95
 -11  -6  -4    1.21    0.56
  11   6   4    0.55    0.86
  11   6   4    0.93    0.45
  15  -7  -4    6.93    1.10
 -15   7   4    6.07    0.99
  14  -7  -4    0.14    0.32
  14  -7  -4   -0.43    0.62
 -14   7   4    0.01    0.30
  13  -7  -4   10.20    1.25
 -13   7   4   10.71    1.22
  12  -7  -4    0.32    0.74
  12  -7  -4    0.00    0.29
 -12   7   4   -0.18    0.24
  11  -7  -4   -0.23    0.64
  11  -7  -4    0.46    0.36
 -11   7   4    0.88    0.36
  10  -7  -4   -0.17    0.23
  10  -7  -4   -0.03    0.66
 -10   7   4    0.13    0.27
   9  -7  -4    3.91    0.68
  -9   7   4    4.76    0.69
   8  -7  -4    5.82    0.80
  -8   7   4    6.78    0.80
   7  -7  -4    1.52    0.43
  -7   7   4    2.18    0.39
  -7   7   4    2.35    0.48
   6  -7  -4    1.99    0.46
  -6   7   4    2.25    0.45
  -6   7   4    2.40    0.46
   5  -7  -4   10.06    0.84
  -5   7   4   10.43    0.74
  -5   7   4   11.23    0.80
   4  -7  -4   24.30    1.31
  -4   7   4   23.53    1.18
  -4   7   4   22.65    1.14
   3  -7  -4    4.54    0.66
  -3   7   4    4.57    0.57
  -3   7   4    3.69    0.47
   2  -7  -4   10.27    0.82
  -2   7   4    9.34    0.69
  -2   7   4   10.92    0.73
   1  -7  -4    4.69    0.80
   1  -7  -4    5.81    0.76
  -1   7   4    5.05    0.59
  -1   7   4    5.50    0.60
   0  -7  -4    1.58    0.51
   0  -7  -4    1.70    0.43
   0   7   4    2.37    0.41
   0   7   4    1.72    0.35
  -1  -7  -4   36.11    1.72
  -1  -7  -4   34.67    1.95
   1   7   4   33.73    1.50
   1   7   4   36.20    1.43
  -2  -7  -4   21.01    1.28
  -2  -7  -4   22.31    1.53
   2   7   4   21.32    1.12
   2   7   4   22.32    1.03
  -3  -7  -4    2.18    0.52
  -3  -7  -4    1.48    0.52
   3   7   4    2.79    0.42
   3   7   4    1.56    0.37
  -4  -7  -4   16.29    1.34
  -4  -7  -4   13.17    1.06
   4   7   4   14.93    0.84
  -5  -7  -4   35.09    2.05
  -5  -7  -4   32.78    1.77
  -6  -7  -4    5.03    0.94
  -6  -7  -4    5.52    0.87
  -7  -7  -4   39.25    2.31
  -7  -7  -4   38.88    2.05
  -8  -7  -4    0.26    0.37
  -8  -7  -4    0.22    0.30
  -9  -7  -4    9.71    1.47
  -9  -7  -4   10.26    1.28
   9   7   4    8.16    2.26
 -10  -7  -4    3.64    0.89
 -10  -7  -4    4.24    0.81
  10   7   4    4.94    1.81
  14  -8  -4   -0.17    0.78
  14  -8  -4   -0.19    0.31
 -14   8   4    0.10    0.33
  13  -8  -4    0.77    0.46
  13  -8  -4    0.61    0.98
 -13   8   4    0.10    0.29
  12  -8  -4    1.93    0.59
  12  -8  -4    0.84    0.89
 -12   8   4    1.22    0.46
  11  -8  -4    1.01    0.95
  11  -8  -4   -0.05    0.28
 -11   8   4    0.18    0.30
  10  -8  -4    0.04    0.28
 -10   8   4   -0.28    0.20
   9  -8  -4    1.23    0.46
  -9   8   4    0.64    0.35
   8  -8  -4   11.33    1.22
  -8   8   4   10.04    0.88
   7  -8  -4   21.18    1.34
  -7   8   4   22.64    1.28
   6  -8  -4    2.15    0.50
  -6   8   4    1.66    0.42
  -6   8   4    2.10    0.55
   5  -8  -4   42.47    1.98
  -5   8   4   43.85    1.85
  -5   8   4   40.77    1.77
   4  -8  -4    1.28    0.43
  -4   8   4    1.22    0.35
  -4   8   4    1.02    0.32
   3  -8  -4   28.19    1.53
  -3   8   4   29.62    1.39
  -3   8   4   30.78    1.43
   2  -8  -4   -0.09    0.26
   2  -8  -4   -0.02    0.22
  -2   8   4    0.11    0.19
  -2   8   4   -0.13    0.14
   1  -8  -4   41.34    2.22
   1  -8  -4   39.34    1.88
  -1   8   4   42.44    1.74
  -1   8   4   38.31    1.68
   0  -8  -4    3.26    0.75
   0  -8  -4    2.59    0.55
   0   8   4    1.80    0.40
   0   8   4    2.80    0.48
  -1  -8  -4   19.80    1.26
  -1  -8  -4   19.64    1.49
   1   8   4   17.74    0.97
   1   8   4   18.36    1.07
  -2  -8  -4   12.41    1.03
  -2  -8  -4   12.53    1.47
   2   8   4   12.88    0.79
  -3  -8  -4    2.83    0.70
  -3  -8  -4    4.09    0.73
   3   8   4    4.56    0.56
  -4  -8  -4    6.27    0.92
  -4  -8  -4    6.07    1.03
   4   8   4    7.07    0.61
  -5  -8  -4    5.15    0.82
  -5  -8  -4    7.35    1.11
  -6  -8  -4    5.86    1.04
  -6  -8  -4    5.87    0.89
  -7  -8  -4    0.95    0.59
  -7  -8  -4    1.02    0.47
  -8  -8  -4   10.30    1.53
  -8  -8  -4    7.88    1.09
  -9  -8  -4    1.43    0.61
  -9  -8  -4    1.28    0.56
 -10  -8  -4   -0.22    0.41
 -10  -8  -4    0.03    0.35
  10   8   4    0.03    0.67
  14  -9  -4    0.39    0.43
 -14   9   4   -0.20    0.36
  13  -9  -4    6.38    1.07
 -13   9   4    6.74    0.98
  12  -9  -4    0.75    0.46
 -12   9   4    0.69    0.41
  11  -9  -4    5.07    0.91
 -11   9   4    6.90    0.94
  10  -9  -4    0.21    0.36
 -10   9   4    0.31    0.32
   9  -9  -4    1.45    0.54
  -9   9   4    2.13    0.54
   8  -9  -4    3.17    0.69
  -8   9   4    2.02    0.53
   7  -9  -4   16.10    1.20
  -7   9   4   13.44    1.02
   6  -9  -4    2.61    0.63
  -6   9   4    1.83    0.46
   5  -9  -4   14.15    1.14
  -5   9   4   17.06    1.08
   4  -9  -4   14.78    1.13
  -4   9   4   13.93    0.98
   3  -9  -4   28.30    1.58
  -3   9   4   26.22    1.37
   2  -9  -4   29.70    1.66
   2  -9  -4   29.06    1.94
  -2   9   4   32.01    1.51
   1  -9  -4   10.17    1.39
   1  -9  -4    6.90    0.89
  -1   9   4    8.86    0.91
   0  -9  -4   22.75    1.43
   0  -9  -4   22.72    1.69
   0   9   4   23.31    1.20
  -1  -9  -4    0.80    0.39
  -1  -9  -4    0.50    0.42
   1   9   4    0.16    0.21
  -2  -9  -4   13.04    1.34
  -2  -9  -4   13.33    1.55
   2   9   4   10.38    0.75
  -3  -9  -4    2.97    0.75
  -3  -9  -4    1.78    0.54
   3   9   4    1.77    0.39
  -4  -9  -4    3.13    0.73
  -4  -9  -4    2.28    0.74
   4   9   4    1.56    0.37
  -5  -9  -4    0.69    0.47
  -5  -9  -4    0.77    0.44
   5   9   4    0.46    0.27
  -6  -9  -4   -0.08    0.34
  -6  -9  -4    0.23    0.33
  -7  -9  -4    0.26    0.39
  -7  -9  -4    0.28    0.45
  -8  -9  -4    0.68    0.52
  -8  -9  -4   -0.05    0.38
  -9  -9  -4    8.23    1.39
  -9  -9  -4    6.68    1.08
  13 -10  -4   -0.11    0.39
 -13  10   4    0.23    0.39
  12 -10  -4    9.32    1.26
 -12  10   4    9.23    1.16
  11 -10  -4    1.18    0.53
 -11  10   4    0.50    0.38
  10 -10  -4   11.39    1.37
 -10  10   4   10.33    1.15
   9 -10  -4    1.61    0.54
  -9  10   4    0.40    0.32
   8 -10  -4   14.16    1.46
  -8  10   4   13.64    1.07
   7 -10  -4    0.92    0.45
  -7  10   4    0.43    0.31
   6 -10  -4    6.87    0.95
  -6  10   4    9.08    0.99
   5 -10  -4   11.77    1.30
  -5  10   4    9.02    0.97
   4 -10  -4    0.19    0.29
  -4  10   4   -0.06    0.21
   3 -10  -4    0.54    0.37
   3 -10  -4    0.59    0.52
  -3  10   4    0.61    0.30
   2 -10  -4   -0.01    0.28
   2 -10  -4    0.16    0.36
  -2  10   4   -0.14    0.18
   1 -10  -4    2.91    0.77
   1 -10  -4    1.79    0.51
  -1  10   4    1.96    0.48
   0 -10  -4    3.41    0.87
   0 -10  -4    4.19    0.81
   0  10   4    3.60    0.56
  -1 -10  -4   -0.02    0.30
  -1 -10  -4   -0.07    0.30
   1  10   4    0.07    0.22
  -2 -10  -4    2.20    0.73
  -2 -10  -4    1.63    0.57
   2  10   4    2.14    0.44
  -3 -10  -4    0.34    0.50
  -3 -10  -4    0.12    0.35
   3  10   4    0.55    0.28
  -4 -10  -4   -0.12    0.37
  -4 -10  -4    0.11    0.32
   4  10   4   -0.04    0.18
  -5 -10  -4    0.07    0.28
  -5 -10  -4   -0.23    0.32
   5  10   4    0.20    0.25
  -6 -10  -4    2.15    0.72
  -6 -10  -4    1.34    0.52
  -7 -10  -4    0.12    0.49
  -7 -10  -4    0.24    0.40
  12 -11  -4    2.89    0.79
 -12  11   4    4.11    0.83
  11 -11  -4    3.07    0.75
 -11  11   4    4.39    0.80
  10 -11  -4    4.08    0.89
 -10  11   4    2.87    0.65
   9 -11  -4    5.71    0.99
  -9  11   4    4.88    0.80
   8 -11  -4    0.35    0.35
  -8  11   4    0.00    0.25
   7 -11  -4    2.24    0.63
  -7  11   4    1.68    0.48
   6 -11  -4    3.08    0.69
  -6  11   4    2.41    0.54
   5 -11  -4    0.71    0.42
  -5  11   4    0.61    0.33
   4 -11  -4    0.68    0.43
   4 -11  -4    0.57    0.48
  -4  11   4    1.05    0.39
   3 -11  -4    0.85    0.52
   3 -11  -4    2.81    0.70
  -3  11   4    1.39    0.45
   2 -11  -4    3.61    0.90
   2 -11  -4    2.94    0.68
  -2  11   4    4.31    0.72
   1 -11  -4    2.55    0.74
   1 -11  -4    3.97    0.78
  -1  11   4    3.30    0.62
   0 -11  -4    3.46    0.84
   0 -11  -4    5.50    0.95
   0  11   4    4.69    0.66
  -1 -11  -4    0.60    0.49
  -1 -11  -4    0.71    0.42
   1  11   4    0.34    0.26
  -2 -11  -4   14.78    1.59
  -2 -11  -4   14.69    1.78
   2  11   4   16.92    1.05
  -3 -11  -4    0.31    0.51
  -3 -11  -4    0.10    0.32
   3  11   4    0.47    0.30
  -4 -11  -4    2.02    0.68
  -4 -11  -4    2.63    0.82
   4  11   4    2.59    0.53
  -5 -11  -4    1.87    0.71
  -5 -11  -4    1.95    0.66
   5  11   4    1.36    0.43
  -6 -11  -4    2.43    0.73
  -6 -11  -4    4.02    0.99
  11 -12  -4   -0.07    0.36
 -11  12   4    0.19    0.37
  10 -12  -4    1.80    0.67
 -10  12   4    1.07    0.48
   9 -12  -4    0.10    0.34
  -9  12   4   -0.27    0.27
   8 -12  -4    1.02    0.54
  -8  12   4    1.12    0.47
   7 -12  -4    0.26    0.39
  -7  12   4    0.70    0.40
   6 -12  -4    6.91    1.12
  -6  12   4    6.12    0.88
   5 -12  -4    0.08    0.36
  -5  12   4    0.40    0.32
   4 -12  -4    8.89    1.37
   4 -12  -4    7.75    1.12
  -4  12   4   10.96    1.18
   3 -12  -4   11.94    1.44
   3 -12  -4    9.26    1.44
  -3  12   4   11.64    1.01
   2 -12  -4    3.56    0.82
   2 -12  -4    2.09    0.77
  -2  12   4    2.90    0.61
   1 -12  -4    4.85    0.91
   1 -12  -4    4.16    1.02
  -1  12   4    6.32    0.84
   0 -12  -4    5.79    1.06
   0 -12  -4    4.31    1.06
   0  12   4    5.39    0.74
  -1 -12  -4    7.98    1.32
  -1 -12  -4    9.06    1.27
   1  12   4    7.95    0.88
  -2 -12  -4    1.20    0.53
  -2 -12  -4    1.93    0.78
   2  12   4    1.29    0.39
  -3 -12  -4   12.87    1.78
  -3 -12  -4   13.25    1.54
   3  12   4   15.04    1.05
  -4 -12  -4    0.25    0.42
  -4 -12  -4    0.06    0.44
   4  12   4   -0.09    0.22
   9 -13  -4    5.44    1.04
  -9  13   4    4.88    0.86
   8 -13  -4    0.33    0.40
  -8  13   4    0.04    0.29
   7 -13  -4    8.70    1.25
  -7  13   4    9.38    1.13
   6 -13  -4    0.30    0.47
  -6  13   4    0.30    0.37
   5 -13  -4    3.21    0.87
   5 -13  -4    6.03    1.28
  -5  13   4    4.60    0.81
   4 -13  -4    1.29    0.61
   4 -13  -4    0.63    0.56
  -4  13   4    2.10    0.60
   3 -13  -4    2.57    0.73
   3 -13  -4    1.08    0.65
  -3  13   4    1.01    0.45
   2 -13  -4    0.75    0.60
   2 -13  -4    0.92    0.55
  -2  13   4    0.26    0.36
   1 -13  -4    3.00    0.94
   1 -13  -4    4.06    0.87
  -1  13   4    4.51    0.73
   0 -13  -4    0.60    0.48
   0 -13  -4    0.46    0.52
   0  13   4    0.70    0.37
  -1 -13  -4    2.69    0.81
  -1 -13  -4    3.95    1.03
   1  13   4    3.05    0.59
  -2 -13  -4    3.16    0.91
  -2 -13  -4    2.37    0.70
   2  13   4    0.95    0.39
   6 -14  -4    3.61    1.06
   6 -14  -4    4.11    0.91
  -6  14   4    4.00    0.79
   5 -14  -4    0.65    0.47
   5 -14  -4    1.30    0.77
  -5  14   4    0.82    0.46
   4 -14  -4   11.15    1.79
   4 -14  -4   10.67    1.40
  -4  14   4   11.58    1.28
   3 -14  -4    0.43    0.48
   3 -14  -4    0.09    0.42
  -3  14   4   -0.15    0.33
   2 -14  -4    3.25    0.87
   2 -14  -4    2.73    0.89
  -2  14   4    2.85    0.66
   1 -14  -4    0.80    0.64
   1 -14  -4    1.60    0.60
  -1  14   4    1.49    0.47
  -1  18  -5    0.38    0.38
   1 -18   5    0.23    0.44
   1 -18   5   -0.23    0.32
  -2  18  -5   -0.34    0.30
   2 -18   5   -0.11    0.37
   4  17  -5    0.30    0.37
  -4 -17   5    0.21    0.38
  -4 -17   5   -0.19    0.32
   3  17  -5   -0.12    0.32
  -3 -17   5    0.34    0.37
  -3 -17   5    0.12    0.38
   2  17  -5    3.03    0.80
  -2 -17   5    3.16    0.78
  -2 -17   5    3.06    0.83
   1  17  -5    1.01    0.49
  -1 -17   5    0.69    0.53
  -1 -17   5    1.75    0.57
   0  17  -5    2.46    0.65
   0 -17   5    3.27    0.75
   0 -17   5    3.44    0.87
  -1  17  -5    0.73    0.47
   1 -17   5    1.74    0.59
   1 -17   5    2.00    0.69
  -2  17  -5    3.80    0.81
   2 -17   5    3.22    0.78
   2 -17   5    3.67    0.85
  -3  17  -5    0.25    0.36
   3 -17   5    0.35    0.39
   3 -17   5    0.40    0.40
  -4  17  -5    5.55    0.99
   4 -17   5    5.07    0.95
   4 -17   5    7.85    1.19
  -5  17  -5    1.64    0.61
   5 -17   5    0.71    0.49
  -6  17  -5    1.09    0.49
   6 -17   5    0.97    0.56
  -7  17  -5    0.59    0.50
   7 -17   5    0.48    0.48
   6  16  -5    5.09    0.86
  -6 -16   5    5.34    1.00
  -6 -16   5    3.19    0.79
   5  16  -5    3.09    0.71
  -5 -16   5    3.64    0.84
  -5 -16   5    4.28    0.89
   4  16  -5   17.67    1.43
  -4 -16   5   15.44    1.38
  -4 -16   5   16.11    1.38
   3  16  -5    0.03    0.33
  -3 -16   5    0.24    0.32
  -3 -16   5    0.27    0.39
   2  16  -5   22.97    1.61
  -2 -16   5   21.76    1.53
  -2 -16   5   24.63    1.68
   1  16  -5   13.91    1.23
  -1 -16   5   12.69    1.17
  -1 -16   5   13.73    1.47
   0  16  -5    5.74    0.91
   0 -16   5    8.23    1.09
   0 -16   5    9.11    1.26
  -1  16  -5    4.03    0.85
   1 -16   5    3.05    0.70
   1 -16   5    3.02    0.74
  -2  16  -5    1.15    0.48
   2 -16   5    0.89    0.48
   2 -16   5    0.46    0.34
  -3  16  -5   11.98    1.39
   3 -16   5   11.25    1.31
   3 -16   5   13.71    1.46
  -4  16  -5    0.93    0.43
   4 -16   5    0.31    0.38
   4 -16   5    0.84    0.45
  -5  16  -5    1.45    0.50
   5 -16   5    1.66    0.60
   5 -16   5    1.04    0.51
  -6  16  -5    1.37    0.55
   6 -16   5    0.56    0.44
   6 -16   5    1.76    0.63
  -7  16  -5    4.08    0.86
   7 -16   5    5.80    1.03
  -8  16  -5    0.15    0.40
   8 -16   5    0.65    0.52
   8  15  -5    1.23    0.46
  -8 -15   5    1.16    0.53
  -8 -15   5    0.83    0.55
   7  15  -5    2.38    0.62
  -7 -15   5    3.95    0.90
  -7 -15   5    3.85    0.87
   6  15  -5    0.16    0.29
  -6 -15   5    0.17    0.39
  -6 -15   5   -0.09    0.30
   5  15  -5    9.30    1.15
  -5 -15   5    9.57    1.19
  -5 -15   5    9.06    1.22
   4  15  -5    1.64    0.59
  -4 -15   5    1.53    0.58
  -4 -15   5    0.90    0.45
   3  15  -5    5.75    0.90
  -3 -15   5    7.46    1.04
  -3 -15   5    9.58    1.21
   2  15  -5    0.11    0.27
  -2 -15   5    0.28    0.34
  -2 -15   5   -0.07    0.20
   1  15  -5    7.69    1.02
  -1 -15   5   10.79    1.27
  -1 -15   5   10.83    1.24
   0  15  -5    4.97    0.87
   0 -15   5    3.97    0.75
   0 -15   5    2.98    0.71
  -1  15  -5   14.76    1.20
   1 -15   5   15.02    1.24
   1 -15   5   11.86    1.09
  -2  15  -5    1.23    0.51
   2 -15   5    1.15    0.47
   2 -15   5    1.35    0.54
  -3  15  -5    4.56    0.83
   3 -15   5    4.39    0.80
   3 -15   5    3.48    0.74
  -4  15  -5    6.83    1.03
   4 -15   5    6.70    1.01
   4 -15   5    8.47    1.13
  -5  15  -5    3.07    0.68
   5 -15   5    2.21    0.65
   5 -15   5    2.85    0.67
  -6  15  -5    1.88    0.62
   6 -15   5    1.82    0.60
  -7  15  -5    0.49    0.40
   7 -15   5    0.63    0.44
  -8  15  -5    1.83    0.64
   8 -15   5    0.45    0.43
  -9  15  -5   -0.35    0.30
   9 -15   5    0.20    0.41
 -10  15  -5    0.82    0.49
  10 -15   5   -0.15    0.94
  10 -15   5    0.89    0.53
   9  14  -5    4.82    0.79
  -9 -14   5    5.30    0.96
   8  14  -5    3.97    0.72
  -8 -14   5    3.61    0.79
  -8 -14   5    2.62    0.68
   7  14  -5    3.89    0.72
  -7 -14   5    4.30    0.90
  -7 -14   5    2.77    0.69
   6  14  -5    4.04    0.71
  -6 -14   5    3.44    0.76
  -6 -14   5    4.23    0.86
   5  14  -5    0.15    0.27
  -5 -14   5    0.23    0.34
  -5 -14   5    0.01    0.26
   4  14  -5    1.72    0.53
  -4 -14   5    2.26    0.57
  -4 -14   5    2.18    0.59
   3  14  -5    0.29    0.33
  -3 -14   5    0.67    0.37
  -3 -14   5    0.10    0.28
   2  14  -5    1.15    0.46
  -2 -14   5    0.35    0.33
  -2 -14   5    0.54    0.32
   1  14  -5    0.73    0.35
  -1 -14   5    0.00    0.25
  -1 -14   5    0.29    0.34
   0  14  -5    0.33    0.34
   0 -14   5    0.13    0.32
   0 -14   5    0.01    0.22
  -1  14  -5    1.69    0.55
   1 -14   5    1.95    0.54
   1 -14   5    2.23    0.55
  -2  14  -5    0.38    0.34
   2 -14   5    0.11    0.25
   2 -14   5   -0.11    0.25
  -3  14  -5    0.82    0.39
   3 -14   5    0.85    0.40
   3 -14   5    0.78    0.39
  -4  14  -5    0.31    0.32
   4 -14   5   -0.03    0.26
   4 -14   5    0.10    0.30
  -5  14  -5   -0.12    0.26
   5 -14   5    0.69    0.39
  -6  14  -5    2.17    0.61
   6 -14   5    1.88    0.61
  -7  14  -5    0.11    0.31
   7 -14   5   -0.28    0.27
  -8  14  -5    1.78    0.54
   8 -14   5    1.61    0.55
   8 -14   5    1.88    1.49
  -9  14  -5    2.73    0.69
   9 -14   5    1.10    1.42
   9 -14   5    0.90    0.44
 -10  14  -5    1.76    0.62
  10 -14   5    2.06    0.65
  10 -14   5    1.08    1.42
 -11  14  -5    4.25    0.89
  11 -14   5    4.77    0.93
  11 -14   5    0.73    1.34
  10  13  -5    2.76    0.60
 -10 -13   5    2.19    0.68
   9  13  -5    0.26    0.29
  -9 -13   5    0.10    0.34
   8  13  -5    4.70    0.73
  -8 -13   5    4.61    0.84
   7  13  -5   -0.04    0.21
  -7 -13   5   -0.28    0.26
  -7 -13   5   -0.14    0.25
   6  13  -5    2.01    0.50
  -6 -13   5    2.65    0.65
  -6 -13   5    1.96    0.59
   5  13  -5    2.18    0.55
  -5 -13   5    2.02    0.55
  -5 -13   5    1.38    0.49
   4  13  -5    1.69    0.52
  -4 -13   5    0.80    0.38
  -4 -13   5    1.21    0.43
   3  13  -5    6.03    0.87
  -3 -13   5    6.08    0.89
  -3 -13   5    4.78    0.78
   2  13  -5    4.80    0.76
  -2 -13   5    5.22    0.78
  -2 -13   5    5.91    0.85
  -2 -13   5    5.55    0.80
   1  13  -5    2.50    0.60
  -1 -13   5    3.54    0.64
  -1 -13   5    2.25    0.54
  -1 -13   5    2.98    0.56
   0  13  -5    3.70    0.68
   0 -13   5    3.13    0.58
   0 -13   5    2.34    0.56
   0 -13   5    2.97    0.60
  -1  13  -5   21.30    1.37
   1 -13   5   22.66    1.27
   1 -13   5   21.82    1.38
   1 -13   5   23.02    1.34
  -2  13  -5    0.77    0.40
   2 -13   5    0.81    0.35
   2 -13   5    0.92    0.39
   2 -13   5    1.01    0.40
  -3  13  -5    3.37    0.64
   3 -13   5    4.74    0.75
   3 -13   5    4.59    0.73
  -4  13  -5   10.11    1.15
   4 -13   5    9.34    1.05
   4 -13   5   11.11    0.98
  -5  13  -5   18.08    1.29
   5 -13   5   18.18    1.29
  -6  13  -5    8.56    1.08
   6 -13   5    9.47    1.09
  -7  13  -5    2.73    0.60
   7 -13   5    3.05    1.65
   7 -13   5    5.35    0.86
  -8  13  -5    3.69    0.81
   8 -13   5    3.52    1.77
   8 -13   5    4.35    0.81
  -9  13  -5    3.72    0.76
   9 -13   5    2.93    0.68
   9 -13   5    1.76    1.42
 -10  13  -5    0.97    0.49
  10 -13   5   -0.06    0.88
  10 -13   5    1.02    0.51
 -11  13  -5    2.29    0.66
  11 -13   5    1.88    0.66
  11 -13   5    1.32    1.37
 -12  13  -5   -0.15    0.30
  12 -13   5    0.14    0.40
  12 -13   5    0.34    1.15
 -11 -12   5   -0.24    0.34
  10  12  -5    0.29    0.31
 -10 -12   5   -0.08    0.31
   9  12  -5    0.38    0.31
  -9 -12   5    0.16    0.33
   8  12  -5    0.12    0.26
  -8 -12   5    0.13    0.32
   7  12  -5    0.76    0.34
  -7 -12   5    0.89    0.43
  -7 -12   5    0.72    0.40
   6  12  -5    0.64    0.33
  -6 -12   5    1.13    0.43
  -6 -12   5    0.83    0.38
   5  12  -5    2.20    0.53
  -5 -12   5    2.77    0.59
  -5 -12   5    3.13    0.66
   4  12  -5    0.32    0.29
  -4 -12   5    0.07    0.23
  -4 -12   5    0.12    0.21
  -4 -12   5   -0.03    0.24
   3  12  -5   31.51    1.68
  -3 -12   5   34.76    1.61
  -3 -12   5   35.18    1.70
  -3 -12   5   34.29    1.72
   2  12  -5    0.45    0.29
  -2 -12   5    0.18    0.25
  -2 -12   5    0.60    0.29
  -2 -12   5    0.59    0.28
   1  12  -5   12.58    0.97
  -1 -12   5   12.15    0.89
  -1 -12   5   12.02    0.94
  -1 -12   5   11.05    0.83
   0  12  -5    6.30    0.84
   0 -12   5    6.85    0.81
   0 -12   5    8.34    0.70
   0 -12   5    8.24    0.94
  -1  12  -5   11.87    0.96
   1 -12   5   11.88    0.89
   1 -12   5   13.20    0.99
   1 -12   5   11.36    0.84
  -2  12  -5   41.61    1.93
   2 -12   5   40.45    1.83
   2 -12   5   38.70    1.74
   2 -12   5   41.06    1.89
  -3  12  -5    3.31    0.64
   3 -12   5    2.99    0.49
   3 -12   5    4.77    0.71
   3 -12   5    3.79    0.66
  -4  12  -5    5.23    0.77
   4 -12   5    6.59    0.87
   4 -12   5    6.40    0.75
  -5  12  -5    4.47    0.72
   5 -12   5    5.58    0.77
   5 -12   5    6.17    0.81
  -6  12  -5   13.99    1.11
   6 -12   5   12.92    1.06
   6 -12   5   13.43    0.99
   6 -12   5   14.49    3.18
  -7  12  -5    1.33    0.48
   7 -12   5    0.68    1.03
   7 -12   5    1.37    0.48
  -8  12  -5    1.80    0.52
   8 -12   5    2.06    1.45
   8 -12   5    2.63    0.61
  -9  12  -5    1.99    0.58
   9 -12   5    1.70    1.25
   9 -12   5    2.22    0.60
 -10  12  -5    0.28    0.37
  10 -12   5    1.06    0.51
  10 -12   5    0.30    0.81
 -11  12  -5    0.29    0.35
  11 -12   5    0.26    0.33
  11 -12   5    0.37    0.95
 -12  12  -5    0.16    0.39
  12 -12   5    0.53    1.15
  12 -12   5    0.81    0.48
 -12 -11   5    0.77    0.51
 -11 -11   5    4.85    0.88
  10  11  -5    0.14    0.25
 -10 -11   5   -0.09    0.33
   9  11  -5    8.42    0.90
  -9 -11   5   10.52    1.19
   8  11  -5   13.10    0.96
  -8 -11   5   13.95    1.11
   7  11  -5   12.20    0.91
  -7 -11   5   14.24    1.08
  -7 -11   5   12.94    1.10
   6  11  -5    7.00    0.81
  -6 -11   5    6.77    0.87
  -6 -11   5    5.52    0.67
  -6 -11   5    5.64    0.84
   5  11  -5    3.27    0.59
  -5 -11   5    3.98    0.66
  -5 -11   5    2.62    0.54
  -5 -11   5    5.22    0.69
   4  11  -5   25.45    1.39
  -4 -11   5   24.98    1.27
  -4 -11   5   25.12    1.36
  -4 -11   5   23.02    1.32
   3  11  -5    3.41    0.56
  -3 -11   5    3.91    0.58
  -3 -11   5    3.36    0.57
  -3 -11   5    4.19    0.64
   2  11  -5    2.45    0.49
  -2 -11   5    2.65    0.48
  -2 -11   5    3.05    0.56
   1  11  -5    9.89    0.83
  -1 -11   5   11.08    0.77
  -1 -11   5   13.18    0.92
  -1 -11   5   11.83    0.81
   0  11  -5    0.35    0.25
   0 -11   5    0.42    0.24
   0 -11   5    0.57    0.29
   0 -11   5    0.81    0.26
  -1  11  -5   13.41    0.95
   1 -11   5   13.03    0.84
   1 -11   5   12.89    0.93
   1 -11   5   13.66    0.88
  -2  11  -5   23.27    1.30
   2 -11   5   20.63    1.20
   2 -11   5   20.88    1.13
   2 -11   5   22.71    1.20
  -3  11  -5    5.51    0.71
   3 -11   5    6.90    0.76
   3 -11   5    6.43    0.79
  -4  11  -5    2.71    0.52
   4 -11   5    3.40    0.61
   4 -11   5    3.51    0.58
   4 -11   5    7.72    2.23
  -5  11  -5   10.64    1.11
   5 -11   5    9.98    0.79
   5 -11   5    9.46    1.01
   5 -11   5   10.50    2.51
  -6  11  -5    5.76    0.80
   6 -11   5    8.62    0.97
   6 -11   5    6.01    1.93
   6 -11   5    9.51    0.78
  -7  11  -5    1.26    0.44
   7 -11   5    2.72    1.46
   7 -11   5    1.92    0.50
   7 -11   5    2.55    0.57
  -8  11  -5    0.67    0.35
   8 -11   5    0.34    0.83
   8 -11   5    1.63    0.47
  -9  11  -5    3.71    0.73
   9 -11   5    3.21    0.67
   9 -11   5    2.45    1.46
 -10  11  -5    2.17    0.59
  10 -11   5    1.45    1.34
  10 -11   5    2.32    0.59
 -11  11  -5   -0.02    0.34
  11 -11   5   -0.11    0.75
  11 -11   5   -0.19    0.26
 -12  11  -5    0.06    0.36
  12 -11   5    0.13    0.98
  12 -11   5   -0.02    0.33
 -13  11  -5    2.62    0.73
  13 -11   5    0.10    1.00
  13 -11   5    2.99    0.72
 -13 -10   5    0.67    0.46
 -12 -10   5    7.16    1.05
 -11 -10   5   -0.04    0.30
  10  10  -5   14.12    1.01
 -10 -10   5   13.88    1.16
   9  10  -5    4.20    0.61
  -9 -10   5    6.01    0.86
   8  10  -5   17.77    1.08
  -8 -10   5   16.89    1.18
   7  10  -5   24.93    1.30
  -7 -10   5   24.84    1.32
  -7 -10   5   27.82    1.48
   6  10  -5   18.27    1.05
  -6 -10   5   16.65    1.03
  -6 -10   5   18.28    1.14
  -6 -10   5   17.33    1.18
   5  10  -5    7.29    0.86
  -5 -10   5    6.26    0.76
  -5 -10   5    7.66    0.87
  -5 -10   5    7.61    0.66
   4  10  -5    8.17    0.87
  -4 -10   5    8.78    0.75
  -4 -10   5    9.22    0.75
  -4 -10   5    9.18    0.70
   3  10  -5   42.74    1.85
  -3 -10   5   44.45    1.82
  -3 -10   5   42.56    1.74
  -3 -10   5   45.49    1.85
   2  10  -5    0.29    0.25
  -2 -10   5    0.04    0.15
  -2 -10   5    0.41    0.25
  -2 -10   5    0.13    0.16
   1  10  -5    1.15    0.33
  -1 -10   5    1.17    0.33
  -1 -10   5    1.10    0.29
  -1 -10   5    1.57    0.36
   0  10  -5    1.66    0.37
   0 -10   5    1.65    0.38
   0 -10   5    2.22    0.39
   0 -10   5    2.08    0.38
  -1  10  -5    0.29    0.23
   1 -10   5    0.28    0.17
   1 -10   5    0.47    0.25
   1 -10   5    0.27    0.19
  -2  10  -5   -0.05    0.16
   2 -10   5   -0.09    0.14
   2 -10   5    0.01    0.16
   2 -10   5   -0.04    0.11
  -3  10  -5    7.01    0.77
   3 -10   5    5.94    0.69
   3 -10   5    5.10    0.58
   3 -10   5    8.90    2.17
  -4  10  -5    3.65    0.57
   4 -10   5    2.76    1.26
   4 -10   5    4.06    0.54
   4 -10   5    3.94    0.59
  -5  10  -5    2.13    0.46
   5 -10   5    2.99    0.54
   5 -10   5    0.75    0.96
  -6  10  -5    0.00    0.20
   6 -10   5    0.06    0.17
   6 -10   5    1.87    1.07
   6 -10   5    0.34    0.26
  -7  10  -5    0.02    0.23
   7 -10   5    0.00    0.66
   7 -10   5   -0.05    0.15
   7 -10   5   -0.02    0.22
  -8  10  -5    0.79    0.40
   8 -10   5    0.55    0.31
   8 -10   5   -0.28    0.63
   8 -10   5    1.12    0.39
  -9  10  -5    2.12    0.53
   9 -10   5    2.03    0.53
   9 -10   5    3.12    1.57
 -10  10  -5    1.09    0.45
  10 -10   5    1.48    0.47
  10 -10   5   -0.18    0.78
 -11  10  -5    0.01    0.30
  11 -10   5    0.01    0.80
  11 -10   5    0.28    0.34
 -12  10  -5    5.59    0.92
  12 -10   5    5.61    0.95
 -13  10  -5   -0.20    0.29
  13 -10   5    0.34    0.96
  13 -10   5   -0.07    0.32
 -13  -9   5    5.85    0.97
 -12  -9   5    1.24    0.48
 -11  -9   5    5.63    0.89
  10   9  -5    0.32    0.26
 -10  -9   5    0.66    0.35
   9   9  -5    0.29    0.23
  -9  -9   5    0.14    0.27
   8   9  -5   13.33    0.90
  -8  -9   5   15.75    1.07
  -8  -9   5   13.75    0.93
   7   9  -5    0.41    0.23
  -7  -9   5    0.32    0.26
  -7  -9   5    0.34    0.24
   6   9  -5    1.37    0.35
  -6  -9   5    0.89    0.32
  -6  -9   5    1.22    0.34
   5   9  -5    0.86    0.30
  -5  -9   5    1.84    0.42
  -5  -9   5    1.16    0.34
  -5  -9   5    1.39    0.33
   4   9  -5    0.36    0.24
  -4  -9   5    1.11    0.31
  -4  -9   5    0.79    0.25
  -4  -9   5    1.08    0.31
   3   9  -5    2.37    0.42
  -3  -9   5    2.59    0.42
  -3  -9   5    2.62    0.45
  -3  -9   5    2.64    0.42
   2   9  -5    0.74    0.28
  -2  -9   5    1.06    0.24
  -2  -9   5    1.29    0.30
  -2  -9   5    1.34    0.32
   1   9  -5    1.48    0.37
  -1  -9   5    1.40    0.30
  -1  -9   5    1.20    0.26
  -1  -9   5    1.30    0.32
   0   9  -5    5.60    0.65
   0  -9   5    4.98    0.44
   0  -9   5    3.82    0.43
   0  -9   5    4.50    0.56
  -1   9  -5    4.09    0.56
   1  -9   5    4.08    0.48
   1  -9   5    4.31    0.54
   1  -9   5    3.25    0.42
  -2   9  -5    4.47    0.56
   2  -9   5    4.98    0.58
   2  -9   5    3.79    0.45
  -3   9  -5    0.88    0.29
   3  -9   5    1.10    0.29
   3  -9   5    0.24    0.68
   3  -9   5    0.84    0.28
  -4   9  -5   38.76    1.63
   4  -9   5   33.98    1.48
   4  -9   5   36.89    1.59
  -5   9  -5    2.10    0.42
   5  -9   5    2.16    1.12
   5  -9   5    3.02    0.52
  -6   9  -5    6.68    0.76
   6  -9   5    8.81    0.90
   6  -9   5    3.58    1.39
  -7   9  -5   33.55    1.63
   7  -9   5   23.54    2.85
   7  -9   5   35.16    1.61
   7  -9   5   33.62    1.53
  -8   9  -5    0.74    0.35
   8  -9   5    1.23    0.41
   8  -9   5   -0.02    0.60
   8  -9   5    1.72    0.48
  -9   9  -5   18.79    1.28
   9  -9   5   21.49    1.25
   9  -9   5   19.21    1.25
   9  -9   5   18.45    3.37
 -10   9  -5   -0.04    0.24
  10  -9   5    0.12    0.84
  10  -9   5    0.06    0.26
 -11   9  -5   20.19    1.43
  11  -9   5   22.50    1.44
 -12   9  -5    0.79    0.47
  12  -9   5    0.83    1.04
  12  -9   5    0.62    0.41
 -13   9  -5    1.58    0.60
  13  -9   5   -0.13    0.70
  13  -9   5    0.69    0.46
 -14   9  -5   -0.11    0.38
  14  -9   5   -0.20    0.88
  14  -9   5   -0.10    0.32
  14   8  -5    0.00    0.59
 -14  -8   5   -0.10    0.35
 -13  -8   5   -0.18    0.29
 -12  -8   5    0.18    0.33
 -11  -8   5    0.22    0.31
 -10  -8   5    0.00    0.24
   9   8  -5   -0.08    0.17
  -9  -8   5    0.09    0.19
  -9  -8   5   -0.02    0.20
   8   8  -5    5.61    0.62
  -8  -8   5    5.49    0.64
  -8  -8   5    5.97    0.74
   7   8  -5    4.44    0.57
  -7  -8   5    4.13    0.58
  -7  -8   5    4.27    0.58
   6   8  -5    0.76    0.25
  -6  -8   5    0.98    0.32
  -6  -8   5    0.68    0.25
   5   8  -5   15.03    0.91
  -5  -8   5   15.56    0.86
  -5  -8   5   17.08    0.94
   4   8  -5    1.66    0.36
  -4  -8   5    0.96    0.27
  -4  -8   5    1.59    0.31
  -4  -8   5    1.43    0.32
   3   8  -5    1.10    0.29
  -3  -8   5    1.15    0.29
[truncated: 504,342 more chars]
