# Supplementary material for: Self-assembled coordination thioether silver(I) macrocyclic complexes for homogeneous catalysis
Source: Beilstein J Org Chem. 2019 Oct 17;15:2465–72. doi: 10.3762/bjoc.15.239 (PMC6808213; doi:10.3762/bjoc.15.239)
Supplement: File 2 — Crystallographic structures CCDC 1883532, 1883535, 1883536, 1883538 and 1883674 of ligand 1 and silver complexes 1a–d (.cif files). [file Beilstein_J_Org_Chem-15-2465-s002.zip › CCDC+1883536.cif]

 
data_shelx
 
_audit_creation_method            'SHELXL-2014/7'
_shelx_SHELXL_version_number      '2014/7'
_chemical_name_systematic         'CZ 3 27 51 00'
_chemical_name_common             ?
_chemical_melting_point           ?
_chemical_formula_moiety           'C67 H54 Ag2 Cl2 F6 O6 P2 S4' 
_chemical_formula_sum
 'C67 H54 Ag2 Cl2 F6 O6 P2 S4' 
_chemical_formula_weight          1545.92

loop_
 _atom_type_symbol
 _atom_type_description
 _atom_type_scat_dispersion_real
 _atom_type_scat_dispersion_imag
 _atom_type_scat_source
 'C'  'C'   0.0033   0.0016
 'International Tables Vol C Tables 4.2.6.8 and 6.1.1.4'
 'H'  'H'   0.0000   0.0000
 'International Tables Vol C Tables 4.2.6.8 and 6.1.1.4'
 'O'  'O'   0.0106   0.0060
 'International Tables Vol C Tables 4.2.6.8 and 6.1.1.4'
 'F'  'F'   0.0171   0.0103
 'International Tables Vol C Tables 4.2.6.8 and 6.1.1.4'
 'P'  'P'   0.1023   0.0942
 'International Tables Vol C Tables 4.2.6.8 and 6.1.1.4'
 'S'  'S'   0.1246   0.1234
 'International Tables Vol C Tables 4.2.6.8 and 6.1.1.4'
 'Ag'  'Ag'  -0.8971   1.1015
 'International Tables Vol C Tables 4.2.6.8 and 6.1.1.4'
 'Cl'  'Cl'   0.1484   0.1585
 'International Tables Vol C Tables 4.2.6.8 and 6.1.1.4'
 
_space_group_crystal_system       orthorhombic
_space_group_IT_number            33
_space_group_name_H-M_alt         'P n a 21'
_space_group_name_Hall            'P 2c -2n'
 
_shelx_space_group_comment
;
The symmetry employed for this shelxl refinement is uniquely defined
by the following loop, which should always be used as a source of
symmetry information in preference to the above space-group names.
They are only intended as comments.
;
 
loop_
 _space_group_symop_operation_xyz
 'x, y, z'
 '-x, -y, z+1/2'
 '-x+1/2, y+1/2, z+1/2'
 'x+1/2, -y+1/2, z'
 
_cell_length_a                    26.230(2)
_cell_length_b                    9.4521(8)
_cell_length_c                    25.912(2)
_cell_angle_alpha                 90
_cell_angle_beta                  90
_cell_angle_gamma                 90
_cell_volume                      6424.2(9)
_cell_formula_units_Z             4
_cell_measurement_temperature     150(2)
_cell_measurement_reflns_used     10063
_cell_measurement_theta_min       1.553
_cell_measurement_theta_max       26.374
 
_exptl_crystal_description        'needle'	
_exptl_crystal_colour             'colorless'
_exptl_crystal_density_meas       'not measured'
_exptl_crystal_density_method     ?
_exptl_crystal_density_diffrn     1.598          
_exptl_crystal_F_000              3120
_exptl_transmission_factor_min    ?
_exptl_transmission_factor_max    ?
_exptl_crystal_size_max           0.150
_exptl_crystal_size_mid           0.040
_exptl_crystal_size_min           0.020
_exptl_absorpt_coefficient_mu     0.942
_shelx_estimated_absorpt_T_min    0.872
_shelx_estimated_absorpt_T_max    0.981
_exptl_absorpt_correction_type    'multi-scan'
_exptl_absorpt_correction_T_min   0.6655
_exptl_absorpt_correction_T_max   0.7454
_exptl_absorpt_process_details    'SADABS v2012/1 (Bruker AXS)'
_exptl_absorpt_special_details    ?
_diffrn_ambient_temperature       150(2)
_diffrn_radiation_wavelength      0.71073
_diffrn_radiation_type            MoK\a
__diffrn_source                    'microfocus sealed tude'
_diffrn_measurement_device_type   'Bruker APEX Duo'
_diffrn_measurement_method        'phi and omega scans'
_diffrn_detector_area_resol_mean  8.3333
_diffrn_reflns_number             44069
_diffrn_reflns_av_unetI/netI      0.0489
_diffrn_reflns_av_R_equivalents   0.0520
_diffrn_reflns_limit_h_min        -30
_diffrn_reflns_limit_h_max        32
_diffrn_reflns_limit_k_min        -11
_diffrn_reflns_limit_k_max        11
_diffrn_reflns_limit_l_min        -32
_diffrn_reflns_limit_l_max        26
_diffrn_reflns_theta_min          1.553
_diffrn_reflns_theta_max          26.374
_diffrn_reflns_theta_full         25.242
_diffrn_measured_fraction_theta_max   0.997
_diffrn_measured_fraction_theta_full  0.998
_diffrn_reflns_Laue_measured_fraction_max    0.997
_diffrn_reflns_Laue_measured_fraction_full   0.998
_diffrn_reflns_point_group_measured_fraction_max   0.997
_diffrn_reflns_point_group_measured_fraction_full  0.999
_reflns_number_total              11444
_reflns_number_gt                 10063
_reflns_threshold_expression      'I > 2\s(I)'
_reflns_Friedel_coverage          0.956
_reflns_Friedel_fraction_max      0.998
_reflns_Friedel_fraction_full     0.999
 
_reflns_special_details
;
 Reflections were merged by SHELXL according to the crystal
 class for the calculation of statistics and refinement.
 
 _reflns_Friedel_fraction is defined as the number of unique
 Friedel pairs measured divided by the number that would be
 possible theoretically, ignoring centric projections and
 systematic absences.
;
 
 _computing_data_collection        'APEX2 20133.10-0 (Bruker AXS Inc.)'
_computing_cell_refinement        'SAINT v8.34A (Bruker AXS Inc.)'
_computing_data_reduction         'SAINT v8.34A (Bruker AXS Inc.)'
_computing_structure_solution     'SUPERFLIP(Palatinus & Chapuis, 2007) EDMA(Palatinus et al., 2012)'
_computing_structure_refinement 'SHELXL-2014/7 (Sheldrick, 2014)'
_computing_molecular_graphics     ?
_computing_publication_material   ?
_refine_special_details
;
 Refined as a 2-component inversion twin.
;
_refine_ls_structure_factor_coef  Fsqd
_refine_ls_matrix_type            full
_refine_ls_weighting_scheme       calc
_refine_ls_weighting_details
'w=1/[\s^2^(Fo^2^)+(0.0193P)^2^+1.1890P] where P=(Fo^2^+2Fc^2^)/3'
_atom_sites_solution_primary      ?
_atom_sites_solution_secondary    ?
_atom_sites_solution_hydrogens    geom
_refine_ls_hydrogen_treatment     constr
_refine_ls_extinction_method      none
_refine_ls_extinction_coef        .
_refine_ls_abs_structure_details
;
 Refined as an inversion twin.
;
_refine_ls_abs_structure_Flack    0.200(19)
_chemical_absolute_configuration  ?
_refine_ls_number_reflns          11444
_refine_ls_number_parameters      805
_refine_ls_number_restraints      1
_refine_ls_R_factor_all           0.0404
_refine_ls_R_factor_gt            0.0309
_refine_ls_wR_factor_ref          0.0578
_refine_ls_wR_factor_gt           0.0547
_refine_ls_goodness_of_fit_ref    1.021
_refine_ls_restrained_S_all       1.021
_refine_ls_shift/su_max           0.001
_refine_ls_shift/su_mean          0.000
 
loop_
 _atom_site_label
 _atom_site_type_symbol
 _atom_site_fract_x
 _atom_site_fract_y
 _atom_site_fract_z
 _atom_site_U_iso_or_equiv
 _atom_site_adp_type
 _atom_site_occupancy
 _atom_site_site_symmetry_order  
 _atom_site_calc_flag
 _atom_site_refinement_flags_posn
 _atom_site_refinement_flags_adp
 _atom_site_refinement_flags_occupancy
 _atom_site_disorder_assembly
 _atom_site_disorder_group
Ag2 Ag 0.21680(2) 0.76224(3) 0.84092(2) 0.02459(9) Uani 1 1 d . . . . .
Ag1 Ag 0.01488(2) 0.83313(4) 0.64687(2) 0.02809(10) Uani 1 1 d . . . . .
S2 S -0.10916(5) 0.90876(13) 0.62832(5) 0.0227(3) Uani 1 1 d . . . . .
S1 S 0.00858(5) 0.81314(12) 0.74339(5) 0.0194(3) Uani 1 1 d . . . . .
S3 S 0.22970(5) 0.78022(12) 0.74474(5) 0.0201(3) Uani 1 1 d . . . . .
P2 P 0.18722(5) 0.59887(12) 0.90524(5) 0.0193(3) Uani 1 1 d . . . . .
S4 S 0.34884(5) 0.85331(13) 0.86186(5) 0.0259(3) Uani 1 1 d . . . . .
P1 P 0.04747(6) 0.69667(13) 0.57626(5) 0.0212(3) Uani 1 1 d . . . . .
Cl2 Cl 0.06477(6) 0.47857(14) 0.71234(6) 0.0391(4) Uani 1 1 d . . . . .
Cl1 Cl 0.15849(6) 0.44182(16) 0.76994(6) 0.0457(4) Uani 1 1 d . . . . .
O1 O -0.05971(14) 0.9725(3) 0.61937(13) 0.0275(9) Uani 1 1 d . . . . .
F2 F -0.12802(16) 0.9554(4) 0.53022(13) 0.0627(12) Uani 1 1 d . . . . .
O4 O 0.29508(13) 0.8808(3) 0.87087(13) 0.0261(8) Uani 1 1 d . . . . .
O2 O -0.14878(14) 1.0061(4) 0.64252(15) 0.0368(9) Uani 1 1 d . . . . .
O6 O 0.37938(15) 0.9783(4) 0.85447(16) 0.0434(11) Uani 1 1 d . . . . .
F4 F 0.34792(15) 0.6654(3) 0.93648(15) 0.0585(11) Uani 1 1 d . . . . .
F1 F -0.09657(14) 0.7503(4) 0.54624(14) 0.0548(10) Uani 1 1 d . . . . .
F5 F 0.36127(15) 0.8785(4) 0.96186(13) 0.0558(10) Uani 1 1 d . . . . .
O5 O 0.35867(16) 0.7378(4) 0.82749(16) 0.0492(12) Uani 1 1 d . . . . .
F6 F 0.42113(14) 0.7628(4) 0.92279(17) 0.0615(11) Uani 1 1 d . . . . .
O3 O -0.10726(16) 0.7799(4) 0.65748(15) 0.0424(11) Uani 1 1 d . . . . .
C45 C 0.2003(2) 0.7145(6) 0.6023(2) 0.0367(15) Uani 1 1 d . . . . .
H45 H 0.2255 0.7868 0.6030 0.044 Uiso 1 1 calc R U . . .
F3 F -0.17470(15) 0.7948(5) 0.56470(15) 0.0672(12) Uani 1 1 d . . . . .
C29 C 0.0488(2) 0.7859(5) 0.51401(19) 0.0200(11) Uani 1 1 d . . . . .
C41 C 0.1135(2) 0.6421(5) 0.58735(18) 0.0209(11) Uani 1 1 d . . . . .
C24 C -0.0917(2) 1.1227(5) 0.7838(2) 0.0272(13) Uani 1 1 d . . . . .
H24 H -0.1273 1.1336 0.7890 0.033 Uiso 1 1 calc R U . . .
C11 C 0.19105(19) 1.0406(4) 0.83298(18) 0.0187(11) Uani 1 1 d . . . . .
H11 H 0.2269 1.0411 0.8275 0.022 Uiso 1 1 calc R U . . .
C25 C -0.0721(2) 0.9918(5) 0.76896(19) 0.0248(12) Uani 1 1 d . . . . .
H25 H -0.0942 0.9134 0.7637 0.030 Uiso 1 1 calc R U . . .
C55 C 0.19219(19) 0.6718(5) 0.96999(18) 0.0201(11) Uani 1 1 d . . . . .
C49 C 0.2254(2) 0.4372(5) 0.91000(19) 0.0206(11) Uani 1 1 d . . . . .
C61 C 0.1205(2) 0.5482(5) 0.89808(18) 0.0193(11) Uani 1 1 d . . . . .
C10 C 0.1725(2) 1.0273(5) 0.88204(19) 0.0214(12) Uani 1 1 d . . . . .
H10 H 0.1955 1.0162 0.9101 0.026 Uiso 1 1 calc R U . . .
C20 C 0.2566(2) 1.1928(5) 0.71773(19) 0.0232(12) Uani 1 1 d . . . . .
H20 H 0.2369 1.2771 0.7163 0.028 Uiso 1 1 calc R U . . .
C50 C 0.2544(2) 0.3955(5) 0.8675(2) 0.0263(12) Uani 1 1 d . . . . .
H50 H 0.2529 0.4481 0.8363 0.032 Uiso 1 1 calc R U . . .
C23 C -0.0597(2) 1.2361(5) 0.7911(2) 0.0283(13) Uani 1 1 d . . . . .
H23 H -0.0733 1.3249 0.8013 0.034 Uiso 1 1 calc R U . . .
C51 C 0.2857(2) 0.2762(5) 0.8709(2) 0.0323(14) Uani 1 1 d . . . . .
H51 H 0.3049 0.2466 0.8418 0.039 Uiso 1 1 calc R U . . .
C30 C 0.0145(2) 0.8960(5) 0.50499(19) 0.0236(12) Uani 1 1 d . . . . .
H30 H -0.0085 0.9243 0.5314 0.028 Uiso 1 1 calc R U . . .
C14 C 0.14184(18) 1.0813(4) 0.69758(18) 0.0151(10) Uani 1 1 d . . . . .
C35 C 0.0123(2) 0.5333(5) 0.56687(19) 0.0210(11) Uani 1 1 d . . . . .
C13 C 0.17593(19) 1.0649(4) 0.73898(17) 0.0158(11) Uani 1 1 d . . . . .
C60 C 0.1630(2) 0.6275(6) 1.0112(2) 0.0315(13) Uani 1 1 d . . . . .
H60 H 0.1356 0.5633 1.0058 0.038 Uiso 1 1 calc R U . . .
C39 C -0.0432(2) 0.3528(6) 0.6017(2) 0.0351(15) Uani 1 1 d . . . . .
H39 H -0.0622 0.3161 0.6299 0.042 Uiso 1 1 calc R U . . .
C1 C 0.15865(19) 1.0934(4) 0.6451(2) 0.0201(10) Uani 1 1 d . . . . .
H1 H 0.1941 1.0882 0.6378 0.024 Uiso 1 1 calc R U . . .
C64 C 0.0167(2) 0.4907(6) 0.8869(2) 0.0330(14) Uani 1 1 d . . . . .
H64 H -0.0186 0.4709 0.8834 0.040 Uiso 1 1 calc R U . . .
C7 C 0.10343(19) 1.0595(4) 0.79931(18) 0.0160(11) Uani 1 1 d . . . . .
C3 C 0.0720(2) 1.1200(5) 0.61534(18) 0.0219(12) Uani 1 1 d . . . . .
H3 H 0.0489 1.1320 0.5875 0.026 Uiso 1 1 calc R U . . .
C5 C 0.08792(19) 1.0896(4) 0.70747(17) 0.0154(10) Uani 1 1 d . . . . .
C46 C 0.1506(2) 0.7476(5) 0.5883(2) 0.0340(14) Uani 1 1 d . . . . .
H46 H 0.1419 0.8420 0.5793 0.041 Uiso 1 1 calc R U . . .
C53 C 0.2601(2) 0.2433(5) 0.9587(2) 0.0358(15) Uani 1 1 d . . . . .
H53 H 0.2622 0.1913 0.9901 0.043 Uiso 1 1 calc R U . . .
C66 C 0.0873(2) 0.6497(5) 0.87870(19) 0.0263(13) Uani 1 1 d . . . . .
H66 H 0.1001 0.7399 0.8690 0.032 Uiso 1 1 calc R U . . .
C36 C 0.0142(2) 0.4573(5) 0.5204(2) 0.0299(13) Uani 1 1 d . . . . .
H36 H 0.0339 0.4918 0.4924 0.036 Uiso 1 1 calc R U . . .
C9 C 0.1199(2) 1.0299(5) 0.89132(19) 0.0239(13) Uani 1 1 d . . . . .
H9 H 0.1075 1.0207 0.9256 0.029 Uiso 1 1 calc R U . . .
C15 C 0.23279(19) 1.0660(5) 0.72930(18) 0.0189(11) Uani 1 1 d . . . . .
C26 C -0.01976(19) 0.9777(5) 0.76191(17) 0.0173(11) Uani 1 1 d . . . . .
C8 C 0.0862(2) 1.0456(4) 0.85156(17) 0.0190(11) Uani 1 1 d . . . . .
H8 H 0.0507 1.0473 0.8587 0.023 Uiso 1 1 calc R U . . .
C62 C 0.1012(2) 0.4154(5) 0.9115(2) 0.0292(13) Uani 1 1 d . . . . .
H62 H 0.1232 0.3440 0.9246 0.035 Uiso 1 1 calc R U . . .
C40 C -0.0176(2) 0.4807(6) 0.6066(2) 0.0300(13) Uani 1 1 d . . . . .
H40 H -0.0207 0.5332 0.6377 0.036 Uiso 1 1 calc R U . . .
C19 C 0.3087(2) 1.1997(5) 0.70816(19) 0.0280(13) Uani 1 1 d . . . . .
H19 H 0.3244 1.2871 0.6996 0.034 Uiso 1 1 calc R U . . .
C12 C 0.15734(19) 1.0538(4) 0.78971(18) 0.0155(11) Uani 1 1 d . . . . .
C18 C 0.3372(2) 1.0766(5) 0.7113(2) 0.0306(13) Uani 1 1 d . . . . .
H18 H 0.3730 1.0804 0.7059 0.037 Uiso 1 1 calc R U . . .
C31 C 0.0138(2) 0.9638(5) 0.4581(2) 0.0284(13) Uani 1 1 d . . . . .
H31 H -0.0097 1.0387 0.4523 0.034 Uiso 1 1 calc R U . . .
C16 C 0.2621(2) 0.9428(5) 0.73156(18) 0.0197(11) Uani 1 1 d . . . . .
C28 C -0.1282(2) 0.8501(6) 0.5640(2) 0.0363(15) Uani 1 1 d . . . . .
C21 C 0.0131(2) 1.0926(5) 0.76796(18) 0.0184(11) Uani 1 1 d . . . . .
C4 C 0.0541(2) 1.1103(5) 0.66453(18) 0.0207(12) Uani 1 1 d . . . . .
H4 H 0.0185 1.1174 0.6706 0.025 Uiso 1 1 calc R U . . .
C67 C 0.1180(2) 0.5630(5) 0.7385(2) 0.0368(14) Uani 1 1 d . . . . .
H67A H 0.1066 0.6358 0.7635 0.044 Uiso 1 1 calc R U . . .
H67B H 0.1371 0.6112 0.7107 0.044 Uiso 1 1 calc R U . . .
C27 C -0.0411(2) 0.6850(5) 0.7556(2) 0.0282(13) Uani 1 1 d . . . . .
H27A H -0.0686 0.6977 0.7305 0.042 Uiso 1 1 calc R U . . .
H27B H -0.0545 0.6984 0.7906 0.042 Uiso 1 1 calc R U . . .
H27C H -0.0271 0.5893 0.7524 0.042 Uiso 1 1 calc R U . . .
C65 C 0.0355(2) 0.6209(6) 0.8734(2) 0.0326(14) Uani 1 1 d . . . . .
H65 H 0.0132 0.6915 0.8604 0.039 Uiso 1 1 calc R U . . .
C63 C 0.0494(2) 0.3889(5) 0.9056(2) 0.0339(14) Uani 1 1 d . . . . .
H63 H 0.0363 0.2987 0.9147 0.041 Uiso 1 1 calc R U . . .
C34 C 0.0822(2) 0.7466(5) 0.4744(2) 0.0281(13) Uani 1 1 d . . . . .
H34 H 0.1059 0.6723 0.4800 0.034 Uiso 1 1 calc R U . . .
C42 C 0.1272(2) 0.5051(5) 0.60043(19) 0.0266(13) Uani 1 1 d . . . . .
H42 H 0.1024 0.4319 0.5997 0.032 Uiso 1 1 calc R U . . .
C6 C 0.06956(18) 1.0793(4) 0.75834(17) 0.0155(11) Uani 1 1 d . . . . .
C56 C 0.2314(2) 0.7665(5) 0.9786(2) 0.0292(13) Uani 1 1 d . . . . .
H56 H 0.2515 0.7985 0.9504 0.035 Uiso 1 1 calc R U . . .
C17 C 0.3141(2) 0.9478(5) 0.7223(2) 0.0271(13) Uani 1 1 d . . . . .
H17 H 0.3338 0.8636 0.7235 0.032 Uiso 1 1 calc R U . . .
C54 C 0.2286(2) 0.3601(5) 0.9555(2) 0.0316(14) Uani 1 1 d . . . . .
H54 H 0.2090 0.3879 0.9846 0.038 Uiso 1 1 calc R U . . .
C48 C 0.3708(2) 0.7863(6) 0.9236(3) 0.0373(15) Uani 1 1 d . . . . .
C47 C 0.2785(2) 0.6469(5) 0.7340(2) 0.0316(14) Uani 1 1 d . . . . .
H47A H 0.3059 0.6590 0.7593 0.047 Uiso 1 1 calc R U . . .
H47B H 0.2923 0.6573 0.6991 0.047 Uiso 1 1 calc R U . . .
H47C H 0.2635 0.5525 0.7378 0.047 Uiso 1 1 calc R U . . .
C38 C -0.0409(2) 0.2795(5) 0.5561(2) 0.0320(14) Uani 1 1 d . . . . .
H38 H -0.0588 0.1927 0.5525 0.038 Uiso 1 1 calc R U . . .
C22 C -0.0076(2) 1.2215(5) 0.78341(19) 0.0225(12) Uani 1 1 d . . . . .
H22 H 0.0142 1.3005 0.7888 0.027 Uiso 1 1 calc R U . . .
C59 C 0.1736(2) 0.6765(7) 1.0607(2) 0.0396(15) Uani 1 1 d . . . . .
H59 H 0.1532 0.6464 1.0889 0.047 Uiso 1 1 calc R U . . .
C52 C 0.2888(2) 0.2016(5) 0.9163(2) 0.0337(15) Uani 1 1 d . . . . .
H52 H 0.3106 0.1216 0.9187 0.040 Uiso 1 1 calc R U . . .
C2 C 0.1252(2) 1.1122(5) 0.6056(2) 0.0257(13) Uani 1 1 d . . . . .
H2 H 0.1375 1.1202 0.5713 0.031 Uiso 1 1 calc R U . . .
C43 C 0.1767(2) 0.4747(5) 0.6145(2) 0.0297(13) Uani 1 1 d . . . . .
H43 H 0.1855 0.3807 0.6240 0.036 Uiso 1 1 calc R U . . .
C44 C 0.2135(2) 0.5782(6) 0.6152(2) 0.0306(13) Uani 1 1 d . . . . .
H44 H 0.2477 0.5559 0.6244 0.037 Uiso 1 1 calc R U . . .
C37 C -0.0128(2) 0.3318(5) 0.5154(2) 0.0381(15) Uani 1 1 d . . . . .
H37 H -0.0118 0.2814 0.4836 0.046 Uiso 1 1 calc R U . . .
C58 C 0.2130(2) 0.7677(6) 1.0687(2) 0.0388(16) Uani 1 1 d . . . . .
H58 H 0.2206 0.7984 1.1028 0.047 Uiso 1 1 calc R U . . .
C32 C 0.0471(2) 0.9239(5) 0.4190(2) 0.0280(13) Uani 1 1 d . . . . .
H32 H 0.0465 0.9717 0.3868 0.034 Uiso 1 1 calc R U . . .
C33 C 0.0808(2) 0.8150(6) 0.4272(2) 0.0323(13) Uani 1 1 d . . . . .
H33 H 0.1033 0.7865 0.4004 0.039 Uiso 1 1 calc R U . . .
C57 C 0.2418(2) 0.8156(6) 1.0280(2) 0.0380(15) Uani 1 1 d . . . . .
H57 H 0.2686 0.8816 1.0336 0.046 Uiso 1 1 calc R U . . .
 
loop_
 _atom_site_aniso_label
 _atom_site_aniso_U_11
 _atom_site_aniso_U_22
 _atom_site_aniso_U_33
 _atom_site_aniso_U_23
 _atom_site_aniso_U_13
 _atom_site_aniso_U_12
Ag2 0.0277(2) 0.02491(17) 0.02119(18) 0.00232(18) 0.0022(2) -0.00636(16)
Ag1 0.0306(3) 0.03297(19) 0.02066(19) -0.00468(18) 0.0032(2) 0.00956(18)
S2 0.0179(8) 0.0291(6) 0.0210(7) 0.0011(5) 0.0005(6) 0.0015(5)
S1 0.0175(8) 0.0197(5) 0.0210(7) -0.0001(5) 0.0022(6) 0.0003(5)
S3 0.0197(8) 0.0203(5) 0.0204(7) -0.0016(5) 0.0035(6) 0.0004(5)
P2 0.0199(8) 0.0197(6) 0.0184(7) -0.0009(5) 0.0003(6) -0.0021(5)
S4 0.0181(8) 0.0300(6) 0.0295(7) -0.0024(5) 0.0045(6) -0.0007(6)
P1 0.0219(9) 0.0240(6) 0.0178(7) -0.0020(5) 0.0018(6) 0.0034(5)
Cl2 0.0317(10) 0.0429(8) 0.0427(9) 0.0033(7) -0.0004(7) -0.0038(7)
Cl1 0.0432(11) 0.0468(8) 0.0472(9) -0.0071(7) -0.0112(8) 0.0138(7)
O1 0.016(2) 0.0323(18) 0.034(2) 0.0017(16) 0.0004(18) -0.0035(16)
F2 0.076(3) 0.088(3) 0.0240(19) 0.0033(19) -0.011(2) 0.015(2)
O4 0.014(2) 0.0332(18) 0.031(2) -0.0012(16) 0.0006(17) -0.0014(15)
O2 0.027(2) 0.053(2) 0.031(2) -0.006(2) 0.003(2) 0.0136(18)
O6 0.026(3) 0.044(2) 0.061(3) 0.012(2) 0.006(2) -0.0122(18)
F4 0.057(3) 0.0432(19) 0.075(3) 0.0290(19) -0.001(2) 0.0014(18)
F1 0.045(3) 0.067(2) 0.052(2) -0.0315(19) 0.0056(19) 0.004(2)
F5 0.062(3) 0.068(2) 0.037(2) -0.0081(19) -0.016(2) 0.007(2)
O5 0.045(3) 0.058(2) 0.044(3) -0.024(2) 0.014(2) 0.005(2)
F6 0.027(2) 0.067(2) 0.091(3) 0.011(2) -0.017(2) 0.0124(19)
O3 0.048(3) 0.039(2) 0.040(3) 0.0144(18) -0.002(2) -0.0089(19)
C45 0.031(4) 0.033(3) 0.047(4) -0.012(3) -0.005(3) -0.005(3)
F3 0.029(3) 0.108(3) 0.065(3) -0.034(2) -0.006(2) -0.020(2)
C29 0.015(3) 0.025(2) 0.020(3) 0.000(2) -0.001(2) -0.002(2)
C41 0.024(3) 0.026(2) 0.012(2) -0.008(2) -0.001(2) 0.002(2)
C24 0.013(3) 0.041(3) 0.028(3) -0.001(2) 0.004(3) 0.011(2)
C11 0.014(3) 0.018(2) 0.024(3) -0.002(2) 0.000(2) 0.0017(18)
C25 0.021(4) 0.032(3) 0.021(3) 0.001(2) 0.004(2) 0.000(2)
C55 0.018(3) 0.025(2) 0.018(3) -0.005(2) -0.004(2) 0.001(2)
C49 0.017(3) 0.021(2) 0.024(3) 0.001(2) -0.001(2) 0.000(2)
C61 0.019(3) 0.025(2) 0.014(2) -0.004(2) 0.001(2) -0.001(2)
C10 0.023(4) 0.023(2) 0.018(3) -0.003(2) -0.005(2) -0.003(2)
C20 0.021(4) 0.027(2) 0.022(3) 0.005(2) -0.003(2) -0.003(2)
C50 0.018(3) 0.033(3) 0.028(3) -0.001(2) 0.004(3) 0.000(2)
C23 0.031(4) 0.028(2) 0.026(3) -0.001(2) 0.004(3) 0.012(2)
C51 0.017(3) 0.033(3) 0.046(4) -0.007(3) 0.005(3) -0.001(2)
C30 0.025(3) 0.022(2) 0.023(3) -0.010(2) 0.000(2) 0.000(2)
C14 0.015(3) 0.011(2) 0.019(2) 0.0012(19) 0.004(2) -0.0001(18)
C35 0.016(3) 0.025(2) 0.022(3) 0.005(2) -0.003(2) 0.005(2)
C13 0.017(3) 0.0142(19) 0.016(2) -0.0018(18) 0.001(2) -0.0007(18)
C60 0.026(4) 0.047(3) 0.021(3) -0.004(2) 0.006(3) -0.007(3)
C39 0.024(4) 0.045(3) 0.037(3) 0.012(3) 0.003(3) -0.005(3)
C1 0.019(3) 0.019(2) 0.022(2) 0.001(2) 0.005(3) 0.0022(19)
C64 0.016(4) 0.050(3) 0.033(3) -0.009(3) -0.002(3) -0.008(3)
C7 0.014(3) 0.0143(19) 0.020(3) -0.0042(19) -0.001(2) -0.0008(19)
C3 0.029(4) 0.022(2) 0.014(3) 0.002(2) -0.003(2) 0.001(2)
C5 0.015(3) 0.015(2) 0.017(3) -0.0006(18) -0.002(2) -0.0018(19)
C46 0.033(4) 0.026(3) 0.043(3) -0.004(2) -0.005(3) 0.001(2)
C53 0.040(4) 0.031(3) 0.036(3) 0.005(3) -0.016(3) 0.003(3)
C66 0.029(4) 0.026(3) 0.024(3) 0.005(2) -0.003(3) -0.005(2)
C36 0.042(4) 0.025(2) 0.022(3) 0.000(2) 0.004(3) 0.003(2)
C9 0.028(4) 0.026(2) 0.017(3) -0.003(2) 0.005(2) 0.001(2)
C15 0.015(3) 0.027(2) 0.014(2) 0.001(2) 0.001(2) -0.004(2)
C26 0.016(3) 0.022(2) 0.014(2) 0.0000(19) 0.000(2) 0.002(2)
C8 0.015(3) 0.022(2) 0.020(3) -0.0031(19) 0.005(2) 0.0016(19)
C62 0.026(4) 0.024(2) 0.037(3) 0.001(2) -0.002(3) 0.001(2)
C40 0.025(4) 0.042(3) 0.023(3) -0.004(2) 0.001(3) 0.001(3)
C19 0.028(4) 0.035(3) 0.021(3) 0.009(2) -0.004(3) -0.016(2)
C12 0.014(3) 0.014(2) 0.019(2) -0.0027(19) -0.002(2) 0.0005(19)
C18 0.014(3) 0.043(3) 0.034(3) 0.010(3) 0.004(3) -0.009(2)
C31 0.031(4) 0.021(2) 0.033(3) -0.002(2) -0.012(3) 0.002(2)
C16 0.016(3) 0.028(2) 0.015(2) 0.001(2) 0.006(2) -0.002(2)
C28 0.026(4) 0.054(4) 0.029(3) -0.006(3) 0.004(3) -0.002(3)
C21 0.017(3) 0.026(2) 0.013(2) -0.003(2) 0.000(2) 0.004(2)
C4 0.018(3) 0.020(2) 0.024(3) 0.0005(19) -0.004(2) 0.002(2)
C67 0.029(4) 0.031(3) 0.050(4) -0.006(3) -0.004(3) 0.004(2)
C27 0.024(4) 0.029(3) 0.031(3) 0.005(2) 0.004(3) -0.004(2)
C65 0.025(4) 0.044(3) 0.029(3) 0.003(3) -0.007(3) 0.004(3)
C63 0.032(4) 0.027(3) 0.042(4) -0.004(2) 0.003(3) -0.011(3)
C34 0.018(3) 0.034(3) 0.032(3) 0.001(2) 0.003(2) 0.009(2)
C42 0.027(4) 0.029(3) 0.024(3) 0.003(2) 0.001(3) 0.003(2)
C6 0.011(3) 0.015(2) 0.020(3) -0.0008(18) 0.000(2) -0.0005(18)
C56 0.030(4) 0.037(3) 0.020(3) -0.001(2) 0.008(2) -0.007(2)
C17 0.020(4) 0.034(3) 0.027(3) 0.004(2) 0.001(3) 0.003(2)
C54 0.042(4) 0.027(3) 0.025(3) -0.001(2) 0.000(3) 0.003(2)
C48 0.020(4) 0.036(3) 0.055(4) 0.004(3) -0.009(3) 0.004(3)
C47 0.034(4) 0.025(2) 0.036(3) -0.009(2) 0.004(3) 0.006(2)
C38 0.021(4) 0.026(3) 0.050(4) 0.004(3) -0.009(3) -0.004(2)
C22 0.021(3) 0.023(2) 0.023(3) -0.002(2) 0.001(2) 0.004(2)
C59 0.027(4) 0.069(4) 0.023(3) -0.003(3) 0.008(3) -0.007(3)
C52 0.020(4) 0.023(2) 0.058(4) -0.011(3) -0.015(3) 0.004(2)
C2 0.036(4) 0.024(2) 0.017(3) 0.000(2) 0.007(3) 0.003(2)
C43 0.025(4) 0.031(3) 0.034(3) 0.000(2) 0.000(3) 0.008(2)
C44 0.021(4) 0.043(3) 0.028(3) -0.006(3) -0.002(3) 0.007(3)
C37 0.048(4) 0.029(3) 0.037(3) -0.004(3) -0.003(3) 0.003(3)
C58 0.035(4) 0.058(4) 0.024(3) -0.013(3) 0.004(3) -0.001(3)
C32 0.032(4) 0.034(3) 0.018(3) 0.003(2) -0.002(3) -0.008(2)
C33 0.020(4) 0.052(3) 0.025(3) -0.002(3) 0.004(3) 0.003(3)
C57 0.040(4) 0.043(3) 0.031(3) -0.009(3) -0.002(3) -0.017(3)
 
_geom_special_details
;
 All esds (except the esd in the dihedral angle between two l.s. planes)
 are estimated using the full covariance matrix.  The cell esds are taken
 into account individually in the estimation of esds in distances, angles
 and torsion angles; correlations between esds in cell parameters are only
 used when they are defined by crystal symmetry.  An approximate (isotropic)
 treatment of cell esds is used for estimating esds involving l.s. planes.
;
 
loop_
 _geom_bond_atom_site_label_1
 _geom_bond_atom_site_label_2
 _geom_bond_distance
 _geom_bond_site_symmetry_2
 _geom_bond_publ_flag
Ag2 P2 2.4009(13) . ?
Ag2 O4 2.464(3) . ?
Ag2 S3 2.5207(13) . ?
Ag1 P1 2.3963(14) . ?
Ag1 O1 2.464(4) . ?
Ag1 S1 2.5136(13) . ?
S2 O3 1.434(4) . ?
S2 O2 1.436(4) . ?
S2 O1 1.449(4) . ?
S2 C28 1.826(6) . ?
S1 C26 1.789(5) . ?
S1 C27 1.807(5) . ?
S3 C16 1.789(5) . ?
S3 C47 1.817(5) . ?
P2 C55 1.819(5) . ?
P2 C61 1.824(5) . ?
P2 C49 1.831(5) . ?
S4 O5 1.433(4) . ?
S4 O6 1.440(4) . ?
S4 O4 1.453(4) . ?
S4 C48 1.815(6) . ?
P1 C35 1.815(5) . ?
P1 C29 1.820(5) . ?
P1 C41 1.831(5) . ?
Cl2 C67 1.745(6) . ?
Cl1 C67 1.762(6) . ?
F2 C28 1.326(7) . ?
F4 C48 1.333(6) . ?
F1 C28 1.337(7) . ?
F5 C48 1.343(7) . ?
F6 C48 1.338(7) . ?
C45 C44 1.375(7) . ?
C45 C46 1.389(8) . ?
F3 C28 1.328(7) . ?
C29 C30 1.396(7) . ?
C29 C34 1.398(7) . ?
C41 C42 1.386(7) . ?
C41 C46 1.393(7) . ?
C24 C23 1.374(7) . ?
C24 C25 1.394(7) . ?
C11 C10 1.367(7) . ?
C11 C12 1.433(7) . ?
C25 C26 1.391(7) . ?
C55 C60 1.379(7) . ?
C55 C56 1.382(7) . ?
C49 C54 1.388(7) . ?
C49 C50 1.395(7) . ?
C61 C66 1.390(7) . ?
C61 C62 1.398(7) . ?
C10 C9 1.402(7) . ?
C20 C15 1.384(6) . ?
C20 C19 1.390(8) . ?
C50 C51 1.397(7) . ?
C23 C22 1.386(7) . ?
C51 C52 1.375(8) . ?
C30 C31 1.374(7) . ?
C14 C13 1.405(6) . ?
C14 C1 1.433(7) . ?
C14 C5 1.439(7) . ?
C35 C40 1.387(7) . ?
C35 C36 1.402(7) . ?
C13 C12 1.406(6) . ?
C13 C15 1.512(7) . ?
C60 C59 1.391(7) . ?
C39 C38 1.372(8) . ?
C39 C40 1.387(8) . ?
C1 C2 1.361(7) . ?
C64 C65 1.371(8) . ?
C64 C63 1.377(8) . ?
C7 C6 1.397(6) . ?
C7 C8 1.433(6) . ?
C7 C12 1.437(7) . ?
C3 C4 1.362(7) . ?
C3 C2 1.420(7) . ?
C5 C6 1.407(6) . ?
C5 C4 1.437(6) . ?
C53 C54 1.382(7) . ?
C53 C52 1.389(8) . ?
C66 C65 1.391(7) . ?
C36 C37 1.387(7) . ?
C9 C8 1.365(7) . ?
C15 C16 1.397(7) . ?
C26 C21 1.396(7) . ?
C62 C63 1.390(8) . ?
C19 C18 1.385(7) . ?
C18 C17 1.390(7) . ?
C31 C32 1.389(7) . ?
C16 C17 1.386(7) . ?
C21 C22 1.393(6) . ?
C21 C6 1.506(7) . ?
C34 C33 1.384(7) . ?
C42 C43 1.378(7) . ?
C56 C57 1.389(7) . ?
C38 C37 1.380(8) . ?
C59 C58 1.362(8) . ?
C43 C44 1.376(8) . ?
C58 C57 1.376(8) . ?
C32 C33 1.374(7) . ?
 
loop_
 _geom_angle_atom_site_label_1
 _geom_angle_atom_site_label_2
 _geom_angle_atom_site_label_3
 _geom_angle
 _geom_angle_site_symmetry_1
 _geom_angle_site_symmetry_3
 _geom_angle_publ_flag
P2 Ag2 O4 110.06(9) . . ?
P2 Ag2 S3 140.63(4) . . ?
O4 Ag2 S3 99.72(9) . . ?
P1 Ag1 O1 110.50(9) . . ?
P1 Ag1 S1 137.97(4) . . ?
O1 Ag1 S1 106.01(9) . . ?
O3 S2 O2 115.7(3) . . ?
O3 S2 O1 114.0(2) . . ?
O2 S2 O1 115.0(2) . . ?
O3 S2 C28 103.4(3) . . ?
O2 S2 C28 103.4(3) . . ?
O1 S2 C28 103.0(2) . . ?
C26 S1 C27 103.7(2) . . ?
C26 S1 Ag1 103.22(15) . . ?
C27 S1 Ag1 105.78(18) . . ?
C16 S3 C47 103.4(2) . . ?
C16 S3 Ag2 108.09(16) . . ?
C47 S3 Ag2 101.51(19) . . ?
C55 P2 C61 105.2(2) . . ?
C55 P2 C49 102.4(2) . . ?
C61 P2 C49 108.2(2) . . ?
C55 P2 Ag2 111.93(16) . . ?
C61 P2 Ag2 114.10(16) . . ?
C49 P2 Ag2 114.00(17) . . ?
O5 S4 O6 116.3(3) . . ?
O5 S4 O4 114.3(2) . . ?
O6 S4 O4 114.5(2) . . ?
O5 S4 C48 103.0(3) . . ?
O6 S4 C48 103.1(3) . . ?
O4 S4 C48 103.2(3) . . ?
C35 P1 C29 106.6(2) . . ?
C35 P1 C41 105.2(2) . . ?
C29 P1 C41 104.5(2) . . ?
C35 P1 Ag1 112.28(18) . . ?
C29 P1 Ag1 115.74(16) . . ?
C41 P1 Ag1 111.67(15) . . ?
S2 O1 Ag1 116.23(18) . . ?
S4 O4 Ag2 132.6(2) . . ?
C44 C45 C46 120.7(5) . . ?
C30 C29 C34 118.6(5) . . ?
C30 C29 P1 118.8(4) . . ?
C34 C29 P1 122.6(4) . . ?
C42 C41 C46 118.9(5) . . ?
C42 C41 P1 123.1(4) . . ?
C46 C41 P1 117.5(4) . . ?
C23 C24 C25 120.3(5) . . ?
C10 C11 C12 121.1(5) . . ?
C26 C25 C24 119.0(5) . . ?
C60 C55 C56 119.1(5) . . ?
C60 C55 P2 124.0(4) . . ?
C56 C55 P2 116.6(4) . . ?
C54 C49 C50 119.2(5) . . ?
C54 C49 P2 121.9(4) . . ?
C50 C49 P2 118.8(4) . . ?
C66 C61 C62 118.9(5) . . ?
C66 C61 P2 117.2(4) . . ?
C62 C61 P2 123.9(4) . . ?
C11 C10 C9 120.6(5) . . ?
C15 C20 C19 121.5(5) . . ?
C49 C50 C51 120.0(5) . . ?
C24 C23 C22 120.3(5) . . ?
C52 C51 C50 120.2(5) . . ?
C31 C30 C29 120.3(5) . . ?
C13 C14 C1 122.5(4) . . ?
C13 C14 C5 119.7(4) . . ?
C1 C14 C5 117.8(4) . . ?
C40 C35 C36 118.2(5) . . ?
C40 C35 P1 119.6(4) . . ?
C36 C35 P1 122.2(4) . . ?
C14 C13 C12 120.1(4) . . ?
C14 C13 C15 120.0(4) . . ?
C12 C13 C15 119.8(4) . . ?
C55 C60 C59 120.1(5) . . ?
C38 C39 C40 119.8(5) . . ?
C2 C1 C14 121.7(5) . . ?
C65 C64 C63 119.5(6) . . ?
C6 C7 C8 122.0(5) . . ?
C6 C7 C12 120.0(4) . . ?
C8 C7 C12 118.0(4) . . ?
C4 C3 C2 120.1(5) . . ?
C6 C5 C4 121.6(5) . . ?
C6 C5 C14 120.0(4) . . ?
C4 C5 C14 118.5(4) . . ?
C45 C46 C41 119.9(5) . . ?
C54 C53 C52 120.2(5) . . ?
C61 C66 C65 120.8(5) . . ?
C37 C36 C35 120.1(5) . . ?
C8 C9 C10 120.6(5) . . ?
C20 C15 C16 118.9(5) . . ?
C20 C15 C13 119.1(4) . . ?
C16 C15 C13 122.0(4) . . ?
C25 C26 C21 121.3(4) . . ?
C25 C26 S1 121.9(4) . . ?
C21 C26 S1 116.7(4) . . ?
C9 C8 C7 121.3(5) . . ?
C63 C62 C61 119.2(5) . . ?
C39 C40 C35 121.2(5) . . ?
C18 C19 C20 118.8(5) . . ?
C13 C12 C11 121.6(5) . . ?
C13 C12 C7 120.0(4) . . ?
C11 C12 C7 118.4(4) . . ?
C19 C18 C17 120.8(5) . . ?
C30 C31 C32 120.7(5) . . ?
C17 C16 C15 120.4(4) . . ?
C17 C16 S3 122.0(4) . . ?
C15 C16 S3 117.6(4) . . ?
F2 C28 F3 107.9(5) . . ?
F2 C28 F1 107.5(5) . . ?
F3 C28 F1 107.3(5) . . ?
F2 C28 S2 111.9(4) . . ?
F3 C28 S2 111.0(4) . . ?
F1 C28 S2 111.0(4) . . ?
C22 C21 C26 118.1(5) . . ?
C22 C21 C6 120.3(4) . . ?
C26 C21 C6 121.6(4) . . ?
C3 C4 C5 121.4(5) . . ?
Cl2 C67 Cl1 111.4(3) . . ?
C64 C65 C66 120.1(5) . . ?
C64 C63 C62 121.4(5) . . ?
C33 C34 C29 120.5(5) . . ?
C43 C42 C41 120.2(5) . . ?
C7 C6 C5 120.2(4) . . ?
C7 C6 C21 120.7(4) . . ?
C5 C6 C21 119.1(4) . . ?
C55 C56 C57 120.7(5) . . ?
C16 C17 C18 119.6(5) . . ?
C53 C54 C49 120.5(5) . . ?
F4 C48 F6 107.8(4) . . ?
F4 C48 F5 106.7(5) . . ?
F6 C48 F5 107.6(5) . . ?
F4 C48 S4 112.1(4) . . ?
F6 C48 S4 110.9(5) . . ?
F5 C48 S4 111.4(4) . . ?
C39 C38 C37 120.1(5) . . ?
C23 C22 C21 120.8(5) . . ?
C58 C59 C60 120.2(5) . . ?
C51 C52 C53 120.0(5) . . ?
C1 C2 C3 120.4(5) . . ?
C44 C43 C42 121.1(5) . . ?
C45 C44 C43 119.1(6) . . ?
C38 C37 C36 120.4(5) . . ?
C59 C58 C57 120.6(5) . . ?
C33 C32 C31 119.7(5) . . ?
C32 C33 C34 120.2(5) . . ?
C58 C57 C56 119.3(5) . . ?
 
loop_
 _geom_torsion_atom_site_label_1
 _geom_torsion_atom_site_label_2
 _geom_torsion_atom_site_label_3
 _geom_torsion_atom_site_label_4
 _geom_torsion
 _geom_torsion_site_symmetry_1
 _geom_torsion_site_symmetry_2
 _geom_torsion_site_symmetry_3
 _geom_torsion_site_symmetry_4
 _geom_torsion_publ_flag
O3 S2 O1 Ag1 6.8(3) . . . . ?
O2 S2 O1 Ag1 143.8(2) . . . . ?
C28 S2 O1 Ag1 -104.5(3) . . . . ?
O5 S4 O4 Ag2 2.4(4) . . . . ?
O6 S4 O4 Ag2 140.1(3) . . . . ?
C48 S4 O4 Ag2 -108.6(3) . . . . ?
C35 P1 C29 C30 100.1(4) . . . . ?
C41 P1 C29 C30 -148.8(4) . . . . ?
Ag1 P1 C29 C30 -25.5(5) . . . . ?
C35 P1 C29 C34 -78.5(5) . . . . ?
C41 P1 C29 C34 32.6(5) . . . . ?
Ag1 P1 C29 C34 155.8(4) . . . . ?
C35 P1 C41 C42 -16.6(5) . . . . ?
C29 P1 C41 C42 -128.7(4) . . . . ?
Ag1 P1 C41 C42 105.4(4) . . . . ?
C35 P1 C41 C46 170.8(4) . . . . ?
C29 P1 C41 C46 58.7(4) . . . . ?
Ag1 P1 C41 C46 -67.2(4) . . . . ?
C23 C24 C25 C26 0.5(8) . . . . ?
C61 P2 C55 C60 31.7(5) . . . . ?
C49 P2 C55 C60 -81.3(5) . . . . ?
Ag2 P2 C55 C60 156.2(4) . . . . ?
C61 P2 C55 C56 -155.2(4) . . . . ?
C49 P2 C55 C56 91.8(4) . . . . ?
Ag2 P2 C55 C56 -30.8(4) . . . . ?
C55 P2 C49 C54 32.1(5) . . . . ?
C61 P2 C49 C54 -78.7(5) . . . . ?
Ag2 P2 C49 C54 153.2(4) . . . . ?
C55 P2 C49 C50 -144.0(4) . . . . ?
C61 P2 C49 C50 105.2(4) . . . . ?
Ag2 P2 C49 C50 -22.9(5) . . . . ?
C55 P2 C61 C66 89.8(4) . . . . ?
C49 P2 C61 C66 -161.3(4) . . . . ?
Ag2 P2 C61 C66 -33.3(4) . . . . ?
C55 P2 C61 C62 -89.3(5) . . . . ?
C49 P2 C61 C62 19.6(5) . . . . ?
Ag2 P2 C61 C62 147.7(4) . . . . ?
C12 C11 C10 C9 -1.6(6) . . . . ?
C54 C49 C50 C51 0.8(8) . . . . ?
P2 C49 C50 C51 177.0(4) . . . . ?
C25 C24 C23 C22 0.2(8) . . . . ?
C49 C50 C51 C52 -1.4(8) . . . . ?
C34 C29 C30 C31 0.0(7) . . . . ?
P1 C29 C30 C31 -178.7(4) . . . . ?
C29 P1 C35 C40 -146.3(4) . . . . ?
C41 P1 C35 C40 103.0(4) . . . . ?
Ag1 P1 C35 C40 -18.6(4) . . . . ?
C29 P1 C35 C36 33.5(5) . . . . ?
C41 P1 C35 C36 -77.1(5) . . . . ?
Ag1 P1 C35 C36 161.2(4) . . . . ?
C1 C14 C13 C12 179.9(4) . . . . ?
C5 C14 C13 C12 1.2(6) . . . . ?
C1 C14 C13 C15 2.8(6) . . . . ?
C5 C14 C13 C15 -175.9(4) . . . . ?
C56 C55 C60 C59 -0.8(8) . . . . ?
P2 C55 C60 C59 172.1(4) . . . . ?
C13 C14 C1 C2 -178.6(4) . . . . ?
C5 C14 C1 C2 0.1(6) . . . . ?
C13 C14 C5 C6 -0.8(6) . . . . ?
C1 C14 C5 C6 -179.5(4) . . . . ?
C13 C14 C5 C4 178.3(4) . . . . ?
C1 C14 C5 C4 -0.4(6) . . . . ?
C44 C45 C46 C41 0.2(9) . . . . ?
C42 C41 C46 C45 -0.2(8) . . . . ?
P1 C41 C46 C45 172.7(4) . . . . ?
C62 C61 C66 C65 0.9(7) . . . . ?
P2 C61 C66 C65 -178.2(4) . . . . ?
C40 C35 C36 C37 -1.1(8) . . . . ?
P1 C35 C36 C37 179.0(4) . . . . ?
C11 C10 C9 C8 0.1(7) . . . . ?
C19 C20 C15 C16 0.3(7) . . . . ?
C19 C20 C15 C13 -179.6(4) . . . . ?
C14 C13 C15 C20 73.2(6) . . . . ?
C12 C13 C15 C20 -103.8(5) . . . . ?
C14 C13 C15 C16 -106.6(5) . . . . ?
C12 C13 C15 C16 76.3(6) . . . . ?
C24 C25 C26 C21 -1.9(7) . . . . ?
C24 C25 C26 S1 179.4(4) . . . . ?
C27 S1 C26 C25 -15.5(5) . . . . ?
Ag1 S1 C26 C25 94.7(4) . . . . ?
C27 S1 C26 C21 165.8(4) . . . . ?
Ag1 S1 C26 C21 -84.0(4) . . . . ?
C10 C9 C8 C7 0.1(7) . . . . ?
C6 C7 C8 C9 -178.3(4) . . . . ?
C12 C7 C8 C9 1.1(6) . . . . ?
C66 C61 C62 C63 -0.6(8) . . . . ?
P2 C61 C62 C63 178.5(4) . . . . ?
C38 C39 C40 C35 -3.1(9) . . . . ?
C36 C35 C40 C39 3.2(8) . . . . ?
P1 C35 C40 C39 -177.0(5) . . . . ?
C15 C20 C19 C18 -1.2(7) . . . . ?
C14 C13 C12 C11 -178.4(4) . . . . ?
C15 C13 C12 C11 -1.3(6) . . . . ?
C14 C13 C12 C7 0.0(6) . . . . ?
C15 C13 C12 C7 177.0(4) . . . . ?
C10 C11 C12 C13 -178.8(4) . . . . ?
C10 C11 C12 C7 2.9(6) . . . . ?
C6 C7 C12 C13 -1.5(6) . . . . ?
C8 C7 C12 C13 179.1(4) . . . . ?
C6 C7 C12 C11 176.8(4) . . . . ?
C8 C7 C12 C11 -2.6(6) . . . . ?
C20 C19 C18 C17 1.9(8) . . . . ?
C29 C30 C31 C32 0.1(8) . . . . ?
C20 C15 C16 C17 0.0(7) . . . . ?
C13 C15 C16 C17 179.8(4) . . . . ?
C20 C15 C16 S3 -178.2(4) . . . . ?
C13 C15 C16 S3 1.6(6) . . . . ?
C47 S3 C16 C17 -7.0(5) . . . . ?
Ag2 S3 C16 C17 100.1(4) . . . . ?
C47 S3 C16 C15 171.1(4) . . . . ?
Ag2 S3 C16 C15 -81.8(4) . . . . ?
O3 S2 C28 F2 -175.0(4) . . . . ?
O2 S2 C28 F2 64.0(5) . . . . ?
O1 S2 C28 F2 -56.0(5) . . . . ?
O3 S2 C28 F3 64.4(5) . . . . ?
O2 S2 C28 F3 -56.7(5) . . . . ?
O1 S2 C28 F3 -176.7(4) . . . . ?
O3 S2 C28 F1 -54.9(5) . . . . ?
O2 S2 C28 F1 -175.9(4) . . . . ?
O1 S2 C28 F1 64.1(4) . . . . ?
C25 C26 C21 C22 2.6(7) . . . . ?
S1 C26 C21 C22 -178.7(4) . . . . ?
C25 C26 C21 C6 -177.5(4) . . . . ?
S1 C26 C21 C6 1.2(6) . . . . ?
C2 C3 C4 C5 -1.1(7) . . . . ?
C6 C5 C4 C3 -179.9(4) . . . . ?
C14 C5 C4 C3 1.0(6) . . . . ?
C63 C64 C65 C66 -0.1(8) . . . . ?
C61 C66 C65 C64 -0.6(8) . . . . ?
C65 C64 C63 C62 0.4(9) . . . . ?
C61 C62 C63 C64 -0.1(8) . . . . ?
C30 C29 C34 C33 -0.5(8) . . . . ?
P1 C29 C34 C33 178.2(4) . . . . ?
C46 C41 C42 C43 0.6(8) . . . . ?
P1 C41 C42 C43 -171.9(4) . . . . ?
C8 C7 C6 C5 -178.7(4) . . . . ?
C12 C7 C6 C5 1.9(6) . . . . ?
C8 C7 C6 C21 2.4(6) . . . . ?
C12 C7 C6 C21 -177.0(4) . . . . ?
C4 C5 C6 C7 -179.9(4) . . . . ?
C14 C5 C6 C7 -0.8(6) . . . . ?
C4 C5 C6 C21 -0.9(6) . . . . ?
C14 C5 C6 C21 178.2(4) . . . . ?
C22 C21 C6 C7 81.5(6) . . . . ?
C26 C21 C6 C7 -98.4(5) . . . . ?
C22 C21 C6 C5 -97.4(5) . . . . ?
C26 C21 C6 C5 82.7(5) . . . . ?
C60 C55 C56 C57 0.7(8) . . . . ?
P2 C55 C56 C57 -172.7(4) . . . . ?
C15 C16 C17 C18 0.8(8) . . . . ?
S3 C16 C17 C18 178.8(4) . . . . ?
C19 C18 C17 C16 -1.7(8) . . . . ?
C52 C53 C54 C49 -0.2(9) . . . . ?
C50 C49 C54 C53 -0.1(8) . . . . ?
P2 C49 C54 C53 -176.2(4) . . . . ?
O5 S4 C48 F4 -56.3(5) . . . . ?
O6 S4 C48 F4 -177.6(4) . . . . ?
O4 S4 C48 F4 62.9(5) . . . . ?
O5 S4 C48 F6 64.4(4) . . . . ?
O6 S4 C48 F6 -57.0(4) . . . . ?
O4 S4 C48 F6 -176.5(4) . . . . ?
O5 S4 C48 F5 -175.8(4) . . . . ?
O6 S4 C48 F5 62.9(5) . . . . ?
O4 S4 C48 F5 -56.6(5) . . . . ?
C40 C39 C38 C37 0.9(9) . . . . ?
C24 C23 C22 C21 0.5(8) . . . . ?
C26 C21 C22 C23 -1.9(7) . . . . ?
C6 C21 C22 C23 178.3(4) . . . . ?
C55 C60 C59 C58 -0.5(9) . . . . ?
C50 C51 C52 C53 1.1(8) . . . . ?
C54 C53 C52 C51 -0.4(8) . . . . ?
C14 C1 C2 C3 -0.2(7) . . . . ?
C4 C3 C2 C1 0.8(7) . . . . ?
C41 C42 C43 C44 -1.0(8) . . . . ?
C46 C45 C44 C43 -0.6(9) . . . . ?
C42 C43 C44 C45 1.0(9) . . . . ?
C39 C38 C37 C36 1.1(9) . . . . ?
C35 C36 C37 C38 -1.0(9) . . . . ?
C60 C59 C58 C57 2.0(10) . . . . ?
C30 C31 C32 C33 0.4(8) . . . . ?
C31 C32 C33 C34 -0.9(8) . . . . ?
C29 C34 C33 C32 0.9(8) . . . . ?
C59 C58 C57 C56 -2.1(10) . . . . ?
C55 C56 C57 C58 0.7(9) . . . . ?
 
_refine_diff_density_max    0.353
_refine_diff_density_min   -0.346
_refine_diff_density_rms    0.068

_shelx_res_file
;

    shelx.res created by SHELXL-2014/7


TITL mo_CZ5100pascal_0ma in Pna2(1)
CELL  0.71073  26.2296   9.4521  25.9118   90.000   90.000   90.000
ZERR     4.00   0.0022   0.0008   0.0022    0.000    0.000    0.000
LATT  -1
SYMM  - X, - Y, 1/2 + Z
SYMM  1/2 - X, 1/2 + Y, 1/2 + Z
SYMM  1/2 + X, 1/2 - Y,   Z
SFAC  C    H    O    F    P    S    AG   CL
UNIT  268 216 24 24 8 16 8 8
MERG   2
OMIT     6   0   6
OMIT     6   0  -6
OMIT     4   0   4
TWIN
FMAP   2
PLAN   20
ACTA
SIZE 0.15*0.04*0.02
BOND
CONF
L.S.   8
TEMP  -123.00
WGHT    0.019300    1.189000
BASF   0.19997
FVAR       0.05183
AG2   7    0.216796    0.762242    0.840921    11.00000    0.02768    0.02491 =
         0.02119    0.00232    0.00216   -0.00636
AG1   7    0.014883    0.833128    0.646872    11.00000    0.03064    0.03297 =
         0.02066   -0.00468    0.00325    0.00956
S2    6   -0.109164    0.908758    0.628320    11.00000    0.01794    0.02913 =
         0.02097    0.00109    0.00051    0.00149
S1    6    0.008581    0.813139    0.743394    11.00000    0.01755    0.01972 =
         0.02102   -0.00008    0.00223    0.00030
S3    6    0.229700    0.780223    0.744744    11.00000    0.01968    0.02031 =
         0.02043   -0.00164    0.00353    0.00037
P2    5    0.187221    0.598869    0.905242    11.00000    0.01988    0.01972 =
         0.01841   -0.00085    0.00032   -0.00211
S4    6    0.348836    0.853310    0.861862    11.00000    0.01812    0.03003 =
         0.02950   -0.00242    0.00452   -0.00068
P1    5    0.047472    0.696672    0.576255    11.00000    0.02195    0.02396 =
         0.01776   -0.00198    0.00176    0.00335
CL2   8    0.064767    0.478575    0.712339    11.00000    0.03173    0.04294 =
         0.04268    0.00329   -0.00038   -0.00377
CL1   8    0.158487    0.441816    0.769943    11.00000    0.04320    0.04679 =
         0.04723   -0.00714   -0.01117    0.01378
O1    3   -0.059709    0.972528    0.619365    11.00000    0.01642    0.03227 =
         0.03369    0.00170    0.00040   -0.00354
F2    4   -0.128023    0.955406    0.530224    11.00000    0.07625    0.08789 =
         0.02404    0.00328   -0.01072    0.01522
O4    3    0.295080    0.880756    0.870871    11.00000    0.01365    0.03320 =
         0.03140   -0.00116    0.00063   -0.00142
O2    3   -0.148780    1.006071    0.642524    11.00000    0.02651    0.05252 =
         0.03133   -0.00551    0.00273    0.01362
O6    3    0.379379    0.978309    0.854466    11.00000    0.02554    0.04415 =
         0.06060    0.01168    0.00646   -0.01217
F4    4    0.347922    0.665425    0.936479    11.00000    0.05720    0.04324 =
         0.07505    0.02902   -0.00068    0.00135
F1    4   -0.096565    0.750332    0.546239    11.00000    0.04525    0.06708 =
         0.05202   -0.03148    0.00562    0.00351
F5    4    0.361266    0.878505    0.961856    11.00000    0.06196    0.06837 =
         0.03696   -0.00808   -0.01614    0.00682
O5    3    0.358667    0.737763    0.827489    11.00000    0.04494    0.05847 =
         0.04405   -0.02408    0.01389    0.00460
F6    4    0.421129    0.762834    0.922785    11.00000    0.02693    0.06665 =
         0.09090    0.01144   -0.01664    0.01236
O3    3   -0.107261    0.779944    0.657478    11.00000    0.04835    0.03895 =
         0.03998    0.01442   -0.00156   -0.00886
C45   1    0.200330    0.714485    0.602293    11.00000    0.03087    0.03265 =
         0.04658   -0.01235   -0.00450   -0.00484
AFIX  43
H45   2    0.225475    0.786798    0.602974    11.00000   -1.20000
AFIX   0
F3    4   -0.174696    0.794775    0.564704    11.00000    0.02936    0.10761 =
         0.06465   -0.03430   -0.00573   -0.01997
C29   1    0.048822    0.785875    0.514009    11.00000    0.01542    0.02491 =
         0.01964    0.00027   -0.00108   -0.00192
C41   1    0.113540    0.642130    0.587351    11.00000    0.02442    0.02573 =
         0.01240   -0.00789   -0.00076    0.00233
C24   1   -0.091665    1.122705    0.783849    11.00000    0.01327    0.04066 =
         0.02761   -0.00086    0.00373    0.01067
AFIX  43
H24   2   -0.127304    1.133571    0.789041    11.00000   -1.20000
AFIX   0
C11   1    0.191046    1.040585    0.832982    11.00000    0.01408    0.01841 =
         0.02354   -0.00183   -0.00001    0.00168
AFIX  43
H11   2    0.226853    1.041055    0.827474    11.00000   -1.20000
AFIX   0
C25   1   -0.072094    0.991808    0.768956    11.00000    0.02088    0.03230 =
         0.02113    0.00112    0.00409    0.00002
AFIX  43
H25   2   -0.094162    0.913427    0.763700    11.00000   -1.20000
AFIX   0
C55   1    0.192187    0.671794    0.969994    11.00000    0.01762    0.02475 =
         0.01806   -0.00518   -0.00351    0.00144
C49   1    0.225407    0.437191    0.910004    11.00000    0.01697    0.02108 =
         0.02375    0.00100   -0.00110   -0.00011
C61   1    0.120498    0.548187    0.898078    11.00000    0.01913    0.02452 =
         0.01425   -0.00382    0.00055   -0.00079
C10   1    0.172504    1.027305    0.882036    11.00000    0.02317    0.02299 =
         0.01817   -0.00264   -0.00529   -0.00280
AFIX  43
H10   2    0.195488    1.016201    0.910079    11.00000   -1.20000
AFIX   0
C20   1    0.256576    1.192827    0.717727    11.00000    0.02098    0.02702 =
         0.02156    0.00549   -0.00256   -0.00327
AFIX  43
H20   2    0.236863    1.277050    0.716284    11.00000   -1.20000
AFIX   0
C50   1    0.254420    0.395451    0.867541    11.00000    0.01776    0.03264 =
         0.02836   -0.00061    0.00446    0.00004
AFIX  43
H50   2    0.252896    0.448065    0.836341    11.00000   -1.20000
AFIX   0
C23   1   -0.059667    1.236077    0.791054    11.00000    0.03078    0.02795 =
         0.02611   -0.00124    0.00399    0.01154
AFIX  43
H23   2   -0.073275    1.324862    0.801325    11.00000   -1.20000
AFIX   0
C51   1    0.285722    0.276220    0.870918    11.00000    0.01728    0.03332 =
         0.04619   -0.00697    0.00472   -0.00105
AFIX  43
H51   2    0.304905    0.246639    0.841752    11.00000   -1.20000
AFIX   0
C30   1    0.014508    0.896044    0.504992    11.00000    0.02494    0.02248 =
         0.02327   -0.01011    0.00030    0.00027
AFIX  43
H30   2   -0.008460    0.924289    0.531401    11.00000   -1.20000
AFIX   0
C14   1    0.141840    1.081327    0.697581    11.00000    0.01534    0.01129 =
         0.01856    0.00116    0.00354   -0.00007
C35   1    0.012329    0.533276    0.566869    11.00000    0.01584    0.02485 =
         0.02242    0.00467   -0.00325    0.00486
C13   1    0.175930    1.064854    0.738977    11.00000    0.01673    0.01416 =
         0.01644   -0.00181    0.00112   -0.00073
C60   1    0.162994    0.627464    1.011202    11.00000    0.02610    0.04691 =
         0.02139   -0.00377    0.00561   -0.00737
AFIX  43
H60   2    0.135629    0.563315    1.005793    11.00000   -1.20000
AFIX   0
C39   1   -0.043170    0.352812    0.601722    11.00000    0.02378    0.04451 =
         0.03689    0.01199    0.00340   -0.00462
AFIX  43
H39   2   -0.062162    0.316098    0.629922    11.00000   -1.20000
AFIX   0
C1    1    0.158651    1.093435    0.645148    11.00000    0.01920    0.01870 =
         0.02248    0.00072    0.00479    0.00220
AFIX  43
H1    2    0.194085    1.088186    0.637804    11.00000   -1.20000
AFIX   0
C64   1    0.016711    0.490745    0.886914    11.00000    0.01624    0.04991 =
         0.03299   -0.00872   -0.00213   -0.00771
AFIX  43
H64   2   -0.018625    0.470933    0.883385    11.00000   -1.20000
AFIX   0
C7    1    0.103430    1.059467    0.799311    11.00000    0.01410    0.01426 =
         0.01953   -0.00419   -0.00111   -0.00081
C3    1    0.071998    1.120025    0.615344    11.00000    0.02942    0.02206 =
         0.01435    0.00162   -0.00344    0.00104
AFIX  43
H3    2    0.048858    1.132029    0.587481    11.00000   -1.20000
AFIX   0
C5    1    0.087920    1.089563    0.707471    11.00000    0.01455    0.01463 =
         0.01689   -0.00064   -0.00178   -0.00178
C46   1    0.150614    0.747581    0.588272    11.00000    0.03331    0.02580 =
         0.04284   -0.00445   -0.00480    0.00142
AFIX  43
H46   2    0.141921    0.842017    0.579325    11.00000   -1.20000
AFIX   0
C53   1    0.260135    0.243270    0.958736    11.00000    0.04022    0.03108 =
         0.03606    0.00541   -0.01626    0.00260
AFIX  43
H53   2    0.262166    0.191304    0.990051    11.00000   -1.20000
AFIX   0
C66   1    0.087281    0.649701    0.878699    11.00000    0.02891    0.02583 =
         0.02407    0.00509   -0.00287   -0.00474
AFIX  43
H66   2    0.100073    0.739858    0.868957    11.00000   -1.20000
AFIX   0
C36   1    0.014189    0.457269    0.520444    11.00000    0.04247    0.02493 =
         0.02228   -0.00026    0.00407    0.00278
AFIX  43
H36   2    0.033941    0.491795    0.492412    11.00000   -1.20000
AFIX   0
C9    1    0.119868    1.029928    0.891324    11.00000    0.02826    0.02603 =
         0.01746   -0.00255    0.00455    0.00092
AFIX  43
H9    2    0.107500    1.020719    0.925619    11.00000   -1.20000
AFIX   0
C15   1    0.232794    1.066037    0.729303    11.00000    0.01513    0.02737 =
         0.01430    0.00075    0.00108   -0.00361
C26   1   -0.019762    0.977673    0.761906    11.00000    0.01635    0.02186 =
         0.01357    0.00002   -0.00021    0.00194
C8    1    0.086223    1.045587    0.851561    11.00000    0.01530    0.02194 =
         0.01976   -0.00310    0.00484    0.00156
AFIX  43
H8    2    0.050695    1.047321    0.858655    11.00000   -1.20000
AFIX   0
C62   1    0.101206    0.415380    0.911537    11.00000    0.02585    0.02418 =
         0.03748    0.00115   -0.00179    0.00091
AFIX  43
H62   2    0.123236    0.344032    0.924555    11.00000   -1.20000
AFIX   0
C40   1   -0.017641    0.480671    0.606598    11.00000    0.02459    0.04191 =
         0.02336   -0.00418    0.00085    0.00138
AFIX  43
H40   2   -0.020738    0.533156    0.637707    11.00000   -1.20000
AFIX   0
C19   1    0.308672    1.199684    0.708163    11.00000    0.02828    0.03512 =
         0.02053    0.00936   -0.00443   -0.01552
AFIX  43
H19   2    0.324416    1.287110    0.699613    11.00000   -1.20000
AFIX   0
C12   1    0.157335    1.053815    0.789713    11.00000    0.01377    0.01356 =
         0.01906   -0.00269   -0.00199    0.00046
C18   1    0.337194    1.076634    0.711336    11.00000    0.01442    0.04310 =
         0.03432    0.00997    0.00421   -0.00868
AFIX  43
H18   2    0.372993    1.080387    0.705943    11.00000   -1.20000
AFIX   0
C31   1    0.013819    0.963777    0.458092    11.00000    0.03091    0.02125 =
         0.03308   -0.00212   -0.01246    0.00229
AFIX  43
H31   2   -0.009653    1.038678    0.452334    11.00000   -1.20000
AFIX   0
C16   1    0.262096    0.942807    0.731563    11.00000    0.01620    0.02787 =
         0.01498    0.00100    0.00607   -0.00160
C28   1   -0.128176    0.850064    0.564005    11.00000    0.02630    0.05390 =
         0.02864   -0.00606    0.00445   -0.00160
C21   1    0.013136    1.092625    0.767964    11.00000    0.01683    0.02570 =
         0.01281   -0.00262   -0.00010    0.00431
C4    1    0.054081    1.110312    0.664535    11.00000    0.01764    0.02011 =
         0.02426    0.00047   -0.00355    0.00187
AFIX  43
H4    2    0.018452    1.117405    0.670592    11.00000   -1.20000
AFIX   0
C67   1    0.117989    0.563006    0.738532    11.00000    0.02906    0.03100 =
         0.05037   -0.00626   -0.00386    0.00379
AFIX  23
H67A  2    0.106643    0.635792    0.763490    11.00000   -1.20000
H67B  2    0.137082    0.611214    0.710658    11.00000   -1.20000
AFIX   0
C27   1   -0.041088    0.684983    0.755593    11.00000    0.02381    0.02924 =
         0.03143    0.00539    0.00360   -0.00358
AFIX 137
H27A  2   -0.068645    0.697713    0.730479    11.00000   -1.50000
H27B  2   -0.054489    0.698438    0.790554    11.00000   -1.50000
H27C  2   -0.027070    0.589285    0.752362    11.00000   -1.50000
AFIX   0
C65   1    0.035537    0.620909    0.873393    11.00000    0.02482    0.04401 =
         0.02904    0.00269   -0.00738    0.00423
AFIX  43
H65   2    0.013205    0.691540    0.860380    11.00000   -1.20000
AFIX   0
C63   1    0.049402    0.388936    0.905648    11.00000    0.03216    0.02704 =
         0.04247   -0.00412    0.00335   -0.01141
AFIX  43
H63   2    0.036258    0.298663    0.914745    11.00000   -1.20000
AFIX   0
C34   1    0.082166    0.746568    0.474437    11.00000    0.01835    0.03392 =
         0.03213    0.00057    0.00320    0.00943
AFIX  43
H34   2    0.105946    0.672306    0.479992    11.00000   -1.20000
AFIX   0
C42   1    0.127233    0.505082    0.600428    11.00000    0.02700    0.02867 =
         0.02407    0.00317    0.00147    0.00324
AFIX  43
H42   2    0.102433    0.431862    0.599661    11.00000   -1.20000
AFIX   0
C6    1    0.069557    1.079341    0.758341    11.00000    0.01121    0.01487 =
         0.02039   -0.00079    0.00017   -0.00047
C56   1    0.231391    0.766537    0.978571    11.00000    0.03032    0.03700 =
         0.02037   -0.00111    0.00796   -0.00709
AFIX  43
H56   2    0.251452    0.798463    0.950355    11.00000   -1.20000
AFIX   0
C17   1    0.314098    0.947779    0.722308    11.00000    0.02005    0.03408 =
         0.02711    0.00416    0.00134    0.00281
AFIX  43
H17   2    0.333847    0.863586    0.723456    11.00000   -1.20000
AFIX   0
C54   1    0.228635    0.360108    0.955497    11.00000    0.04232    0.02723 =
         0.02523   -0.00052    0.00020    0.00300
AFIX  43
H54   2    0.209040    0.387899    0.984617    11.00000   -1.20000
AFIX   0
C48   1    0.370812    0.786279    0.923612    11.00000    0.02042    0.03637 =
         0.05514    0.00441   -0.00937    0.00438
C47   1    0.278457    0.646904    0.733979    11.00000    0.03363    0.02501 =
         0.03605   -0.00916    0.00358    0.00575
AFIX 137
H47A  2    0.305888    0.658975    0.759277    11.00000   -1.50000
H47B  2    0.292323    0.657308    0.699065    11.00000   -1.50000
H47C  2    0.263458    0.552520    0.737789    11.00000   -1.50000
AFIX   0
C38   1   -0.040922    0.279536    0.556082    11.00000    0.02059    0.02553 =
         0.04990    0.00356   -0.00937   -0.00433
AFIX  43
H38   2   -0.058796    0.192672    0.552512    11.00000   -1.20000
AFIX   0
C22   1   -0.007615    1.221547    0.783410    11.00000    0.02136    0.02305 =
         0.02307   -0.00220    0.00123    0.00429
AFIX  43
H22   2    0.014175    1.300474    0.788770    11.00000   -1.20000
AFIX   0
C59   1    0.173554    0.676534    1.060672    11.00000    0.02729    0.06882 =
         0.02255   -0.00322    0.00759   -0.00671
AFIX  43
H59   2    0.153204    0.646358    1.088932    11.00000   -1.20000
AFIX   0
C52   1    0.288829    0.201608    0.916347    11.00000    0.02015    0.02323 =
         0.05774   -0.01054   -0.01469    0.00376
AFIX  43
H52   2    0.310603    0.121560    0.918739    11.00000   -1.20000
AFIX   0
C2    1    0.125204    1.112249    0.605603    11.00000    0.03552    0.02425 =
         0.01731    0.00002    0.00659    0.00348
AFIX  43
H2    2    0.137525    1.120237    0.571250    11.00000   -1.20000
AFIX   0
C43   1    0.176675    0.474691    0.614532    11.00000    0.02480    0.03079 =
         0.03360    0.00008    0.00047    0.00796
AFIX  43
H43   2    0.185462    0.380673    0.623957    11.00000   -1.20000
AFIX   0
C44   1    0.213540    0.578227    0.615194    11.00000    0.02144    0.04272 =
         0.02774   -0.00575   -0.00211    0.00697
AFIX  43
H44   2    0.247651    0.555880    0.624438    11.00000   -1.20000
AFIX   0
C37   1   -0.012752    0.331757    0.515358    11.00000    0.04815    0.02906 =
         0.03714   -0.00392   -0.00289    0.00280
AFIX  43
H37   2   -0.011799    0.281447    0.483634    11.00000   -1.20000
AFIX   0
C58   1    0.212962    0.767670    1.068727    11.00000    0.03473    0.05777 =
         0.02391   -0.01288    0.00446   -0.00051
AFIX  43
H58   2    0.220602    0.798386    1.102769    11.00000   -1.20000
AFIX   0
C32   1    0.047068    0.923908    0.419012    11.00000    0.03169    0.03401 =
         0.01828    0.00303   -0.00246   -0.00830
AFIX  43
H32   2    0.046495    0.971688    0.386762    11.00000   -1.20000
AFIX   0
C33   1    0.080808    0.814987    0.427222    11.00000    0.02048    0.05167 =
         0.02485   -0.00196    0.00445    0.00296
AFIX  43
H33   2    0.103278    0.786546    0.400404    11.00000   -1.20000
AFIX   0
C57   1    0.241805    0.815639    1.027986    11.00000    0.03978    0.04312 =
         0.03115   -0.00898   -0.00221   -0.01651
AFIX  43
H57   2    0.268557    0.881632    1.033585    11.00000   -1.20000
AFIX   0
HKLF    4

REM  mo_CZ5100pascal_0ma in Pna2(1)
REM R1 =  0.0309 for   10063 Fo > 4sig(Fo)  and  0.0404 for all   11444 data
REM    805 parameters refined using      1 restraints

END

WGHT      0.0193      1.1901

REM Highest difference peak  0.353,  deepest hole -0.346,  1-sigma level  0.068
Q1    1   0.0415  0.7549  0.6419  11.00000  0.05    0.35
Q2    1   0.0479  0.7431  0.5432  11.00000  0.05    0.32
Q3    1  -0.0194  0.9175  0.6443  11.00000  0.05    0.31
Q4    1   0.2109  0.7812  0.8813  11.00000  0.05    0.31
Q5    1   0.0150  0.7188  0.6774  11.00000  0.05    0.30
Q6    1   0.0136  0.9760  0.6507  11.00000  0.05    0.30
Q7    1   0.3809  0.8210  0.8202  11.00000  0.05    0.29
Q8    1   0.1498  0.5603  0.9089  11.00000  0.05    0.28
Q9    1   0.1807  0.8607  0.7394  11.00000  0.05    0.28
Q10   1   0.2704  1.0070  0.8712  11.00000  0.05    0.28
Q11   1   0.2222  0.6526  0.8695  11.00000  0.05    0.27
Q12   1  -0.0162  0.7478  0.7486  11.00000  0.05    0.26
Q13   1   0.2253  0.4486  0.7203  11.00000  0.05    0.26
Q14   1   0.1481  1.0795  0.6713  11.00000  0.05    0.26
Q15   1   0.0503  1.0730  0.5079  11.00000  0.05    0.26
Q16   1   0.1645  1.0347  0.7588  11.00000  0.05    0.26
Q17   1   0.1871  0.6343  0.9318  11.00000  0.05    0.26
Q18   1  -0.1917  0.9767  0.6385  11.00000  0.05    0.25
Q19   1   0.2152  0.4321  0.8417  11.00000  0.05    0.25
Q20   1   0.2012  1.0455  0.5823  11.00000  0.05    0.25
;
_shelx_res_checksum   14217

_shelx_hkl_file
;
   0  -1   0   -0.14    0.08
   0   1   0   -0.20    0.09
   0   2   0  109.03    2.98
   0   3   0    0.14    0.22
   0   4   0   63.33    1.99
   0   5   0   -0.16    0.28
   0   6   0   15.01    0.88
   0   7   0    0.53    0.38
   0  -7   0    0.34    0.41
   0  -8   0    1.00    0.50
   0   8   0   -0.22    0.39
   0   9   0    0.14    0.46
   0  -9   0    0.01    0.49
   0   0   1   -0.16    0.02
   0   0   1   -0.17    0.01
   0   0  -1   -0.18    0.01
   0   0  -1   -0.18    0.02
   0   0   1   -0.18    0.01
   0   0  -1   -0.14    0.02
   0   1  -1  362.91    9.57
   0  -1   1  380.35    9.63
   0  -1   1  368.86    9.57
   0   1  -1  369.85    9.62
   0  -1  -1  365.47    9.55
   0   1   1  364.12    9.55
   0   2  -1   -0.05    0.22
   0  -2  -1    0.06    0.14
   0   2   1   -0.23    0.16
   0   3   1  331.58    8.84
   0   3  -1  338.08    8.93
   0   4  -1   -0.08    0.27
   0   4   1   -0.51    0.21
   0   5   1   34.13    1.27
   0  -5   1   36.74    1.35
   0   5  -1   32.22    1.33
   0   6  -1   -0.33    0.34
   0   6   1   -0.05    0.30
   0  -6   1    0.50    0.34
   0   7  -1   29.26    1.39
   0   7   1   29.89    1.32
   0  -7   1   30.90    1.40
   0  -8  -1    0.28    0.45
   0   8   1   -0.80    0.37
   0  -8   1    0.13    0.45
   0   8  -1    0.25    0.44
   0  -9   1   10.55    1.01
   0  -9  -1   13.11    1.17
   0   9  -1   10.01    1.03
   0  10  -1   -0.71    0.54
   0   0  -2  117.81    3.07
   0   0   2  118.84    3.08
   0   0  -2  114.01    3.12
   0   0  -2  111.37    3.08
   0   0  -2  116.73    3.07
   0   0   2  114.91    3.11
   0   1  -2   -0.29    0.10
   0   1  -2   -0.06    0.08
   0   1  -2   -0.41    0.15
   0   1  -2   -0.13    0.07
   0  -2  -2   72.25    1.95
   0   2   2   70.25    1.96
   0   2  -2   72.26    2.13
   0  -2   2   74.90    2.04
   0   3   2   -0.26    0.16
   0   3  -2   -0.05    0.26
   0  -3   2   -0.19    0.20
   0   4   2   52.55    1.64
   0   4  -2   53.98    1.81
   0  -4   2   54.26    1.73
   0  -5   2   -0.55    0.25
   0   5  -2   -0.10    0.31
   0   5   2    0.25    0.26
   0   6  -2   93.55    2.97
   0   6   2   90.19    2.76
   0  -6   2   88.93    2.85
   0  -7   2    0.17    0.37
   0   7   2    0.35    0.35
   0   7  -2    0.16    0.41
   0  -8   2   36.12    1.58
   0   8  -2   34.46    1.65
   0   9  -2    0.42    0.52
   0  -9   2   -0.57    0.39
   0  -9  -2    0.40    0.48
   0  10  -2   12.76    1.24
   0 -10  -2   10.75    1.18
   0   0   3   -0.28    0.13
   0   0   3   -0.33    0.12
   0   0  -3   -0.33    0.15
   0   0  -3   -0.29    0.10
   0   0   3   -0.35    0.09
   0   0  -3   -0.42    0.11
   0   0  -3   -0.21    0.13
   0  -1   3  127.04    3.40
   0   1  -3  122.85    3.45
   0   1  -3  129.12    3.43
   0   1  -3  125.84    3.51
   0  -1  -3  131.79    3.35
   0   1  -3  127.48    3.37
   0   1   3  130.69    3.35
   0   1   3  126.55    3.51
   0   2  -3   -0.12    0.26
   0  -2   3   -0.03    0.17
   0   2  -3    0.05    0.12
   0   2  -3    0.25    0.25
   0   2  -3   -0.08    0.11
   0   3  -3   67.38    1.79
   0  -3   3   64.39    1.94
   0  -3  -3   66.87    1.81
   0   3  -3   65.66    1.79
   0   3  -3   64.99    2.09
   0   4   3   -0.06    0.19
   0  -4   3   -0.40    0.21
   0   4  -3    0.29    0.33
   0   5  -3   57.25    2.05
   0   5   3   57.98    1.80
   0  -5   3   58.68    1.90
   0   6  -3   -0.35    0.33
   0   6   3   -0.11    0.26
   0  -6   3   -0.08    0.30
   0   7  -3   74.91    2.70
   0  -7   3   76.76    2.52
   0  -8   3    0.17    0.41
   0   8  -3    0.07    0.51
   0  -9   3   15.40    1.09
   0   9  -3   19.58    1.30
   0  10  -3    0.12    0.22
   0 -10  -3   -0.78    0.52
   0  10  -3   -0.03    0.53
   0  11  -3    3.83    0.38
   0  11  -3    2.98    0.43
   0   0   4  224.17    6.07
   0   0  -4  232.99    6.17
   0   0   4  226.88    6.14
   0   0  -4  228.65    6.07
   0   1  -4   -0.33    0.27
   0   1  -4   -0.34    0.16
   0   1   4   -0.29    0.24
   0  -1  -4   -0.16    0.14
   0   1  -4   -0.25    0.17
   0   1  -4    0.27    0.22
   0  -1   4   -0.21    0.21
   0   1   4   -0.18    0.14
   0   2  -4   75.18    2.12
   0   2  -4   78.94    2.31
   0   2  -4   73.58    2.15
   0   2   4   73.67    2.23
   0  -3   4    0.16    0.19
   0  -3  -4    0.01    0.09
   0   3  -4   -0.45    0.27
   0   3  -4   -0.10    0.14
   0   3  -4   -0.07    0.14
   0   4  -4  121.97    3.21
   0   4  -4  116.89    3.22
   0   4  -4  116.42    3.57
   0  -4   4  119.07    3.36
   0   5  -4   -0.02    0.32
   0   5  -4    0.23    0.13
   0  -5   4   -0.27    0.22
   0   5  -4    0.07    0.13
   0  -6   4   19.27    0.95
   0   6  -4   20.51    0.70
   0   6  -4   22.71    1.19
   0   6  -4   20.54    0.70
   0   7  -4    0.15    0.16
   0  -7   4   -0.37    0.30
   0   7  -4    1.20    0.51
   0   7  -4   -0.05    0.15
   0   8  -4   40.80    1.91
   0   8  -4   42.80    1.32
   0  -8   4   42.27    1.67
   0   8  -4   41.78    1.33
   0   9  -4   -0.23    0.23
   0   9  -4   -0.49    0.49
   0   9  -4    0.16    0.21
   0  10  -4    7.66    0.53
   0 -10  -4    8.14    1.08
   0  10  -4    9.74    1.17
   0  10  -4    8.61    0.63
   0  11  -4    0.29    0.34
   0  11  -4    0.14    0.25
   0   0   5   -0.09    0.20
   0   0  -5    0.01    0.27
   0   0  -5    0.22    0.26
   0   0  -5   -0.24    0.21
   0   0   5    0.36    0.28
   0   0  -5   -0.07    0.19
   0  -1  -5  176.52    4.72
   0  -1   5  178.78    4.86
   0   1   5  168.55    4.92
   0   1  -5  183.78    4.90
   0   1  -5  183.33    4.82
   0   1  -5  177.00    4.78
   0   1  -5  174.09    4.89
   0   2  -5    0.02    0.19
   0   2   5    0.13    0.27
   0   2  -5    0.06    0.29
   0   2  -5    0.01    0.16
   0  -2  -5   -0.08    0.09
   0   3  -5   11.67    0.52
   0   3  -5    9.88    0.54
   0   3  -5   12.04    0.77
   0   3   5   10.26    0.64
   0   4  -5   -0.03    0.35
   0  -4   5    0.50    0.23
   0  -4  -5    0.10    0.10
   0   4  -5    0.23    0.17
   0   4  -5    0.13    0.17
   0   5  -5    7.11    0.73
   0  -5   5    7.41    0.53
   0   5  -5    7.63    0.43
   0   5  -5    7.14    0.45
   0   6  -5   -0.38    0.37
   0   6  -5    0.00    0.17
   0  -6   5   -0.42    0.24
   0   6  -5    0.01    0.16
   0   7  -5    8.98    0.51
   0   7  -5    8.55    0.53
   0   7  -5    9.11    0.97
   0  -7   5    8.52    0.66
   0   8  -5   -0.12    0.25
   0  -8   5   -0.39    0.32
   0   8  -5   -0.24    0.51
   0   8  -5   -0.09    0.20
   0   9  -5    9.74    0.60
   0   9  -5   10.99    1.22
   0   9  -5   10.70    0.70
   0  10  -5   -0.07    0.25
   0  10  -5   -0.14    0.29
   0  10  -5   -0.14    0.57
   0  10   5   -0.24    0.31
   0  11  -5   24.76    1.23
   0  11  -5   25.08    1.76
   0  11  -5   27.31    1.10
   0   0  -6  222.63    6.04
   0   0  -6  228.14    6.07
   0   0   6  221.29    6.15
   0   0  -6  227.66    6.06
   0   0  -6  217.93    6.18
   0   0   6  227.79    6.06
   0  -1   6   -0.36    0.21
   0   1  -6    0.23    0.29
   0   1   6   -0.67    0.26
   0   1  -6   -0.25    0.19
   0   1  -6   -0.11    0.26
   0  -1  -6   -0.44    0.18
   0   1  -6   -0.19    0.22
   0   2  -6   67.42    1.98
   0  -2  -6   64.28    1.80
   0   2  -6   65.80    2.05
   0   2  -6   65.14    2.13
   0   2   6   65.18    2.13
   0   3  -6   -0.11    0.17
   0   3   6   -0.15    0.29
   0   3  -6    0.60    0.24
   0   3  -6    0.00    0.35
   0   4  -6   17.59    0.79
   0   4   6   18.81    0.91
   0   4  -6   18.89    0.76
   0   4  -6   17.83    1.04
   0   5  -6    0.04    0.18
   0   5  -6   -0.07    0.18
   0   5  -6    0.04    0.38
   0  -6   6    3.32    0.42
   0   6  -6    3.79    0.36
   0   6  -6    3.27    0.38
   0   6  -6    3.02    0.62
   0  -7   6    0.23    0.29
   0   7  -6   -0.21    0.45
   0   7  -6   -0.06    0.21
   0   7  -6   -0.04    0.25
   0  -8   6   25.22    1.17
   0   8   6   23.51    1.11
   0   8  -6   27.71    1.05
   0   8  -6   26.64    1.60
   0   8  -6   28.81    1.14
   0   9   6   -0.29    0.33
   0   9  -6    0.59    0.64
   0   9  -6    0.27    0.26
   0   9  -6   -0.24    0.30
   0  10  -6   18.99    0.94
   0  10  -6   20.83    1.10
   0  10   6   19.57    1.02
   0  10  -6   19.52    1.52
   0  11  -6    0.40    0.32
   0  11  -6    0.08    0.41
   0  11   6    0.55    0.36
   0  11  -6   -0.63    0.64
   0   0  -7    0.68    0.36
   0   0   7    0.44    0.28
   0   0   7    0.37    0.22
   0   0  -7    1.19    0.31
   0   0  -7    0.65    0.29
   0   1   7   48.90    1.57
   0   1  -7   48.81    1.53
   0   1  -7   47.44    1.62
   0  -1   7   48.29    1.62
   0   1   7   46.78    1.70
   0  -1  -7   46.38    1.47
   0   1  -7   45.89    1.67
   0   2  -7   -0.12    0.17
   0  -2  -7   -0.09    0.15
   0   2  -7    0.40    0.35
   0   2  -7    0.03    0.20
   0   2  -7   -0.06    0.24
   0   2   7    0.26    0.32
   0   3  -7   25.04    0.97
   0   3  -7   23.73    1.03
   0   3   7   22.97    1.12
   0   3  -7   25.24    1.16
   0   4  -7    0.50    0.23
   0   4  -7    0.16    0.25
   0   4  -7   -0.04    0.37
   0   4   7    0.21    0.35
   0   5  -7   37.68    1.40
   0   5  -7   39.59    1.35
   0   5   7   38.23    1.50
   0   5  -7   38.40    1.69
   0   6  -7    0.04    0.21
   0   6  -7   -0.35    0.24
   0   6   7    0.15    0.32
   0   6  -7    0.38    0.46
   0   7  -7   25.14    1.50
   0   7   7   22.89    1.15
   0   7  -7   24.01    1.08
   0   7  -7   24.86    1.03
   0   8  -7   -0.06    0.25
   0   8   7   -0.24    0.35
   0   8  -7   -0.14    0.31
   0   8  -7   -1.17    0.52
   0   9  -7   14.76    0.82
   0   9   7   13.83    0.95
   0   9  -7   14.72    0.96
   0   9  -7   16.04    1.52
   0  10  -7    0.16    0.38
   0  10  -7    0.23    0.31
   0  10   7   -0.23    0.37
   0  10  -7    0.65    0.65
   0  11  -7    4.31    1.02
   0  11  -7    3.31    0.50
   0  11   7    3.73    0.54
   0  11  -7    2.93    0.62
   0   0   8  321.73    8.84
   0   0  -8  312.15    8.69
   0   0   8  328.30    8.72
   0   0  -8  321.85    8.69
   0   0  -8  334.25    8.92
   0   1   8   -0.05    0.31
   0   1   8   -0.20    0.21
   0   1  -8    0.02    0.25
   0   1  -8    0.00    0.32
   0  -1  -8   -0.06    0.22
   0   1  -8    0.02    0.25
   0   1  -8   -0.05    0.30
   0  -1   8   -0.38    0.21
   0   2  -8  176.05    4.73
   0   2  -8  168.06    4.85
   0  -2  -8  163.81    4.52
   0   2  -8  167.44    4.58
   0   2   8  169.54    4.90
   0   2  -8  163.98    4.85
   0   3  -8    0.01    0.23
   0   3   8    0.05    0.32
   0  -3  -8   -0.06    0.11
   0   3  -8   -0.40    0.26
   0   3  -8   -0.19    0.35
   0   4  -8  127.48    3.56
   0   4   8  123.92    3.76
   0   4  -8  117.51    3.63
   0   4  -8  119.06    3.85
   0   5  -8    0.11    0.43
   0   5   8   -0.01    0.33
   0   5  -8   -0.12    0.22
   0   5  -8   -0.03    0.24
   0   6  -8   20.77    1.31
   0   6  -8   20.75    0.95
   0   6   8   18.75    1.10
   0   6  -8   21.46    1.03
   0   7  -8    0.17    0.32
   0   7   8    0.05    0.37
   0   7  -8    0.11    0.25
   0   7  -8   -1.11    0.45
   0   8  -8   24.23    1.09
   0   8  -8   23.65    1.21
   0   8  -8   22.84    1.59
   0   8   8   23.49    1.26
   0   9   8   -0.92    0.35
   0   9  -8   -0.11    0.62
   0   9  -8    0.50    0.41
   0   9  -8   -0.10    0.28
   0  10  -8    4.62    0.59
   0  10   8    4.12    0.64
   0  10  -8    6.15    0.77
   0  10  -8    4.04    0.94
   0  11  -8    0.07    0.44
   0  11  -8   -0.79    0.66
   0  11   8    0.43    0.40
   0  11  -8   -0.28    0.33
   0   0  -9    0.21    0.29
   0   0  -9   -0.02    0.34
   0   0   9    0.46    0.26
   0   0  -9    0.02    0.27
   0   0   9    0.00    0.29
   0   1   9  315.85    8.51
   0   1  -9  308.46    8.68
   0   1   9  318.47    8.69
   0  -1   9  311.27    8.58
   0   1  -9  309.93    8.57
   0   1  -9  307.40    8.45
   0  -1  -9  319.17    8.40
   0   1  -9  317.99    8.52
   0  -2  -9    0.13    0.20
   0   2  -9    0.10    0.24
   0   2  -9    0.26    0.37
   0   2  -9   -0.28    0.21
   0   2  -9   -0.01    0.33
   0   2   9   -0.23    0.33
   0   3   9   35.13    1.54
   0   3  -9   37.39    1.49
   0  -3  -9   33.69    1.06
   0   3  -9   39.12    1.57
   0   3  -9   35.27    1.35
   0   4   9   -0.46    0.30
   0   4  -9   -0.29    0.22
   0   4  -9   -0.47    0.36
   0   4  -9    0.01    0.29
   0   5  -9   77.71    2.64
   0   5  -9   79.40    2.89
   0   5  -9   81.82    2.55
   0   5   9   82.95    2.77
   0   6  -9   -0.38    0.29
   0   6  -9   -0.09    0.24
   0   6  -9    0.39    0.52
   0   6   9   -0.40    0.37
   0   7  -9   40.12    2.06
   0   7  -9   45.05    1.64
   0   7   9   43.35    1.83
   0   7  -9   42.50    1.74
   0   8  -9   -0.17    0.28
   0   8  -9   -0.52    0.36
   0   8   9    0.30    0.42
   0   8  -9   -0.58    0.53
   0   9   9    0.43    0.45
   0   9  -9    1.34    0.50
   0   9  -9    1.63    0.43
   0   9  -9    1.28    0.74
   0  10  -9    0.33    0.46
   0  10  -9   -0.10    0.36
   0  10   9   -0.06    0.43
   0  10  -9    0.54    0.70
   0  11  -9    5.88    1.19
   0  11  -9    6.50    0.90
   0  11  -9    5.03    0.68
   0  11   9    4.78    0.70
   0  11   9    4.03    0.55
   0   0  10  317.71    8.49
   0   0  10  319.63    8.65
   0   0 -10  298.86    8.44
   0   0 -10  308.84    8.47
   0   1  10   -0.28    0.23
   0  -1  10   -0.07    0.29
   0   1 -10    0.01    0.29
   0   1  10   -0.71    0.27
   0   1 -10    0.45    0.41
   0   1 -10   -0.02    0.36
   0  -1 -10    0.50    0.29
   0   1 -10   -0.64    0.23
   0   2 -10  238.59    6.98
   0   2 -10  244.66    6.73
   0   2  10  257.45    6.88
   0   2 -10  247.67    7.05
   0   2  10  252.37    7.08
   0  -2 -10  243.21    6.64
   0   2 -10  246.30    6.85
   0   3 -10   -0.34    0.30
   0   3 -10    0.09    0.28
   0  -3 -10    0.12    0.17
   0   3  10    0.49    0.40
   0   3 -10    0.52    0.48
   0   4 -10   23.54    1.07
   0   4 -10   22.75    1.17
   0   4  10   22.73    1.25
   0   4 -10   20.40    1.25
   0   5  10    0.31    0.38
   0   5 -10   -0.33    0.46
   0   5 -10    0.12    0.31
   0   5 -10    0.13    0.27
   0   6  10   20.88    1.26
   0   6 -10   16.88    1.31
   0   6 -10   20.61    1.04
   0   6 -10   21.46    1.18
   0   7 -10   -0.02    0.59
   0   7 -10    0.15    0.38
   0   7  10   -0.09    0.42
   0   7 -10    0.17    0.31
   0   8 -10    1.42    0.41
   0   8 -10    1.74    0.53
   0   8  10    2.34    0.59
   0   8 -10    1.66    0.79
   0   9  10   -0.29    0.44
   0   9 -10    0.08    0.67
   0   9 -10   -0.08    0.33
   0   9 -10    0.07    0.43
   0  10  10   13.20    1.10
   0  10 -10   13.21    1.56
   0  10 -10   13.08    0.94
   0  10 -10    9.73    1.05
   0  11  10   -0.15    0.42
   0  11 -10    0.71    0.80
   0  11  10    0.46    0.34
   0  11 -10   -0.26    0.37
   0  11 -10    0.66    0.61
   0   0  11    1.54    0.35
   0   1 -11  488.22   13.41
   0   1  11  492.78   13.55
   0   1  11  513.26   13.38
   0  -1 -11  485.63   13.24
   0   1 -11  507.23   13.40
   0   1 -11  496.44   13.31
   0   1 -11  497.33   13.61
   0  -1  11  494.83   13.45
   0  -1 -11  508.90   13.34
   0  -2 -11   -0.27    0.23
   0   2 -11   -0.21    0.27
   0   2  11    0.06    0.29
   0   2 -11   -0.19    0.35
   0   2  11    0.34    0.40
   0   2 -11    0.13    0.28
   0   2 -11   -0.03    0.44
   0   3 -11  128.90    3.92
   0  -3 -11  131.60    3.61
   0   3 -11  129.18    4.12
   0   3  11  127.91    4.14
   0   3 -11  135.74    4.14
   0   3 -11  133.42    3.57
   0   4 -11    0.11    0.48
   0   4  11   -0.16    0.37
   0   4 -11   -0.03    0.32
   0   4 -11    0.09    0.28
   0   5 -11   12.02    0.96
   0   5 -11   14.99    0.89
   0   5  11   15.07    1.09
   0   5 -11   13.58    1.21
   0   6 -11   -0.02    0.37
   0   6 -11    0.30    0.30
   0   6 -11   -0.36    0.51
   0   6  11   -0.07    0.44
   0   7 -11    5.19    0.94
   0   7 -11    6.11    0.81
   0   7  11    5.85    0.80
   0   7 -11    5.34    0.64
   0   8  11    0.09    0.47
   0   8 -11   -0.50    0.41
   0   8 -11    0.38    0.35
   0   8 -11    0.19    0.65
   0   9 -11    8.90    1.30
   0   9  11    6.45    0.88
   0   9 -11    7.74    0.93
   0   9 -11    7.29    0.79
   0  10 -11   -0.20    0.50
   0  10 -11   -0.14    0.36
   0  10  11   -0.04    0.47
   0  10 -11   -0.23    0.69
   0  11 -11    3.85    0.88
   0  11 -11    3.15    0.70
   0  11  11    3.12    0.55
   0  11  11    4.48    0.75
   0  11 -11    5.12    1.17
   0   0  12   24.09    1.13
   0   0 -12   26.75    1.19
   0   0  12   23.10    1.26
   0   0 -12   27.04    1.20
   0   1 -12   -0.39    0.25
   0  -1 -12    0.32    0.32
   0  -1  12   -0.01    0.29
   0   1  12   -0.20    0.26
   0   1  12   -0.41    0.30
   0   1 -12    0.14    0.32
   0   1 -12    0.24    0.43
   0  -1 -12    0.16    0.34
   0   1 -12   -0.10    0.40
   0   2 -12  191.01    5.40
   0   2  12  191.49    5.39
   0   2  12  179.59    5.58
   0  -2 -12  181.35    5.15
   0   2 -12  186.58    5.26
   0   2 -12  184.41    5.51
   0   2 -12  187.09    5.63
   0   3 -12    0.07    0.43
   0   3 -12   -0.20    0.35
   0   3  12   -0.27    0.23
   0   3 -12   -0.54    0.25
   0   3  12    0.23    0.37
   0  -3 -12   -0.06    0.20
   0   3 -12   -0.21    0.20
   0   4 -12   37.72    1.53
   0  -4 -12   35.42    1.09
   0   4 -12   39.78    1.83
   0   4 -12   38.27    1.72
   0   4  12   34.45    1.71
   0   5 -12   -0.08    0.30
   0   5 -12    0.06    0.55
   0   5  12   -0.38    0.39
   0   5 -12   -0.43    0.36
   0   6 -12   26.46    1.31
   0   6 -12   27.71    1.68
   0   6 -12   26.98    1.49
   0   6  12   25.92    1.52
   0   7  12   -0.28    0.45
   0   7 -12   -0.01    0.35
   0   7 -12    0.80    0.50
   0   7 -12   -0.38    0.62
   0   8 -12   18.34    1.69
   0   8 -12   17.93    1.12
   0   8 -12   16.07    1.26
   0   8  12   16.02    1.29
   0   9  12    0.22    0.54
   0   9 -12    0.10    0.53
   0   9 -12   -0.37    0.63
   0   9 -12    0.11    0.40
   0  10  12    0.76    0.57
   0  10 -12    0.04    0.72
   0  10 -12    1.25    0.46
   0  10 -12    1.68    0.66
   0  10  12    0.42    0.40
   0   0  13    0.68    0.33
   0   0  13    0.68    0.37
   0  -1 -13   43.27    1.66
   0   1  13   42.03    1.81
   0   1 -13   40.79    1.89
   0   1  13   40.97    1.63
   0   1 -13   41.10    1.62
   0   1 -13   40.45    1.68
   0  -1  13   39.85    1.71
   0  -1 -13   40.28    1.55
   0  -2 -13    0.10    0.28
   0   2 -13   -0.12    0.41
   0   2 -13   -0.48    0.28
   0   2 -13    0.16    0.30
   0   2  13   -0.27    0.23
   0   2 -13    0.01    0.40
   0   2  13   -0.34    0.36
   0   3 -13   97.74    3.23
   0   3 -13  100.05    3.46
   0   3 -13  103.87    3.47
   0   3  13  100.47    3.23
   0   3 -13  100.43    2.95
   0  -3 -13   98.77    2.90
   0   3  13  103.93    3.49
   0   4 -13    0.29    0.32
   0   4 -13    0.68    0.44
   0   4  13   -0.08    0.40
   0   4 -13    0.25    0.56
   0  -4 -13    0.20    0.17
   0   5 -13  136.32    4.58
   0   5 -13  147.27    4.77
   0   5  13  145.44    4.67
   0   5 -13  143.92    4.39
   0   6  13    0.22    0.49
   0   6 -13    0.37    0.38
   0   6 -13    0.75    0.50
   0   6 -13    0.53    0.61
   0   7  13   52.02    2.31
   0   7 -13   50.82    2.06
   0   7 -13   52.96    2.30
   0   7 -13   48.37    2.48
   0   8 -13   -0.07    0.36
   0   8  13   -0.31    0.52
   0   8 -13   -0.04    0.50
   0   8 -13    0.80    0.74
   0   9  13   19.28    1.44
   0   9 -13   19.47    1.29
   0   9 -13   21.02    1.54
   0   9  13   20.32    1.20
   0   9 -13   20.31    1.91
   0  10  13    0.89    0.57
   0  10 -13   -0.68    0.40
   0  10  13   -0.24    0.32
   0  10 -13   -0.92    0.54
   0  10 -13   -1.48    0.65
   0   0  14  106.97    3.60
   0   0 -14  108.42    3.43
   0   0 -14  111.30    3.45
   0   1 -14   -0.74    0.39
   0  -1  14   -0.06    0.30
   0   1  14    0.07    0.34
   0  -1 -14    0.09    0.33
   0   1  14   -0.49    0.23
   0   1 -14    0.03    0.43
   0  -1 -14   -0.02    0.34
   0   1 -14   -0.16    0.34
   0   2 -14   16.98    1.17
   0   2 -14   18.53    1.00
   0   2 -14   19.14    1.31
   0   2  14   20.81    1.09
   0   2  14   20.21    1.27
   0  -2 -14   17.14    0.90
   0  -3 -14    0.20    0.25
   0   3 -14    0.14    0.44
   0   3 -14    0.33    0.54
   0   3 -14   -0.17    0.24
   0   3  14   -0.44    0.26
   0   3  14   -0.13    0.40
   0   3 -14   -0.24    0.31
   0  -4 -14   44.43    1.47
   0   4  14   48.63    1.91
   0   4 -14   48.91    2.16
   0   4 -14   48.94    2.15
   0   4 -14   50.38    1.95
   0   4  14   49.58    2.17
   0   5 -14   -0.18    0.45
   0   5  14   -0.12    0.47
   0   5 -14    0.11    0.56
   0   5  14    0.47    0.34
   0   5 -14    0.29    0.33
   0   6 -14   91.36    3.61
   0   6 -14   95.37    3.50
   0   6  14   98.26    3.53
   0   6 -14   95.41    3.23
   0   7 -14   -0.35    0.49
   0   7 -14    1.08    0.73
   0   7  14    0.62    0.53
   0   7 -14    0.35    0.41
   0   8  14    9.52    1.12
   0   8 -14   11.42    1.04
   0   8  14   10.62    0.96
   0   8 -14   13.09    1.29
   0   8 -14   10.06    1.40
   0   9  14   -0.82    0.34
   0   9 -14    0.33    0.78
   0   9  14   -0.11    0.54
   0   9 -14   -0.32    0.41
   0   9 -14    0.53    0.63
   0  10 -14    1.03    0.90
   0  10 -14    0.80    0.55
   0  10  14    0.94    0.47
   0  10  14    0.52    0.62
   0  10 -14    0.69    0.66
   0   0  15    0.56    0.40
   0   0 -15    1.05    0.43
   0   0 -15    0.86    0.45
   0   1 -15   28.90    1.44
   0   1 -15   29.60    1.36
   0   1  15   25.67    1.46
   0  -1 -15   26.66    1.34
   0  -1 -15   27.61    1.26
   0   1 -15   26.99    1.60
   0   1  15   28.28    1.34
   0   2 -15    0.15    0.30
   0   2  15    0.24    0.31
   0  -2 -15    0.41    0.38
   0   2 -15   -0.27    0.47
   0  -2 -15    0.05    0.28
   0   2 -15    0.05    0.44
   0   2  15   -0.09    0.35
   0   2 -15    0.11    0.33
   0   3 -15   35.01    1.61
   0   3  15   36.88    1.82
   0   3 -15   34.94    1.37
   0   3  15   36.41    1.59
   0  -3 -15   33.58    1.29
   0   3 -15   34.78    1.85
   0   3 -15   37.05    1.78
   0   4 -15    0.12    0.50
   0   4  15    0.20    0.46
   0   4 -15    0.21    0.34
   0   4  15   -0.20    0.28
   0  -4 -15    0.08    0.21
   0   4 -15    0.16    0.44
   0   5 -15    5.88    0.78
   0   5 -15    7.79    1.01
   0   5  15    6.38    0.72
   0   5 -15    7.88    1.13
   0   5  15    6.18    0.94
   0   6 -15   -0.55    0.34
   0   6  15    0.49    0.34
   0   6 -15    0.91    0.70
   0   6  15    0.44    0.55
   0   6 -15    0.57    0.51
   0   7 -15    7.43    1.04
   0   7 -15   10.52    1.38
   0   7  15    7.98    1.04
   0   7 -15    6.26    0.82
   0   7  15    9.66    0.95
   0   8 -15    0.31    0.75
   0   8  15   -0.61    0.37
   0   8 -15    0.02    0.39
   0   8  15    0.06    0.55
   0   8 -15   -0.23    0.55
   0   9  15    5.81    0.93
   0   9  15    7.69    0.86
   0   9 -15    7.05    0.93
   0   9 -15    7.29    1.31
   0   9 -15    8.13    1.18
   0  10  15    0.00    0.38
   0  10 -15   -0.73    0.44
   0  10  15   -0.74    0.52
   0  10 -15   -0.46    0.85
   0  10 -15    0.38    0.67
   0   0 -16  147.14    4.48
   0   0 -16  144.12    4.47
   0  -1  16    0.50    0.35
   0   1 -16    0.36    0.44
   0   1  16    0.08    0.29
   0   1 -16    0.15    0.50
   0   1  16   -0.09    0.34
   0  -1 -16   -0.34    0.32
   0  -1 -16    0.42    0.42
   0   1 -16   -0.15    0.36
   0  -2 -16    6.64    0.75
   0   2 -16    7.34    0.76
   0  -2 -16    6.94    0.68
   0   2  16    7.20    0.76
   0   2 -16    5.01    0.79
   0   2  16    6.36    0.82
   0   2 -16    5.03    0.81
   0   3  16   -0.24    0.30
   0   3 -16   -0.48    0.28
   0   3 -16   -0.22    0.47
   0   3 -16   -0.54    0.45
   0   3 -16    0.30    0.29
   0   3  16    0.19    0.41
   0  -3 -16   -0.38    0.26
   0   4 -16   19.08    1.22
   0   4 -16   19.81    1.44
   0   4  16   20.19    1.42
   0   4 -16   18.10    1.41
   0   4  16   19.24    1.16
   0  -4 -16   18.45    0.82
   0   5 -16   -0.69    0.30
   0   5 -16   -0.03    0.49
   0   5  16    0.47    0.56
   0   5  16   -0.16    0.33
   0   5 -16    0.92    0.64
   0   6 -16   12.32    1.38
   0   6  16   12.83    1.03
   0   6 -16   16.03    1.48
   0   6 -16   12.19    1.10
   0   6  16   12.24    1.26
   0   7  16   -0.19    0.36
   0   7  16    0.18    0.58
   0   7 -16   -0.62    0.67
   0   7 -16   -0.15    0.39
   0   7 -16   -0.34    0.52
   0   8 -16    3.98    1.08
   0   8  16    3.94    0.83
   0   8 -16    6.21    1.05
   0   8  16    4.61    0.72
   0   8 -16    4.03    0.74
   0   9 -16    0.01    0.45
   0   9  16   -0.55    0.35
   0   9  16   -0.03    0.53
   0   9 -16    0.88    0.74
   0   9 -16    0.24    0.83
   0  10  16    5.75    1.00
   0  10  16    6.69    0.87
   0  10 -16    5.60    1.13
   0  10 -16    6.63    1.35
   0  10 -16    6.79    0.95
   0   0  17    0.93    0.42
   0   1  17    4.38    0.80
   0  -1 -17    4.87    0.70
   0  -1  17    4.46    0.70
   0  -1 -17    4.78    0.65
   0   1 -17    5.31    0.80
   0   1 -17    5.24    0.69
   0   1 -17    3.54    0.91
   0   2 -17    0.42    0.56
   0   2  17   -0.27    0.28
   0  -2 -17   -0.21    0.32
   0   2  17   -0.26    0.40
   0  -2 -17    0.35    0.42
   0   2 -17   -0.55    0.47
   0   2 -17   -0.24    0.34
   0   3 -17   28.84    1.26
   0   3  17   25.92    1.39
   0  -3 -17   24.90    1.15
   0   3 -17   25.33    1.68
   0   3 -17   25.92    1.63
   0   3  17   27.39    1.66
   0   4  17    0.11    0.38
   0  -4 -17   -0.25    0.24
   0   4 -17   -0.25    0.56
   0   4 -17   -0.03    0.35
   0   4  17   -0.21    0.45
   0   4 -17   -0.47    0.53
   0   5  17   40.20    1.79
   0   5  17   40.48    2.08
   0   5 -17   34.19    2.07
   0   5 -17   35.42    1.81
   0   5 -17   37.67    2.08
   0   6 -17   -0.43    0.41
   0   6  17    0.11    0.40
   0   6  17   -0.32    0.49
   0   6 -17    0.52    0.71
   0   6 -17   -0.25    0.58
   0   7  17   21.78    1.34
   0   7 -17   20.57    1.89
   0   7 -17   20.89    1.43
   0   7 -17   24.36    1.77
   0   7  17   19.33    1.57
   0   8  17    0.49    0.59
   0   8 -17    0.24    0.67
   0   8  17   -0.29    0.40
   0   8 -17    1.05    0.88
   0   8 -17   -0.05    0.51
   0   9  17    1.91    0.75
   0   9 -17    0.89    0.61
   0   9 -17    1.23    0.97
   0   9  17    2.12    0.60
   0   9 -17    3.86    1.03
   0  10 -17    1.41    0.98
   0  10  17   -0.82    0.55
   0  10 -17    2.46    0.90
   0   0 -18   25.35    1.40
   0   0 -18   25.52    1.39
   0   0  18   22.65    1.43
   0   1  18    0.84    0.45
   0  -1 -18    0.10    0.41
   0   1  18    0.28    0.36
   0  -1  18    0.85    0.44
   0  -1 -18   -0.78    0.37
   0   1 -18    0.06    0.39
   0   1 -18    0.48    0.53
   0   2  18   12.27    1.19
   0   2 -18    9.30    1.06
   0   2  18   13.10    0.99
   0   2 -18    9.42    0.91
   0  -2 -18   10.91    0.91
   0  -2 -18    8.82    0.93
   0   2 -18   10.32    1.25
   0   3  18    0.18    0.47
   0   3  18    0.06    0.38
   0  -3 -18   -0.27    0.40
   0   3 -18   -0.74    0.30
   0  -3 -18   -0.37    0.29
   0   3 -18   -0.11    0.61
   0   3 -18   -0.93    0.40
   0   4  18   32.57    1.66
   0   4 -18   32.51    1.94
   0   4 -18   37.14    2.09
   0  -4 -18   33.84    1.30
   0   4  18   32.60    1.93
   0   4 -18   32.46    1.13
   0   4 -18   39.09    1.82
   0   5  18    0.33    0.41
   0   5 -18   -0.02    0.42
   0   5 -18   -0.04    0.65
   0   5 -18   -0.83    0.54
   0   5  18    0.24    0.55
   0   6  18   54.12    2.60
   0   6 -18   55.66    2.43
   0   6  18   56.33    2.34
   0   6 -18   55.67    2.76
   0   6 -18   51.68    2.70
   0   7  18    1.41    0.67
   0   7  18   -0.34    0.37
   0   7 -18    0.10    0.65
   0   7 -18   -0.96    0.69
   0   7 -18    0.39    0.48
   0   8  18   10.91    1.11
   0   8 -18   14.37    1.59
   0   8  18   11.24    1.34
   0   8 -18   13.48    1.68
   0   8 -18   11.83    1.27
   0   9 -18   -0.03    0.73
   0   9 -18    0.20    0.50
   0   9  18   -0.31    0.43
   0   9 -18   -0.26    0.85
   0   9  18   -0.46    0.57
   0   0  19    0.98    0.48
   0   0 -19    2.15    0.61
   0  -1 -19   71.93    2.64
   0  -1  19   73.12    3.20
   0   1 -19   73.71    2.84
   0   1  19   72.54    2.94
   0   1  19   74.88    2.74
   0  -1 -19   69.87    2.72
   0   1 -19   75.01    2.73
   0  -2 -19    0.39    0.48
   0   2  19    0.68    0.49
   0   2 -19   -0.23    0.54
   0   2 -19    0.11    0.51
   0   2 -19    0.33    0.42
   0  -2 -19    0.17    0.40
   0   2  19   -0.24    0.37
   0   3 -19    2.00    0.71
   0   3 -19    1.02    0.67
   0  -3 -19    2.21    0.50
   0   3  19    1.47    0.55
   0  -3 -19    1.50    0.58
   0   3  19    2.43    0.67
   0   3 -19    2.29    0.52
   0   4 -19   -0.10    0.39
   0   4 -19   -0.01    0.26
   0  -4 -19    0.03    0.31
   0   4 -19   -0.14    0.61
   0   4 -19    0.63    0.66
   0   4  19   -1.02    0.46
   0   4  19    0.02    0.43
   0   5  19   50.38    2.47
   0   5 -19   46.81    2.20
   0   5  19   45.31    2.09
   0   5 -19   45.61    2.50
   0   5 -19   45.39    2.46
   0   6 -19   -0.18    0.68
   0   6 -19   -0.13    0.64
   0   6  19   -0.37    0.54
   0   6  19    0.14    0.47
   0   6 -19   -0.67    0.39
   0   7  19   15.47    1.24
   0   7 -19   18.53    1.85
   0   7 -19   13.35    1.35
   0   7  19   14.45    1.47
   0   7 -19   12.86    1.62
   0   8  19   -0.23    0.57
   0   8 -19   -0.12    0.78
   0   8 -19    0.19    0.48
   0   8  19    0.07    0.45
   0   8 -19    0.23    0.76
   0   9 -19    3.72    1.14
   0   9  19    1.13    0.71
   0   9 -19    0.86    1.37
   0   9  19    1.87    0.66
   0   0 -20   16.67    1.23
   0   0 -20   16.55    1.24
   0   0  20   20.32    1.41
   0   1 -20   -0.07    0.43
   0   1 -20   -0.29    0.49
   0  -1 -20    0.13    0.43
   0  -1 -20    0.23    0.50
   0   1  20   -0.84    0.33
   0  -2 -20   56.58    2.19
   0   2 -20   55.71    2.52
   0   2 -20   57.65    2.30
   0   2  20   57.45    2.61
   0  -2 -20   58.36    2.42
   0   2  20   57.97    2.38
   0   3  20    0.30    0.43
   0  -3 -20   -0.25    0.50
   0   3  20    0.71    0.59
   0   3 -20    0.20    0.65
   0   3 -20    0.07    0.38
   0  -3 -20    0.12    0.38
   0  -4 -20   22.95    1.11
   0   4  20   23.24    1.44
   0  -4 -20   24.52    1.49
   0   4  20   25.78    1.77
   0   4 -20   21.61    1.71
   0   4 -20   24.38    1.04
   0   5  20    0.00    0.57
   0   5 -20    0.89    0.81
   0   5  20   -0.13    0.43
   0   6  20    3.15    0.70
   0   6 -20    2.90    0.94
   0   6 -20    3.62    0.76
   0   6  20    4.96    0.97
   0   7 -20   -0.81    0.76
   0   7  20    0.34    0.61
   0   7  20   -0.13    0.43
   0   8  20   -0.28    0.44
   0   8  20    0.82    0.67
   0   8 -20    0.76    0.91
   0   9  20   -0.04    0.69
   0   9 -20   -0.32    0.86
   0   9  20   -0.32    0.50
   0   0 -21    1.17    0.58
   0   0 -21    2.67    0.70
   0   1 -21   61.42    2.59
   0   1  21   60.28    2.70
   0   1 -21   61.74    2.50
   0  -1 -21   60.26    2.41
   0  -2 -21    0.33    0.46
   0   2 -21    0.01    0.47
   0   2  21    0.36    0.55
   0  -2 -21    0.10    0.53
   0   2 -21   -0.21    0.58
   0   3  21   65.21    2.89
   0  -3 -21   59.78    2.27
   0   3 -21   63.93    2.37
   0   3 -21   59.54    2.78
   0  -3 -21   61.82    2.58
   0  -4 -21   -0.07    0.51
   0  -4 -21    0.46    0.38
   0   4 -21    0.28    0.33
   0   4  21   -0.47    0.54
   0   4 -21   -0.34    0.72
   0   5 -21    4.53    1.03
   0   5  21    6.00    1.08
   0   5  21    6.70    0.96
   0   6  21   -0.65    0.42
   0   6  21    0.92    0.67
   0   6 -21    0.74    0.80
   0   7 -21    0.88    0.98
   0   7  21    1.23    0.56
   0   7  21    0.10    0.63
   0   8  21   -0.06    0.72
   0   8 -21   -1.43    0.76
   0   8  21   -0.18    0.44
   0   0 -22   60.98    2.63
   0   0 -22   67.08    2.67
   0   1 -22   -0.11    0.49
   0  -1 -22   -0.35    0.50
   0  -1 -22    0.54    0.56
   0   1 -22   -0.79    0.51
   0   1  22   -0.31    0.52
   0   2  22   77.68    3.25
   0  -2 -22   80.48    2.84
   0  -2 -22   73.01    2.98
   0   2 -22   74.98    2.89
   0   2 -22   76.97    3.17
   0  -3 -22    0.88    0.48
   0   3 -22   -0.31    0.42
   0  -3 -22   -0.26    0.52
   0   3 -22   -0.76    0.67
   0   3  22   -0.24    0.46
   0  -4 -22   63.04    2.23
   0  -4 -22   56.16    2.56
   0   4 -22   59.84    2.45
   0   4  22   62.30    2.95
   0   4 -22   66.53    3.02
   0  -5 -22   -0.16    0.57
   0   5  22    1.56    0.81
   0   5 -22   -0.80    0.62
   0   6 -22    8.50    1.39
   0   6  22    8.09    1.20
   0   7  22   -0.05    0.62
   0   7 -22   -0.22    0.76
   0   8 -22    0.71    0.92
   0   8  22    0.36    0.67
   0   0 -23    3.31    0.73
   0   0 -23    2.27    0.72
   0  -1 -23    5.97    0.94
   0   1 -23    5.20    0.88
   0   1 -23    6.38    1.06
   0  -1 -23    5.54    0.94
   0   2 -23   -0.31    0.64
   0   2 -23    0.33    0.54
   0  -2 -23   -0.30    0.47
   0  -2 -23   -0.85    0.50
   0   2  23    0.49    0.61
   0   3 -23   22.50    1.35
   0   3 -23   22.74    1.78
   0  -3 -23   21.34    1.57
   0   3  23   20.65    1.69
   0  -3 -23   19.96    1.26
   0  -4 -23   -0.01    0.38
   0  -4 -23    0.01    0.58
   0   4 -23    0.29    0.76
   0   4  23    0.87    0.65
   0   5 -23   27.19    2.07
   0  -5 -23   26.20    1.71
   0   5  23   28.88    2.04
   0   6  23    0.95    0.70
   0   6 -23    0.53    0.84
   0  -6 -23   -0.30    0.60
   0   7  23   26.30    2.02
   0   7 -23   21.01    2.18
   0   8 -23    0.48    0.99
   0   8  23    0.03    0.61
   0   0 -24    2.88    0.79
   0   0 -24    3.45    0.82
   0  -1 -24   -0.06    0.53
   0  -1 -24   -0.03    0.55
   0   1 -24   -0.75    0.59
   0   1 -24   -0.53    0.52
   0  -2 -24    5.32    0.84
   0   2 -24    5.61    0.92
   0  -2 -24    5.24    0.91
   0   2 -24    4.42    0.97
   0   3  24    0.53    0.64
   0  -3 -24    0.30    0.60
   0   3 -24    0.17    0.50
   0   3 -24   -0.61    0.72
   0  -3 -24    0.15    0.47
   0  -4 -24   22.37    1.64
   0   4  24   23.35    1.85
   0   4 -24   21.44    1.99
   0   5 -24    0.49    0.86
   0   5  24   -0.64    0.43
   0  -5 -24   -0.06    0.54
   0   6  24   28.41    2.05
   0  -6 -24   26.19    1.77
   0   6 -24   19.76    2.05
   0  -7 -24    0.26    0.64
   0   7 -24    1.19    0.93
   0   7  24    0.35    0.71
   0   0 -25    2.71    0.80
   0   0 -25    3.31    0.82
   0   1 -25    2.96    0.79
   0  -1 -25    1.97    0.72
   0  -1 -25    2.29    0.74
   0   1 -25    2.29    0.88
   0   2 -25   -0.44    0.53
   0   2 -25   -0.28    0.63
   0  -2 -25   -0.46    0.49
   0  -2 -25    0.19    0.61
   0  -3 -25   10.56    1.27
   0  -3 -25    8.77    1.01
   0   3 -25    9.83    1.36
   0   3 -25   10.12    1.05
   0  -4 -25   -0.39    0.57
   0   4 -25    1.07    0.82
   0   5  25    3.03    0.95
   0   5 -25    3.99    1.13
   0  -5 -25    2.61    0.83
   0   6  25    1.42    0.73
   0   6 -25    0.06    0.87
   0  -6 -25    0.60    0.64
   0   7 -25   16.71    1.99
   0  -7 -25   15.44    1.54
   0   7  25   16.84    1.76
   0   0 -26   21.82    1.68
   0   0 -26   24.67    1.68
   0  -1 -26   -0.48    0.55
   0   1 -26    0.93    0.77
   0   1 -26   -0.47    0.55
   0  -1 -26   -0.37    0.58
   0   2 -26    1.96    0.69
   0  -2 -26    3.58    0.81
   0  -2 -26    1.90    0.76
   0   2 -26    2.38    0.91
   0   3 -26    0.25    0.74
   0  -3 -26    0.22    0.50
   0  -3 -26    0.07    0.65
   0   3 -26   -0.59    0.45
   0   4 -26    4.61    1.19
   0  -4 -26    8.47    1.23
   0  -5 -26   -0.21    0.61
   0   5 -26   -1.21    0.71
   0  -6 -26    0.61    0.71
   0   6 -26   -1.01    0.84
   0   6  26    0.04    0.76
   0   7 -26    1.26    0.98
   0  -7 -26    0.78    0.75
   0   7  26    0.58    0.82
   0   0 -27    2.98    0.82
   0   0 -27    2.56    0.83
   0  -1 -27   13.13    1.41
   0  -1 -27   11.15    1.38
   0   1 -27   13.58    1.41
   0   1 -27   14.55    1.59
   0  -2 -27   -0.56    0.52
   0  -2 -27    0.22    0.64
   0   2 -27   -0.51    0.58
   0   2 -27   -1.76    0.55
   0  -3 -27   15.54    1.35
   0   3 -27   14.82    1.32
   0   3 -27   17.76    1.87
   0  -3 -27   15.45    1.56
   0  -4 -27   -0.10    0.64
   0   4 -27   -0.60    0.76
   0  -5 -27    9.40    1.35
   0   5 -27    9.86    1.64
   0  -6 -27   -0.95    0.62
   0   6 -27   -0.79    0.92
   0   0 -28    2.66    0.85
   0   0 -28    2.83    0.87
   0  -1 -28    0.04    0.59
   0   1 -28   -0.14    0.62
   0  -1 -28   -0.24    0.60
   0   1 -28   -0.30    0.71
   0   2 -28    0.59    0.83
   0  -2 -28    0.23    0.63
   0   2 -28    1.92    0.72
   0  -2 -28   -0.15    0.58
   0   3 -28    0.87    0.84
   0  -3 -28    0.09    0.64
   0   3 -28    0.87    0.60
   0  -3 -28    0.73    0.60
   0   4 -28    8.69    1.51
   0  -4 -28    5.93    1.15
   0   5 -28    0.05    0.92
   0  -5 -28   -0.42    0.68
   0   0 -29    2.76    0.88
   0   0 -29    2.46    0.89
   0   1 -29    2.92    0.88
   0  -1 -29    3.66    0.95
   0  -1 -29    4.09    1.01
   0   1 -29    2.12    0.97
   0   2 -29    0.31    0.60
   0  -2 -29   -0.02    0.62
   0   2 -29    0.28    0.81
   0  -2 -29    0.31    0.72
   0  -3 -29   12.77    1.56
   0   3 -29   11.10    1.56
   0   3 -29   13.55    1.29
   0   4 -29   -1.59    0.84
   0  -4 -29    0.77    0.76
   0   5 -29   11.66    1.83
   0  -5 -29    9.80    1.44
   0   0 -30   37.26    2.31
   0   0 -30   39.83    2.36
   0   1 -30    1.01    0.87
   0   1 -30    0.78    0.72
   0  -1 -30   -0.16    0.65
   0  -1 -30    0.71    0.72
   0  -2 -30   23.80    1.71
   0   2 -30   27.29    1.82
   0   2 -30   23.40    2.18
   0  -2 -30   21.06    1.92
   0   3 -30    0.17    0.56
   0  -3 -30   -0.06    0.72
   0   3 -30    0.59    0.92
   0   4 -30    2.28    1.11
   0  -4 -30    2.63    0.94
   0   0 -31    2.57    0.88
   0   0 -31    3.32    1.00
   0  -1 -31   33.14    2.15
   0  -1 -31   40.45    2.44
   0   1 -31   36.32    2.37
   0   1 -31   35.28    2.25
   0   2 -31    0.26    0.65
   0   2 -31   -0.48    0.76
   0  -2 -31    1.90    0.83
   0  -2 -31    1.38    0.77
   0  -3 -31    8.07    1.34
   0   3 -31   12.40    1.74
   0   0 -32   27.18    2.03
   0   0 -32   21.72    2.01
   0  -1 -32    0.33    0.75
   0   1 -32    0.33    0.87
   0  -1 -32    0.98    0.82
   0   1 -32    0.94    0.79
   1   0   0   -0.04    0.03
  -1   0   0    0.00    0.01
   1   0   0   -0.02    0.01
  -1   0   0    0.00    0.01
  -1   1   0   24.55    0.72
   1  -1   0   23.82    0.72
  -1  -1   0   23.07    0.74
   1   1   0   25.27    0.76
  -1   2   0   52.30    1.53
   1   2   0   52.56    1.56
   1   3   0   46.21    1.48
  -1   3   0   44.51    1.43
  -1   4   0   31.50    1.14
   1   4   0   30.39    1.16
  -1   5   0   -0.10    0.27
   1   5   0   -0.02    0.30
   1  -6   0    4.66    0.61
  -1   6   0    4.81    0.56
   1   6   0    4.14    0.57
   1  -7   0    4.66    0.68
   1   7   0    3.80    0.61
  -1   7   0    4.01    0.59
   1  -8   0    0.45    0.50
  -1   8   0    1.28    0.49
   1   8   0    0.87    0.51
  -1  -8   0    1.45    0.53
   1  -9   0    2.06    0.66
  -1  -9   0    2.99    0.64
   1   9   0    1.99    0.64
  -1   9   0    2.88    0.64
   1   0  -1   -0.72    0.05
  -1   0  -1   -0.74    0.02
  -1   0   1   -0.73    0.03
  -1   0   1   -0.75    0.03
  -1   0   1   -0.76    0.02
   1   0  -1   -0.76    0.04
   1   0  -1   -0.74    0.03
   1   0   1   -0.75    0.03
   1   1  -1   11.49    0.48
   1  -1   1   11.74    0.47
   1   1  -1   11.83    0.36
   1   1  -1   12.59    0.36
   1  -1   1   13.48    0.50
  -1   1   1   11.39    0.37
  -1   1  -1   12.37    0.46
  -1   1  -1   11.86    0.36
  -1   1  -1   11.48    0.46
  -1   1  -1   11.85    0.37
   1  -2   1  181.47    4.93
   1   2  -1  185.84    4.94
  -1   2   1  180.80    4.82
   1   2   1  178.41    4.86
  -1   2  -1  186.37    4.92
   1  -2  -1  181.65    4.81
   1   3  -1   21.08    0.87
  -1   3   1   20.17    0.74
   1  -3   1   19.25    0.84
  -1   3  -1   19.83    0.81
   1   3   1   20.19    0.78
   1   4  -1   61.45    1.98
   1  -4   1   61.50    1.98
  -1   4   1   60.10    1.85
   1   4   1   59.92    1.90
  -1   4  -1   60.54    1.94
  -1   5   1   48.27    1.58
   1   5  -1   46.99    1.69
   1  -5   1   45.34    1.68
  -1   5  -1   43.55    1.62
   1   5   1   45.81    1.61
   1   6  -1   10.96    0.79
  -1   6   1   10.63    0.71
   1  -6   1   10.68    0.78
  -1  -6   1   10.49    0.75
  -1   6  -1    9.80    0.76
   1   6   1   11.30    0.76
   1  -7   1   12.94    0.96
   1   7  -1   14.76    0.97
  -1   7   1   12.32    0.84
  -1  -7   1   14.59    0.92
  -1   7  -1   11.54    0.89
   1   7   1   12.84    0.89
   1  -8   1   22.12    1.27
  -1   8   1   19.52    1.11
   1   8  -1   17.57    1.19
   1  -8  -1   22.31    1.34
   1   8   1   21.07    1.19
  -1  -8   1   18.99    1.14
  -1   8  -1   19.48    1.18
  -1  -9  -1    4.17    0.74
   1   9  -1    2.29    0.66
   1  -9   1    4.59    0.77
  -1   9   1    3.51    0.63
  -1   9  -1    3.98    0.74
  -1  -9   1    5.13    0.71
   1  -9  -1    3.89    0.75
   1 -10  -1    1.54    0.69
   1   0   2    0.00    0.09
   1   0  -2   -0.09    0.08
  -1   0   2    0.08    0.07
   1   0   2   -0.06    0.07
  -1   0  -2    0.08    0.13
  -1   0  -2   -0.23    0.08
  -1   0   2    0.02    0.09
  -1   0   2   -0.17    0.07
  -1   0  -2   -0.05    0.06
   1   0  -2   -0.02    0.08
   1   0  -2   -0.19    0.09
   1   0   2    0.11    0.12
   1  -1   2  108.30    2.92
   1   1  -2  105.45    2.95
  -1   1   2  113.59    2.89
   1   1  -2  108.14    2.86
   1   1  -2  104.69    2.86
  -1   1  -2  107.32    2.94
  -1   1  -2  104.79    2.85
  -1   1  -2  104.72    2.89
   1   2  -2  142.99    3.79
   1   2  -2  147.27    4.03
  -1  -2  -2  140.63    3.86
  -1   2   2  145.60    3.82
   1  -2   2  151.03    3.98
   1   2  -2  145.61    3.80
  -1  -2   2  151.69    3.85
   1  -2  -2  147.26    3.82
  -1   2  -2  142.77    4.00
  -1   2  -2  142.73    3.80
  -1   2  -2  140.88    3.80
  -1   3   2  188.60    4.97
   1   3  -2  188.41    5.19
   1  -3   2  189.76    5.12
   1   3   2  182.73    5.02
  -1  -3   2  184.59    5.00
  -1   3  -2  186.15    5.15
   1   4  -2   19.40    0.94
  -1   4   2   17.71    0.73
   1  -4   2   18.64    0.86
  -1  -4   2   20.07    0.79
  -1   4  -2   18.06    0.88
   1   4   2   18.07    0.78
   1   5  -2   18.91    1.00
   1  -5   2   19.72    0.96
  -1   5   2   19.74    0.84
   1   5   2   17.58    0.85
  -1   5  -2   17.67    0.95
  -1  -5   2   20.44    0.87
   1   6  -2    8.27    0.80
   1  -6   2    5.59    0.62
  -1   6   2    6.37    0.57
   1   6   2    5.96    0.59
  -1  -6   2    7.29    0.62
  -1   6  -2    6.68    0.71
   1  -7   2   11.92    0.95
  -1   7   2   10.94    0.76
   1   7  -2   10.99    0.98
  -1  -7   2    9.89    0.79
  -1   7  -2   10.81    0.94
   1   8  -2   16.73    1.19
   1  -8   2   16.98    1.14
  -1   8   2   18.00    1.02
  -1  -8   2   17.99    1.05
  -1   8  -2   19.20    1.20
   1   9  -2    2.25    0.69
   1  -9   2    1.10    0.54
  -1  -9  -2    1.98    0.63
   1  -9  -2    2.60    0.71
  -1   9  -2    2.85    0.67
  -1  -9   2    2.60    0.63
   1  10  -2    6.95    1.01
   1 -10  -2    6.70    1.00
  -1  10  -2    9.12    1.03
   1   0  -3   -0.19    0.13
  -1   0   3   -0.20    0.12
  -1   0  -3   -0.23    0.12
   1   0  -3   -0.28    0.12
   1   0   3   -0.26    0.15
  -1   0  -3   -0.05    0.18
   1   0  -3   -0.35    0.11
   1   0   3   -0.27    0.10
  -1   0  -3   -0.28    0.09
   1   1  -3  100.51    2.83
  -1   1   3   99.30    2.65
  -1   1   3   96.82    2.78
   1   1  -3   97.70    2.74
   1   1  -3  103.14    2.69
   1   1  -3   97.11    2.75
  -1  -1   3  115.24    2.81
  -1   1  -3   99.13    2.74
   1  -1  -3   99.20    2.66
  -1   1  -3   99.34    2.67
  -1   1  -3   97.76    2.79
  -1   1  -3  100.38    2.81
   1   1   3  102.15    2.73
   1   2  -3   46.79    1.32
   1   2  -3   44.63    1.30
  -1   2   3   45.53    1.37
   1  -2   3   47.71    1.44
   1   2  -3   45.82    1.52
   1   2  -3   45.48    1.32
  -1   2  -3   44.48    1.32
  -1   2  -3   45.30    1.35
  -1   2  -3   47.96    1.51
   1   3  -3    9.83    0.64
   1   3  -3    9.00    0.35
   1   3  -3    8.78    0.34
   1  -3   3    8.08    0.52
  -1   3   3    8.66    0.36
  -1   3  -3    8.61    0.35
  -1   3  -3    8.71    0.36
  -1  -3   3    8.23    0.43
  -1   3  -3    9.13    0.62
   1  -3  -3    8.49    0.35
  -1   4   3   25.17    0.84
   1  -4   3   25.15    1.01
   1   4  -3   21.89    1.08
  -1   4  -3   23.51    1.08
  -1  -4   3   24.81    0.90
   1   5  -3   13.37    0.89
  -1   5   3   12.65    0.62
   1  -5   3   14.05    0.79
  -1   5  -3   13.62    0.84
  -1  -5   3   15.04    0.72
   1   6  -3    8.16    0.83
   1  -6   3    7.54    0.70
  -1   6   3    7.99    0.56
  -1   6  -3    8.02    0.79
  -1  -6   3    8.03    0.62
   1  -7   3   22.97    1.17
   1   7  -3   24.32    1.31
  -1   7   3   21.47    0.99
  -1   7  -3   20.78    1.22
  -1  -7   3   21.79    1.05
   1   8  -3   20.22    1.28
   1  -8   3   18.96    1.16
  -1   8  -3   19.83    1.27
  -1  -8   3   19.57    1.07
   1  -9   3    0.86    0.51
   1   9  -3    2.00    0.25
   1   9  -3    2.26    0.67
   1   9  -3    1.55    0.23
  -1   9  -3    1.35    0.25
   1  -9  -3    0.66    0.60
  -1   9  -3    2.10    0.25
  -1   9  -3    2.73    0.69
   1  10  -3    5.88    0.46
   1  10  -3    6.36    0.96
  -1 -10  -3    4.99    0.90
  -1  10  -3    6.51    0.95
   1 -10  -3    6.76    1.03
  -1  10  -3    5.40    0.44
  -1  10  -3    4.35    0.44
   1  11  -3    5.71    0.50
   1  11  -3    6.22    0.47
  -1  11  -3    6.05    0.58
  -1  11  -3    4.43    0.42
  -1   0   4   -0.95    0.16
   1   0  -4   -0.64    0.21
   1   0  -4   -0.90    0.17
   1   0   4   -0.95    0.15
   1   0  -4   -0.91    0.18
  -1   0  -4   -0.85    0.15
  -1   0  -4   -0.80    0.25
  -1   0  -4   -0.81    0.19
   1   0   4   -1.11    0.22
  -1   1   4    2.28    0.22
   1  -1   4    1.88    0.32
   1   1  -4    1.78    0.27
  -1   1   4    2.80    0.36
   1   1  -4    2.41    0.38
  -1  -1  -4    2.36    0.24
   1   1  -4    1.95    0.27
   1   1  -4    1.91    0.26
  -1   1  -4    2.18    0.25
   1  -1  -4    2.14    0.22
  -1   1  -4    1.84    0.31
  -1  -1   4    2.59    0.34
  -1   1  -4    2.48    0.37
  -1   1  -4    1.72    0.23
   1   1   4    1.74    0.23
   1   1   4    2.31    0.39
   1   2  -4    3.14    0.26
   1   2  -4    2.64    0.27
   1   2  -4    3.05    0.43
   1  -2   4    2.82    0.21
   1   2  -4    2.29    0.24
  -1   2   4    3.04    0.35
  -1   2  -4    2.74    0.30
  -1   2  -4    2.91    0.43
  -1  -2   4    3.14    0.20
  -1   2  -4    2.55    0.26
   1   3  -4   43.25    1.56
   1   3  -4   43.93    1.30
   1  -3   4   46.82    1.45
  -1   3   4   45.44    1.37
  -1  -3  -4   43.07    1.25
   1   3  -4   43.50    1.31
  -1   3  -4   42.93    1.34
  -1   3  -4   44.71    1.31
  -1   3  -4   39.45    1.51
   1  -4   4   10.22    0.62
   1   4  -4   10.20    0.75
   1   4  -4    9.47    0.42
   1   4  -4    9.20    0.42
   1  -4  -4    9.53    0.39
  -1   4  -4    9.03    0.71
  -1   4  -4    9.18    0.44
  -1   4  -4    9.65    0.43
  -1  -4   4    8.91    0.49
   1   5  -4   10.03    0.44
   1   5  -4    9.75    0.86
   1   5  -4   11.17    0.45
  -1   5   4   10.50    0.52
   1  -5   4   11.81    0.71
  -1  -5   4   10.83    0.60
  -1   5  -4   11.23    0.80
  -1   5  -4   11.08    0.45
  -1   5  -4   10.13    0.46
   1   6  -4    1.59    0.20
   1   6  -4    1.51    0.20
   1   6  -4    1.20    0.49
   1  -6   4    1.11    0.37
  -1   6  -4    1.62    0.21
  -1  -6   4    1.78    0.35
  -1   6  -4    1.49    0.21
  -1   6  -4    1.48    0.46
   1   7  -4    2.21    0.24
   1   7  -4    2.94    0.64
   1  -7   4    2.29    0.49
   1   7  -4    2.25    0.24
  -1   7  -4    2.01    0.55
  -1   7  -4    2.06    0.25
  -1  -7   4    1.68    0.39
  -1   7  -4    2.33    0.25
   1   8  -4   10.58    1.09
   1  -8   4   10.80    0.90
   1   8  -4    9.96    0.50
   1   8  -4   10.25    0.53
  -1   8  -4    9.87    0.52
  -1   8  -4   11.65    1.10
  -1  -8   4    9.95    0.75
  -1   8  -4    9.52    0.55
   1  -9   4   12.42    0.99
   1   9  -4   15.48    0.71
   1   9  -4   13.93    0.66
   1   9  -4   16.07    1.40
  -1   9  -4   14.74    0.74
  -1   9  -4   15.15    1.33
   1  10  -4   -0.03    0.23
   1  10  -4    0.48    0.29
   1  10  -4    0.43    0.62
  -1  10  -4   -0.17    0.23
  -1  10  -4    0.58    0.62
   1 -10  -4    0.55    0.61
  -1  10  -4    0.63    0.33
   1  11  -4    1.48    0.38
   1  11  -4    2.11    0.35
  -1  11  -4    1.67    0.34
  -1  11  -4    2.13    0.47
   1   0   5    0.07    0.18
   1   0   5    0.22    0.29
   1   0  -5    0.20    0.22
  -1   0  -5    0.03    0.30
   1   0  -5   -0.31    0.22
   1   0  -5    0.06    0.24
  -1   0   5   -0.15    0.21
  -1   0  -5   -0.09    0.26
  -1   0  -5   -0.02    0.17
  -1   1   5   39.02    1.38
  -1  -1  -5   42.16    1.24
   1   1  -5   40.67    1.28
   1   1  -5   39.38    1.35
   1   1  -5   43.20    1.33
   1  -1   5   41.76    1.38
   1   1  -5   41.31    1.40
  -1   1  -5   40.80    1.38
  -1   1  -5   42.44    1.31
  -1  -1   5   41.22    1.33
   1   1   5   40.65    1.47
  -1   1  -5   41.14    1.43
  -1   1  -5   40.33    1.27
   1   1   5   41.08    1.30
   1  -1  -5   40.35    1.22
   1   2  -5   17.04    0.74
   1   2  -5   18.30    0.89
   1   2  -5   17.77    0.71
  -1  -2  -5   18.15    0.60
  -1   2   5   20.24    0.86
  -1   2  -5   16.86    0.78
  -1   2  -5   19.62    0.73
   1   2   5   18.17    0.90
  -1   2  -5   17.84    0.88
   1   3  -5    7.93    0.48
   1   3  -5    9.38    0.72
  -1  -3  -5    8.95    0.36
   1   3  -5    8.60    0.47
  -1   3   5    8.87    0.58
  -1   3  -5    8.86    0.71
  -1   3  -5    8.66    0.47
  -1   3  -5    8.34    0.51
   1  -4   5   25.96    1.03
  -1  -4  -5   27.64    0.84
   1   4  -5   26.54    1.21
   1   4  -5   25.41    0.89
  -1   4   5   25.15    0.98
   1   4  -5   24.28    0.90
  -1   4  -5   24.20    0.89
  -1   4  -5   24.68    0.93
  -1   4  -5   24.74    1.18
   1   5  -5    7.58    0.78
   1   5  -5    5.54    0.40
   1  -5   5    6.88    0.58
   1   5  -5    6.01    0.39
  -1   5  -5    4.79    0.40
  -1   5  -5    6.18    0.40
  -1   5  -5    6.62    0.73
  -1  -5   5    5.69    0.44
   1   6  -5    3.10    0.62
   1   6  -5    2.42    0.27
   1   6  -5    2.25    0.28
   1  -6   5    2.88    0.44
  -1   6  -5    2.88    0.57
  -1   6  -5    2.63    0.31
  -1  -6   5    3.33    0.39
  -1   6  -5    2.79    0.29
   1   7  -5    8.68    0.97
   1   7  -5    6.88    0.49
   1   7  -5    6.69    0.45
   1  -7   5    6.07    0.66
  -1  -7   5    6.47    0.57
  -1   7  -5    7.37    0.47
  -1   7  -5    6.22    0.82
  -1   7  -5    6.29    0.51
   1   8  -5    0.31    0.57
   1   8  -5    0.40    0.26
   1   8  -5    0.54    0.24
   1  -8   5   -0.02    0.36
  -1  -8   5    0.24    0.31
  -1   8  -5    0.18    0.27
  -1   8  -5    0.69    0.56
  -1   8  -5    0.41    0.23
   1   9  -5    1.01    0.59
   1   9  -5    0.49    0.26
   1   9  -5    0.56    0.30
  -1   9  -5    0.98    0.36
  -1   9  -5    1.09    0.29
  -1   9  -5    0.70    0.63
   1  10  -5    5.85    0.51
   1  10  -5    5.96    0.57
   1  10  -5    5.74    0.99
  -1  10  -5    5.83    0.51
  -1  10  -5    4.96    0.57
  -1  10  -5    7.94    1.08
  -1  11   5    2.58    0.38
   1  11  -5    1.89    0.81
   1  11  -5    2.57    0.38
   1  11  -5    1.63    0.44
  -1  11  -5    1.73    0.52
  -1  11  -5    2.85    0.97
  -1  11  -5    2.36    0.39
   1   0  -6   -0.34    0.23
  -1   0  -6   -0.01    0.19
   1   0  -6   -0.28    0.26
  -1   0  -6    0.13    0.31
  -1   0   6   -0.02    0.25
  -1   0   6   -0.05    0.19
  -1   0  -6   -0.35    0.24
  -1   0  -6    0.36    0.26
   1   0   6   -0.41    0.26
   1   0  -6    0.39    0.25
   1   0   6   -0.35    0.20
  -1  -1  -6  257.28    6.76
   1   1  -6  249.57    6.91
  -1   1   6  259.58    6.94
   1   1  -6  256.65    6.92
   1   1  -6  266.55    6.86
   1   1  -6  255.64    6.81
   1  -1   6  244.67    6.90
  -1  -1   6  244.67    6.85
   1   1   6  253.55    7.02
   1   1   6  252.50    6.83
  -1   1  -6  247.39    6.89
  -1   1  -6  257.19    6.99
   1  -1  -6  255.93    6.74
  -1   1  -6  253.25    6.84
  -1   1  -6  259.93    6.80
  -1   2   6   21.68    0.67
   1   2  -6   22.05    0.86
  -1  -2  -6   21.54    0.72
  -1   2   6   20.50    0.96
   1   2  -6   21.97    1.02
   1   2  -6   20.70    0.90
   1  -2  -6   23.04    0.68
  -1   2  -6   22.40    0.96
   1   2   6   21.84    1.06
  -1   2  -6   21.83    0.99
  -1   2  -6   21.33    0.85
   1   3  -6   32.78    1.20
  -1   3   6   34.93    1.30
  -1  -3  -6   35.18    0.99
   1   3  -6   33.14    1.16
   1   3  -6   34.91    1.42
  -1   3  -6   35.10    1.26
  -1   3  -6   33.32    1.16
   1   3   6   34.47    1.36
  -1   3  -6   34.93    1.38
   1   4  -6   14.59    0.66
  -1   4   6   13.91    0.78
  -1  -4  -6   13.93    0.46
   1   4  -6   13.83    0.94
   1   4  -6   13.64    0.67
  -1   4  -6   13.63    0.65
  -1   4  -6   12.11    0.89
  -1   4  -6   14.27    0.71
   1   5  -6    8.08    0.83
  -1   5   6    9.25    0.64
   1  -5   6    8.56    0.61
  -1  -5  -6    8.59    0.37
   1   5  -6    8.38    0.50
   1   5  -6    7.66    0.51
  -1   5  -6    8.26    0.84
  -1   5  -6    7.83    0.50
  -1   5  -6    7.61    0.54
   1   6  -6    1.63    0.30
   1  -6   6    1.86    0.40
   1   6  -6    1.07    0.51
  -1   6   6    1.31    0.33
   1   6  -6    1.05    0.25
  -1   6  -6    1.21    0.26
  -1   6  -6    1.53    0.31
  -1   6  -6    0.45    0.45
   1   7  -6    8.00    0.53
   1   7  -6    9.75    1.06
  -1   7   6    7.78    0.62
   1  -7   6    7.85    0.70
   1   7  -6    7.20    0.57
  -1   7  -6    8.23    0.56
  -1   7  -6    7.52    0.92
  -1   7  -6    7.56    0.61
   1  -8   6    1.99    0.47
   1   8  -6    1.08    0.29
   1   8  -6    1.00    0.60
   1   8  -6    1.74    0.36
  -1   8   6    0.95    0.37
  -1   8  -6    1.45    0.32
  -1   8  -6    1.67    0.38
  -1   8  -6    1.95    0.64
   1   9  -6    0.23    0.32
   1   9  -6    1.32    0.32
   1   9  -6   -0.04    0.58
  -1   9   6    0.54    0.36
  -1   9  -6    0.92    0.39
  -1   9  -6   -0.10    0.54
  -1   9  -6    0.67    0.29
   1  10  -6    1.18    0.73
   1  10  -6    1.82    0.44
  -1  10   6    1.29    0.39
   1  10  -6    1.48    0.36
  -1  10  -6    1.17    0.47
   1  10   6    1.63    0.45
  -1  10  -6    1.23    0.34
  -1  10  -6    2.31    0.78
   1  11  -6   -0.86    0.69
  -1  11   6    0.46    0.33
   1  11  -6    0.31    0.32
   1  11  -6    1.14    0.44
  -1  11  -6    0.03    0.43
   1 -11  -6   -0.04    0.76
  -1  11  -6    0.28    0.69
  -1  11  -6    0.17    0.31
   1  11   6    0.13    0.39
   1  11   6   -0.08    0.22
   1   0   7   -0.28    0.28
  -1   0  -7   -0.23    0.27
  -1   0   7   -0.18    0.27
  -1   0   7    0.27    0.24
  -1   0  -7   -0.01    0.26
  -1   0  -7   -0.27    0.22
   1   0   7    0.10    0.23
   1   0  -7   -0.11    0.28
  -1   0  -7    0.04    0.32
   1   0  -7   -0.25    0.23
   1   0  -7    0.19    0.32
  -1   1   7  134.45    3.99
   1   1  -7  140.17    3.85
   1   1  -7  141.33    3.97
  -1  -1  -7  137.24    3.79
   1   1  -7  139.05    3.98
   1  -1   7  137.92    3.97
   1   1   7  137.43    3.87
   1   1   7  137.58    4.07
  -1   1  -7  137.68    3.94
   1  -1  -7  135.37    3.78
  -1   1  -7  139.51    3.84
  -1   1  -7  136.15    4.04
  -1  -1   7  132.09    3.90
  -1   1  -7  139.93    3.88
   1   2  -7  138.30    3.68
  -1  -2  -7  130.61    3.66
   1   2  -7  136.97    3.91
   1   2  -7  128.81    3.81
   1   2  -7  142.20    4.01
  -1   2   7  138.39    3.97
  -1   2  -7  136.93    3.67
  -1   2  -7  135.26    3.96
  -1   2  -7  133.70    3.97
  -1   2  -7  129.27    3.81
   1   2   7  139.78    4.05
   1  -2  -7  135.85    3.64
   1   3  -7    4.07    0.44
  -1   3   7    4.31    0.50
  -1  -3  -7    3.98    0.25
   1   3  -7    3.52    0.54
   1   3  -7    3.46    0.38
  -1   3  -7    4.43    0.61
   1   3   7    4.34    0.57
  -1   3  -7    4.07    0.48
  -1   3  -7    5.14    0.45
   1   4  -7   19.11    0.88
  -1   4   7   23.02    1.04
   1   4  -7   19.35    0.85
   1   4  -7   19.17    1.13
   1   4   7   20.42    1.06
  -1   4  -7   17.72    1.09
  -1   4  -7   19.74    0.84
  -1   4  -7   17.82    0.90
   1   5  -7    7.03    0.82
   1   5  -7    7.74    0.54
   1   5  -7    7.64    0.57
  -1   5   7    9.62    0.71
  -1   5  -7    7.76    0.61
   1   5   7    8.50    0.71
  -1   5  -7    6.62    0.79
  -1   5  -7    7.48    0.53
   1   6  -7    0.91    0.52
   1   6  -7    0.12    0.25
  -1   6   7    0.38    0.34
   1   6  -7   -0.04    0.21
  -1   6  -7    0.21    0.23
  -1   6  -7    0.05    0.44
  -1   6  -7   -0.15    0.25
   1   7  -7    8.93    0.62
   1   7  -7   11.60    1.16
   1   7  -7    9.56    0.67
  -1   7   7    9.35    0.75
  -1   7  -7    8.61    1.02
  -1   7  -7    8.95    0.63
  -1   7  -7    9.61    0.73
   1   8  -7   14.80    1.39
   1   8  -7   15.24    0.81
   1   8  -7   14.17    0.87
  -1   8   7   15.18    0.92
  -1   8  -7   15.45    0.94
  -1   8  -7   13.01    1.30
  -1   8  -7   14.75    0.80
   1   8   7   12.73    0.95
  -1   9   7    1.24    0.41
   1   9  -7    3.75    0.90
   1   9  -7    2.10    0.46
   1   9  -7    1.38    0.35
   1   9   7    2.04    0.50
  -1   9  -7    1.71    0.37
  -1   9  -7    1.55    0.46
  -1   9  -7    2.99    0.82
   1  10  -7    4.74    1.00
  -1  10   7    6.46    0.66
   1  10  -7    5.23    0.57
   1  10  -7    6.19    0.69
   1  10   7    6.08    0.71
  -1  10  -7    5.83    1.03
  -1  10  -7    5.26    0.58
  -1  10  -7    7.53    0.80
   1  11  -7    0.72    0.77
   1  11  -7    1.62    0.53
  -1  11   7    1.00    0.40
   1  11  -7    0.72    0.38
  -1  11  -7    1.01    0.38
  -1  11  -7    2.04    0.61
  -1  11  -7    1.26    0.81
   1  11   7    1.24    0.48
   1  11   7    1.70    0.33
  -1   0  -8   -0.42    0.19
  -1   0  -8   -0.17    0.36
  -1   0   8   -0.27    0.26
   1   0  -8   -0.19    0.33
  -1   0  -8   -0.26    0.28
   1   0  -8   -0.16    0.26
   1   0   8   -0.53    0.28
  -1   0   8   -0.25    0.21
   1   0  -8    0.15    0.29
  -1   0  -8   -0.12    0.26
   1   0   8   -0.11    0.22
   1   1  -8  110.78    3.34
   1  -1   8  108.44    3.36
  -1   1   8  116.57    3.42
   1   1  -8  112.88    3.25
   1   1  -8  113.17    3.41
   1   1  -8  112.65    3.30
  -1  -1  -8  114.75    3.20
  -1   1  -8  115.96    3.49
   1  -1  -8  114.09    3.25
  -1   1  -8  112.30    3.35
  -1  -1   8  109.84    3.32
  -1   1  -8  111.36    3.23
   1   1   8  112.48    3.48
  -1   1  -8  114.44    3.29
   1   1   8  111.04    3.26
   1  -1  -8  110.03    3.18
  -1   2   8    7.95    0.71
   1   2  -8    7.36    0.69
   1   2  -8    7.28    0.62
   1   2  -8    6.86    0.55
   1   2  -8    6.58    0.47
  -1  -2  -8    6.82    0.42
  -1   2  -8    7.01    0.55
  -1   2  -8    7.32    0.47
   1   2   8    6.99    0.71
   1   2   8    6.79    0.52
  -1   2  -8    7.70    0.72
  -1   2  -8    5.77    0.61
   1  -2  -8    6.41    0.39
   1   3  -8   34.78    1.45
  -1   3   8   32.41    1.38
  -1  -3  -8   32.29    0.99
   1   3  -8   33.00    1.24
   1   3  -8   33.31    1.31
  -1   3  -8   32.10    1.23
  -1   3  -8   31.80    1.35
  -1   3  -8   31.92    1.41
   1   3   8   33.52    1.46
  -1   4   8   22.08    1.11
   1   4  -8   20.46    1.21
   1   4  -8   21.37    1.01
   1   4  -8   22.69    0.96
   1   4   8   23.41    1.21
  -1   4  -8   23.16    0.97
  -1   4  -8   21.10    1.21
  -1   4  -8   22.04    1.06
   1   5  -8   31.15    1.57
  -1   5   8   31.68    1.39
   1   5  -8   33.16    1.31
   1   5  -8   32.22    1.24
  -1   5  -8   34.21    1.26
  -1   5  -8   32.13    1.57
  -1   5  -8   32.10    1.34
   1   5   8   35.39    1.49
  -1   6   8    2.98    0.51
   1   6  -8    3.38    0.71
   1   6  -8    3.44    0.42
   1   6  -8    3.86    0.48
  -1   6  -8    3.22    0.48
  -1   6  -8    3.28    0.42
  -1   6  -8    4.03    0.72
   1   6   8    3.55    0.55
  -1   7   8   14.06    0.94
   1   7  -8   14.09    1.30
   1   7  -8   12.10    0.84
   1   7  -8   13.89    0.78
   1   7   8   14.59    1.01
  -1   7  -8   12.24    0.89
  -1   7  -8   12.95    1.23
  -1   7  -8   13.00    0.77
   1   8  -8    4.26    0.57
  -1   8   8    2.67    0.54
   1   8  -8    5.06    0.53
   1   8  -8    5.05    0.94
  -1   8  -8    4.20    0.51
   1   8   8    3.64    0.64
  -1   8  -8    4.44    0.61
  -1   8  -8    6.65    1.02
   1   9  -8    2.37    0.50
   1   9  -8    3.72    0.89
  -1   9   8    2.23    0.52
   1   9  -8    1.79    0.39
  -1   9  -8    0.78    0.46
  -1   9  -8    1.79    0.78
   1   9   8    1.19    0.52
  -1   9  -8    2.28    0.44
   1  10  -8   11.01    0.85
   1  10  -8   10.61    0.95
   1  10  -8   15.07    1.53
  -1  10   8   12.03    0.94
  -1  10  -8   13.31    1.46
  -1  10  -8   10.13    0.84
  -1  10  -8   13.30    1.09
   1  10   8   11.11    0.97
   1  11  -8    2.12    0.91
   1  11  -8    4.53    0.60
  -1  11   8    4.04    0.57
   1  11  -8    4.41    0.71
  -1  11  -8    5.06    0.79
  -1  11  -8    4.98    0.62
   1  11   8    4.16    0.65
   1  11   8    3.63    0.48
  -1  11  -8    5.47    1.11
   1   0  -9   -0.31    0.27
   1   0   9   -0.25    0.30
  -1   0  -9   -0.27    0.29
  -1   0  -9    0.06    0.26
  -1   0  -9   -0.65    0.34
   1   0  -9   -0.29    0.35
  -1   0  -9   -0.42    0.27
  -1   0   9   -0.24    0.28
   1   0  -9   -0.27    0.28
  -1   0   9   -0.17    0.25
   1   0   9   -0.48    0.23
  -1   1   9   23.34    1.14
   1   1  -9   23.73    1.11
   1   1  -9   22.63    1.13
   1  -1   9   23.34    1.09
  -1  -1  -9   23.18    0.94
   1   1  -9   23.24    1.00
  -1   1  -9   23.65    1.21
   1   1   9   22.66    0.98
   1   1   9   21.65    1.18
  -1   1  -9   21.81    0.98
  -1   1  -9   26.85    1.11
  -1  -1   9   24.23    1.07
   1  -1  -9   21.52    0.99
   1  -1  -9   22.70    0.93
  -1   2   9   64.63    2.31
   1   2  -9   70.46    2.08
   1   2  -9   69.94    2.31
   1   2  -9   67.74    2.19
   1   2  -9   68.11    2.34
  -1  -2  -9   68.41    2.01
   1  -2  -9   65.71    1.98
   1   2   9   66.08    2.16
  -1   2  -9   67.39    2.17
  -1   2  -9   69.21    2.32
   1   2   9   66.56    2.39
  -1   2  -9   69.72    2.07
  -1   2  -9   66.17    2.35
   1   3  -9   23.73    1.13
   1   3  -9   22.00    1.00
   1   3  -9   21.38    1.22
  -1   3   9   22.03    1.17
  -1  -3  -9   23.11    0.78
   1   3   9   22.68    1.24
  -1   3  -9   21.84    1.18
  -1   3  -9   23.60    1.03
   1  -3  -9   24.30    0.74
  -1   3  -9   23.85    1.18
   1   4  -9   40.97    1.80
   1   4  -9   42.03    1.52
  -1   4   9   44.30    1.71
   1   4  -9   39.52    1.59
  -1   4  -9   41.18    1.52
  -1   4  -9   44.27    1.80
   1   4   9   42.39    1.76
  -1   4  -9   40.92    1.65
  -1   5   9    0.18    0.36
   1   5  -9    0.56    0.27
   1   5  -9    0.69    0.48
   1   5  -9    0.43    0.31
  -1   5  -9    0.22    0.47
  -1   5  -9    0.79    0.35
  -1   5  -9    0.65    0.28
   1   5   9    0.33    0.40
   1   6  -9   17.85    0.91
  -1   6   9   17.93    1.09
   1   6  -9   19.84    1.33
   1   6  -9   16.80    0.98
  -1   6  -9   18.47    1.27
  -1   6  -9   15.75    1.01
  -1   6  -9   18.69    0.93
   1   6   9   17.03    1.15
   1   7  -9   23.75    1.11
   1   7  -9   22.91    1.18
  -1   7   9   21.89    1.24
   1   7  -9   21.79    1.52
  -1   7  -9   23.79    1.26
  -1   7  -9   23.22    1.10
   1   7   9   23.64    1.35
  -1   7  -9   22.35    1.49
   1   8  -9    1.52    0.46
   1   8  -9    1.00    0.36
   1   8  -9    1.47    0.74
  -1   8   9    2.25    0.53
   1   8   9    0.72    0.49
  -1   8  -9    1.62    0.39
  -1   8  -9    2.39    0.53
  -1   8  -9    1.28    0.70
   1   9  -9    6.20    0.66
  -1   9   9    8.04    0.81
   1   9  -9    7.95    1.17
   1   9  -9    6.40    0.78
  -1   9  -9    6.91    0.71
  -1   9  -9    7.61    0.86
  -1   9  -9    7.74    1.17
   1   9   9    7.58    0.86
  -1  10   9    6.24    0.74
   1  10  -9    5.28    0.66
   1  10  -9    7.36    1.19
   1  10  -9    6.85    0.81
  -1  10  -9    6.23    0.69
  -1  10  -9    5.89    0.83
   1  10   9    6.38    0.79
   1  10   9    5.80    0.59
  -1  10  -9    6.35    1.14
  -1  11   9    6.50    0.75
   1  11  -9    5.65    0.74
   1  11  -9    5.70    0.83
   1  11  -9    6.63    1.22
  -1  11  -9    7.59    0.97
   1  11   9    6.92    0.82
  -1  11  -9    5.30    1.14
   1  11   9    5.73    0.60
  -1  11  -9    5.44    0.71
  -1   0 -10   -0.05    0.25
   1   0 -10    0.15    0.34
   1   0  10   -0.08    0.23
  -1   0  10   -0.24    0.27
  -1   0 -10   -0.16    0.28
   1   0  10   -0.21    0.29
  -1   0 -10   -0.14    0.31
  -1   0  10    0.25    0.27
   1   0 -10    0.16    0.31
   1  -1  10  106.54    3.24
  -1  -1 -10  101.55    3.02
   1   1 -10  102.48    3.30
  -1   1  10  103.08    3.27
   1   1 -10  105.47    3.10
  -1   1  10  100.80    3.13
   1   1 -10  103.68    3.19
   1   1  10  105.00    3.12
  -1   1 -10  100.84    3.35
  -1   1 -10  103.56    3.13
   1  -1 -10  103.19    3.02
  -1   1 -10  101.20    3.07
  -1   1 -10  101.14    3.19
   1   1  10   98.30    3.31
  -1  -1  10  104.64    3.19
   1  -1 -10  103.37    3.09
   1   2 -10   65.83    2.11
  -1  -2 -10   69.09    2.04
  -1   2  10   68.69    2.39
   1   2 -10   66.15    2.23
   1   2 -10   67.90    2.37
   1   2 -10   66.58    2.37
  -1   2 -10   68.01    2.44
   1   2  10   71.11    2.48
  -1   2 -10   68.41    2.11
   1  -2 -10   64.88    2.01
   1   2  10   70.67    2.23
  -1   2 -10   63.66    2.32
  -1   2 -10   66.38    2.21
   1   3 -10   63.33    2.28
   1   3 -10   68.03    2.20
  -1   3  10   65.22    2.35
   1   3 -10   68.66    2.42
  -1  -3 -10   63.73    1.90
  -1   3 -10   67.86    2.39
   1   3  10   62.08    2.40
   1   3  10   64.10    2.16
  -1   3 -10   66.97    2.37
  -1   3 -10   65.40    2.17
   1  -3 -10   65.36    1.87
   1   4 -10   23.03    1.28
   1   4 -10   21.85    1.13
   1   4 -10   22.66    1.05
  -1   4  10   21.59    1.21
  -1   4 -10   22.74    1.19
   1   4  10   21.46    1.27
  -1   4 -10   22.12    1.05
  -1   4 -10   20.15    1.27
  -1   5  10   31.71    1.50
   1   5 -10   33.75    1.35
   1   5 -10   32.63    1.44
   1   5 -10   31.21    1.65
  -1   5 -10   32.10    1.66
  -1   5 -10   33.26    1.35
   1   5  10   32.40    1.58
  -1   5 -10   30.96    1.47
  -1   6  10   11.70    1.00
   1   6 -10   11.14    0.90
   1   6 -10   12.55    1.19
   1   6 -10   13.50    0.84
  -1   6 -10   11.86    0.81
  -1   6 -10   13.49    1.00
  -1   6 -10   14.40    1.29
   1   6  10   13.64    1.09
   1   7 -10    2.21    0.43
  -1   7  10    1.54    0.53
   1   7 -10    1.57    0.47
   1   7 -10    2.66    0.81
  -1   7 -10    2.46    0.56
  -1   7 -10    2.08    0.74
   1   7  10    2.16    0.59
  -1   7 -10    1.89    0.43
   1   8 -10    9.21    1.21
   1   8 -10    6.69    0.78
  -1   8  10    6.70    0.82
   1   8 -10    6.60    0.69
   1   8  10    7.45    0.89
  -1   8 -10    6.46    0.68
  -1   8 -10    7.34    1.12
  -1   8 -10    8.75    0.90
  -1   9  10    3.84    0.67
   1   9 -10    4.68    0.71
   1   9 -10    4.65    0.61
   1   9 -10    4.38    0.99
   1   9  10    3.73    0.74
  -1   9 -10    6.52    0.83
  -1   9 -10    5.16    1.01
  -1   9 -10    5.60    0.66
  -1  10  10    7.18    0.81
   1  10 -10    6.79    0.88
   1  10 -10    6.72    1.21
   1  10 -10    8.10    0.80
   1  10  10    5.58    0.63
  -1  10 -10    6.31    0.91
  -1  10 -10    6.20    1.18
  -1  10 -10    6.78    0.74
   1  10  10    6.16    0.84
   1  11 -10    2.45    1.02
  -1  11  10    3.99    0.67
   1  11 -10    4.44    0.80
   1  11  10    4.02    0.54
  -1  11 -10    3.09    0.59
   1  11  10    3.06    0.68
  -1  11 -10    4.35    0.87
  -1  11 -10    3.56    1.04
  -1   0 -11    0.02    0.30
   1   0 -11   -0.27    0.32
   1   0  11    0.13    0.31
  -1   0  11    0.27    0.27
   1   0  11   -0.01    0.26
   1   0 -11   -0.18    0.29
  -1   0 -11    0.07    0.33
  -1   0  11   -0.58    0.27
  -1   0 -11   -0.02    0.26
   1   1 -11    9.46    0.85
  -1   1  11   10.96    0.86
   1  -1  11   11.72    0.91
   1   1 -11    9.18    0.72
  -1  -1 -11    8.47    0.66
  -1   1  11    8.21    0.68
   1   1 -11   11.30    0.96
  -1   1 -11   11.19    0.89
   1   1  11    8.12    0.83
   1   1  11    8.44    0.69
  -1   1 -11   10.04    0.72
  -1   1 -11    9.74    0.72
   1  -1 -11    9.31    0.72
  -1   1 -11    9.58    0.91
  -1  -1  11   10.67    0.79
   1  -1 -11    9.30    0.67
  -1   2  11   92.68    3.19
   1   2 -11   98.03    2.94
   1   2 -11   99.57    3.08
   1   2 -11   98.67    3.19
   1   2 -11   99.15    3.24
  -1  -2 -11  100.24    2.87
  -1   2 -11   98.38    3.05
  -1   2 -11   96.79    2.92
   1   2  11   92.53    3.26
   1   2  11   98.34    3.04
  -1   2 -11   99.58    3.30
   1  -2 -11   97.58    2.84
  -1   2 -11   97.26    3.19
   1   3 -11   -0.27    0.43
  -1  -3 -11    0.28    0.21
   1   3 -11   -0.09    0.17
   1   3 -11   -0.27    0.32
   1   3 -11    0.08    0.29
  -1   3  11   -0.24    0.36
  -1   3 -11   -0.08    0.40
  -1   3 -11   -0.06    0.18
  -1   3 -11   -0.47    0.25
   1   3  11    0.31    0.26
  -1   3 -11   -0.51    0.35
   1   3  11   -0.16    0.36
   1  -3 -11   -0.06    0.18
  -1  -4 -11   70.24    2.04
   1   4 -11   72.92    2.59
   1   4 -11   75.72    2.46
   1   4 -11   74.21    2.75
  -1   4  11   79.33    2.69
   1   4  11   72.12    2.71
  -1   4 -11   75.14    2.71
  -1   4 -11   75.97    2.47
  -1   4 -11   71.53    2.64
   1   5 -11   20.58    1.36
  -1   5  11   18.97    1.21
   1   5 -11   17.23    0.99
   1   5 -11   20.53    1.16
  -1   5 -11   20.19    1.20
  -1   5 -11   20.78    1.37
  -1   5 -11   19.76    1.04
   1   5  11   18.16    1.25
   1   6 -11    2.14    0.72
  -1   6  11    2.16    0.57
   1   6 -11    2.16    0.54
   1   6 -11    2.27    0.44
  -1   6 -11    3.16    0.62
  -1   6 -11    1.63    0.41
   1   6  11    1.55    0.58
  -1   6 -11    2.99    0.75
   1   7 -11   10.34    0.96
   1   7 -11   10.82    0.86
   1   7 -11   12.03    1.35
  -1   7  11   10.87    1.02
  -1   7 -11   11.65    1.29
  -1   7 -11   12.56    0.91
  -1   7 -11    9.57    0.97
   1   7  11   10.02    1.05
  -1   8  11    2.81    0.65
   1   8 -11    1.96    0.80
   1   8 -11    2.80    0.51
   1   8 -11    3.01    0.63
  -1   8 -11    2.82    0.51
  -1   8 -11    4.28    0.97
  -1   8 -11    2.94    0.65
   1   8  11    3.27    0.71
   1   9 -11    8.50    0.95
  -1   9  11    6.42    0.83
   1   9 -11    6.13    0.75
   1   9 -11    9.60    1.28
  -1   9 -11    8.46    0.99
  -1   9 -11    7.29    1.19
   1   9  11    7.23    0.72
  -1   9 -11    5.61    0.73
   1   9  11    6.57    0.91
   1  10 -11    2.76    0.59
  -1  10  11    2.13    0.59
   1  10 -11    1.02    0.82
   1  10 -11    1.75    0.65
   1  10  11    2.60    0.67
   1  10  11    2.22    0.47
  -1  10 -11    1.74    0.51
  -1  10 -11    1.66    0.69
  -1  10 -11    1.80    0.91
   1  11 -11    2.18    0.72
  -1  11  11    1.76    0.48
  -1  11  11    2.37    0.61
   1  11 -11    1.49    0.90
  -1  11 -11    2.90    0.97
  -1  11 -11    1.10    0.56
   1  11  11    3.39    0.56
   1  11  11    3.99    0.75
  -1  11 -11    3.45    0.86
   1   0 -12    0.05    0.34
  -1   0 -12   -0.20    0.33
  -1   0 -12   -0.35    0.34
   1   0  12    0.17    0.30
   1   0 -12    0.30    0.36
  -1   0  12    0.50    0.37
  -1   0  12   -0.08    0.24
   1   0  12    0.25    0.36
  -1  -1 -12    3.16    0.46
   1  -1  12    2.08    0.46
   1   1 -12    2.18    0.56
  -1   1  12    1.71    0.48
   1   1 -12    2.49    0.56
   1   1 -12    2.80    0.48
  -1   1  12    2.54    0.46
   1   1  12    3.27    0.64
  -1   1 -12    2.43    0.47
  -1  -1  12    2.72    0.51
   1  -1 -12    3.09    0.50
   1   1  12    2.42    0.44
  -1   1 -12    2.55    0.45
  -1   1 -12    3.79    0.65
   1  -1 -12    2.27    0.44
  -1   1 -12    1.63    0.50
   1   2 -12   22.51    1.05
   1   2 -12   23.97    1.31
   1   2 -12   22.74    1.14
  -1   2  12   23.03    1.28
  -1  -2 -12   23.72    0.98
   1   2 -12   22.73    1.28
   1   2  12   22.89    1.34
  -1   2 -12   20.39    1.19
  -1   2 -12   22.90    1.12
   1   2  12   23.84    1.13
  -1   2 -12   23.04    1.35
   1  -2 -12   22.72    0.95
  -1   2 -12   21.96    1.03
   1   3 -12   38.69    1.30
   1   3 -12   38.74    1.73
   1   3 -12   38.96    1.58
  -1  -3 -12   40.40    1.31
   1   3 -12   35.52    1.73
  -1   3  12   41.65    1.78
  -1   3 -12   38.46    1.74
  -1   3 -12   38.66    1.29
   1   3  12   39.52    1.55
  -1   3 -12   39.09    1.79
   1  -3 -12   38.97    1.29
  -1   3 -12   39.47    1.58
   1   3  12   41.33    1.83
   1   4 -12    0.63    0.50
   1   4 -12    0.82    0.43
  -1  -4 -12    0.46    0.18
  -1   4  12    0.37    0.42
   1   4 -12    0.42    0.32
   1   4  12   -0.17    0.38
  -1   4 -12    0.39    0.32
  -1   4 -12    0.43    0.44
  -1   4 -12    0.07    0.46
   1   4  12    0.66    0.30
   1   5 -12   11.89    0.85
   1   5 -12   13.90    1.30
   1   5 -12   11.66    1.03
  -1   5  12   11.77    1.03
  -1   5 -12   11.91    1.06
   1   5  12   12.61    0.83
   1   5  12    9.36    0.99
  -1   5 -12   11.62    0.85
  -1   5 -12   12.89    1.21
   1   6 -12   18.28    1.39
   1   6 -12   20.54    1.13
  -1   6  12   20.01    1.33
   1   6 -12   21.28    1.29
  -1   6 -12   17.86    1.43
   1   6  12   20.12    1.37
  -1   6 -12   20.01    1.33
  -1   6 -12   19.52    1.12
   1   7 -12   11.96    0.91
  -1   7  12   10.46    1.03
   1   7 -12    9.87    1.26
   1   7 -12   10.09    1.01
   1   7  12   10.13    1.07
  -1   7 -12   11.46    1.26
  -1   7 -12   10.49    1.07
  -1   7 -12   12.90    0.94
   1   8 -12    9.72    1.29
   1   8 -12   11.59    0.97
   1   8 -12    9.66    1.01
  -1   8  12    7.72    0.94
  -1   8 -12   10.33    1.07
   1   8  12    9.11    1.04
  -1   8 -12    9.20    1.27
  -1   8 -12    8.21    0.82
   1   8  12    7.42    0.76
   1   9 -12   12.83    1.04
  -1   9  12   13.50    1.17
   1   9 -12   13.82    1.24
   1   9 -12   16.89    1.72
  -1   9 -12   13.58    1.31
   1   9  12   14.85    0.96
  -1   9 -12   15.30    1.09
   1   9  12   11.90    1.17
  -1   9 -12   15.83    1.64
   1  10 -12    0.78    0.56
   1  10 -12    0.55    0.42
   1  10 -12    0.15    0.72
  -1  10  12    0.33    0.49
  -1  10 -12   -0.28    0.56
   1  10  12    0.21    0.55
  -1  10 -12    0.25    0.73
   1  10  12   -0.14    0.36
  -1  10 -12   -0.18    0.35
   1   0  13    0.02    0.33
  -1   0  13    0.13    0.35
  -1   0 -13    0.04    0.38
  -1   0  13   -0.38    0.33
   1   0 -13    0.13    0.36
   1   0  13   -0.43    0.29
   1   0 -13   -0.53    0.32
  -1   0 -13   -0.22    0.35
   1   1 -13   30.65    1.34
   1  -1  13   31.21    1.46
  -1  -1 -13   31.13    1.37
  -1   1  13   33.17    1.53
   1   1 -13   30.24    1.58
   1   1 -13   31.10    1.45
  -1  -1 -13   30.15    1.29
  -1   1  13   28.88    1.33
   1   1  13   30.20    1.33
  -1   1 -13   31.15    1.33
  -1   1 -13   29.86    1.36
  -1   1 -13   29.18    1.39
   1  -1 -13   28.50    1.26
   1   1  13   28.76    1.52
  -1   1 -13   30.55    1.64
   1  -1 -13   32.65    1.38
  -1  -1  13   29.35    1.41
   1   2 -13    8.16    0.90
   1   2 -13    6.11    0.69
  -1   2  13    7.36    0.82
  -1   2  13    7.62    0.71
   1   2 -13    5.86    0.76
  -1  -2 -13    6.74    0.59
   1   2 -13    7.12    0.67
  -1   2 -13    5.57    0.61
   1   2  13    6.38    0.63
  -1   2 -13    6.25    0.76
  -1   2 -13    5.70    0.67
   1   2  13    5.97    0.77
   1  -2 -13    6.54    0.59
  -1   2 -13    6.41    0.85
   1  -2 -13    6.77    0.70
  -1  -3 -13   10.80    0.63
  -1   3  13   12.05    1.07
   1   3 -13   10.88    1.04
   1   3 -13   10.82    0.99
   1   3 -13   11.91    0.66
   1   3 -13   10.98    0.86
  -1   3 -13   12.44    0.67
  -1   3 -13   11.56    1.05
   1   3  13   13.53    1.21
  -1   3 -13   12.50    0.86
   1  -3 -13   12.37    0.63
   1   3  13   10.43    0.79
  -1   3 -13   14.62    1.23
  -1   4  13   35.61    1.73
   1   4 -13   34.83    1.76
   1   4 -13   34.29    1.53
  -1  -4 -13   35.44    1.15
   1   4 -13   37.86    1.75
   1   4  13   34.02    1.76
   1  -4 -13   35.19    1.11
   1   4  13   35.99    1.52
  -1   4 -13   37.87    1.81
  -1   4 -13   35.51    1.54
  -1   4 -13   38.92    1.84
   1   5 -13   19.17    1.24
  -1   5  13   18.08    1.27
   1   5 -13   17.32    1.49
   1   5 -13   16.96    1.06
   1   5  13   14.51    1.27
   1   5  13   16.35    0.99
  -1   5 -13   16.88    1.25
  -1   5 -13   17.71    1.38
  -1   5 -13   16.13    1.03
   1   6 -13    5.83    0.79
   1   6 -13    4.83    0.67
   1   6 -13    4.50    0.91
  -1   6  13    5.25    0.82
  -1   6 -13    5.72    0.85
   1   6  13    5.28    0.64
  -1   6 -13    7.02    1.05
  -1   6 -13    5.19    0.68
   1   6  13    4.95    0.84
   1   7 -13    0.57    0.52
  -1   7  13    1.53    0.60
   1   7 -13    1.23    0.48
   1   7 -13    2.81    0.90
   1   7  13    0.75    0.39
  -1   7 -13    1.26    0.61
  -1   7 -13    1.53    0.48
   1   7  13    0.73    0.56
  -1   7 -13    1.42    0.76
  -1   8  13    1.21    0.60
   1   8 -13    1.54    0.50
   1   8 -13    2.10    0.64
   1   8 -13    0.21    0.70
  -1   8 -13    0.90    0.73
   1   8  13    1.56    0.66
  -1   8 -13    0.62    0.44
  -1   8 -13    1.05    0.61
   1   8  13    1.83    0.45
  -1   9  13    7.91    0.96
   1   9 -13    7.78    0.91
   1   9 -13    7.50    1.01
   1   9 -13    9.72    1.40
  -1   9 -13   11.07    1.43
   1   9  13    7.52    0.81
  -1   9 -13    7.93    1.11
  -1   9 -13    6.59    0.84
   1   9  13    7.26    0.99
   1  10 -13    8.19    1.11
   1  10 -13    5.73    0.81
  -1  10  13    9.87    1.07
   1  10 -13    7.59    1.32
   1  10  13    7.21    0.78
  -1  10 -13    7.43    1.34
  -1  10 -13    5.75    1.04
   1  10  13    7.80    1.03
  -1  10 -13    5.26    0.81
   1   0  14   -0.08    0.34
  -1   0 -14   -0.27    0.33
  -1   0  14   -0.29    0.29
   1   0 -14    0.57    0.41
   1   0 -14    0.10    0.36
  -1   0 -14    0.06    0.35
   1   1 -14    4.07    0.73
  -1  -1 -14    4.72    0.60
  -1  -1 -14    4.81    0.65
   1   1 -14    4.07    0.58
  -1   1  14    4.91    0.71
   1   1 -14    4.44    0.70
   1  -1  14    4.19    0.61
  -1   1  14    3.12    0.49
  -1  -1  14    3.31    0.56
   1   1  14    3.47    0.62
   1   1  14    2.87    0.48
   1  -1 -14    3.06    0.51
  -1   1 -14    4.33    0.58
   1  -1 -14    4.22    0.59
  -1   1 -14    4.53    0.78
  -1   1 -14    5.30    0.70
  -1   2  14    5.18    0.72
   1   2 -14    3.49    0.65
   1   2 -14    6.14    0.83
  -1  -2 -14    5.06    0.56
   1   2 -14    5.75    0.63
  -1   2  14    4.86    0.58
  -1   2 -14    4.13    0.73
   1   2  14    6.04    0.82
  -1   2 -14    4.83    0.59
   1  -2 -14    5.04    0.55
   1  -2 -14    4.30    0.58
   1   2  14    5.48    0.65
  -1   2 -14    5.07    0.78
  -1   2 -14    6.63    0.72
  -1  -3 -14   25.62    1.05
   1   3 -14   29.53    1.56
   1   3 -14   27.27    1.35
   1   3 -14   26.89    1.11
  -1   3  14   28.63    1.52
  -1   3  14   26.82    1.31
   1   3 -14   27.58    1.53
  -1   3 -14   25.11    1.08
   1   3  14   26.93    1.29
   1  -3 -14   27.77    1.07
   1   3  14   25.94    1.53
  -1   3 -14   27.93    1.33
  -1   3 -14   25.26    1.45
  -1   3 -14   27.51    1.58
  -1   4  14    5.73    0.77
   1   4 -14    7.25    1.00
  -1  -4 -14    6.52    0.44
   1   4 -14    7.25    0.78
   1   4 -14    7.35    0.90
  -1   4 -14    5.34    0.62
   1   4  14    6.84    0.72
  -1   4 -14    5.35    0.85
   1   4  14    6.86    0.89
  -1   4 -14    7.85    1.01
   1  -4 -14    6.37    0.42
   1   5 -14    5.58    0.70
  -1   5  14    4.86    0.78
   1   5 -14    6.17    0.98
   1   5 -14    5.83    0.81
   1   5  14    5.93    0.87
   1   5  14    7.78    0.76
  -1   5 -14    6.98    1.02
  -1   5 -14    7.53    0.98
  -1   5 -14    5.66    0.67
   1   6 -14    7.61    1.14
   1   6 -14    8.79    0.90
  -1   6  14    8.81    1.02
   1   6 -14    9.99    1.07
   1   6  14    8.42    1.04
  -1   6 -14    8.31    1.10
  -1   6 -14    8.38    0.84
   1   6  14    7.66    0.78
  -1   6 -14    6.69    0.94
  -1   7  14    3.58    0.74
   1   7 -14    4.68    0.85
   1   7 -14    2.73    0.90
   1   7 -14    2.29    0.56
  -1   7 -14    2.66    0.59
  -1   7 -14    2.94    0.88
   1   7  14    2.96    0.75
  -1   7 -14    3.57    0.81
   1   7  14    2.53    0.52
   1   8 -14    3.19    0.93
   1   8 -14    0.95    0.50
   1   8 -14    1.91    0.67
  -1   8  14    1.44    0.62
   1   8  14    1.00    0.68
  -1   8 -14    1.43    0.53
   1   8  14    1.59    0.48
  -1   8 -14    2.09    0.70
  -1   8 -14    0.96    0.80
  -1   9  14    3.44    0.79
   1   9 -14    3.24    0.69
   1   9 -14    4.18    1.10
   1   9 -14    3.83    0.84
   1   9  14    4.55    0.69
  -1   9 -14    5.69    1.21
  -1   9 -14    3.52    0.88
  -1   9 -14    3.77    0.70
   1   9  14    3.23    0.83
  -1  10  14    2.26    0.72
  -1  10  14    1.89    0.54
   1  10 -14    2.57    0.78
   1  10 -14    0.93    0.89
   1  10  14    1.69    0.73
  -1  10 -14    1.92    0.62
   1  10  14    1.63    0.52
  -1  10 -14    1.53    0.91
  -1  10 -14    2.53    0.86
   1   0 -15   -0.23    0.34
  -1   0 -15    0.05    0.39
  -1   0  15    0.25    0.34
  -1   0 -15   -0.15    0.35
   1   0 -15   -0.11    0.38
   1   0  15    0.14    0.34
   1   1 -15   14.18    1.27
  -1   1  15   15.08    1.10
  -1  -1 -15   15.77    0.93
   1   1 -15   13.99    0.96
  -1   1  15   13.88    0.92
   1  -1  15   13.37    1.01
   1   1 -15   14.31    1.06
  -1  -1 -15   16.44    1.03
  -1   1 -15   14.73    1.06
  -1   1 -15   15.22    1.36
   1   1  15   14.07    0.93
  -1  -1  15   14.96    1.03
   1  -1 -15   13.92    0.90
   1  -1 -15   14.64    1.00
  -1   1 -15   15.71    0.99
   1   1  15   13.77    1.10
   1   2 -15   22.05    1.29
   1   2 -15   19.81    1.37
   1   2 -15   20.58    1.10
  -1  -2 -15   21.15    1.03
  -1   2  15   22.31    1.34
  -1   2  15   21.86    1.17
  -1   2 -15   20.64    1.10
   1   2  15   22.62    1.18
   1  -2 -15   21.54    1.18
   1   2  15   21.73    1.38
  -1   2 -15   22.39    1.46
   1  -2 -15   19.43    1.00
  -1   2 -15   21.46    1.18
  -1   2 -15   22.18    1.35
  -1   3  15    3.85    0.59
   1   3 -15    3.63    0.59
  -1  -3 -15    3.76    0.46
   1   3 -15    3.79    0.71
  -1   3  15    3.71    0.71
   1   3 -15    4.44    0.52
   1   3 -15    4.16    0.80
   1   3  15    3.44    0.56
  -1   3 -15    3.35    0.74
  -1   3 -15    4.03    0.49
   1   3  15    2.59    0.63
  -1   3 -15    4.55    0.65
  -1   3 -15    4.06    0.80
   1  -3 -15    3.74    0.46
  -1   4  15    3.20    0.67
   1   4 -15    3.24    0.59
  -1  -4 -15    3.42    0.38
  -1   4  15    4.07    0.62
   1   4 -15    3.27    0.74
   1   4 -15    3.22    0.69
  -1   4 -15    2.87    0.50
  -1   4 -15    3.66    0.76
   1   4  15    3.01    0.51
  -1   4 -15    4.19    0.80
   1  -4 -15    3.35    0.37
   1   4  15    3.76    0.78
  -1   5  15    7.17    0.94
   1   5 -15    6.35    0.89
   1   5 -15    6.63    0.77
   1   5 -15    5.27    0.95
   1   5  15    7.13    0.74
   1   5  15    6.04    0.93
  -1   5 -15    6.71    1.00
  -1   5 -15    7.75    1.00
  -1   5 -15    7.62    0.85
  -1   6  15    2.84    0.69
   1   6 -15    3.06    0.86
   1   6 -15    3.19    0.72
   1   6 -15    2.08    0.54
   1   6  15    2.66    0.73
  -1   6 -15    3.18    0.62
  -1   6 -15    3.42    0.78
   1   6  15    3.01    0.53
  -1   6 -15    1.99    0.80
   1   7 -15    0.75    0.57
  -1   7  15    0.30    0.54
   1   7 -15   -0.53    0.37
   1   7 -15    0.58    0.72
  -1   7 -15   -0.34    0.60
  -1   7 -15    1.11    0.80
   1   7  15   -0.07    0.57
  -1   7 -15    0.06    0.41
   1   7  15   -0.48    0.36
   1   8 -15    5.78    1.15
  -1   8  15    6.43    0.96
   1   8 -15    8.33    1.10
   1   8 -15    8.54    0.95
  -1   8 -15    8.11    1.12
  -1   8 -15    6.34    0.84
  -1   8 -15    6.58    1.18
   1   8  15    7.00    0.83
   1   8  15    5.83    0.99
  -1   9  15    2.40    0.59
   1   9 -15    0.72    0.58
   1   9 -15    2.18    0.77
   1   9 -15    2.19    0.93
  -1   9  15    2.01    0.70
  -1   9 -15    0.53    0.55
  -1   9 -15    2.04    0.93
   1   9  15    2.50    0.74
   1   9  15    1.47    0.49
  -1   9 -15    2.04    0.81
  -1  10  15    1.01    0.46
   1  10 -15    1.40    0.76
  -1  10  15    1.94    0.70
   1  10 -15   -0.15    0.88
  -1  10 -15    0.00    0.50
  -1  10 -15    1.36    0.76
  -1  10 -15    1.08    0.97
   1  10  15    1.28    0.51
   1  10  15    1.48    0.69
  -1   0 -16   -0.05    0.41
   1   0 -16   -0.33    0.35
  -1   0 -16    0.31    0.40
  -1   0  16    0.49    0.40
   1   0  16   -0.07    0.34
   1   0 -16   -0.18    0.36
  -1   1  16    4.81    0.62
  -1  -1 -16    6.22    0.71
   1  -1  16    5.30    0.71
  -1   1  16    5.60    0.78
   1   1 -16    7.58    0.88
   1   1 -16    6.50    0.72
   1   1 -16    7.99    1.06
  -1  -1 -16    6.74    0.78
  -1   1 -16    6.79    0.73
   1   1  16    5.30    0.74
   1  -1 -16    7.01    0.73
  -1   1 -16    8.27    0.93
   1  -1 -16    5.18    0.68
  -1   1 -16    6.10    0.97
  -1  -1  16    6.72    0.77
   1   1  16    6.71    0.71
   1   2 -16    2.47    0.51
  -1   2  16    3.01    0.56
  -1  -2 -16    2.33    0.53
   1   2 -16    3.10    0.67
  -1   2  16    1.78    0.52
  -1  -2 -16    2.23    0.47
   1   2 -16    2.30    0.66
  -1   2 -16    3.69    0.57
   1  -2 -16    3.15    0.51
  -1   2 -16    3.55    0.70
   1  -2 -16    2.47    0.55
  -1   2 -16    1.45    0.44
  -1   2 -16    1.95    0.62
   1   2  16    3.51    0.69
   1   2  16    3.01    0.55
   1   3 -16   11.57    0.79
  -1  -3 -16   11.94    0.75
   1   3 -16   11.53    1.22
  -1   3  16   13.33    1.25
   1   3 -16   11.58    1.20
  -1   3  16   11.44    0.91
   1  -3 -16   11.14    0.73
   1   3  16   10.10    1.08
  -1   3 -16   12.12    1.23
   1  -3 -16   12.21    0.95
  -1   3 -16   11.45    0.94
   1   3  16   13.04    0.93
  -1   3 -16   13.15    1.24
  -1   3 -16   12.17    0.79
   1   4 -16    0.22    0.42
   1   4 -16    0.79    0.53
  -1   4  16    0.59    0.42
   1   4 -16    0.36    0.59
  -1  -4 -16    0.78    0.28
  -1   4  16    0.99    0.55
   1   4  16   -0.24    0.32
   1   4  16    0.66    0.52
  -1   4 -16    0.95    0.43
  -1   4 -16    1.10    0.60
   1  -4 -16    0.49    0.26
  -1   4 -16    0.19    0.51
   1   5 -16    5.18    0.71
  -1  -5 -16    5.08    0.34
  -1   5  16    5.22    0.82
   1   5 -16    6.19    1.06
  -1   5  16    5.21    0.71
   1   5 -16    5.95    0.92
   1   5  16    5.67    0.74
  -1   5 -16    4.46    0.91
   1   5  16    4.98    0.89
  -1   5 -16    6.35    0.97
  -1   5 -16    6.72    0.82
  -1   6  16    1.73    0.63
   1   6 -16    1.32    0.67
  -1   6  16    0.35    0.40
   1   6 -16    0.56    0.49
   1   6 -16    1.37    0.72
  -1   6 -16    1.45    0.75
  -1   6 -16   -0.45    0.42
   1   6  16    0.47    0.41
   1   6  16    1.34    0.66
  -1   6 -16    0.71    0.65
   1   7 -16    5.68    1.15
   1   7 -16    6.77    0.89
  -1   7  16    2.85    0.76
   1   7 -16    4.50    0.92
  -1   7  16    4.93    0.73
  -1   7 -16    5.42    1.03
   1   7  16    5.44    0.98
   1   7  16    4.42    0.69
  -1   7 -16    5.82    0.78
  -1   7 -16    5.94    1.10
  -1   8  16    0.44    0.59
   1   8 -16   -0.25    0.47
  -1   8  16    0.31    0.44
   1   8 -16    0.91    0.81
   1   8 -16    0.69    0.65
   1   8  16    0.56    0.63
  -1   8 -16    0.02    0.48
   1   8  16    1.15    0.50
  -1   8 -16    1.21    0.80
  -1   8 -16    0.98    0.68
  -1   9  16    0.96    0.49
   1   9 -16    0.76    0.90
  -1   9  16    0.11    0.55
   1   9 -16    1.29    0.77
  -1   9 -16    1.02    0.53
   1   9  16    0.10    0.56
   1   9  16    0.06    0.40
  -1   9 -16   -0.60    0.64
  -1   9 -16   -0.39    0.79
  -1  10  16    1.29    0.66
  -1  10  16   -0.79    0.37
   1  10 -16    0.58    0.90
   1  10 -16    0.30    0.71
  -1  10 -16    0.74    0.98
   1  10  16    0.19    0.58
   1  10  16   -0.35    0.42
  -1  10 -16    0.28    0.53
  -1  10 -16    0.84    0.76
   1   0  17   -0.72    0.32
   1   0 -17   -0.63    0.38
  -1   0 -17   -0.18    0.41
   1   0 -17    0.69    0.45
  -1   0  17    0.29    0.39
  -1   0 -17    0.01    0.41
  -1   1  17    1.50    0.50
   1  -1  17    1.74    0.52
  -1  -1 -17    2.14    0.54
   1   1 -17    1.81    0.73
   1   1 -17    1.18    0.48
  -1  -1 -17    1.73    0.51
   1   1 -17    1.22    0.56
   1  -1 -17    1.44    0.46
  -1   1 -17    2.78    1.14
   1   1  17    1.26    0.48
   1  -1 -17    2.31    0.59
  -1   1 -17    2.04    0.63
  -1   1 -17    1.36    0.51
  -1  -1  17    1.17    0.45
  -1  -2 -17   14.91    1.09
  -1   2  17   14.62    1.21
   1   2 -17   13.99    1.35
   1   2 -17   15.15    1.02
  -1   2  17   17.27    1.10
   1   2 -17   16.45    1.19
  -1  -2 -17   14.20    0.92
   1  -2 -17   10.79    1.00
   1   2  17   12.85    1.21
  -1   2 -17   14.75    1.15
   1   2  17   14.69    1.02
  -1   2 -17   13.65    1.05
  -1   2 -17   17.91    1.57
  -1   2 -17   16.06    1.03
   1  -2 -17   16.45    0.95
   1   3 -17    0.89    0.55
   1   3 -17   -0.36    0.56
  -1   3  17   -0.06    0.41
  -1  -3 -17    0.39    0.33
   1   3 -17    0.04    0.32
  -1   3  17    0.00    0.32
  -1   3 -17   -0.39    0.27
  -1   3 -17    0.27    0.47
  -1   3 -17   -0.38    0.54
   1  -3 -17   -0.07    0.40
   1  -3 -17   -0.27    0.28
  -1   3 -17   -0.53    0.34
   1   3  17   -0.57    0.45
   1   3  17   -0.21    0.30
  -1   4  17    1.95    0.63
  -1  -4 -17    3.03    0.43
   1   4 -17    2.30    0.70
   1   4 -17    2.72    0.80
  -1   4  17    2.44    0.59
   1   4  17    4.01    0.84
   1   4  17    2.08    0.51
  -1   4 -17    2.28    0.54
  -1   4 -17    2.49    0.77
   1  -4 -17    3.85    0.44
  -1   4 -17    0.61    0.59
   1   5 -17   10.18    1.24
  -1   5  17   10.63    1.12
   1   5 -17   10.70    1.18
  -1  -5 -17   10.34    0.54
   1   5 -17    8.40    0.91
  -1   5  17    9.76    0.94
  -1   5 -17    9.73    1.23
  -1   5 -17    8.03    1.12
   1   5  17   11.22    1.25
   1   5  17   11.13    1.02
  -1   5 -17    9.61    1.01
  -1   6  17    5.95    0.97
   1   6 -17    2.92    0.65
  -1   6  17    4.08    0.70
   1   6 -17    4.36    0.91
   1   6 -17    4.68    1.05
  -1   6 -17    3.57    0.73
  -1   6 -17    5.16    0.97
   1   6  17    5.65    0.99
   1   6  17    3.34    0.67
  -1   6 -17    3.76    0.93
   1   7 -17    2.24    0.97
   1   7 -17    2.35    0.70
   1   7 -17    1.78    0.63
  -1   7  17    4.46    0.90
  -1   7  17    1.20    0.53
   1   7  17    3.06    0.81
   1   7  17    2.00    0.58
  -1   7 -17    3.63    1.03
  -1   7 -17    2.77    0.78
  -1   7 -17    1.29    0.57
  -1   8  17   11.61    1.15
   1   8 -17   15.33    1.33
   1   8 -17   13.58    1.50
  -1   8  17   14.95    1.44
   1   8 -17   14.79    1.72
  -1   8 -17   12.99    1.51
   1   8  17   13.72    1.12
  -1   8 -17   14.33    1.74
  -1   8 -17   11.23    1.14
   1   8  17   13.01    1.40
  -1   9  17    0.81    0.64
   1   9 -17   -0.69    0.85
  -1   9  17    0.48    0.47
   1   9 -17    0.15    0.67
  -1   9 -17    0.42    0.90
   1   9  17    0.06    0.58
  -1   9 -17   -0.69    0.44
  -1   9 -17    0.36    0.72
   1   9  17   -0.23    0.42
   1  10 -17    1.48    0.99
  -1  10  17    0.77    0.52
  -1  10  17    0.46    0.62
   1  10 -17    1.40    0.82
   1  10  17    0.70    0.50
  -1  10 -17    0.54    0.53
   1  10  17   -0.60    0.61
  -1  10 -17   -0.60    0.87
  -1  10 -17   -0.28    0.73
  -1   0 -18    0.50    0.46
  -1   0  18    0.31    0.41
   1   0 -18    0.12    0.43
  -1   0 -18    0.10    0.44
   1   0 -18   -0.27    0.39
   1   0  18    0.33    0.44
  -1  -1 -18    4.81    0.75
   1   1 -18    6.46    0.81
  -1   1  18    4.44    0.68
  -1   1  18    6.81    0.82
  -1  -1 -18    5.84    0.76
   1  -1  18    5.49    0.86
   1   1 -18    6.09    0.88
   1   1  18    5.22    0.68
   1   1  18    6.65    0.96
  -1   1 -18    4.86    0.69
   1  -1 -18    4.84    0.70
  -1   1 -18    4.32    0.79
   1  -1 -18    4.61    0.74
  -1  -1  18    4.36    0.71
   1   2 -18    6.34    0.78
  -1  -2 -18    4.68    0.72
  -1  -2 -18    6.92    0.76
   1   2 -18    6.81    0.97
   1   2 -18    5.94    0.95
  -1   2  18    6.63    0.92
  -1   2  18    7.63    0.87
  -1   2 -18    6.76    0.84
   1  -2 -18    5.96    0.81
   1  -2 -18    6.17    0.72
  -1   2 -18    5.45    0.88
  -1   2 -18    5.51    0.74
   1   2  18    5.97    0.74
   1   2  18    5.40    0.84
  -1   2 -18    6.98    1.08
   1   3 -18   13.76    1.37
   1   3 -18   12.78    1.31
   1   3 -18   11.51    0.91
  -1  -3 -18   11.21    0.80
  -1   3  18   13.12    1.28
  -1   3  18   13.51    1.04
  -1   3 -18    8.02    0.88
   1  -3 -18   11.29    0.78
  -1   3 -18    9.82    0.86
   1   3  18   11.92    1.22
   1  -3 -18   12.56    1.13
  -1   3 -18    8.27    1.14
  -1   3 -18   11.58    1.37
   1   3  18    9.87    0.93
   1   4 -18   15.94    1.52
   1   4 -18   14.31    1.47
   1   4 -18   13.01    0.62
  -1   4  18   17.35    1.40
  -1   4  18   14.65    1.11
  -1  -4 -18   13.95    0.81
  -1   4 -18   17.69    1.65
  -1   4 -18   13.71    0.64
   1   4  18   15.42    1.44
   1   4  18   15.27    1.12
   1  -4 -18   13.35    0.78
  -1   4 -18   12.38    1.36
  -1   4 -18   13.98    1.14
  -1   5  18    1.25    0.62
  -1   5  18    1.94    0.56
   1   5 -18    1.60    0.75
   1   5 -18    1.59    0.78
  -1   5 -18    1.38    0.73
   1   5  18    1.45    0.51
  -1   5 -18    1.29    0.73
  -1   5 -18    1.75    0.55
   1   5  18    1.07    0.62
  -1   6  18    3.03    0.77
  -1   6  18    2.05    0.60
   1   6 -18    1.26    0.54
   1   6 -18    2.15    0.85
   1   6 -18    1.60    0.71
  -1   6 -18    0.47    0.50
  -1   6 -18    1.73    0.88
   1   6  18    2.09    0.58
  -1   6 -18    1.64    0.74
   1   6  18    2.32    0.75
  -1   7  18    1.55    0.69
   1   7 -18   -0.14    0.61
  -1   7  18    0.59    0.47
   1   7 -18    1.28    0.89
  -1   7 -18    0.99    0.78
   1   7  18    0.30    0.43
   1   7  18    0.28    0.63
  -1   7 -18    1.76    0.60
  -1   7 -18    0.48    0.68
  -1   8  18    2.35    0.81
  -1   8  18    2.27    0.63
   1   8 -18    2.52    0.89
   1   8 -18    1.63    0.94
  -1   8 -18    3.03    0.96
   1   8  18    2.71    0.83
  -1   8 -18    1.51    0.69
   1   8  18    1.83    0.59
  -1   8 -18    1.91    0.99
  -1   9  18   10.77    1.29
  -1   9  18    8.15    1.01
   1   9 -18    7.60    1.52
   1   9 -18    8.13    1.31
  -1   9 -18    9.03    1.46
  -1   9 -18    7.39    1.06
   1   9  18    6.49    1.11
   1   9  18    8.14    1.02
  -1   9 -18   10.28    1.49
  -1   0  19   -0.02    0.35
   1   0 -19   -0.73    0.42
  -1   0 -19   -0.11    0.42
   1   0 -19    0.41    0.47
   1   0  19   -0.08    0.38
  -1   0 -19   -0.56    0.41
   1   1 -19   -0.13    0.50
   1   1 -19   -0.42    0.41
  -1   1  19   -0.42    0.29
  -1  -1 -19    0.27    0.43
  -1  -1 -19    0.25    0.43
   1  -1  19   -0.07    0.44
  -1   1  19    0.22    0.41
  -1   1 -19    0.83    0.49
  -1   1 -19    0.19    0.52
   1   1  19    0.63    0.48
   1  -1 -19    0.61    0.46
  -1  -1  19    0.59    0.79
   1  -1 -19    0.57    0.46
   1   1  19    0.43    0.39
  -1   2  19    3.83    0.75
  -1  -2 -19    5.45    0.79
   1   2 -19    4.02    0.83
  -1   2  19    4.22    0.70
   1   2 -19    4.87    0.89
   1   2 -19    4.25    0.69
  -1  -2 -19    5.30    0.71
   1   2  19    3.12    0.71
  -1   2 -19    4.22    0.69
  -1   2 -19    4.69    0.90
   1   2  19    4.42    0.74
   1  -2 -19    5.03    0.69
   1  -2 -19    4.22    0.76
  -1   2 -19    3.22    0.82
   1   3 -19    8.42    0.85
  -1  -3 -19    9.06    0.98
  -1  -3 -19    8.88    0.79
   1   3 -19   10.58    1.28
  -1   3  19    9.05    1.13
   1   3 -19    8.66    1.17
  -1   3  19   11.02    1.06
   1   3  19    8.10    1.06
  -1   3 -19    8.56    1.18
  -1   3 -19    8.46    1.18
  -1   3 -19   10.36    0.90
   1  -3 -19   12.33    1.15
   1   3  19    9.42    1.02
   1  -3 -19   10.21    0.85
  -1   3 -19    8.78    0.93
  -1   4  19   26.80    1.53
   1   4 -19   25.88    1.05
  -1   4  19   29.48    1.82
  -1  -4 -19   26.91    1.18
   1   4 -19   27.40    1.88
   1   4 -19   30.43    1.83
   1   4  19   28.84    1.84
  -1   4 -19   28.50    1.96
  -1   4 -19   29.53    1.64
  -1   4 -19   27.97    1.79
   1   4  19   27.64    1.55
   1  -4 -19   26.16    1.53
   1  -4 -19   26.61    1.17
  -1   4 -19   25.37    1.04
   1   5 -19    9.70    1.33
  -1   5  19    8.30    1.09
   1   5 -19    9.63    1.24
  -1   5  19    9.78    1.07
  -1   5 -19    8.82    1.22
   1   5  19   12.48    1.43
  -1   5 -19    9.22    1.05
  -1   5 -19    9.19    1.28
   1   5  19    9.51    1.03
  -1   6  19    6.09    1.05
  -1   6  19    6.59    0.91
   1   6 -19    6.95    1.19
   1   6 -19    6.96    1.30
  -1   6 -19    4.48    0.86
   1   6  19    7.19    1.08
  -1   6 -19    6.26    1.22
   1   6  19    7.30    0.91
  -1   6 -19    5.58    1.20
  -1   7  19    6.56    1.06
   1   7 -19    5.59    1.19
   1   7 -19    5.18    1.07
  -1   7  19    3.91    0.77
  -1   7 -19    5.92    1.21
   1   7  19    5.71    1.02
  -1   7 -19    5.74    1.18
   1   7  19    5.84    0.89
  -1   7 -19    4.07    0.84
  -1   8  19    7.07    1.08
   1   8 -19    7.40    1.22
   1   8 -19    5.05    1.21
  -1   8  19    6.73    0.90
  -1   8 -19    5.44    1.23
  -1   8 -19    5.65    0.95
   1   8  19    6.45    1.06
  -1   8 -19    5.47    1.22
   1   8  19    7.02    0.96
  -1   9  19    1.18    0.60
   1   9 -19   -0.35    0.86
  -1   9  19    1.98    0.76
  -1   9 -19    0.38    0.63
   1   9  19    0.53    0.53
   1   9  19    1.64    0.81
  -1   9 -19    0.03    0.83
   1   0 -20   -1.11    0.37
   1   0 -20   -0.57    0.44
  -1   0  20   -0.48    0.40
   1   0  20   -0.28    0.36
  -1   0 -20   -0.24    0.49
  -1   0 -20   -0.37    0.46
  -1  -1 -20   18.01    1.30
  -1   1  20   17.71    1.37
  -1  -1 -20   20.00    1.26
   1   1 -20   18.54    1.27
   1   1 -20   18.15    1.51
   1  -1 -20   17.09    1.21
   1  -1 -20   19.95    1.34
  -1   1 -20   19.64    1.40
  -1   1 -20   21.19    1.34
   1   1  20   20.90    1.48
   1   2 -20   -0.45    0.43
  -1  -2 -20   -0.07    0.40
  -1   2  20    0.18    0.47
  -1  -2 -20    0.26    0.51
   1   2 -20    0.38    0.57
  -1   2  20   -0.02    0.41
  -1   2 -20    1.11    0.69
   1   2  20    0.82    0.55
   1   2  20    1.34    0.52
  -1   2 -20    0.52    0.49
   1  -2 -20    0.59    0.47
   1  -2 -20    0.53    0.52
  -1  -3 -20   36.15    1.80
   1   3 -20   33.06    1.55
  -1  -3 -20   31.23    1.45
  -1   3  20   32.33    1.92
  -1   3  20   32.68    1.71
   1   3 -20   30.27    1.92
   1   3  20   34.29    2.00
  -1   3 -20   32.61    1.90
   1  -3 -20   31.49    1.46
  -1   3 -20   32.46    1.53
   1   3  20   35.29    1.76
   1  -3 -20   35.91    1.80
  -1   4  20   20.70    1.60
  -1  -4 -20   19.64    1.04
   1   4 -20   19.51    1.72
   1   4 -20   19.39    0.92
  -1   4  20   18.82    1.34
   1  -4 -20   20.59    1.03
  -1   4 -20   18.62    0.91
   1   4  20   19.40    1.32
   1   4  20   20.10    1.64
  -1   4 -20   17.87    1.36
  -1   4 -20   21.74    1.68
   1  -4 -20   20.48    1.38
  -1   5  20   16.29    1.58
  -1   5  20   15.48    1.26
   1   5 -20   17.34    1.80
  -1   5 -20   17.06    1.70
   1   5  20   14.20    1.28
  -1   5 -20   16.64    1.33
   1  -5 -20   16.92    1.29
   1   5  20   14.07    1.48
  -1   6  20    1.36    0.59
  -1   6  20    2.00    0.74
   1   6 -20    3.18    1.07
  -1   6 -20    2.92    1.01
   1   6  20    2.77    0.69
   1   6  20    3.30    0.84
  -1   6 -20    1.42    0.66
  -1   7  20    0.72    0.64
  -1   7  20    0.48    0.52
   1   7 -20    0.83    0.91
   1   7  20    1.13    0.66
  -1   7 -20   -0.14    0.48
  -1   7 -20    0.73    0.88
   1   7  20   -0.09    0.42
  -1   8  20   12.22    1.39
  -1   8  20   13.06    1.30
   1   8 -20   14.25    1.84
  -1   8 -20   11.86    1.68
   1   8  20   11.92    1.20
   1   8  20   13.61    1.51
  -1   8 -20   11.19    1.25
   1   9 -20    7.71    1.53
  -1   9  20    8.43    1.08
  -1   9  20    6.27    1.09
  -1   9 -20    7.24    1.52
   1   9  20    6.69    1.18
  -1   9 -20    5.73    1.02
   1   9  20    7.36    1.02
  -1   0 -21   -1.42    0.38
   1   0 -21    0.27    0.48
   1   0 -21   -0.05    0.51
  -1   0 -21    0.52    0.56
   1   1 -21   16.76    1.27
  -1   1  21   15.58    1.39
  -1  -1 -21   18.51    1.49
  -1  -1 -21   16.09    1.23
   1   1 -21   16.06    1.41
   1  -1 -21   18.08    1.25
   1   1  21   18.19    1.44
  -1   1 -21   16.38    1.36
   1  -1 -21   18.07    1.48
  -1   1 -21   12.96    1.28
  -1  -2 -21   24.35    1.37
   1   2 -21   30.40    1.82
   1   2 -21   22.61    1.43
  -1   2  21   26.12    1.72
  -1  -2 -21   26.76    1.60
   1  -2 -21   24.02    1.55
  -1   2 -21   25.51    1.73
   1  -2 -21   28.13    1.43
   1   2  21   24.15    1.73
  -1   2 -21   24.71    1.46
   1   3 -21    1.40    0.73
   1   3 -21    1.64    0.53
  -1  -3 -21    1.49    0.63
  -1  -3 -21    2.10    0.55
  -1   3  21    3.26    0.76
  -1   3 -21    1.94    0.82
   1  -3 -21    2.64    0.72
   1  -3 -21    2.28    0.56
  -1   3 -21    2.10    0.56
   1   3  21    2.69    0.74
  -1  -4 -21   57.37    2.05
  -1   4  21   59.86    2.75
  -1  -4 -21   54.42    2.41
   1   4 -21   54.39    1.92
   1   4 -21   55.01    2.75
  -1   4 -21   54.28    1.92
  -1   4 -21   60.34    2.81
   1  -4 -21   57.91    2.04
   1   4  21   61.35    2.84
   1  -4 -21   55.50    2.44
  -1   5  21   -0.25    0.43
   1   5 -21    0.09    0.73
  -1   5  21   -0.11    0.52
   1   5  21    0.13    0.46
   1  -5 -21    0.41    0.57
  -1   5 -21   -0.04    0.46
   1   5  21    1.33    0.67
  -1   5 -21    0.87    0.82
  -1   6  21    1.57    0.62
   1   6 -21    1.35    0.85
  -1   6  21    1.21    0.70
   1   6  21    1.13    0.76
  -1   6 -21    0.71    0.81
   1   6  21    1.10    0.56
  -1   6 -21    0.28    0.51
  -1   7  21   18.16    1.39
  -1   7  21   18.99    1.76
   1   7 -21   16.23    1.93
  -1   7 -21   13.14    1.75
  -1   7 -21   20.71    1.54
   1   7  21   17.03    1.70
   1   7  21   14.69    1.36
  -1   8  21    1.88    0.62
  -1   8  21    0.74    0.73
   1   8 -21    1.61    1.00
   1   8  21    2.71    0.70
  -1   8 -21    3.07    1.20
   1   8  21    1.30    0.85
  -1   8 -21    1.47    0.68
  -1   0 -22   -0.11    0.53
  -1   0 -22    0.41    0.56
   1   0 -22   -0.33    0.54
   1   0 -22   -0.15    0.53
  -1   1  22    4.42    0.96
   1   1 -22    5.12    0.98
  -1  -1 -22    3.93    0.80
   1   1 -22    4.55    0.80
  -1  -1 -22    3.12    0.78
   1   1  22    4.31    1.00
  -1   1 -22    4.31    0.90
   1  -1 -22    4.72    0.83
   1  -1 -22    4.18    0.82
  -1   1 -22    4.01    0.77
   1   2 -22    3.91    0.76
   1   2 -22    4.81    0.93
  -1   2  22    5.18    1.00
  -1  -2 -22    5.45    0.91
  -1  -2 -22    5.47    0.81
  -1   2 -22    3.78    0.94
   1  -2 -22    4.80    0.90
   1  -2 -22    6.11    0.85
  -1   2 -22    4.28    0.77
   1   2  22    4.93    0.89
   1   3 -22   26.07    1.87
  -1  -3 -22   27.89    1.42
   1   3 -22   25.14    1.45
  -1   3  22   30.66    1.91
  -1  -3 -22   27.34    1.68
  -1   3 -22   28.71    1.92
   1   3  22   30.90    1.97
   1  -3 -22   26.32    1.40
  -1   3 -22   25.77    1.44
   1  -3 -22   28.47    1.73
  -1  -4 -22    5.75    0.69
   1   4 -22    5.22    1.14
   1   4 -22    4.79    0.78
  -1  -4 -22    4.98    0.88
  -1   4  22    6.10    1.09
   1   4  22    6.79    1.07
   1  -4 -22    5.36    0.92
  -1   4 -22    4.38    1.04
  -1   4 -22    5.17    0.80
   1  -4 -22    5.96    0.70
   1   5 -22   16.59    1.78
  -1   5  22   13.83    1.50
   1   5  22   12.73    1.50
  -1   5 -22   16.78    1.75
   1  -5 -22   15.57    1.41
  -1   6  22    2.26    0.78
   1   6 -22   -0.35    0.71
   1   6  22    1.63    0.77
   1  -6 -22    1.97    0.70
  -1   6 -22    2.03    0.91
  -1   7  22    1.80    0.75
   1   7 -22    0.63    0.83
   1   7  22    0.77    0.74
  -1   7 -22    1.57    1.01
  -1   8  22   12.87    1.51
   1   8 -22   11.71    1.80
   1   8  22   15.62    1.73
  -1   8 -22    9.90    1.63
  -1   0 -23   -0.84    0.51
  -1   0 -23   -0.08    0.51
   1   0 -23   -0.92    0.53
   1   0 -23   -0.30    0.52
   1   1 -23    0.52    0.67
  -1  -1 -23    0.02    0.55
  -1  -1 -23    0.05    0.52
   1   1 -23    0.65    0.57
   1  -1 -23    1.38    0.62
  -1   1 -23   -0.26    0.50
   1  -1 -23    0.80    0.61
  -1   1 -23    1.22    0.71
  -1  -2 -23   12.96    1.35
  -1  -2 -23   14.11    1.22
   1   2 -23   12.25    1.21
   1   2 -23   15.61    1.56
  -1   2  23   17.12    1.78
   1   2  23   16.85    1.73
  -1   2 -23   12.47    1.21
  -1   2 -23   14.86    1.51
   1  -2 -23   14.64    1.40
   1  -2 -23   13.73    1.25
  -1  -3 -23    0.99    0.62
  -1  -3 -23    0.01    0.45
   1   3 -23   -1.42    0.59
  -1   3  23    0.68    0.65
   1   3 -23    0.00    0.45
   1   3  23   -0.01    0.62
  -1   3 -23   -0.24    0.65
   1  -3 -23    0.59    0.59
  -1   3 -23    0.29    0.48
   1  -3 -23    0.16    0.45
  -1  -4 -23   21.38    1.22
  -1  -4 -23   27.41    1.68
   1   4 -23   24.54    1.91
  -1   4  23   23.64    1.82
   1  -4 -23   22.48    1.23
   1   4  23   23.43    1.87
   1  -4 -23   22.60    1.60
  -1   4 -23   23.63    2.02
  -1  -5 -23    0.04    0.58
   1   5 -23    1.90    0.96
  -1   5  23   -0.40    0.55
   1   5  23    2.02    0.79
   1  -5 -23    1.09    0.66
  -1   5 -23    0.58    0.77
   1   6 -23    1.62    0.94
  -1   6  23    1.29    0.75
   1  -6 -23    0.59    0.63
  -1   6 -23    1.60    0.91
   1   6  23    1.92    0.81
  -1   7  23    5.52    1.13
   1   7 -23    5.08    1.31
  -1   7 -23    3.13    1.14
   1  -7 -23    7.08    1.07
   1   7  23    9.71    1.47
  -1   8  23    6.26    1.16
   1   8 -23    5.06    1.39
   1  -8 -23    3.38    0.86
   1   8  23    3.96    1.04
  -1   8 -23    6.57    1.41
   1   0 -24   -0.24    0.56
  -1   0 -24   -0.53    0.54
   1   0 -24    0.50    0.61
  -1   0 -24    0.42    0.61
   1   1 -24    0.63    0.69
   1   1 -24   -0.41    0.54
  -1  -1 -24    0.35    0.55
  -1  -1 -24    0.75    0.61
  -1   1 -24    0.11    0.58
   1  -1 -24    0.19    0.58
  -1   1 -24    0.92    0.70
   1  -1 -24   -0.02    0.56
  -1  -2 -24    0.58    0.55
   1   2 -24    0.44    0.64
  -1  -2 -24   -0.26    0.54
   1   2 -24   -0.49    0.50
   1  -2 -24   -0.59    0.43
   1  -2 -24   -0.02    0.57
  -1   2 -24    0.70    0.72
  -1   2 -24    0.30    0.54
  -1   3  24   14.78    1.79
   1   3 -24   13.48    1.19
  -1  -3 -24   14.30    1.18
   1   3 -24   14.00    1.55
  -1  -3 -24    9.92    1.21
  -1   3 -24   12.23    1.15
  -1   3 -24   12.90    1.50
   1   3  24   12.42    1.76
   1  -3 -24   13.20    1.17
   1  -3 -24   13.90    1.48
  -1  -4 -24    2.18    0.75
  -1  -4 -24    2.62    0.68
   1   4 -24    1.65    0.83
  -1   4  24    2.30    0.82
   1  -4 -24    2.23    0.75
  -1   4 -24    1.83    0.93
   1   4  24    2.95    0.94
  -1   5  24    8.33    1.25
   1   5 -24    7.77    1.39
  -1  -5 -24    6.05    1.03
   1   5  24    5.81    1.07
   1  -5 -24    7.07    1.07
  -1   5 -24    4.26    1.15
  -1  -6 -24    1.26    0.68
   1   6 -24    0.81    0.90
  -1   6  24    1.37    0.78
   1   6  24    2.66    0.91
  -1   6 -24    1.76    0.90
   1  -6 -24    0.65    0.67
   1   7 -24    5.51    1.38
  -1   7  24    5.80    1.14
   1   7  24    8.46    1.41
  -1   7 -24    5.54    1.36
   1  -7 -24    3.69    0.91
  -1   0 -25    0.49    0.60
  -1   0 -25    0.60    0.62
   1   0 -25   -0.45    0.56
   1   0 -25    0.28    0.61
   1   1 -25    1.32    0.68
  -1  -1 -25    1.14    0.65
  -1  -1 -25    0.91    0.67
   1   1 -25    0.74    0.73
  -1   1 -25    2.10    0.84
  -1   1 -25    1.49    0.70
   1  -1 -25    1.54    0.68
   1  -1 -25    1.20    0.65
  -1  -2 -25    5.26    0.86
   1   2 -25    2.42    0.90
   1   2 -25    4.55    0.86
  -1  -2 -25    5.78    1.05
  -1   2 -25    5.04    0.89
  -1   2 -25    3.52    0.93
   1  -2 -25    3.80    0.92
   1  -2 -25    5.08    0.87
   1   3 -25    1.39    0.86
   1   3 -25    0.35    0.50
  -1  -3 -25    0.78    0.56
  -1  -3 -25   -0.55    0.61
   1  -3 -25    0.53    0.67
  -1   3 -25    0.57    0.85
   1  -3 -25    1.01    0.57
  -1   3 -25    0.42    0.51
   1   4 -25    4.61    1.20
  -1  -4 -25    7.11    1.06
   1  -4 -25    4.38    0.94
  -1   4 -25    5.80    1.15
  -1   5  25    4.85    1.05
  -1  -5 -25    3.95    0.94
   1   5 -25    5.25    1.24
  -1   5 -25    6.95    1.30
   1  -5 -25    4.92    1.01
   1   5  25    5.73    1.11
  -1   6  25    1.19    0.79
   1   6 -25    1.09    0.92
  -1  -6 -25    0.59    0.66
   1  -6 -25    1.55    0.74
  -1   6 -25    0.65    0.92
   1   6  25    1.61    0.89
   1   7 -25    2.87    1.22
  -1   7  25    3.84    1.11
  -1  -7 -25    2.61    0.88
  -1   7 -25    3.51    1.23
   1   7  25    5.66    1.14
   1  -7 -25    5.23    0.99
   1   0 -26    0.17    0.61
  -1   0 -26    0.15    0.63
   1   0 -26    0.50    0.67
  -1   0 -26   -0.35    0.57
   1   1 -26    7.09    1.08
   1   1 -26    6.06    1.13
  -1  -1 -26    5.22    0.94
  -1  -1 -26    5.58    1.02
   1  -1 -26    8.08    1.18
  -1   1 -26    5.88    1.10
  -1   1 -26    5.27    0.95
   1  -1 -26    4.23    0.87
  -1  -2 -26    1.93    0.78
  -1  -2 -26    2.02    0.68
   1   2 -26    2.30    0.71
   1   2 -26    0.75    0.79
   1  -2 -26    0.53    0.60
  -1   2 -26    1.92    0.68
   1  -2 -26    2.90    0.83
  -1   2 -26    0.52    0.70
   1   3 -26    1.41    0.86
   1   3 -26    1.23    0.61
  -1  -3 -26    2.23    0.65
  -1  -3 -26    0.80    0.70
  -1   3 -26    2.02    0.65
   1  -3 -26    2.62    0.70
  -1   3 -26    2.74    1.01
   1  -3 -26    0.50    0.67
   1   4 -26    0.09    0.81
  -1  -4 -26    0.39    0.70
  -1   4 -26    1.27    0.92
   1  -4 -26    1.46    0.71
  -1  -5 -26    0.51    0.65
   1   5 -26    0.95    0.86
  -1   5 -26    0.46    0.90
   1  -5 -26    0.81    0.71
  -1  -6 -26   -0.70    0.58
   1   6 -26    0.68    0.90
  -1   6  26    0.18    0.82
   1  -6 -26   -0.34    0.60
   1   6  26    1.65    0.87
  -1   6 -26   -0.17    0.96
  -1   7  26    4.26    1.04
   1   7 -26    4.19    1.34
  -1  -7 -26    3.32    0.93
   1   7  26    3.87    1.01
   1  -7 -26    5.49    1.04
  -1   7 -26    2.50    1.25
   1   0 -27   -0.52    0.61
  -1   0 -27    0.67    0.66
  -1   0 -27   -0.31    0.64
   1   0 -27    1.09    0.68
   1   1 -27    0.29    0.69
  -1  -1 -27    0.26    0.62
  -1  -1 -27    1.20    0.70
   1   1 -27    0.56    0.62
  -1   1 -27    1.94    0.83
   1  -1 -27    0.53    0.62
   1  -1 -27   -0.30    0.63
  -1   1 -27    0.58    0.65
   1   2 -27   -0.17    0.57
   1   2 -27    1.28    0.82
  -1  -2 -27   -0.28    0.56
  -1  -2 -27    0.82    0.68
   1  -2 -27   -0.09    0.60
  -1   2 -27    0.93    0.67
   1  -2 -27    1.49    0.65
  -1   2 -27    0.14    0.73
   1   3 -27   -0.95    0.69
  -1  -3 -27    0.47    0.66
   1   3 -27   -0.13    0.49
  -1  -3 -27    0.08    0.56
   1  -3 -27   -0.33    0.48
  -1   3 -27    0.40    0.50
   1  -3 -27    0.53    0.67
  -1   3 -27   -0.17    0.74
   1   4 -27    0.95    0.92
  -1  -4 -27    2.36    0.87
   1  -4 -27    2.24    0.84
  -1   4 -27    0.69    0.87
  -1  -5 -27   -0.20    0.71
   1   5 -27    1.55    1.07
   1  -5 -27    2.18    0.84
  -1   5 -27    0.09    0.84
   1   6 -27   -0.79    0.94
  -1  -6 -27    0.33    0.69
  -1   6 -27    0.00    0.96
   1  -6 -27    0.11    0.75
   1   0 -28    0.93    0.74
   1   0 -28    0.20    0.67
  -1   0 -28   -0.34    0.61
  -1   0 -28    0.77    0.74
   1   1 -28   -0.11    0.62
   1   1 -28   -0.15    0.66
  -1  -1 -28    0.27    0.66
  -1  -1 -28    0.55    0.66
  -1   1 -28    0.10    0.65
  -1   1 -28   -0.14    0.67
   1  -1 -28    0.22    0.67
   1  -1 -28   -0.08    0.64
   1   2 -28    1.28    0.69
  -1  -2 -28    1.24    0.77
  -1  -2 -28    0.96    0.72
   1   2 -28    0.79    0.82
  -1   2 -28    1.24    0.69
   1  -2 -28    1.07    0.70
  -1   2 -28    0.42    0.72
   1  -2 -28    0.72    0.66
  -1  -3 -28    7.40    1.00
  -1  -3 -28    5.37    1.08
   1   3 -28    8.38    1.43
   1   3 -28    6.08    0.96
   1  -3 -28    9.97    1.33
  -1   3 -28    5.96    1.24
  -1   3 -28    7.86    1.05
   1  -3 -28    9.04    1.07
   1   4 -28    0.02    0.85
  -1  -4 -28    0.06    0.69
  -1   4 -28    1.17    0.89
   1  -4 -28    0.79    0.70
   1   5 -28    1.18    1.02
  -1  -5 -28   -0.59    0.71
   1  -5 -28   -0.54    0.69
  -1   5 -28    1.62    1.06
   1   0 -29   -0.94    0.63
  -1   0 -29    0.60    0.73
  -1   0 -29    0.93    0.76
   1   0 -29   -0.12    0.69
   1   1 -29    4.55    0.99
  -1  -1 -29    2.72    0.92
   1   1 -29    2.22    0.97
  -1  -1 -29    2.24    0.85
   1  -1 -29    2.19    0.85
  -1   1 -29    2.42    0.92
   1  -1 -29    2.01    0.84
  -1   1 -29    6.11    1.07
   1   2 -29    3.59    0.86
  -1  -2 -29    3.09    0.96
   1   2 -29    4.03    1.09
  -1  -2 -29    3.54    0.86
  -1   2 -29    3.02    1.03
  -1   2 -29    2.72    0.80
   1  -2 -29    3.73    0.89
   1  -2 -29    2.98    0.93
   1   3 -29    2.00    0.66
  -1  -3 -29    1.54    0.87
   1   3 -29    1.32    0.86
  -1  -3 -29    1.26    1.08
   1  -3 -29    2.57    0.92
  -1   3 -29    0.39    0.55
  -1   3 -29    0.93    0.84
   1   4 -29    1.46    1.09
  -1  -4 -29    3.01    0.94
   1  -4 -29    3.37    0.97
  -1   4 -29    1.85    1.10
   1   5 -29    1.33    1.08
  -1  -5 -29    2.38    0.93
   1  -5 -29    3.71    1.02
  -1   5 -29    1.32    1.01
  -1   0 -30   -0.65    0.62
  -1   0 -30   -0.62    0.70
   1   0 -30    0.03    0.72
   1   0 -30   -0.35    0.66
   1   1 -30    0.24    0.68
  -1  -1 -30    1.19    0.78
   1   1 -30    1.44    0.86
  -1  -1 -30   -0.25    0.70
   1  -1 -30   -0.02    0.67
  -1   1 -30    1.23    0.86
   1  -1 -30    0.14    0.73
  -1   1 -30    0.23    0.69
   1   2 -30    0.08    0.83
  -1  -2 -30    1.07    0.79
   1   2 -30    0.52    0.65
  -1  -2 -30    1.28    0.73
   1  -2 -30    1.05    0.86
  -1   2 -30   -0.78    0.75
  -1   2 -30    2.16    0.76
   1  -2 -30    1.40    0.73
   1   3 -30   11.95    1.74
  -1  -3 -30    7.16    1.24
   1   3 -30    8.87    1.13
  -1   3 -30   10.16    1.16
  -1   3 -30   10.70    1.59
   1  -3 -30   11.54    1.51
   1   4 -30   -1.41    0.77
  -1  -4 -30    1.74    0.87
   1  -4 -30   -0.18    0.71
  -1   4 -30   -1.10    0.90
  -1   0 -31    0.60    0.83
   1   0 -31   -0.35    0.74
   1   0 -31   -0.31    0.67
  -1   0 -31    0.00    0.70
   1   1 -31    1.78    0.94
   1   1 -31    1.26    0.78
  -1  -1 -31    0.70    0.81
  -1  -1 -31    1.63    0.86
  -1   1 -31    2.02    0.95
  -1   1 -31    1.83    0.82
   1  -1 -31    1.24    0.92
   1  -1 -31    1.39    0.84
   1   2 -31    4.16    1.17
  -1  -2 -31    6.05    1.20
  -1  -2 -31    6.41    1.09
   1   2 -31    5.55    1.05
  -1   2 -31    5.46    1.25
  -1   2 -31    5.53    1.00
   1  -2 -31    6.59    1.10
   1  -2 -31    5.51    1.19
  -1  -3 -31    3.20    1.01
   1   3 -31    2.52    1.14
   1  -3 -31    3.49    1.03
  -1   3 -31    1.06    0.98
   1   0 -32   -0.60    0.76
  -1   0 -32   -0.44    0.69
   1   0 -32   -0.14    0.71
  -1   0 -32   -1.10    0.66
   1   1 -32    0.99    0.81
  -1  -1 -32    0.84    0.82
  -1  -1 -32    0.39    0.76
   1   1 -32    0.41    0.86
  -1   1 -32    1.88    0.87
  -1   1 -32   -0.43    0.79
   1  -1 -32    0.62    0.81
   1  -1 -32    0.68    0.73
   2   0   0    4.69    0.25
  -2   0   0    3.13    0.18
   2   0   0    4.37    0.20
   2   1   0    4.17    0.21
   2  -1   0    3.97    0.36
  -2   1   0    4.33    0.22
  -2   2   0   87.01    2.41
   2   2   0   85.65    2.48
  -2   3   0  331.18    8.74
   2   3   0  328.41    8.82
   2   4   0   36.56    1.35
  -2   4   0   36.90    1.28
   2   5   0   24.32    1.10
  -2   5   0   23.68    1.01
  -2   6   0  165.24    4.76
   2   6   0  166.99    4.86
   2  -6   0  164.51    4.97
   2   7   0    4.93    0.67
   2  -7   0    4.16    0.69
  -2   7   0    4.57    0.61
  -2   8   0   18.38    1.10
  -2  -8   0   20.74    1.16
   2  -8   0   19.37    1.28
   2   8   0   18.17    1.20
   2  -9   0   -0.21    0.46
  -2   9   0    0.32    0.44
  -2  -9   0    1.44    0.53
   2 -10   0    8.42    1.05
  -2   0  -1   54.87    1.51
   2   0  -1   55.48    1.52
  -2   0   1   54.13    1.51
   2   0  -1   54.37    1.51
   2   0   1   56.37    1.56
   2   0   1   52.28    1.50
   2  -1   1  172.82    4.66
  -2   1   1  175.73    4.55
   2   1  -1  174.55    4.65
   2   1  -1  174.24    4.54
  -2   1  -1  172.81    4.63
   2   1   1  166.86    4.53
  -2   1  -1  173.20    4.55
  -2   1  -1  171.77    4.61
  -2   2   1  124.70    3.40
   2  -2   1  127.75    3.55
   2   2  -1  126.72    3.54
  -2   2  -1  126.54    3.49
  -2   2  -1  128.90    3.30
  -2   2  -1  124.73    3.31
   2  -3   1   21.47    0.93
  -2   3   1   20.01    0.76
   2   3  -1   21.42    0.93
   2   3   1   22.07    0.87
  -2   3  -1   21.01    0.85
   2  -4   1    5.53    0.57
   2   4  -1    5.81    0.58
  -2   4   1    6.12    0.48
   2   4   1    6.69    0.57
  -2   4  -1    5.39    0.52
  -2   5   1   64.90    2.04
   2   5  -1   65.69    2.20
   2  -5   1   66.24    2.24
   2   5   1   65.19    2.13
  -2   5  -1   63.22    2.12
  -2   6   1   24.62    1.08
   2  -6   1   24.42    1.24
   2   6  -1   25.88    1.24
   2   6   1   25.25    1.17
  -2   6  -1   24.90    1.15
   2  -7   1   92.58    3.12
   2   7  -1   92.56    3.08
  -2   7   1   93.26    2.91
  -2   7  -1   92.33    3.01
   2  -7  -1   88.89    3.17
  -2  -7   1   90.95    2.91
  -2   8   1    3.70    0.59
   2  -8   1    2.84    0.66
   2   8  -1    4.34    0.72
   2  -8  -1    3.53    0.72
  -2   8  -1    3.81    0.63
  -2  -8   1    3.01    0.57
  -2  -9  -1   12.48    1.12
   2  -9   1   14.86    1.25
  -2   9   1   13.60    0.98
   2   9  -1   14.55    1.27
   2  -9  -1   15.14    1.34
  -2   9  -1   14.05    1.19
  -2  -9   1   16.46    1.34
   2 -10  -1    1.08    0.66
   2   0   2  506.57   13.12
  -2   0   2  506.73   12.94
  -2   0  -2  482.48   13.09
   2   0  -2  499.16   13.00
  -2   0   2  475.03   12.86
   2   0  -2  514.60   12.89
   2   0  -2  475.64   13.01
   2  -1   2    5.48    0.41
   2   1  -2    6.30    0.32
   2  -1   2    5.91    0.30
   2  -1   2    6.25    0.27
   2   1  -2    5.88    0.40
  -2   1   2    6.24    0.33
  -2   1  -2    6.27    0.31
   2   1   2    6.36    0.30
  -2   1  -2    6.68    0.41
  -2   1  -2    5.76    0.42
   2   2  -2   98.86    2.62
  -2   2   2   97.48    2.62
   2  -2   2   98.44    2.81
   2   2  -2   98.52    2.62
  -2   2   2   98.08    2.63
   2   2  -2   96.37    2.83
  -2   2  -2   97.05    2.79
  -2   2  -2   97.66    2.62
  -2   2  -2   96.22    2.66
   2  -3   2   43.15    1.45
  -2   3   2   42.87    1.26
   2   3  -2   40.96    1.48
  -2   3  -2   42.47    1.43
  -2  -3   2   41.88    1.23
  -2   3  -2   42.47    1.15
   2   4  -2   24.10    1.08
  -2   4   2   23.78    0.86
   2  -4   2   23.44    1.05
  -2  -4   2   24.30    0.87
  -2   4  -2   24.72    1.05
   2  -5   2   20.85    1.03
  -2   5   2   21.36    0.86
   2   5  -2   20.05    1.05
  -2  -5   2   21.09    0.86
  -2   5  -2   19.67    1.00
   2  -6   2   32.47    1.40
  -2   6   2   31.34    1.19
   2   6  -2   29.77    1.39
  -2  -6   2   30.78    1.20
  -2   6  -2   30.55    1.35
  -2   7   2   35.37    1.39
   2  -7   2   36.90    1.61
   2   7  -2   38.37    1.68
  -2   7  -2   34.96    1.56
  -2  -7   2   34.79    1.40
  -2   8   2    2.05    0.47
   2   8  -2    3.04    0.69
   2  -8   2    2.59    0.61
  -2   8  -2    1.51    0.56
   2  -8  -2    1.25    0.60
  -2  -8   2    2.26    0.50
   2  -9   2    1.44    0.58
   2   9  -2    2.93    0.71
   2  -9  -2    2.54    0.72
  -2   9  -2    1.93    0.61
  -2  10  -2    6.07    0.42
   2 -10  -2    7.20    1.06
  -2  10  -2    8.79    0.99
  -2  10  -2    6.79    0.53
  -2  11  -2    0.74    0.38
  -2  11  -2    0.07    0.21
   2   0  -3   48.24    1.45
  -2   0  -3   49.14    1.42
   2   0   3   49.35    1.58
  -2   0  -3   49.27    1.59
   2   0  -3   46.94    1.43
   2   0   3   46.97    1.42
  -2   0  -3   50.56    1.45
   2   0  -3   49.53    1.45
  -2   0   3   49.76    1.45
   2   1  -3  178.46    4.82
   2   1  -3  182.71    4.77
  -2   1   3  182.14    4.84
  -2   1   3  180.34    4.75
   2   1  -3  185.55    4.92
  -2   1  -3  177.48    4.75
   2   1   3  177.99    4.79
  -2   1  -3  180.57    4.89
  -2   1  -3  183.79    4.93
  -2   1  -3  173.72    4.81
  -2   2   3    3.20    0.20
   2  -2   3    3.65    0.39
   2   2  -3    3.08    0.41
  -2   2   3    3.06    0.28
   2   2  -3    3.07    0.24
   2   2  -3    3.40    0.28
  -2   2  -3    3.16    0.30
  -2   2  -3    3.34    0.25
   2   2   3    2.51    0.21
  -2   2  -3    4.06    0.43
   2  -3   3   76.58    2.33
   2   3  -3   76.32    2.41
  -2   3   3   73.87    2.10
  -2   3   3   77.17    2.09
   2   3  -3   79.85    2.10
   2   3  -3   76.11    2.10
  -2   3  -3   73.74    2.13
  -2   3  -3   79.28    2.11
  -2   3  -3   75.79    2.35
  -2  -3   3   75.30    2.07
   2   4  -3   23.80    0.74
   2   4  -3   23.69    1.13
  -2   4   3   25.54    0.84
   2   4  -3   25.65    0.75
   2  -4   3   24.96    1.06
  -2  -4   3   25.44    0.84
  -2   4  -3   24.13    0.77
  -2   4  -3   24.67    0.76
  -2   4  -3   23.66    1.08
  -2   5   3    0.55    0.23
   2  -5   3    0.01    0.29
   2   5  -3    0.65    0.40
  -2   5  -3    0.30    0.12
  -2   5  -3    0.12    0.34
  -2  -5   3    0.18    0.23
   2   6  -3   17.22    1.05
  -2   6   3   17.26    0.78
   2  -6   3   18.04    1.01
  -2  -6   3   16.72    0.81
  -2   6  -3   17.89    1.03
   2  -7   3    0.97    0.43
   2   7  -3   -0.22    0.41
  -2   7   3    0.70    0.31
  -2   7  -3    0.38    0.15
  -2  -7   3    0.66    0.33
  -2   7  -3    0.14    0.16
  -2   7  -3   -0.77    0.35
   2  -8   3    4.04    0.67
  -2   8   3    5.24    0.57
   2   8  -3    5.50    0.85
   2   8  -3    4.14    0.33
  -2   8  -3    3.14    0.29
  -2  -8   3    3.80    0.53
  -2   8  -3    3.68    0.33
  -2   8  -3    3.46    0.69
   2  -9   3    3.58    0.70
   2   9  -3    4.52    0.35
   2   9  -3    4.69    0.87
   2   9  -3    3.91    0.34
   2  -9  -3    5.59    0.92
  -2   9  -3    3.94    0.35
  -2   9  -3    4.18    0.78
  -2   9  -3    4.17    0.40
   2  10  -3    1.38    0.28
   2  10  -3    1.00    0.68
   2  10  -3    1.74    0.28
   2 -10  -3    0.66    0.62
  -2  10  -3    1.68    0.66
  -2  10  -3    1.11    0.35
  -2  10  -3    1.36    0.27
   2  11  -3   12.72    0.70
  -2  11  -3   12.99    0.89
  -2  11  -3   11.85    0.67
   2   0   4   10.07    0.49
  -2   0   4    9.79    0.52
  -2   0  -4    9.30    0.48
  -2   0  -4    8.74    0.48
   2   0   4    9.66    0.65
   2   0  -4    9.14    0.51
   2   0  -4    9.43    0.49
   2   0  -4    8.50    0.51
  -2   0  -4    8.47    0.68
   2   1  -4   26.27    0.98
   2   1  -4   26.15    0.91
   2  -1   4   25.98    1.07
  -2   1   4   24.83    0.81
   2   1  -4   26.16    0.88
  -2   1   4   24.02    0.92
  -2  -1   4   27.15    0.97
  -2   1  -4   26.00    0.88
   2  -1  -4   25.19    0.84
   2  -1  -4   25.11    0.82
  -2   1  -4   26.22    0.96
   2   1   4   23.47    0.86
  -2   1  -4   26.31    1.04
   2   1   4   23.71    1.07
  -2   1  -4   24.61    0.83
  -2   2   4   20.90    0.61
   2  -2   4   20.34    0.72
  -2   2   4   20.64    0.82
   2  -2   4   22.47    0.88
   2   2  -4   19.97    0.75
   2   2  -4   20.75    0.92
   2   2  -4   19.98    0.76
  -2   2  -4   21.33    0.92
  -2   2  -4   21.66    0.77
   2   2   4   19.83    0.72
  -2   2  -4   21.08    0.86
  -2  -2   4   21.68    0.70
   2   3  -4   18.49    0.69
   2   3  -4   19.40    0.69
   2  -3   4   19.33    0.86
  -2   3   4   19.04    0.75
   2   3  -4   18.22    0.95
  -2   3  -4   18.39    0.75
  -2   3  -4   19.14    0.70
  -2   3  -4   19.17    0.92
   2   4  -4   48.21    1.46
   2   4  -4   51.86    1.46
  -2   4   4   48.05    1.47
   2  -4   4   49.54    1.70
   2   4  -4   49.56    1.82
  -2   4   4   50.78    1.40
  -2   4  -4   46.66    1.49
  -2   4  -4   50.59    1.47
  -2   4  -4   48.91    1.77
  -2  -4   4   47.74    1.43
   2   5  -4    5.22    0.69
  -2   5   4    5.51    0.37
   2  -5   4    6.42    0.61
   2   5  -4    5.19    0.34
   2   5  -4    5.50    0.33
  -2   5  -4    6.93    0.71
  -2  -5   4    6.30    0.40
  -2   5  -4    4.87    0.37
  -2   5  -4    5.45    0.35
  -2   6   4   38.08    1.26
   2   6  -4   39.38    1.19
   2   6  -4   38.51    1.69
   2   6  -4   37.94    1.17
   2  -6   4   37.77    1.53
  -2   6  -4   38.49    1.22
  -2   6  -4   40.08    1.20
  -2  -6   4   36.98    1.29
  -2   6  -4   36.55    1.60
   2   7  -4    7.31    0.89
   2   7  -4    6.55    0.42
  -2   7   4    8.46    0.56
   2   7  -4    6.59    0.41
   2  -7   4    7.34    0.75
  -2   7  -4    6.98    0.43
  -2   7  -4    7.38    0.83
  -2  -7   4    7.07    0.56
  -2   7  -4    7.02    0.48
   2   8  -4   14.34    0.64
   2  -8   4   13.83    1.02
   2   8  -4   14.79    0.62
   2   8  -4   15.16    1.31
  -2   8  -4   14.30    0.72
  -2  -8   4   13.69    0.78
  -2   8  -4   14.66    1.12
  -2   8  -4   13.79    0.65
   2   9  -4    0.28    0.24
   2   9  -4   -0.09    0.20
   2  -9   4    0.32    0.47
   2   9  -4   -0.73    0.51
  -2   9  -4    0.29    0.31
  -2   9  -4   -0.20    0.21
  -2   9  -4    0.20    0.55
   2  10  -4    8.11    1.14
   2  10  -4    7.87    0.55
   2  10  -4    8.67    0.62
  -2  10  -4    7.82    0.67
  -2  10  -4    7.79    0.58
  -2  10  -4    8.81    1.09
   2 -10  -4    8.04    1.15
   2  11  -4    2.65    0.42
  -2  11  -4    2.34    0.37
  -2  11  -4    2.79    0.56
   2   0   5   31.09    1.08
   2   0  -5   31.87    1.15
  -2   0  -5   30.85    1.30
  -2   0  -5   32.24    1.11
   2   0  -5   31.62    1.10
   2   0  -5   32.04    1.10
   2   0   5   30.83    1.25
  -2   0   5   32.31    1.14
  -2   0  -5   33.53    1.10
   2   1  -5   46.78    1.47
   2   1  -5   47.89    1.52
   2   1  -5   47.89    1.59
   2  -1   5   48.70    1.60
  -2   1   5   47.42    1.55
  -2  -1  -5   47.43    1.44
   2  -1  -5   47.64    1.41
  -2   1  -5   47.51    1.48
  -2   1  -5   47.57    1.44
  -2   1  -5   46.33    1.55
   2  -1  -5   45.41    1.44
  -2   1  -5   47.40    1.65
   2   1   5   48.51    1.47
  -2  -1   5   48.47    1.51
   2   1   5   47.24    1.69
   2   2  -5  107.86    3.20
  -2   2   5  109.78    2.85
   2   2  -5  106.60    3.05
   2   2  -5  109.68    3.03
  -2   2   5  104.05    3.08
   2   2   5  110.58    3.01
  -2   2  -5  105.58    3.14
  -2   2  -5  106.86    3.02
  -2   2  -5  105.72    3.17
   2   3  -5  112.56    3.41
   2   3  -5  112.34    3.15
   2  -3   5  111.26    3.26
   2   3  -5  111.35    3.03
   2   3  -5  118.85    3.15
  -2   3   5  108.02    3.20
  -2   3  -5  115.44    3.14
  -2   3  -5  110.90    3.37
  -2   3  -5  107.30    3.21
   2   4  -5    3.02    0.30
  -2   4   5    2.51    0.34
   2   4  -5    2.56    0.29
   2  -4   5    2.98    0.43
   2   4  -5    2.83    0.56
  -2   4  -5    3.02    0.31
  -2   4  -5    2.73    0.34
  -2   4  -5    2.58    0.49
  -2   5   5   47.87    1.53
   2   5  -5   48.06    1.49
   2   5  -5   45.75    1.88
   2   5  -5   48.76    1.48
   2  -5   5   45.49    1.70
  -2   5  -5   48.24    1.55
  -2   5  -5   48.67    1.85
  -2   5  -5   48.59    1.49
  -2   6   5    1.15    0.28
   2  -6   5    1.37    0.41
   2   6  -5    1.10    0.22
   2   6  -5    0.99    0.23
   2   6  -5    2.21    0.57
  -2   6  -5    1.31    0.47
  -2  -6   5    1.38    0.26
  -2   6  -5    1.24    0.25
  -2   6  -5    1.38    0.28
   2   7  -5   27.88    0.99
   2   7  -5   26.46    1.00
  -2   7   5   26.59    1.01
   2  -7   5   25.86    1.28
   2   7  -5   24.94    1.45
  -2   7  -5   28.30    1.01
  -2  -7   5   26.34    1.01
  -2   7  -5   27.09    1.43
  -2   7  -5   28.24    1.08
   2   8  -5    4.61    0.44
   2  -8   5    4.82    0.68
   2   8  -5    4.57    0.41
  -2   8   5    4.23    0.43
   2   8  -5    5.19    0.86
  -2   8  -5    4.00    0.40
  -2  -8   5    5.04    0.60
  -2   8  -5    4.58    0.50
  -2   8  -5    4.73    0.81
   2   9  -5    0.83    0.63
   2   9  -5    0.89    0.29
   2  -9   5    1.98    0.56
   2   9  -5    0.70    0.31
  -2   9   5    1.35    0.32
  -2   9  -5    1.57    0.66
  -2   9  -5    0.82    0.39
  -2   9  -5    1.19    0.30
   2  10  -5    4.25    0.50
   2  10  -5    4.29    0.46
  -2  10   5    4.04    0.43
   2  10  -5    4.68    0.95
  -2  10  -5    3.97    0.59
  -2  10  -5    5.73    0.98
   2 -10  -5    4.86    0.98
  -2  10  -5    3.83    0.45
   2  11  -5    1.80    0.43
   2  11  -5    1.22    0.82
  -2  11   5    0.99    0.31
   2  11   5    0.95    0.25
  -2  11  -5   -0.33    1.03
  -2  11  -5    0.26    0.48
  -2  11  -5    1.06    0.35
   2 -11  -5    0.37    0.78
   2   0  -6  169.75    4.67
   2   0  -6  161.29    4.58
   2   0   6  165.84    4.57
   2   0  -6  163.56    4.57
  -2   0  -6  172.36    4.60
   2   0   6  172.18    4.78
  -2   0  -6  165.00    4.57
  -2   0   6  166.35    4.64
  -2   0  -6  160.67    4.79
  -2  -1  -6    3.41    0.34
   2   1  -6    4.13    0.50
   2   1  -6    4.37    0.41
   2   1  -6    3.54    0.41
  -2   1   6    4.30    0.45
   2  -1   6    3.77    0.44
  -2   1  -6    3.12    0.43
   2  -1  -6    4.28    0.38
  -2   1  -6    3.01    0.34
   2   1   6    3.52    0.54
   2  -1  -6    4.19    0.37
   2   1   6    4.01    0.37
  -2   1  -6    3.98    0.37
  -2   1  -6    3.82    0.53
  -2  -1   6    3.49    0.35
   2   2  -6   43.86    1.43
  -2   2   6   44.02    1.51
   2   2  -6   42.98    1.45
   2   2  -6   41.64    1.58
  -2   2   6   43.61    1.23
  -2  -2  -6   42.48    1.31
   2   2   6   42.84    1.39
  -2   2  -6   41.83    1.56
  -2   2  -6   46.87    1.23
   2   2   6   40.47    1.62
  -2   2  -6   41.77    1.40
  -2   2  -6   42.70    1.57
  -2   3   6    8.10    0.62
   2   3  -6    9.76    0.54
   2   3  -6    9.54    0.56
   2   3  -6    8.64    0.76
  -2   3  -6   10.04    0.66
  -2   3  -6   10.39    0.82
  -2   3  -6    9.17    0.54
   2   4  -6   63.61    2.31
   2  -4   6   67.81    2.13
   2   4  -6   63.32    1.99
   2   4  -6   63.62    1.96
  -2   4   6   63.22    2.06
  -2   4  -6   65.50    2.26
  -2   4  -6   64.23    2.07
  -2   4  -6   65.98    1.98
  -2   5   6    3.62    0.42
   2  -5   6    2.98    0.45
   2   5  -6    2.83    0.33
   2   5  -6    4.08    0.67
   2   5  -6    3.08    0.36
  -2   5  -6    3.12    0.55
  -2   5  -6    2.52    0.37
  -2   5  -6    3.66    0.38
   2   6  -6   11.39    1.05
   2  -6   6   11.01    0.78
   2   6  -6   11.03    0.62
  -2   6   6    9.91    0.66
   2   6  -6   10.49    0.59
  -2   6  -6   11.92    1.05
  -2   6  -6   10.02    0.59
  -2   6  -6   10.17    0.68
   2   7  -6    6.22    0.50
   2  -7   6    6.25    0.68
  -2   7   6    5.09    0.53
   2   7  -6    6.60    0.90
   2   7  -6    5.21    0.49
  -2   7  -6    5.19    0.54
  -2   7  -6    5.37    0.79
  -2   7  -6    5.92    0.49
  -2   8   6    9.55    0.70
   2   8  -6   12.60    1.25
   2   8  -6   10.89    0.66
   2  -8   6   10.29    0.90
   2   8  -6   10.62    0.71
  -2   8  -6   10.90    1.15
  -2   8  -6   12.22    0.82
  -2   8  -6    9.64    0.66
  -2   9   6    7.94    0.64
   2   9  -6    9.93    1.21
   2   9  -6    7.75    0.65
   2   9  -6    9.28    0.64
  -2   9  -6   10.89    1.23
  -2   9  -6    9.90    0.81
  -2   9  -6    9.92    0.67
  -2  10   6    0.94    0.35
   2  10  -6    0.38    0.72
   2  10  -6    0.66    0.37
   2  10  -6    0.55    0.32
  -2  10  -6    0.22    0.64
   2  10   6    0.97    0.26
  -2  10  -6    0.77    0.33
  -2  10  -6   -0.38    0.42
   2  11  -6    1.63    0.46
  -2  11   6    2.06    0.39
   2  11  -6    3.40    0.99
   2 -11  -6    1.04    0.88
  -2  11  -6    1.79    0.60
   2  11   6    1.25    0.51
  -2  11  -6    2.04    0.42
  -2  11  -6    3.06    0.90
   2  11   6    1.57    0.30
   2   0   7  199.97    5.36
   2   0  -7  195.00    5.36
  -2   0   7  197.76    5.43
  -2   0  -7  191.40    5.36
   2   0   7  195.31    5.55
  -2   0  -7  189.51    5.34
  -2   0  -7  195.06    5.60
   2   0  -7  194.40    5.35
   2   0  -7  195.43    5.47
  -2   1   7   85.84    2.70
   2  -1   7   88.22    2.73
   2   1  -7   86.80    2.70
   2   1  -7   88.24    2.70
  -2  -1  -7   89.94    2.56
   2   1  -7   87.79    2.60
   2   1   7   88.68    2.86
   2  -1  -7   85.84    2.58
  -2  -1   7   86.59    2.64
   2   1   7   92.02    2.62
  -2   1  -7   89.65    2.62
  -2   1  -7   90.83    2.71
  -2   1  -7   91.18    2.59
  -2   1  -7   89.76    2.84
   2  -1  -7   85.91    2.53
   2   2  -7    4.35    0.46
  -2  -2  -7    5.14    0.39
  -2   2   7    6.10    0.57
   2   2  -7    5.39    0.39
   2   2  -7    3.94    0.53
   2   2  -7    5.61    0.48
   2  -2  -7    5.35    0.34
  -2   2  -7    5.51    0.38
  -2   2  -7    6.13    0.62
   2   2   7    4.60    0.56
   2   2   7    5.74    0.45
  -2   2  -7    4.40    0.53
  -2   2  -7    5.34    0.45
  -2   3   7   37.36    1.44
   2   3  -7   38.27    1.37
   2   3  -7   36.76    1.56
  -2  -3  -7   38.94    1.16
   2   3  -7   37.99    1.33
  -2   3  -7   37.10    1.45
   2   3   7   37.76    1.56
  -2   3  -7   37.30    1.51
   2   3   7   37.98    1.30
  -2   3  -7   37.92    1.32
  -2   4   7   30.56    1.26
   2   4  -7   30.09    1.18
   2   4  -7   30.63    1.16
   2   4  -7   34.38    1.52
  -2   4  -7   29.37    1.41
  -2   4  -7   31.78    1.29
  -2   4  -7   32.58    1.18
   2   5  -7   15.73    1.08
  -2   5   7   14.77    0.85
   2   5  -7   14.93    0.74
   2   5  -7   16.05    0.77
  -2   5  -7   12.38    0.97
  -2   5  -7   14.31    0.73
  -2   5  -7   14.65    0.84
   2   6  -7    1.59    0.56
  -2   6   7    1.74    0.39
   2   6  -7    1.70    0.33
   2   6  -7    1.56    0.31
   2  -6   7    1.96    0.45
  -2   6  -7    1.01    0.35
  -2   6  -7    1.26    0.31
  -2   6  -7    1.93    0.56
   2   7  -7    1.90    0.35
   2  -7   7    2.45    0.49
   2   7  -7    3.52    0.75
   2   7  -7    2.11    0.38
  -2   7   7    2.07    0.41
  -2   7  -7    2.01    0.36
  -2   7  -7    2.50    0.66
  -2   7  -7    2.12    0.43
   2   8  -7    2.74    0.46
  -2   8   7    2.50    0.47
   2  -8   7    3.01    0.56
   2   8  -7    3.23    0.80
   2   8  -7    2.70    0.40
  -2   8  -7    2.30    0.39
  -2   8  -7    1.56    0.69
  -2   8  -7    2.84    0.51
   2   9  -7   17.21    1.55
   2   9  -7   16.17    0.95
  -2   9   7   14.94    0.93
   2   9  -7   15.36    0.86
  -2   9  -7   16.01    0.88
  -2   9  -7   17.42    1.51
  -2   9  -7   15.64    1.06
  -2  10   7    1.06    0.40
   2  10  -7    0.81    0.77
   2  10  -7    1.64    0.41
   2  10  -7    1.76    0.48
  -2  10  -7    1.77    0.42
   2  10   7    1.44    0.31
   2  10   7    2.53    0.59
  -2  10  -7    1.25    0.54
  -2  10  -7    1.93    0.79
   2  11  -7   10.32    0.90
  -2  11   7    7.61    0.69
   2  11  -7    8.99    1.32
   2  11   7    8.78    0.86
   2 -11  -7    7.17    1.26
  -2  11  -7    9.74    1.03
  -2  11  -7    9.51    1.32
  -2  11  -7    7.50    0.70
   2  11   7    8.68    0.60
  -2   0  -8  553.99   14.92
   2   0  -8  553.36   14.92
   2   0   8  585.65   14.94
  -2   0  -8  575.53   15.22
   2   0  -8  553.77   15.05
   2   0  -8  550.75   14.91
   2   0   8  579.23   15.16
  -2   0   8  563.79   15.01
  -2   0  -8  570.10   14.94
  -2  -1  -8   26.80    1.03
   2   1  -8   26.73    1.18
   2  -1   8   28.46    1.22
  -2   1   8   26.02    1.17
   2   1  -8   28.82    1.10
   2   1  -8   27.58    1.19
   2   1   8   30.11    1.35
   2   1   8   27.95    1.09
  -2  -1   8   27.98    1.13
   2  -1  -8   26.89    1.07
  -2   1  -8   27.46    1.32
  -2   1  -8   28.36    1.19
  -2   1  -8   26.64    1.06
   2  -1  -8   28.22    1.03
   2   2  -8  243.29    6.70
   2   2  -8  238.54    6.77
  -2   2   8  245.50    6.73
   2   2  -8  240.99    6.63
  -2  -2  -8  239.65    6.46
   2   2  -8  243.96    6.49
   2   2   8  239.42    6.59
  -2   2  -8  247.05    6.62
   2  -2  -8  235.57    6.42
  -2   2  -8  243.41    6.47
  -2   2  -8  240.03    6.81
   2   2   8  243.05    6.88
  -2   2  -8  236.07    6.74
   2   3  -8   68.06    2.40
   2   3  -8   71.04    2.26
  -2  -3  -8   70.37    1.98
  -2   3   8   70.48    2.32
   2   3  -8   69.08    2.20
  -2   3  -8   69.12    2.18
   2   3   8   68.06    2.16
  -2   3  -8   68.91    2.41
   2   3   8   70.83    2.47
  -2   3  -8   68.23    2.35
   2   4  -8   18.82    0.85
  -2   4   8   17.82    0.97
   2   4  -8   15.95    1.05
   2   4  -8   16.73    0.87
  -2  -4  -8   15.59    0.59
  -2   4  -8   18.05    0.85
  -2   4  -8   18.46    1.11
   2   4   8   18.42    1.12
  -2   4  -8   16.89    0.97
  -2   5   8   37.97    1.52
   2   5  -8   39.61    1.41
  -2  -5  -8   37.52    1.07
   2   5  -8   35.51    1.41
   2   5  -8   38.14    1.76
  -2   5  -8   36.49    1.51
  -2   5  -8   40.67    1.75
  -2   5  -8   37.92    1.39
   2   5   8   36.48    1.62
   2   6  -8   23.45    1.06
   2   6  -8   22.15    1.38
  -2   6   8   21.12    1.09
   2   6  -8   22.64    0.99
   2   6   8   20.54    1.19
  -2   6  -8   22.62    1.36
  -2   6  -8   20.92    0.97
  -2   6  -8   20.55    1.11
   2   7  -8    2.19    0.40
   2   7  -8    2.34    0.43
   2   7  -8    2.74    0.74
  -2   7   8    2.89    0.49
  -2   7  -8    1.21    0.61
   2   7   8    2.97    0.58
  -2   7  -8    3.00    0.44
  -2   7  -8    2.08    0.48
   2   8  -8    5.89    1.00
   2   8  -8    2.69    0.49
  -2   8   8    4.27    0.61
   2   8  -8    4.72    0.53
   2   8   8    4.17    0.68
  -2   8  -8    4.24    0.52
  -2   8  -8    5.35    0.93
  -2   8  -8    4.26    0.64
   2   9  -8   -0.07    0.37
  -2   9   8    0.25    0.38
   2   9  -8    0.06    0.28
   2   9  -8    0.31    0.62
  -2   9  -8    0.25    0.46
   2   9   8    0.42    0.49
  -2   9  -8    0.17    0.30
  -2   9  -8    0.00    0.60
   2   9   8    0.37    0.26
   2  10  -8   13.95    1.02
   2  10  -8   12.56    0.92
   2  10  -8   12.14    1.47
  -2  10   8   12.47    0.93
   2  10   8   12.56    0.76
  -2  10  -8   14.70    1.52
  -2  10  -8   12.71    0.89
   2  10   8   11.63    1.02
  -2  10  -8   11.96    1.09
   2  11  -8    2.56    0.97
   2  11  -8    1.75    0.55
  -2  11   8    2.46    0.50
  -2  11  -8    1.78    0.70
   2  11   8    2.21    0.59
   2  11   8    1.76    0.37
  -2  11  -8    3.89    1.00
  -2  11  -8    2.06    0.47
   2   0  -9   48.31    1.67
  -2   0   9   47.35    1.73
   2   0  -9   49.31    1.67
   2   0   9   47.69    1.85
  -2   0  -9   49.95    1.67
  -2   0   9   48.52    1.68
  -2   0  -9   48.66    1.66
   2   0  -9   47.94    1.83
   2   0   9   47.22    1.65
  -2   0  -9   48.52    2.05
  -2   1   9   75.20    2.51
   2   1  -9   75.44    2.49
   2   1  -9   73.79    2.38
   2   1  -9   74.27    2.52
   2  -1   9   73.85    2.52
  -2  -1  -9   78.57    2.34
  -2   1  -9   77.91    2.37
  -2   1  -9   79.90    2.69
  -2   1  -9   77.18    2.48
  -2   1  -9   80.61    2.43
   2  -1  -9   78.34    2.33
   2  -1  -9   77.02    2.38
   2   1   9   77.37    2.40
   2   1   9   77.79    2.66
  -2  -1   9   78.21    2.45
   2   2  -9   89.08    2.92
  -2   2   9   93.92    2.97
  -2  -2  -9   94.32    2.68
   2   2  -9   93.97    3.00
   2   2  -9   96.38    2.74
   2   2   9   95.98    3.13
  -2   2  -9   91.75    2.83
   2   2   9   93.66    2.81
  -2   2  -9   89.63    2.94
  -2   2  -9   97.22    2.72
  -2   2  -9   86.96    3.02
   2  -2  -9   90.31    2.65
   2   3  -9   49.38    1.81
  -2  -3  -9   48.60    1.50
   2   3  -9   53.38    1.97
  -2   3   9   49.60    1.42
   2   3  -9   49.52    1.74
  -2   3   9   50.21    1.86
   2   3   9   48.07    2.00
   2   3   9   49.23    1.70
  -2   3  -9   50.80    1.93
  -2   3  -9   48.95    1.92
  -2   3  -9   51.22    1.74
   2   4  -9   32.69    1.59
   2   4  -9   33.31    1.38
  -2  -4  -9   31.89    1.01
  -2   4   9   34.16    1.45
   2   4  -9   33.52    1.32
  -2   4  -9   35.25    1.49
   2   4   9   32.17    1.27
  -2   4  -9   34.39    1.32
   2   4   9   32.40    1.57
  -2   4  -9   34.96    1.57
  -2   5   9   52.70    1.94
   2   5  -9   52.02    2.17
   2   5  -9   51.08    1.78
   2   5  -9   49.03    1.83
  -2   5  -9   52.16    1.79
   2   5   9   50.51    2.05
  -2   5  -9   49.06    1.93
  -2   5  -9   51.04    2.08
   2   6  -9    0.51    0.55
   2   6  -9    0.48    0.32
   2   6  -9    0.62    0.29
  -2   6   9    0.23    0.38
   2   6   9    0.26    0.45
  -2   6  -9    1.23    0.42
  -2   6  -9    1.49    0.35
  -2   6  -9    0.42    0.50
  -2   7   9   13.62    0.97
   2   7  -9   12.59    0.89
   2   7  -9   12.02    1.30
   2   7  -9   10.82    0.78
  -2   7  -9   11.84    0.81
   2   7   9   12.87    1.10
  -2   7  -9   13.26    1.01
  -2   7  -9   13.59    1.30
   2   8  -9   13.52    0.87
   2   8  -9   13.84    0.97
  -2   8   9   12.85    0.98
   2   8  -9   12.62    1.34
  -2   8  -9   11.79    1.02
  -2   8  -9   12.81    0.86
  -2   8  -9   13.38    1.38
   2   8   9   11.00    1.05
   2   9  -9   11.35    1.40
   2   9  -9   12.83    0.99
   2   9  -9   12.73    0.90
  -2   9   9   12.25    0.95
   2   9   9   10.39    1.04
  -2   9  -9   11.47    0.87
  -2   9  -9   11.04    1.08
  -2   9  -9   15.03    1.49
   2   9   9   11.74    0.76
   2  10  -9    0.97    0.44
   2  10  -9    0.78    0.81
   2  10  -9    1.39    0.51
  -2  10   9    1.90    0.50
   2  10   9    1.92    0.61
  -2  10  -9    1.76    0.46
   2  10   9    1.21    0.36
  -2  10  -9    1.09    0.78
  -2  10  -9    1.63    0.59
   2  11  -9    5.63    0.78
   2  11  -9    3.68    1.05
  -2  11   9    4.08    0.63
  -2  11  -9    5.55    0.91
   2  11   9    3.23    0.49
   2  11   9    4.71    0.77
  -2  11  -9    2.83    0.96
  -2  11  -9    2.52    0.55
  -2   0 -10   29.72    1.26
  -2   0  10   32.88    1.31
  -2   0 -10   32.61    1.31
   2   0 -10   31.55    1.29
  -2   0 -10   32.08    1.29
   2   0 -10   33.35    1.31
   2   0  10   33.91    1.30
   2   0  10   32.37    1.49
  -2   0  10   36.89    1.42
  -2   1  10   30.06    1.33
  -2  -1 -10   29.31    1.15
   2  -1  10   30.05    1.34
   2   1 -10   28.83    1.20
   2   1 -10   29.36    1.35
   2   1 -10   30.33    1.31
  -2   1 -10   28.93    1.18
  -2   1 -10   26.88    1.19
   2  -1 -10   29.08    1.14
  -2   1 -10   26.65    1.43
   2   1  10   30.53    1.21
   2   1  10   28.73    1.43
   2  -1 -10   29.72    1.21
  -2   1 -10   30.67    1.31
  -2  -1  10   30.22    1.27
   2   2 -10    7.69    0.60
  -2  -2 -10    7.79    0.53
   2   2 -10    7.83    0.72
   2   2 -10    8.47    0.82
  -2   2  10    5.18    0.59
  -2   2 -10    7.76    0.83
   2   2  10    8.28    0.62
   2  -2 -10    7.76    0.51
  -2   2 -10    7.16    0.56
   2   2  10    5.98    0.71
  -2   2 -10    7.15    0.77
  -2   2 -10    8.06    0.64
   2   3 -10    9.47    0.71
   2   3 -10   10.22    0.92
  -2   3  10    8.76    0.78
   2   3 -10    9.84    0.77
  -2  -3 -10    9.42    0.51
  -2   3 -10   10.71    0.99
   2   3  10    9.60    0.67
   2  -3 -10    8.63    0.45
   2   3  10    9.54    0.90
  -2   3 -10    9.04    0.69
  -2   3 -10    8.66    0.84
   2   4 -10   64.26    2.44
  -2  -4 -10   61.53    1.79
  -2   4  10   61.54    2.27
   2   4 -10   61.50    2.21
   2   4 -10   60.68    2.12
   2   4  10   66.39    2.46
  -2   4 -10   62.98    2.33
  -2   4 -10   61.72    2.13
   2   4  10   65.82    2.11
  -2   4 -10   65.27    2.40
  -2   5  10    5.42    0.67
   2   5 -10    4.96    0.54
   2   5 -10    5.61    0.65
   2   5 -10    6.97    0.91
  -2   5 -10    5.45    0.68
   2   5  10    5.01    0.74
  -2   5 -10    4.87    0.56
  -2   5 -10    6.77    0.89
   2   5  10    5.91    0.54
  -2   6  10   55.47    2.11
   2   6 -10   53.58    1.94
   2   6 -10   60.47    2.46
   2   6 -10   54.87    2.04
  -2   6 -10   53.67    2.14
   2   6  10   53.33    2.24
  -2   6 -10   52.25    2.32
  -2   6 -10   51.49    1.93
  -2   7  10    0.43    0.45
   2   7 -10    0.69    0.68
   2   7 -10    0.27    0.32
   2   7 -10    0.54    0.40
  -2   7 -10   -0.60    0.54
  -2   7 -10    0.41    0.34
  -2   7 -10   -0.38    0.39
   2   7  10   -0.18    0.29
   2   7  10    0.36    0.51
  -2   8  10   32.59    1.58
   2   8 -10   33.57    1.58
   2   8 -10   33.78    1.48
   2   8 -10   33.64    1.98
   2   8  10   35.73    1.77
   2   8  10   32.10    1.37
  -2   8 -10   32.45    1.70
  -2   8 -10   32.25    1.93
  -2   8 -10   33.39    1.46
   2   9 -10    0.89    0.74
   2   9 -10    0.01    0.40
   2   9 -10    0.74    0.37
  -2   9  10   -0.28    0.41
   2   9  10    0.22    0.53
   2   9  10    0.14    0.31
  -2   9 -10    0.76    0.67
  -2   9 -10    0.21    0.52
  -2   9 -10    0.51    0.38
  -2  10  10    2.19    0.57
   2  10 -10    2.22    0.62
   2  10 -10    3.91    1.01
   2  10  10    2.00    0.65
  -2  10 -10    1.92    0.71
  -2  10 -10    2.17    0.50
   2  10  10    2.26    0.46
  -2  10 -10    1.62    0.86
  -2  11  10   -0.02    0.41
   2  11 -10    0.21    0.79
   2  11 -10    0.97    0.56
   2  11  10    0.50    0.35
  -2  11 -10   -0.28    0.72
  -2  11 -10    0.71    0.65
  -2  11 -10    0.12    0.39
   2  11  10    0.90    0.55
  -2   0  11    8.90    0.67
  -2   0 -11    7.73    0.69
  -2   0 -11    7.20    0.64
   2   0 -11    8.32    0.72
   2   0  11    9.14    0.83
   2   0  11    9.97    0.68
  -2   0  11    8.08    0.71
  -2   0 -11    9.37    0.69
   2   0 -11    9.25    0.75
  -2   1  11   19.89    1.09
   2   1 -11   19.03    1.12
  -2  -1 -11   18.98    0.91
   2   1 -11   18.69    0.97
   2  -1  11   18.71    1.07
   2   1 -11   19.55    1.07
  -2  -1  11   17.05    0.98
   2   1  11   20.25    1.20
   2   1  11   18.69    0.95
  -2   1 -11   16.63    0.93
   2  -1 -11   18.63    0.90
  -2   1 -11   16.99    1.02
   2  -1 -11   17.26    0.96
  -2   1 -11   16.76    1.20
   2   2 -11   10.15    0.70
  -2   2  11   10.52    0.85
  -2  -2 -11    9.73    0.63
   2   2 -11   10.75    0.88
   2   2 -11   10.37    0.92
   2  -2 -11   10.33    0.74
   2  -2 -11   11.08    0.63
  -2   2 -11   10.72    1.01
   2   2  11   10.21    0.72
  -2   2 -11   12.31    1.00
  -2   2 -11    9.15    0.67
  -2   2 -11   10.08    0.75
   2   3 -11   32.26    1.39
   2   3 -11   33.00    1.50
   2   3 -11   32.88    1.06
   2   3 -11   30.77    1.55
  -2  -3 -11   32.59    1.13
  -2   3  11   34.11    1.52
   2   3  11   35.55    1.37
   2   3  11   33.43    1.64
  -2   3 -11   34.47    1.62
  -2   3 -11   32.39    1.54
   2  -3 -11   32.78    1.10
  -2   3 -11   33.09    1.38
  -2   3 -11   31.87    1.06
   2   4 -11   19.21    1.21
  -2   4  11   16.68    1.07
   2   4 -11   18.44    0.98
   2   4 -11   16.56    1.03
  -2  -4 -11   16.30    0.64
   2   4  11   14.83    1.16
  -2   4 -11   15.34    1.10
  -2   4 -11   16.53    0.94
   2   4  11   17.16    0.90
  -2   4 -11   17.29    1.16
   2   5 -11   46.23    1.88
   2   5 -11   50.26    1.83
  -2   5  11   47.81    1.96
   2   5 -11   43.46    2.11
  -2   5 -11   45.47    2.00
  -2   5 -11   48.89    1.81
   2   5  11   48.61    2.10
   2   5  11   47.85    1.76
  -2   5 -11   48.52    2.09
   2   6 -11   14.81    1.03
  -2   6  11   15.44    1.11
   2   6 -11   15.97    0.97
   2   6 -11   17.42    1.51
  -2   6 -11   15.87    1.17
   2   6  11   15.07    0.89
   2   6  11   13.10    1.19
  -2   6 -11   17.01    1.45
  -2   6 -11   14.16    0.93
   2   7 -11   66.15    2.87
   2   7 -11   70.61    2.54
   2   7 -11   69.33    2.41
  -2   7  11   65.58    2.53
   2   7  11   66.72    2.31
  -2   7 -11   67.27    2.64
   2   7  11   63.87    2.67
  -2   7 -11   72.43    2.42
  -2   7 -11   63.31    2.78
   2   8 -11    1.98    0.56
   2   8 -11    1.13    0.42
  -2   8  11    1.67    0.56
   2   8 -11    1.28    0.78
   2   8  11    1.50    0.37
   2   8  11   -0.40    0.51
  -2   8 -11    1.68    0.45
  -2   8 -11    1.28    0.75
  -2   8 -11    1.67    0.63
   2   9 -11    5.66    1.13
  -2   9  11    3.92    0.71
   2   9 -11    6.03    0.81
   2   9 -11    4.48    0.67
  -2   9 -11    6.38    1.13
  -2   9 -11    3.89    0.81
   2   9  11    5.10    0.61
   2   9  11    4.90    0.85
  -2   9 -11    4.54    0.65
   2  10 -11    0.88    0.57
   2  10 -11    1.18    0.82
  -2  10  11    0.51    0.48
  -2  10 -11    0.71    0.61
   2  10  11   -0.08    0.34
   2  10  11    1.23    0.61
  -2  10 -11    0.71    0.79
  -2  10 -11    0.70    0.42
   2  11 -11    0.06    0.82
  -2  11  11    3.25    0.66
   2  11 -11    4.15    0.83
  -2  11 -11    2.51    0.62
   2  11  11    2.38    0.51
   2  11  11    3.61    0.75
  -2  11 -11    3.98    1.12
  -2  11 -11    3.43    0.88
  -2   0 -12   25.33    1.16
  -2   0 -12   22.36    1.15
  -2   0  12   25.02    1.16
  -2   0 -12   24.68    1.17
   2   0 -12   25.96    1.18
   2   0  12   26.55    1.38
   2   0 -12   23.93    1.16
  -2   0  12   23.55    1.22
   2   0  12   24.90    1.14
  -2   1  12   29.23    1.39
  -2   1  12   28.34    1.27
   2   1 -12   27.99    1.35
  -2  -1 -12   29.82    1.22
   2   1 -12   28.11    1.43
   2  -1  12   29.04    1.38
   2   1 -12   29.07    1.27
  -2   1 -12   28.75    1.27
  -2  -1  12   27.47    1.30
   2   1  12   27.42    1.48
   2  -1 -12   27.89    1.25
   2  -1 -12   28.83    1.20
  -2   1 -12   28.84    1.25
  -2   1 -12   28.02    1.56
   2   1  12   27.38    1.24
  -2   1 -12   27.14    1.34
   2   2 -12   59.35    2.01
  -2   2  12   56.14    2.22
   2   2 -12   64.10    2.31
  -2  -2 -12   58.29    1.93
   2   2  12   59.74    2.38
  -2   2 -12   62.66    2.28
  -2   2 -12   56.81    1.97
  -2   2 -12   62.09    2.12
   2  -2 -12   57.84    1.91
   2  -2 -12   58.83    2.05
   2   2  12   59.87    2.08
  -2   2 -12   57.39    2.37
   2   3 -12   28.12    1.49
   2   3 -12   26.94    1.39
   2   3 -12   27.21    1.28
   2   3 -12   26.90    1.01
  -2  -3 -12   28.37    1.04
  -2   3  12   28.53    1.41
  -2   3 -12   29.08    1.49
  -2   3 -12   27.08    1.01
  -2   3 -12   28.03    1.27
   2  -3 -12   28.50    1.01
   2   3  12   27.62    1.23
   2   3  12   27.53    1.51
  -2   3 -12   26.71    1.49
   2   4 -12   57.08    2.07
   2   4 -12   56.20    2.18
  -2   4  12   56.57    2.21
  -2  -4 -12   54.44    1.67
   2   4 -12   54.76    2.29
  -2   4 -12   58.94    2.07
   2   4  12   55.11    2.00
  -2   4 -12   57.12    2.29
  -2   4 -12   53.80    2.28
   2   4  12   55.57    2.34
   2   5 -12    5.10    0.85
  -2   5  12    4.01    0.66
   2   5 -12    4.18    0.64
   2   5 -12    5.16    0.62
   2   5  12    4.05    0.52
   2   5  12    4.42    0.76
  -2   5 -12    5.43    0.87
  -2   5 -12    4.83    0.59
  -2   5 -12    4.40    0.71
  -2   6  12   38.52    1.81
   2   6 -12   37.57    2.04
   2   6 -12   41.72    1.82
   2   6 -12   37.46    1.64
  -2   6 -12   39.81    1.91
   2   6  12   37.10    1.92
   2   6  12   38.95    1.58
  -2   6 -12   39.23    1.65
  -2   6 -12   38.13    2.01
   2   7 -12    7.33    0.86
  -2   7  12    6.83    0.86
   2   7 -12    6.33    0.71
   2   7 -12    7.60    1.12
  -2   7 -12    6.32    0.71
  -2   7 -12    6.81    1.05
  -2   7 -12    6.62    0.92
   2   7  12    6.35    0.92
   2   7  12    6.03    0.66
   2   8 -12   21.84    1.38
   2   8 -12   17.94    1.72
   2   8 -12   20.23    1.23
  -2   8  12   22.09    1.38
  -2   8 -12   20.79    1.63
  -2   8 -12   22.51    1.53
   2   8  12   21.09    1.52
  -2   8 -12   22.60    1.26
   2   8  12   18.79    1.12
   2   9 -12    0.89    0.53
  -2   9  12    0.54    0.48
   2   9 -12    0.37    0.43
   2   9 -12    0.60    0.78
   2   9  12    0.08    0.31
  -2   9 -12   -0.02    0.70
   2   9  12    1.03    0.57
  -2   9 -12    0.31    0.42
  -2   9 -12    0.23    0.59
   2  10 -12   10.34    1.12
  -2  10  12   10.08    1.01
   2  10 -12    9.04    1.37
  -2  10 -12    9.64    1.38
   2  10  12    7.47    0.78
  -2  10 -12    9.28    1.16
   2  10  12    9.52    1.09
  -2  10 -12    7.55    0.87
   2   0 -13  123.95    3.81
   2   0  13  129.70    4.07
   2   0  13  127.81    4.03
  -2   0  13  119.99    4.11
  -2   0  13  122.72    3.93
   2   0 -13  124.72    3.82
  -2   0 -13  123.54    3.80
  -2   0 -13  126.33    3.83
  -2  -1 -13  201.42    5.69
  -2   1  13  200.26    5.81
   2  -1  13  191.48    5.91
  -2   1  13  203.10    5.94
   2   1 -13  203.52    6.03
   2   1 -13  202.60    5.75
   2   1 -13  210.24    5.89
  -2  -1  13  195.74    5.83
  -2   1 -13  191.91    5.83
  -2   1 -13  198.90    5.72
   2  -1 -13  193.14    5.66
  -2   1 -13  199.99    6.18
   2  -1 -13  199.98    5.76
   2   1  13  203.13    6.08
  -2   1 -13  206.48    5.82
   2   1  13  204.00    5.78
  -2   2  13    3.93    0.61
   2   2 -13    4.58    0.55
   2   2 -13    5.08    0.74
   2   2 -13    4.52    0.73
  -2  -2 -13    4.73    0.52
  -2   2 -13    3.71    0.64
   2   2  13    4.73    0.77
  -2   2 -13    3.99    0.53
  -2   2 -13    4.41    0.60
   2   2  13    3.17    0.46
   2  -2 -13    4.95    0.59
  -2   2 -13    3.71    0.74
   2  -2 -13    5.05    0.53
   2   3 -13   18.21    1.24
  -2  -3 -13   18.47    0.82
   2   3 -13   17.08    0.82
   2   3 -13   17.44    1.16
  -2   3  13   19.01    1.19
  -2   3 -13   19.01    1.25
  -2   3 -13   16.01    1.22
   2   3  13   16.67    1.25
   2   3  13   17.07    0.98
  -2   3 -13   18.57    1.04
  -2   3 -13   18.19    0.82
   2  -3 -13   18.91    0.80
   2   4 -13    1.63    0.42
  -2   4  13    1.95    0.53
   2   4 -13    2.56    0.56
   2   4 -13    1.56    0.64
  -2  -4 -13    2.46    0.31
  -2   4 -13    2.50    0.72
  -2   4 -13    2.84    0.51
  -2   4 -13    1.78    0.58
   2   4  13    2.24    0.44
   2   4  13    2.10    0.58
  -2   5  13    0.75    0.48
   2   5 -13    1.89    0.49
   2   5 -13    1.88    0.54
   2   5 -13    2.01    0.74
  -2   5 -13    2.15    0.62
   2   5  13    2.30    0.66
   2   5  13    1.53    0.40
  -2   5 -13    1.78    0.47
  -2   5 -13    2.26    0.73
   2   6 -13   14.35    1.14
  -2   6  13   15.14    1.18
   2   6 -13   16.07    1.07
   2   6 -13   13.12    1.40
   2   6  13   15.10    0.96
  -2   6 -13   13.81    1.00
   2   6  13   11.99    1.23
  -2   6 -13   13.09    1.21
  -2   6 -13   14.50    1.40
   2   7 -13    7.54    0.94
  -2   7  13    8.33    0.96
   2   7 -13    6.90    0.79
   2   7 -13    7.80    1.21
  -2   7 -13    8.06    1.13
   2   7  13    7.80    1.03
  -2   7 -13    7.27    1.02
   2   7  13    7.70    0.77
  -2   7 -13    8.22    0.84
  -2   8  13    4.55    0.79
   2   8 -13    3.02    0.60
   2   8 -13    3.21    0.99
   2   8 -13    3.50    0.73
   2   8  13    4.12    0.59
  -2   8 -13    3.17    0.60
  -2   8 -13    4.21    0.97
   2   8  13    3.49    0.80
  -2   8 -13    2.35    0.74
  -2   9  13    1.83    0.60
   2   9 -13    1.00    0.81
   2   9 -13    0.76    0.56
  -2   9 -13    0.16    0.58
   2   9  13    0.44    0.42
   2   9  13    0.63    0.60
  -2   9 -13    1.52    0.86
  -2   9 -13    0.10    0.45
  -2  10  13    0.47    0.53
   2  10 -13    0.41    0.82
   2  10 -13    0.22    0.58
   2  10  13    1.02    0.66
  -2  10 -13   -0.24    0.44
  -2  10 -13    0.94    0.71
   2  10  13    0.63    0.42
  -2  10 -13    0.84    0.81
   2   0 -14   84.11    2.80
  -2   0  14   78.17    2.87
  -2   0 -14   87.30    2.80
   2   0  14   82.83    3.00
  -2   0 -14   86.98    2.83
   2   0 -14   83.04    2.79
  -2  -1 -14    0.47    0.38
  -2   1  14    0.68    0.35
  -2  -1 -14    0.91    0.40
   2  -1  14    0.98    0.39
   2   1 -14    1.11    0.45
   2   1 -14    0.66    0.38
  -2   1  14    0.75    0.38
   2   1 -14    0.08    0.40
   2   1  14    0.70    0.35
  -2   1 -14    0.51    0.47
  -2   1 -14    0.42    0.37
   2  -1 -14    0.43    0.40
   2   1  14    1.45    0.55
  -2  -1  14    0.30    0.36
  -2   1 -14    1.17    0.41
   2  -1 -14    0.04    0.34
  -2   1 -14    0.85    0.45
   2   2 -14   61.07    2.41
  -2   2  14   59.03    2.33
  -2   2  14   57.15    2.16
  -2  -2 -14   59.06    2.00
   2   2 -14   60.35    2.11
   2   2 -14   55.73    2.30
  -2   2 -14   56.81    2.15
  -2   2 -14   57.42    2.06
  -2   2 -14   61.67    2.55
   2   2  14   58.14    2.44
   2  -2 -14   62.36    2.16
   2  -2 -14   62.52    2.01
   2   2  14   60.63    2.17
  -2   2 -14   57.43    2.28
  -2  -3 -14   12.31    0.70
   2   3 -14   11.42    0.71
   2   3 -14   12.95    1.17
  -2   3  14   12.49    1.02
   2   3 -14   12.88    1.18
   2   3  14   11.82    1.11
   2  -3 -14   12.25    0.67
  -2   3 -14   12.27    0.71
  -2   3 -14   10.03    1.04
   2   3  14   11.22    0.84
  -2   3 -14   12.82    0.92
  -2   3 -14   12.13    1.12
   2   4 -14   10.29    1.09
  -2   4  14    8.38    0.92
  -2  -4 -14    9.47    0.55
   2   4 -14   10.06    0.90
   2   4 -14    8.38    0.95
   2   4  14    8.57    0.80
  -2   4 -14    9.23    1.11
  -2   4 -14   10.12    0.89
   2   4  14    9.25    1.05
  -2   4 -14    8.56    1.04
  -2  -5 -14    0.73    0.17
  -2   5  14    1.10    0.51
   2   5 -14    0.98    0.48
   2   5 -14    0.92    0.42
   2   5 -14    1.13    0.70
  -2   5 -14    0.88    0.39
   2   5  14    0.17    0.51
  -2   5 -14   -0.25    0.60
  -2   5 -14    0.14    0.51
   2   5  14    0.49    0.36
   2   6 -14    5.07    0.79
   2   6 -14    4.73    0.97
  -2   6  14    4.91    0.81
   2   6 -14    5.06    0.75
  -2   6 -14    3.90    0.90
   2   6  14    5.34    0.89
  -2   6 -14    4.19    0.82
  -2   6 -14    3.93    0.63
   2   6  14    3.57    0.58
   2   7 -14    1.71    0.59
   2   7 -14    0.34    0.73
  -2   7  14    0.42    0.52
   2   7 -14    0.56    0.43
  -2   7 -14    0.54    0.70
   2   7  14    1.13    0.43
  -2   7 -14    0.66    0.43
  -2   7 -14    0.51    0.57
   2   7  14    0.75    0.61
   2   8 -14    1.23    0.83
  -2   8  14    0.89    0.57
   2   8 -14    0.47    0.47
   2   8 -14    0.32    0.53
  -2   8 -14    0.25    0.43
  -2   8 -14    1.13    0.78
   2   8  14    1.75    0.49
  -2   8 -14    0.06    0.61
   2   8  14    2.06    0.72
  -2   9  14    0.85    0.60
   2   9 -14    1.00    0.85
   2   9 -14    2.29    0.72
   2   9  14    0.60    0.42
  -2   9 -14    0.74    0.49
   2   9  14    1.03    0.66
  -2   9 -14    1.53    0.74
  -2   9 -14    1.77    0.90
  -2  10  14    0.46    0.56
   2  10 -14    1.04    0.67
   2  10 -14    1.08    0.90
  -2  10 -14    3.07    0.90
   2  10  14    1.31    0.49
  -2  10 -14    1.17    0.52
   2  10  14    1.29    0.73
  -2  10 -14    0.92    0.87
  -2   0 -15   24.19    1.28
   2   0 -15   22.93    1.26
   2   0  15   24.64    1.41
  -2   0  15   25.74    1.36
   2   0 -15   25.44    1.29
  -2   0 -15   25.37    1.29
   2   1 -15    2.50    0.60
  -2   1  15    2.47    0.46
   2  -1  15    1.98    0.48
   2   1 -15    3.43    0.75
  -2  -1 -15    2.69    0.58
   2   1 -15    3.39    0.59
  -2  -1 -15    1.92    0.48
  -2   1  15    2.14    0.53
  -2   1 -15    3.16    0.74
   2  -1 -15    3.15    0.53
  -2   1 -15    3.50    0.68
  -2  -1  15    2.23    0.50
   2   1  15    2.55    0.60
  -2   1 -15    2.53    0.49
   2  -1 -15    2.15    0.50
   2   1  15    3.17    0.49
  -2   1 -15    1.86    0.49
   2   2 -15    4.36    0.59
   2   2 -15    4.69    0.77
  -2  -2 -15    3.71    0.52
  -2   2  15    4.82    0.73
   2   2 -15    4.07    0.74
  -2   2  15    3.61    0.59
   2   2  15    4.23    0.71
   2   2  15    3.89    0.55
   2  -2 -15    5.33    0.71
   2  -2 -15    4.12    0.53
  -2   2 -15    4.84    0.60
  -2   2 -15    3.25    0.54
  -2   2 -15    4.33    0.80
  -2   2 -15    4.31    0.77
   2   3 -15   16.69    1.20
  -2   3  15   14.45    1.15
   2   3 -15   15.66    0.86
  -2  -3 -15   14.58    0.81
   2   3 -15   14.59    1.18
  -2   3 -15   16.97    0.86
   2  -3 -15   14.14    0.79
  -2   3 -15   17.14    1.05
   2   3  15   15.73    1.00
  -2   3 -15   14.47    1.33
  -2   3 -15   16.89    1.20
   2  -3 -15   14.66    1.00
   2   3  15   15.46    1.27
  -2   4  15    0.24    0.49
   2   4 -15    0.31    0.52
  -2  -4 -15    0.63    0.27
   2   4 -15    0.57    0.48
   2   4  15    0.60    0.34
   2   4  15    0.28    0.50
  -2   4 -15    0.78    0.38
  -2   4 -15   -0.38    0.41
  -2   4 -15   -0.22    0.48
   2  -4 -15    0.28    0.23
   2   5 -15   37.08    1.90
   2   5 -15   36.22    1.73
  -2   5  15   36.69    1.88
  -2  -5 -15   36.54    1.17
   2   5 -15   39.67    2.10
   2   5  15   41.90    1.72
  -2   5 -15   37.58    1.73
  -2   5 -15   36.51    2.02
  -2   5 -15   39.34    2.08
   2   5  15   41.85    2.09
   2   6 -15    1.61    0.60
  -2   6  15    1.32    0.60
   2   6 -15    1.36    0.50
   2   6 -15    1.30    0.72
  -2   6 -15    2.08    0.69
  -2   6 -15    2.58    0.55
   2   6  15    2.42    0.76
  -2   6 -15    1.14    0.77
   2   6  15    1.87    0.46
   2   7 -15   29.41    1.74
   2   7 -15   27.21    1.52
  -2   7  15   26.63    1.67
   2   7 -15   26.82    1.86
  -2   7 -15   27.83    1.90
  -2   7 -15   28.29    1.52
  -2   7 -15   29.13    1.87
   2   7  15   24.08    1.37
   2   7  15   24.83    1.75
   2   8 -15    0.39    0.57
   2   8 -15    0.16    0.83
  -2   8  15    0.12    0.53
   2   8  15   -0.10    0.55
  -2   8 -15   -0.30    0.66
  -2   8 -15   -0.66    0.56
   2   8  15   -0.15    0.36
  -2   8 -15    0.94    0.47
   2   9 -15    2.92    0.99
   2   9 -15    7.80    1.12
  -2   9  15    6.86    0.95
  -2   9 -15    6.09    1.21
  -2   9 -15    5.38    0.84
   2   9  15    6.20    1.02
  -2   9 -15    6.70    1.16
   2   9  15    6.07    0.78
   2  10 -15    1.20    0.70
  -2  10  15    0.46    0.54
  -2  10  15    0.41    0.43
   2  10 -15    0.11    0.89
   2  10  15    1.03    0.68
   2  10  15    1.29    0.51
  -2  10 -15    1.16    0.96
  -2  10 -15    1.20    0.58
  -2  10 -15    0.59    0.76
  -2   0  16   48.88    2.03
  -2   0 -16   48.82    1.92
  -2   0 -16   47.83    1.93
   2   0 -16   45.00    1.90
   2   0  16   44.05    2.05
   2   0 -16   45.69    1.89
  -2   1  16   25.37    1.44
   2   1 -16   25.28    1.58
   2  -1  16   27.00    1.45
   2   1 -16   25.16    1.32
  -2   1  16   25.68    1.33
   2   1 -16   24.29    1.39
  -2  -1 -16   25.78    1.34
  -2  -1 -16   24.46    1.26
   2   1  16   25.17    1.51
   2  -1 -16   28.07    1.29
  -2   1 -16   25.53    1.38
   2   1  16   23.20    1.27
  -2   1 -16   27.31    1.34
  -2  -1  16   25.95    1.38
  -2   1 -16   24.72    1.34
   2  -1 -16   26.48    1.35
   2   2 -16    6.24    0.84
  -2   2  16    7.66    0.82
  -2   2  16    7.33    0.91
   2   2 -16    8.62    0.82
  -2  -2 -16    6.40    0.67
   2   2 -16    8.02    1.01
   2  -2 -16    6.56    0.76
  -2   2 -16    7.28    1.06
   2   2  16    5.50    0.66
  -2   2 -16    5.79    0.69
  -2   2 -16    8.14    0.82
   2   2  16    7.20    0.95
   2  -2 -16    7.34    0.70
  -2   2 -16    7.70    0.98
  -2   3  16    3.18    0.64
  -2   3  16    4.86    0.68
   2   3 -16    3.00    0.72
  -2  -3 -16    3.89    0.51
   2   3 -16    3.58    0.52
   2   3 -16    4.76    0.79
  -2   3 -16    2.68    0.77
   2  -3 -16    3.57    0.50
   2   3  16    3.92    0.74
  -2   3 -16    3.83    0.81
   2   3  16    3.62    0.55
   2  -3 -16    5.21    0.68
  -2   3 -16    3.89    0.51
  -2   3 -16    4.44    0.64
  -2  -4 -16   17.61    0.84
   2   4 -16   18.40    1.37
  -2   4  16   18.28    1.33
   2   4 -16   19.96    1.47
   2   4  16   17.95    1.13
  -2   4 -16   20.63    1.52
  -2   4 -16   19.98    1.21
   2  -4 -16   17.58    0.81
   2   4  16   19.79    1.48
  -2   4 -16   20.68    1.47
   2   5 -16    5.19    0.84
  -2   5  16    3.81    0.78
  -2  -5 -16    5.34    0.40
   2   5 -16    5.64    0.97
  -2   5 -16    3.94    0.62
  -2   5 -16    3.11    0.77
   2   5  16    5.02    0.89
  -2   5 -16    5.64    1.02
   2   5  16    5.55    0.69
  -2   6  16   35.82    1.96
   2   6 -16   38.83    2.21
   2   6 -16   33.88    1.96
  -2   6 -16   38.21    1.82
   2   6  16   35.76    1.69
  -2   6 -16   40.74    2.20
   2   6  16   35.92    2.07
  -2   6 -16   36.05    2.12
  -2   7  16    4.71    0.86
   2   7 -16    4.32    1.07
   2   7 -16    2.63    0.74
   2   7  16    4.80    0.70
  -2   7 -16    5.30    1.03
  -2   7 -16    4.87    0.76
   2   7  16    6.26    1.03
  -2   7 -16    5.91    1.15
  -2   8  16    8.02    1.04
   2   8 -16    6.44    1.24
   2   8 -16    5.94    0.99
  -2   8 -16    8.44    1.19
   2   8  16    5.65    1.00
   2   8  16    6.78    0.85
  -2   8 -16    5.87    0.83
  -2   8 -16    6.45    1.21
   2   9 -16    1.60    0.78
  -2   9  16    1.57    0.67
   2   9 -16    1.65    0.96
  -2   9 -16    0.97    0.53
  -2   9 -16    1.87    0.91
   2   9  16    1.67    0.53
  -2   9 -16    1.56    0.94
   2   9  16    2.44    0.79
   2  10 -16    0.98    0.71
   2  10 -16    0.77    0.89
  -2  10  16   -0.15    0.44
  -2  10  16   -0.10    0.55
  -2  10 -16   -0.32    0.84
  -2  10 -16    0.34    0.74
   2  10  16    0.23    0.63
  -2  10 -16   -0.19    0.48
   2  10  16   -0.43    0.40
  -2   0  17   53.66    2.17
   2   0 -17   49.17    2.00
   2   0 -17   46.81    1.97
   2   0  17   45.11    2.12
  -2   0 -17   51.10    2.02
  -2   0 -17   43.40    1.94
  -2  -1 -17  122.07    3.81
   2  -1  17  118.22    4.04
   2   1 -17  142.11    5.77
  -2   1  17  116.28    4.04
   2   1 -17  127.42    4.03
  -2  -1 -17  118.58    3.88
   2   1 -17  118.66    3.86
  -2  -1  17  124.30    4.01
  -2   1 -17  119.51    3.84
  -2   1 -17  105.99    5.58
   2  -1 -17  116.96    3.78
  -2   1 -17  122.39    3.94
  -2   1 -17  120.08    3.98
   2  -1 -17  122.98    3.90
   2   1  17  113.64    4.13
   2   2 -17    2.25    0.53
   2   2 -17    1.23    0.58
  -2   2  17    1.13    0.42
  -2   2  17    1.74    0.57
   2   2 -17    2.70    0.67
  -2  -2 -17    1.49    0.46
   2   2  17    1.62    0.47
  -2   2 -17    2.21    0.52
  -2   2 -17    3.39    0.80
  -2   2 -17    2.11    0.68
   2   2  17    2.75    0.71
   2  -2 -17    2.64    0.50
   2  -2 -17    2.23    0.59
  -2   2 -17    1.93    0.47
  -2   3  17    8.21    0.86
  -2   3  17    6.89    0.89
  -2  -3 -17    7.67    0.71
   2   3 -17    8.38    0.77
   2   3 -17    6.88    1.03
   2   3 -17   10.10    1.18
   2   3  17    6.62    0.95
  -2   3 -17    8.17    1.13
   2  -3 -17    7.62    0.88
   2  -3 -17    7.88    0.71
  -2   3 -17    8.61    0.93
  -2   3 -17    8.61    0.76
  -2   3 -17    7.86    1.07
   2   3  17    8.39    0.85
  -2   4  17    1.55    0.48
  -2  -4 -17    1.88    0.39
  -2   4  17    2.58    0.68
   2   4 -17    1.22    0.66
   2   4 -17    1.72    0.65
   2   4  17    2.09    0.68
   2  -4 -17    1.67    0.53
  -2   4 -17    1.76    0.72
  -2   4 -17    1.42    0.69
   2   4  17    2.07    0.51
  -2   4 -17    1.93    0.54
   2  -4 -17    1.97    0.37
  -2  -5 -17   11.85    0.62
   2   5 -17   12.80    1.29
  -2   5  17   12.59    1.28
   2   5 -17   14.56    1.52
   2   5  17   12.49    1.36
   2   5  17   12.52    1.03
  -2   5 -17   14.20    1.12
  -2   5 -17   12.54    1.36
  -2   5 -17   13.44    1.51
   2   6 -17    2.56    0.92
  -2   6  17    5.57    0.89
   2   6 -17    3.51    0.82
  -2   6 -17    3.86    0.96
  -2   6 -17    4.15    0.93
  -2   6 -17    2.88    0.63
   2   6  17    2.84    0.63
   2   6  17    3.41    0.85
   2   7 -17    4.24    1.03
   2   7 -17    4.72    0.89
  -2   7  17    3.74    0.83
  -2   7 -17    3.71    0.71
   2   7  17    5.24    0.78
  -2   7 -17    3.73    0.97
   2   7  17    3.45    0.87
  -2   7 -17    4.84    1.02
  -2   8  17    2.31    0.62
   2   8 -17    4.22    1.08
  -2   8  17    3.28    0.82
   2   8 -17    2.74    0.85
   2   8  17    4.42    0.95
  -2   8 -17    2.43    0.68
   2   8  17    1.98    0.62
  -2   8 -17    2.64    0.91
  -2   8 -17    2.26    0.96
   2   9 -17    0.30    0.67
  -2   9  17    0.94    0.53
   2   9 -17    0.41    0.90
  -2   9  17    1.38    0.68
  -2   9 -17    0.12    0.86
   2   9  17    1.35    0.74
  -2   9 -17    0.03    0.49
   2   9  17    0.82    0.50
  -2   9 -17    1.36    0.82
   2  10 -17    1.91    0.85
   2  10 -17   -0.87    0.84
  -2  10  17    0.79    0.67
  -2  10  17    0.31    0.42
  -2  10 -17    0.74    0.55
   2  10  17    0.56    0.48
  -2  10 -17   -0.32    0.73
  -2  10 -17    0.80    0.95
   2  10  17    0.60    0.66
  -2   0  18   91.02    3.29
  -2   0 -18   88.59    3.13
  -2   0 -18   93.82    3.18
   2   0 -18   88.99    3.14
   2   0 -18   87.95    3.13
   2   0  18   91.22    3.38
   2   1 -18    5.46    0.75
  -2  -1 -18    6.56    0.82
  -2  -1 -18    7.33    0.82
  -2   1  18    8.60    0.88
   2   1 -18    7.87    0.99
  -2   1  18    6.92    0.87
  -2   1 -18    5.52    0.74
   2   1  18    8.73    1.06
   2  -1 -18    4.52    0.70
  -2   1 -18    6.52    0.85
   2   1  18    7.71    0.86
  -2  -1  18    7.54    0.97
   2  -1 -18    6.77    0.81
   2   2 -18   26.79    1.40
   2   2 -18   29.02    1.62
   2   2 -18   28.08    1.76
  -2  -2 -18   28.06    1.33
  -2   2  18   23.78    1.40
  -2  -2 -18   25.15    1.41
  -2   2  18   24.27    1.54
  -2   2 -18   30.28    1.54
  -2   2 -18   25.35    1.80
   2   2  18   28.62    1.45
   2  -2 -18   24.44    1.26
   2  -2 -18   27.44    1.45
   2   2  18   24.27    1.62
  -2   2 -18   27.23    1.61
  -2   2 -18   24.65    1.34
   2   3 -18    6.42    0.70
  -2   3  18    6.55    0.96
  -2   3  18    5.56    0.71
   2   3 -18    9.69    1.13
   2   3 -18    6.37    1.02
  -2  -3 -18    6.12    0.67
   2   3  18    8.74    0.94
  -2   3 -18    6.46    0.71
   2  -3 -18    8.24    0.89
  -2   3 -18    4.58    0.91
   2   3  18    7.65    1.07
   2  -3 -18    6.45    0.68
  -2   3 -18    7.04    1.01
   2   4 -18    1.00    0.27
   2   4 -18    0.89    0.63
  -2   4  18    0.76    0.45
   2   4 -18    2.23    0.82
  -2  -4 -18    1.24    0.38
  -2   4  18    1.26    0.61
  -2   4 -18    1.18    0.28
  -2   4 -18    1.33    0.57
   2  -4 -18    0.86    0.52
   2   4  18    1.08    0.63
  -2   4 -18    0.84    0.70
   2   4  18    1.14    0.47
  -2   4 -18    0.28    0.64
   2  -4 -18    1.58    0.39
  -2   5  18    7.05    0.88
   2   5 -18    5.82    1.04
  -2   5  18    7.14    1.00
   2   5 -18    7.81    1.13
  -2  -5 -18    7.49    0.60
   2   5  18    8.54    0.93
   2   5  18    7.57    1.12
  -2   5 -18    8.36    1.19
  -2   5 -18    5.06    0.76
  -2   5 -18    6.90    1.08
   2   6 -18    1.65    0.88
  -2   6  18    0.90    0.52
   2   6 -18    2.56    0.77
  -2   6  18    1.14    0.62
  -2   6 -18    0.92    0.79
   2   6  18    1.65    0.70
  -2   6 -18    1.66    0.59
  -2   6 -18    1.62    0.78
   2   6  18    0.32    0.47
   2   7 -18    3.94    1.06
   2   7 -18    5.86    1.02
  -2   7  18    4.30    0.73
  -2   7  18    4.61    0.93
  -2   7 -18    4.99    0.81
  -2   7 -18    4.03    0.96
  -2   7 -18    4.89    1.14
   2   7  18    5.45    0.78
   2   7  18    3.48    0.90
  -2   8  18    7.66    0.95
  -2   8  18    8.11    1.11
   2   8 -18    6.11    1.24
   2   8 -18    9.27    1.27
  -2   8 -18    8.06    1.07
   2   8  18    7.04    1.13
   2   8  18    8.25    0.99
  -2   8 -18    6.94    1.32
  -2   8 -18    4.61    1.14
   2   9 -18    0.72    0.96
   2   9 -18    0.47    0.73
  -2   9  18    0.64    0.60
  -2   9  18    0.33    0.51
  -2   9 -18   -0.23    0.48
   2   9  18    0.00    0.62
  -2   9 -18    0.02    0.80
   2   9  18    0.01    0.50
  -2   9 -18    0.09    0.82
   2   0 -19   17.15    1.25
   2   0  19   18.30    1.34
  -2   0 -19   18.49    1.26
  -2   0  19   18.31    1.29
  -2   0 -19   18.22    1.25
   2   0 -19   19.16    1.28
   2   1 -19   29.02    1.56
  -2  -1 -19   32.21    1.62
  -2   1  19   30.62    1.70
  -2   1  19   29.02    1.53
   2  -1  19   25.80    1.97
   2   1 -19   30.42    1.67
  -2  -1 -19   30.57    1.51
  -2   1 -19   31.17    1.69
   2  -1 -19   28.02    1.46
   2  -1 -19   30.64    1.59
   2   1  19   29.90    1.54
   2   1  19   27.61    1.72
  -2  -1  19   33.53    2.41
  -2   1 -19   30.39    1.56
  -2  -2 -19   27.24    1.38
   2   2 -19   27.98    1.47
   2   2 -19   26.67    1.65
   2   2 -19   26.93    1.80
  -2  -2 -19   27.16    1.54
  -2   2  19   27.25    1.51
  -2   2 -19   26.84    1.43
   2  -2 -19   28.87    1.38
  -2   2 -19   30.22    1.99
   2   2  19   26.90    1.49
   2   2  19   30.75    1.82
  -2   2 -19   29.46    1.58
   2  -2 -19   27.37    1.53
  -2   2 -19   26.90    1.67
   2   3 -19   26.41    1.78
   2   3 -19   23.23    1.25
  -2   3  19   24.92    1.44
  -2  -3 -19   22.92    1.18
  -2   3  19   22.40    1.57
   2   3 -19   25.14    1.62
  -2   3 -19   23.13    1.23
  -2   3 -19   22.32    1.55
  -2   3 -19   23.35    1.81
  -2   3 -19   25.80    1.50
   2  -3 -19   22.74    1.18
   2  -3 -19   25.04    1.46
   2   3  19   21.42    1.63
   2   3  19   24.52    1.41
  -2   4  19    8.73    1.07
   2   4 -19   12.85    1.38
  -2  -4 -19   10.35    0.73
  -2   4  19    8.22    0.94
   2   4 -19    9.17    0.60
   2   4 -19   11.32    1.38
   2  -4 -19    8.95    0.98
   2  -4 -19    9.96    0.72
  -2   4 -19    8.24    1.29
   2   4  19    9.44    0.96
  -2   4 -19    7.99    0.92
   2   4  19   10.88    1.34
  -2   4 -19    9.60    1.24
  -2   4 -19    8.87    0.60
   2   5 -19   23.75    1.78
  -2   5  19   24.56    1.71
   2   5 -19   23.41    1.84
  -2   5  19   24.95    1.51
  -2   5 -19   22.93    1.81
   2   5  19   27.53    1.88
   2   5  19   23.88    1.46
  -2   5 -19   27.51    1.62
   2  -5 -19   23.12    1.45
  -2   5 -19   23.68    1.91
   2   6 -19    1.10    0.82
  -2   6  19    1.71    0.72
  -2   6  19    2.06    0.63
   2   6 -19    1.89    0.78
  -2   6 -19    1.44    0.84
   2   6  19    1.65    0.57
  -2   6 -19    1.43    0.83
   2   6  19    1.34    0.74
  -2   6 -19    1.59    0.58
  -2   7  19    9.59    1.09
   2   7 -19   15.90    1.80
   2   7 -19   15.71    1.68
  -2   7  19   12.46    1.34
  -2   7 -19   14.77    1.72
  -2   7 -19   11.44    1.51
   2   7  19   11.69    1.19
   2   7  19   12.29    1.43
  -2   7 -19   11.84    1.28
  -2   8  19    1.86    0.60
   2   8 -19   -1.34    0.78
   2   8 -19    0.45    0.80
  -2   8  19    1.83    0.71
  -2   8 -19    0.02    0.48
   2   8  19    0.91    0.54
   2   8  19    1.19    0.71
  -2   8 -19    0.47    0.86
  -2   8 -19    1.13    0.88
  -2   9  19    3.86    0.92
   2   9 -19    5.31    1.34
  -2   9  19    4.27    0.82
   2   9  19    5.91    1.07
  -2   9 -19    4.80    0.94
  -2   9 -19    4.52    1.28
   2   9  19    3.21    0.76
   2   0  20   11.21    1.20
  -2   0 -20   10.40    1.07
  -2   0 -20   12.71    1.17
  -2   0  20   10.27    1.09
   2   0 -20   12.26    1.18
   2   0 -20   10.93    1.08
  -2  -1 -20   12.37    1.17
   2   1 -20   14.06    1.28
  -2   1  20   16.84    1.30
  -2  -1 -20   14.23    1.10
   2   1 -20   15.62    1.20
   2  -1 -20   17.22    1.18
   2   1  20   11.62    1.24
  -2   1 -20   17.67    1.22
   2  -1 -20   14.62    1.26
  -2   1 -20   16.22    1.37
   2   2 -20    0.14    0.55
   2   2 -20    0.10    0.45
  -2  -2 -20    0.60    0.53
  -2   2  20    0.75    0.47
  -2   2  20    0.39    0.52
  -2  -2 -20    0.56    0.46
   2  -2 -20    0.21    0.51
   2  -2 -20    0.47    0.45
  -2   2 -20    0.47    0.50
   2   2  20    0.35    0.46
  -2   2 -20    1.30    0.67
  -2   2 -20    0.50    0.47
   2   2  20    0.21    0.47
  -2   3  20    0.73    0.49
   2   3 -20    1.98    0.54
  -2  -3 -20    1.76    0.63
   2   3 -20    2.37    0.78
  -2  -3 -20    2.60    0.53
  -2   3  20    2.95    0.78
  -2   3 -20    1.79    0.53
  -2   3 -20    1.60    0.76
   2   3  20    2.03    0.74
   2  -3 -20    1.87    0.50
  -2   3 -20    1.55    0.58
   2   3  20    2.11    0.59
   2  -3 -20    3.31    0.75
   2   4 -20   37.06    2.17
  -2   4  20   37.19    2.09
   2   4 -20   36.72    1.38
  -2   4  20   40.76    1.93
  -2  -4 -20   34.70    1.47
   2   4  20   38.04    1.87
  -2   4 -20   38.76    2.19
  -2   4 -20   36.81    1.93
   2   4  20   38.97    2.22
   2  -4 -20   39.17    1.89
  -2   4 -20   36.90    1.38
   2  -4 -20   37.20    1.50
  -2   5  20    0.97    0.66
   2   5 -20    1.01    0.79
  -2   5  20    0.73    0.51
   2  -5 -20    2.11    0.67
   2   5  20    1.51    0.57
  -2   5 -20   -0.16    0.76
   2   5  20    1.34    0.72
  -2   5 -20    1.82    0.59
   2   6 -20   29.15    2.16
  -2   6  20   30.98    1.74
  -2   6  20   33.40    2.03
   2   6  20   33.23    1.78
   2  -6 -20   34.15    1.75
  -2   6 -20   30.31    2.13
   2   6  20   28.27    2.03
  -2   6 -20   34.08    1.88
  -2   7  20    0.38    0.59
   2   7 -20    0.92    0.88
  -2   7  20    0.23    0.45
   2   7  20    0.91    0.68
  -2   7 -20    0.81    0.87
   2   7  20    0.52    0.48
  -2   7 -20   -0.37    0.43
   2   8 -20   13.35    1.82
  -2   8  20   13.81    1.49
  -2   8  20   11.93    1.24
  -2   8 -20   13.80    1.72
   2   8  20   13.75    1.29
  -2   8 -20   10.18    1.24
   2   8  20   15.90    1.65
  -2   9  20    6.22    1.09
   2   9 -20    3.19    1.21
  -2   9  20    3.42    0.80
  -2   9 -20    4.82    0.95
   2   9  20    4.69    1.01
  -2   9 -20    5.22    1.29
   2   9  20    3.53    0.81
  -2   0 -21   24.87    1.54
   2   0 -21   25.68    1.57
   2   0 -21   27.25    1.58
  -2   0 -21   25.47    1.55
   2   1 -21    8.76    1.00
   2   1 -21    8.19    1.06
  -2   1  21    9.42    1.17
  -2  -1 -21    8.94    1.00
  -2  -1 -21    7.04    0.95
   2  -1 -21    9.01    1.00
   2  -1 -21    6.76    0.91
  -2   1 -21    5.76    0.95
  -2   1 -21    7.87    0.93
   2   1  21    8.66    1.13
  -2   2  21    0.63    0.57
  -2  -2 -21    0.81    0.60
   2   2 -21    1.49    0.73
   2   2 -21    1.50    0.58
  -2  -2 -21    1.99    0.59
  -2   2 -21    2.19    0.62
   2  -2 -21    2.68    0.62
   2  -2 -21    1.49    0.61
   2   2  21    1.11    0.62
  -2   2 -21    1.48    0.69
  -2   3  21   45.99    2.38
  -2  -3 -21   46.73    1.93
  -2  -3 -21   50.32    2.25
   2   3 -21   50.61    2.04
   2   3 -21   47.35    2.44
  -2   3 -21   51.23    2.03
  -2   3 -21   47.99    2.26
  -2   3 -21   44.95    2.41
   2  -3 -21   49.43    2.23
   2   3  21   50.32    2.54
   2  -3 -21   47.28    1.93
   2   4 -21    1.02    0.79
   2   4 -21    1.35    0.38
  -2  -4 -21    0.22    0.40
  -2   4  21    0.14    0.56
  -2   4 -21    0.86    0.55
   2   4  21    0.72    0.66
   2  -4 -21    1.13    0.63
  -2   4 -21    0.71    0.72
  -2   4 -21    0.39    0.34
   2  -4 -21    0.54    0.42
  -2   5  21   45.70    2.41
   2   5 -21   40.82    2.42
  -2   5  21   46.26    2.48
  -2   5 -21   44.49    2.24
  -2   5 -21   41.25    2.39
   2   5  21   46.60    2.40
   2   5  21   43.77    2.46
   2  -5 -21   47.89    2.16
  -2   6  21    5.10    0.83
  -2   6  21    6.72    1.12
   2   6 -21    6.36    1.31
  -2   6 -21    5.44    0.94
   2  -6 -21    4.21    0.83
  -2   6 -21    6.64    1.27
   2   6  21    5.64    1.07
   2   6  21    5.32    0.84
   2   7 -21   14.16    1.83
  -2   7  21   18.10    1.71
  -2   7  21   15.28    1.42
   2  -7 -21   15.80    1.40
  -2   7 -21   14.58    1.42
   2   7  21   15.97    1.63
  -2   7 -21   16.84    1.96
   2   7  21   16.79    1.34
   2   8 -21    1.33    1.04
  -2   8  21    1.76    0.82
  -2   8  21    0.84    0.56
   2   8  21    1.53    0.83
  -2   8 -21    0.65    0.63
   2   8  21    1.34    0.59
  -2   8 -21    2.76    1.09
   2   0 -22    5.70    0.93
   2   0 -22    5.54    0.95
  -2   0 -22    5.52    0.89
  -2   0 -22    5.41    0.87
  -2   1  22    8.92    1.49
  -2  -1 -22    9.62    1.12
   2   1 -22    9.51    1.06
  -2  -1 -22    8.88    1.02
   2   1 -22   11.27    1.32
  -2   1 -22   11.63    1.29
   2  -1 -22   11.56    1.22
  -2   1 -22    9.91    1.12
   2  -1 -22   10.83    1.12
   2   1  22    9.35    1.72
   2   2 -22   33.79    1.75
  -2  -2 -22   33.27    1.85
   2   2 -22   34.25    2.00
  -2   2  22   36.63    2.04
  -2  -2 -22   30.38    1.63
   2  -2 -22   33.72    1.86
   2   2  22   34.07    2.05
   2  -2 -22   34.43    1.68
  -2   2 -22   32.06    1.71
  -2   2 -22   31.40    1.90
  -2   3  22    7.79    1.11
  -2  -3 -22    5.97    0.95
   2   3 -22    7.27    0.89
   2   3 -22    7.06    1.22
  -2  -3 -22    8.30    0.87
   2  -3 -22    5.52    0.92
  -2   3 -22    7.74    1.25
   2   3  22    9.06    1.22
  -2   3 -22    8.24    0.91
   2  -3 -22    7.93    0.88
  -2   4  22   16.44    1.55
  -2  -4 -22   16.16    1.04
   2   4 -22   17.50    1.49
  -2  -4 -22   18.17    1.41
   2   4 -22   17.51    1.74
   2  -4 -22   19.56    1.10
   2   4  22   19.79    1.78
  -2   4 -22   17.47    1.53
  -2   4 -22   14.12    1.35
  -2   4 -22   17.77    1.71
   2  -4 -22   19.10    1.45
   2   5 -22    0.01    0.75
  -2   5  22    0.91    0.66
   2   5  22    0.73    0.67
  -2   5 -22   -0.28    0.75
  -2   5 -22   -0.56    0.46
   2  -5 -22    0.35    0.59
   2   6 -22   14.67    1.70
  -2   6  22   16.50    1.61
   2   6  22   16.46    1.75
   2  -6 -22   14.06    1.36
  -2   6 -22   14.52    1.71
  -2   6 -22   14.86    1.39
   2   7 -22    2.93    1.06
  -2   7  22    1.72    0.78
  -2   7 -22    2.49    1.08
   2   7  22    2.47    0.91
   2  -7 -22    3.35    0.80
  -2   7 -22    2.59    0.84
   2   8 -22    6.46    1.49
  -2   8  22    6.83    1.18
  -2   8 -22    6.15    0.96
   2  -8 -22    6.32    1.00
   2   8  22   10.75    1.46
  -2   8 -22    8.75    1.57
  -2   0 -23    1.33    0.64
  -2   0 -23    0.72    0.66
   2   0 -23    1.67    0.68
   2   0 -23    1.76    0.75
  -2  -1 -23   29.97    1.68
   2   1 -23   28.76    1.80
  -2  -1 -23   29.20    1.77
   2   1 -23   29.25    1.74
  -2   1 -23   29.89    1.75
   2  -1 -23   29.45    1.76
  -2   1 -23   29.42    1.84
   2  -1 -23   30.53    1.71
  -2  -2 -23    6.31    0.86
   2   2 -23    2.33    0.69
  -2   2  23    3.14    1.05
   2   2 -23    3.45    0.91
  -2  -2 -23    3.42    0.82
  -2   2 -23    3.32    0.75
  -2   2 -23    2.02    0.84
   2  -2 -23    2.78    0.74
   2   2  23    4.25    1.05
   2  -2 -23    2.70    0.68
  -2   3  23   11.12    1.30
   2   3 -23    7.80    1.30
  -2  -3 -23   10.39    1.01
  -2  -3 -23    8.05    1.09
   2   3 -23   10.62    1.07
  -2   3 -23   10.79    1.04
   2   3  23   10.30    1.34
   2  -3 -23   10.23    1.00
  -2   3 -23    9.80    1.41
   2  -3 -23   11.30    1.27
  -2   4  23    3.95    0.89
   2   4 -23    4.83    1.18
  -2  -4 -23    5.19    0.70
  -2  -4 -23    5.48    0.93
   2  -4 -23    5.48    0.98
   2  -4 -23    5.62    0.75
   2   4  23    2.66    0.83
  -2   4 -23    4.74    1.13
   2   5 -23    0.88    0.86
  -2   5  23    2.57    0.90
  -2   5 -23    1.16    0.62
   2  -5 -23    1.84    0.74
  -2   5 -23    1.92    0.90
   2   5  23    1.61    0.83
   2   6 -23    2.91    1.00
  -2   6  23    4.00    0.96
  -2   6 -23    1.60    0.88
  -2   6 -23    3.59    0.80
   2   6  23    4.22    1.05
   2  -6 -23    3.25    0.84
   2   7 -23    5.64    1.37
  -2   7  23    4.25    1.00
   2   7  23    7.54    1.34
  -2   7 -23    6.57    1.43
  -2   7 -23    5.69    1.02
   2  -7 -23    3.62    0.85
   2   8 -23    2.24    1.14
  -2   8  23    3.23    0.94
   2  -8 -23    1.54    0.72
  -2   8 -23    1.71    1.08
   2   8  23    2.97    0.98
   2   0 -24   14.17    1.42
   2   0 -24   10.29    1.21
  -2   0 -24   13.31    1.35
  -2   0 -24   11.16    1.25
  -2  -1 -24    2.24    0.72
  -2  -1 -24    2.46    0.74
   2   1 -24    2.50    0.73
   2   1 -24    2.59    0.88
  -2   1 -24    1.77    0.75
  -2   1 -24    4.22    0.82
   2  -1 -24    2.18    0.72
   2  -1 -24    2.48    0.71
   2   2 -24   25.82    1.61
  -2  -2 -24   25.52    1.52
   2   2 -24   25.09    1.82
  -2  -2 -24   26.65    1.72
  -2   2 -24   25.75    1.85
  -2   2 -24   24.47    1.58
   2  -2 -24   25.10    1.70
   2  -2 -24   25.55    1.51
  -2  -3 -24    5.27    0.80
  -2  -3 -24    3.67    0.90
   2   3 -24    2.98    0.70
   2   3 -24    3.00    0.98
   2  -3 -24    4.02    0.74
  -2   3 -24    2.52    0.66
   2  -3 -24    4.04    0.90
   2   3  24    4.84    1.49
  -2   3 -24    2.55    0.95
  -2  -4 -24    6.44    1.05
  -2  -4 -24    8.19    0.87
  -2   4  24    8.05    1.27
   2   4 -24    8.30    1.38
   2   4  24    6.01    1.09
  -2   4 -24    8.23    1.28
   2  -4 -24    7.33    1.06
  -2   5  24    0.77    0.61
   2   5 -24    0.18    0.82
  -2  -5 -24    1.64    0.73
  -2   5 -24    1.25    0.92
   2   5  24    0.82    0.65
   2  -5 -24    1.00    0.66
  -2   6  24    3.00    0.98
   2   6 -24    0.97    0.91
   2  -6 -24    1.42    0.74
  -2   6 -24    1.69    0.95
   2   6  24    1.52    0.77
   2   7 -24    2.13    1.16
  -2   7  24    1.27    0.79
   2  -7 -24    1.24    0.68
   2   7  24    1.03    0.82
  -2   7 -24    0.20    0.87
  -2   0 -25    2.31    0.76
   2   0 -25    2.15    0.75
  -2   0 -25    2.70    0.82
   2   0 -25    1.96    0.77
  -2  -1 -25    7.09    0.99
   2   1 -25    5.58    0.99
   2   1 -25    4.53    0.99
  -2  -1 -25    4.96    0.96
  -2   1 -25    6.45    1.13
  -2   1 -25    5.56    0.97
   2  -1 -25    7.18    1.13
   2  -1 -25    5.88    0.96
   2   2 -25    1.01    0.65
   2   2 -25    0.25    0.74
  -2  -2 -25    2.25    0.68
  -2  -2 -25    0.96    0.66
   2  -2 -25    1.00    0.67
   2  -2 -25    1.88    0.64
  -2   2 -25    1.58    0.84
  -2   2 -25    0.90    0.63
  -2  -3 -25    5.69    0.82
   2   3 -25    7.50    1.26
   2   3 -25    6.02    0.85
  -2  -3 -25    4.12    0.93
  -2   3 -25    6.70    0.90
   2  -3 -25    4.61    0.95
   2  -3 -25    5.89    0.86
  -2   3 -25    5.35    1.17
   2   4 -25    2.37    1.02
  -2  -4 -25    1.95    0.73
   2  -4 -25    1.68    0.70
  -2   4 -25    2.88    1.00
   2   5 -25   13.95    1.73
  -2  -5 -25   11.58    1.38
  -2   5  25   13.18    1.53
   2  -5 -25   10.95    1.33
   2   5  25   14.41    1.67
  -2   5 -25   12.93    1.67
  -2  -6 -25   -0.06    0.59
   2   6 -25   -1.27    0.79
  -2   6  25    0.57    0.72
   2  -6 -25    0.47    0.63
  -2   6 -25    0.50    0.91
   2   6  25    0.67    0.71
  -2   7  25    5.19    1.18
   2   7 -25    1.51    1.14
   2  -7 -25    2.08    0.80
   2   7  25    3.27    1.04
  -2   7 -25    1.67    0.98
  -2   0 -26    1.01    0.71
  -2   0 -26    0.87    0.66
   2   0 -26   -0.03    0.66
   2   0 -26    1.13    0.73
   2   1 -26    1.16    0.76
  -2  -1 -26    2.26    0.81
   2   1 -26    1.27    0.71
  -2  -1 -26    1.60    0.72
   2  -1 -26    1.43    0.68
   2  -1 -26    2.05    0.80
  -2   1 -26    2.36    0.75
  -2   1 -26    1.03    0.72
   2   2 -26    3.12    0.92
  -2  -2 -26    2.88    0.86
  -2  -2 -26    2.88    0.77
   2   2 -26    1.39    0.68
   2  -2 -26    1.60    0.71
   2  -2 -26    2.57    0.79
  -2   2 -26    2.33    0.71
  -2   2 -26    3.58    0.98
   2   3 -26    1.52    0.62
   2   3 -26    1.21    0.87
  -2  -3 -26    0.35    0.71
  -2  -3 -26    1.53    0.58
   2  -3 -26    1.98    0.64
  -2   3 -26    1.71    0.64
  -2   3 -26    1.76    0.88
   2  -3 -26    1.98    0.77
   2   4 -26   10.31    1.51
  -2  -4 -26   11.39    1.35
  -2   4 -26   12.74    1.72
   2  -4 -26   11.50    1.40
   2   5 -26    1.46    0.88
  -2  -5 -26    1.76    0.76
  -2   5 -26    2.12    1.05
   2  -5 -26    1.53    0.74
  -2  -6 -26   11.54    1.42
  -2   6  26   16.50    2.11
   2   6 -26   17.39    2.04
   2  -6 -26   17.40    1.69
   2   6  26   16.07    2.06
  -2   6 -26   13.54    1.84
  -2  -7 -26    1.67    0.82
   2  -7 -26    1.73    0.83
   2   7  26    0.85    0.90
  -2   0 -27   14.17    1.51
   2   0 -27   11.27    1.32
  -2   0 -27   11.25    1.30
   2   0 -27    9.75    1.27
  -2  -1 -27    7.54    1.19
   2   1 -27    6.67    1.18
   2   1 -27    7.85    1.14
  -2  -1 -27    9.77    1.23
   2  -1 -27    8.95    1.19
   2  -1 -27   10.94    1.38
  -2   1 -27    7.68    1.13
  -2   1 -27    7.64    1.20
   2   2 -27    4.24    0.93
   2   2 -27    2.69    0.99
  -2  -2 -27    5.85    0.96
  -2  -2 -27    4.67    0.95
   2  -2 -27    3.76    0.91
   2  -2 -27    4.49    0.88
  -2   2 -27    3.48    0.85
  -2   2 -27    5.14    1.14
   2   3 -27    3.40    1.01
   2   3 -27    3.41    0.75
  -2  -3 -27    3.30    0.77
  -2  -3 -27    2.92    0.87
   2  -3 -27    2.63    0.72
   2  -3 -27    2.67    0.87
  -2   3 -27    0.90    0.89
  -2   3 -27    2.32    0.64
  -2  -4 -27    2.69    0.90
   2   4 -27    3.44    1.11
   2  -4 -27    1.98    0.79
  -2   4 -27    3.99    1.21
  -2  -5 -27    3.14    0.95
   2   5 -27    1.46    1.07
   2  -5 -27    3.50    0.94
  -2   5 -27    3.07    1.15
   2   6 -27    1.43    1.05
  -2  -6 -27    0.35    0.71
  -2   6 -27   -0.15    0.95
   2  -6 -27    0.11    0.74
  -2   0 -28   34.79    2.16
  -2   0 -28   36.76    2.17
   2   0 -28   34.92    2.15
   2   0 -28   34.81    2.16
  -2  -1 -28    0.93    0.70
   2   1 -28    1.61    0.74
   2   1 -28    0.03    0.70
  -2  -1 -28    0.79    0.69
   2  -1 -28   -0.25    0.64
   2  -1 -28    1.15    0.74
  -2   1 -28   -0.24    0.72
  -2   1 -28    0.39    0.67
  -2  -2 -28   18.56    1.59
   2   2 -28   18.68    1.85
  -2  -2 -28   17.28    1.65
   2   2 -28   17.18    1.54
  -2   2 -28   18.34    1.57
  -2   2 -28   15.46    1.71
   2  -2 -28   16.15    1.69
   2  -2 -28   18.08    1.58
   2   3 -28    4.32    0.84
  -2  -3 -28    2.71    0.78
  -2  -3 -28    3.55    0.93
   2   3 -28    4.14    1.19
   2  -3 -28    3.93    0.86
  -2   3 -28    2.27    0.98
   2  -3 -28    4.47    1.02
  -2   3 -28    2.77    0.75
   2   4 -28    2.79    1.11
  -2  -4 -28    2.82    0.93
   2  -4 -28    2.14    0.88
  -2   4 -28    2.17    1.02
  -2  -5 -28   -0.95    0.65
   2   5 -28   -0.34    0.91
   2  -5 -28   -0.72    0.61
  -2   5 -28    0.38    0.89
   2   0 -29    6.07    1.14
  -2   0 -29    6.49    1.17
  -2   0 -29    7.04    1.19
   2   0 -29    6.59    1.20
   2   1 -29   27.03    2.02
   2   1 -29   25.57    1.87
  -2  -1 -29   22.54    2.04
  -2  -1 -29   27.00    1.82
   2  -1 -29   26.53    1.97
  -2   1 -29   29.43    1.92
  -2   1 -29   26.55    1.98
   2  -1 -29   25.79    1.83
   2   2 -29    1.04    0.86
   2   2 -29    2.67    0.82
  -2  -2 -29    1.24    0.83
  -2  -2 -29    1.19    0.73
  -2   2 -29    0.67    0.65
   2  -2 -29    0.93    0.72
   2  -2 -29    1.47    0.83
  -2   2 -29    1.28    0.88
   2   3 -29    6.00    1.28
  -2  -3 -29    8.57    1.25
   2   3 -29    8.28    1.06
  -2  -3 -29    9.58    1.39
  -2   3 -29    7.19    1.33
  -2   3 -29    8.88    1.09
   2  -3 -29    8.10    1.27
   2   4 -29   -0.30    0.86
  -2  -4 -29   -0.73    0.65
  -2   4 -29   -0.07    0.83
   2  -4 -29    0.99    0.79
  -2  -5 -29    7.03    1.29
   2   5 -29    4.38    1.29
  -2   5 -29    9.04    1.64
   2  -5 -29    5.91    1.20
  -2   0 -30   16.49    1.75
   2   0 -30   16.61    1.76
   2   0 -30   17.26    1.74
  -2   0 -30   15.30    1.63
  -2  -1 -30   13.23    1.58
   2   1 -30   10.13    1.37
   2   1 -30   16.09    1.79
  -2  -1 -30   11.24    1.37
   2  -1 -30   11.72    1.40
   2  -1 -30    9.10    1.32
  -2   1 -30    9.54    1.41
  -2   1 -30   13.29    1.51
  -2  -2 -30    2.77    0.87
  -2  -2 -30    2.09    0.92
   2   2 -30    3.62    1.11
   2   2 -30    4.12    0.95
  -2   2 -30    4.07    0.91
  -2   2 -30    1.77    0.94
   2  -2 -30    2.31    0.83
   2  -2 -30    2.75    0.96
   2   3 -30    1.21    1.01
   2   3 -30    0.75    0.63
  -2  -3 -30    0.78    0.80
  -2   3 -30   -0.07    0.88
  -2   3 -30    1.65    0.71
   2  -3 -30   -0.20    0.70
   2   4 -30   13.28    1.88
  -2  -4 -30    9.55    1.45
  -2   4 -30    6.66    1.42
   2  -4 -30    8.07    1.31
   2   0 -31   20.67    1.95
  -2   0 -31   18.18    1.87
  -2   0 -31   20.27    1.89
   2   0 -31   20.05    1.99
  -2  -1 -31    0.66    0.89
   2   1 -31    0.93    0.75
  -2  -1 -31    2.46    0.96
   2   1 -31    1.20    0.93
   2  -1 -31    0.91    0.79
   2  -1 -31    1.92    0.91
  -2   1 -31    2.75    0.93
  -2   1 -31    2.09    0.95
   2   2 -31    2.79    0.86
   2   2 -31    2.61    1.08
  -2  -2 -31    1.42    0.79
  -2  -2 -31    2.52    0.90
   2  -2 -31    2.63    0.90
   2  -2 -31    2.77    0.95
  -2   2 -31    2.14    1.02
  -2   2 -31    3.61    0.91
  -2  -3 -31    4.15    1.12
   2   3 -31    4.43    1.30
   2  -3 -31    2.74    0.97
  -2   3 -31    3.60    1.23
   2   0 -32   15.43    1.72
   2   0 -32   15.91    1.81
  -2   0 -32   14.89    1.69
  -2   0 -32   13.75    1.67
   2   1 -32    2.60    1.03
  -2  -1 -32    2.31    0.94
   2   1 -32    2.21    0.88
  -2  -1 -32    3.59    1.10
   2  -1 -32    2.23    0.97
  -2   1 -32    2.96    0.94
  -2   1 -32    1.47    0.97
   2  -1 -32    2.16    0.88
   3   0   0   -0.03    0.15
   3   0   0    0.04    0.10
  -3   0   0   -0.02    0.10
  -3   1   0   66.15    1.86
  -3  -1   0   68.38    1.87
   3   1   0   69.00    1.86
   3  -1   0   66.59    1.99
   3  -1   0   64.66    1.82
  -3   2   0   67.70    1.98
  -3   2   0   67.50    1.99
   3  -2   0   67.67    2.14
   3   2   0   70.50    1.87
  -3   2   0   69.25    1.88
   3  -3   0  108.55    3.26
   3   3   0  109.93    3.19
  -3   3   0  108.07    3.08
  -3   4   0    8.07    0.55
   3   4   0    7.43    0.65
   3  -4   0    6.99    0.69
   3   5   0   10.60    0.78
  -3   5   0   10.79    0.66
   3  -5   0   10.46    0.82
   3  -6   0    6.71    0.78
   3   6   0    6.21    0.72
  -3   6   0    8.77    0.71
  -3   7   0   11.80    0.84
   3   7   0   11.92    0.94
   3  -7   0   13.85    1.16
   3  -8   0   23.12    1.41
  -3  -8   0   19.58    1.14
  -3   8   0   21.54    1.18
  -3  -9   0   16.78    1.28
  -3   9   0   19.34    1.15
   3  -9   0   18.47    1.39
   3 -10   0    6.18    0.98
   3   0   1   -0.17    0.10
   3   0  -1   -0.20    0.10
   3   0  -1   -0.10    0.14
  -3   0   1   -0.19    0.11
   3   0   1   -0.24    0.18
  -3   0  -1   -0.16    0.10
   3   0  -1   -0.30    0.15
   3  -1   1   32.58    1.12
  -3   1   1   32.62    0.99
   3  -1   1   34.33    0.98
   3   1  -1   32.88    0.95
   3   1  -1   31.23    0.98
  -3   1  -1   30.64    0.91
   3   1   1   33.98    0.98
  -3   1  -1   32.51    0.99
  -3  -1   1   32.13    0.96
   3  -1  -1   32.17    0.94
  -3   2   1   72.49    1.95
   3   2  -1   70.40    1.94
   3  -2   1   71.48    2.19
  -3   2   1   72.02    2.01
   3   2  -1   68.62    2.15
   3   2   1   70.64    1.92
  -3   2  -1   70.04    2.05
  -3   2  -1   71.23    1.95
  -3   2  -1   69.74    2.08
  -3   3   1   49.98    1.52
   3   3  -1   49.63    1.34
   3   3  -1   50.28    1.34
   3   3  -1   49.17    1.69
   3  -3   1   52.60    1.73
  -3   3  -1   49.93    1.40
  -3   3  -1   48.14    1.60
  -3   3  -1   48.98    1.36
  -3   4   1   15.63    0.73
   3  -4   1   18.49    0.95
   3   4  -1   17.62    0.92
  -3   4  -1   18.05    0.84
   3   5  -1   30.38    1.32
   3  -5   1   28.80    1.33
  -3   5   1   29.66    1.13
  -3   5  -1   31.47    1.24
   3  -6   1    5.08    0.70
   3   6  -1    5.02    0.66
  -3   6   1    4.62    0.52
  -3   6  -1    5.38    0.61
   3  -7   1    9.86    0.96
  -3   7   1    9.53    0.74
   3   7  -1   10.65    0.98
   3  -7  -1    9.25    1.00
  -3   7  -1   10.41    0.87
  -3  -7   1   10.25    0.74
   3  -8   1   31.51    1.68
   3   8  -1   32.40    1.62
  -3   8   1   30.74    1.40
  -3   8  -1   29.60    1.47
   3  -8  -1   35.69    1.78
  -3  -8   1   32.48    1.39
  -3   9   1   11.61    0.96
  -3  -9  -1   11.23    1.01
   3  -9   1   10.87    1.11
  -3   9  -1   10.85    1.04
   3  -9  -1   10.07    1.16
   3 -10   1    7.16    0.99
  -3  10  -1    6.49    0.43
   3 -10  -1    7.36    1.08
   3  11  -1    4.43    0.38
  -3  11  -1    4.72    0.61
  -3  11  -1    4.07    0.39
   3   0  -2   -0.30    0.15
  -3   0   2   -0.02    0.13
   3   0  -2    0.01    0.12
   3   0   2   -0.01    0.12
  -3   0  -2    0.02    0.13
   3  -1   2   20.06    0.81
  -3   1   2   20.05    0.60
   3   1  -2   19.96    0.81
   3   1  -2   18.16    0.68
  -3   1   2   19.32    0.69
   3   1  -2   19.29    0.63
   3   1   2   20.59    0.68
  -3   1  -2   19.12    0.69
  -3   1  -2   18.93    0.77
  -3   1  -2   19.26    0.62
  -3   1  -2   18.34    0.65
   3  -1  -2   20.49    0.65
  -3   1  -2   19.39    0.86
   3   2  -2   24.32    0.81
   3  -2   2   23.14    1.00
  -3   2   2   24.72    0.82
   3   2  -2   25.79    1.03
  -3   2  -2   27.55    0.98
  -3   2  -2   25.60    0.94
  -3   2  -2   25.59    0.82
   3   2   2   24.91    0.78
   3   3  -2   17.34    0.87
   3  -3   2   17.83    0.87
   3   3  -2   17.04    0.57
  -3   3   2   16.43    0.64
   3   3  -2   17.94    0.58
  -3   3   2   16.83    0.58
  -3   3  -2   17.77    0.66
  -3   3  -2   18.84    0.60
   3   3   2   16.44    0.53
  -3   3  -2   17.42    0.80
  -3   4   2   11.05    0.54
   3  -4   2   10.89    0.76
   3   4  -2   10.73    0.36
   3   4  -2   11.04    0.37
   3   4  -2   10.99    0.75
  -3   4  -2   10.32    0.42
  -3   4  -2   11.07    0.70
  -3   4  -2    9.82    0.39
  -3   5   2   55.39    1.71
   3   5  -2   52.85    1.96
   3  -5   2   53.05    1.96
  -3   5  -2   54.97    1.89
  -3  -5   2   52.21    1.65
   3   6  -2    5.11    0.69
   3  -6   2    4.32    0.63
  -3   6   2    4.84    0.48
  -3   6  -2    5.36    0.64
  -3  -6   2    4.09    0.44
   3  -7   2    2.04    0.54
   3   7  -2    2.86    0.64
  -3   7   2    1.95    0.42
  -3  -7   2    1.42    0.36
  -3   7  -2    2.05    0.51
  -3   8   2   19.36    1.04
   3  -8   2   21.19    1.32
   3   8  -2   20.51    1.33
  -3   8  -2   20.80    0.76
  -3   8  -2   18.26    1.21
  -3  -8   2   19.40    1.00
   3  -8  -2   20.69    1.43
   3   9  -2   14.85    1.32
   3  -9   2   13.06    1.18
   3   9  -2   12.37    0.56
  -3   9  -2   13.05    0.59
  -3   9  -2   13.57    0.70
  -3   9  -2   13.91    1.08
   3  -9  -2   13.31    1.30
   3  10  -2    0.93    0.24
  -3  10  -2    1.29    0.27
  -3  10  -2    0.97    0.39
  -3  10  -2    1.51    0.59
   3 -10  -2    1.92    0.72
   3  11  -2    2.21    0.32
  -3  11  -2    2.06    0.54
  -3  11  -2    1.82    0.33
   3   0  -3   -0.06    0.21
  -3   0   3   -0.30    0.16
   3   0   3    0.04    0.15
  -3   0  -3   -0.01    0.15
   3   0  -3   -0.14    0.16
   3   1  -3    8.05    0.57
  -3   1   3    6.38    0.43
   3  -1   3    5.66    0.60
   3  -1   3    7.40    0.53
   3   1  -3    6.79    0.41
   3   1  -3    6.36    0.41
  -3   1  -3    7.26    0.53
  -3   1  -3    6.81    0.37
   3   1   3    6.77    0.39
  -3   1  -3    6.84    0.42
   3  -1  -3    6.04    0.38
  -3   1  -3    7.63    0.61
   3  -2   3   40.31    1.13
   3  -2   3   39.62    1.11
   3  -2   3   41.53    1.42
   3   2  -3   41.06    1.44
  -3   2   3   40.75    1.26
   3   2  -3   39.35    1.24
  -3   2  -3   40.67    1.39
  -3   2  -3   41.35    1.25
  -3   2  -3   40.56    1.37
   3   2   3   39.46    1.20
   3   3  -3   39.00    1.19
  -3   3   3   39.27    1.21
  -3   3   3   40.36    1.17
   3  -3   3   39.19    1.43
   3   3  -3   39.99    1.19
   3   3  -3   40.43    1.49
  -3   3  -3   40.26    1.43
   3   3   3   38.33    1.14
  -3   3  -3   39.04    1.28
  -3   3  -3   38.24    1.19
  -3   4   3   34.68    1.11
  -3   4   3   33.44    1.05
   3   4  -3   36.10    1.06
   3  -4   3   34.87    1.38
   3   4  -3   36.06    1.46
   3   4  -3   35.06    1.06
  -3   4  -3   34.93    1.08
  -3   4  -3   34.46    1.13
  -3   4  -3   34.32    1.37
  -3  -4   3   35.07    1.02
   3   5  -3    5.48    0.30
   3   5  -3    5.95    0.68
   3  -5   3    5.26    0.61
  -3   5   3    5.02    0.41
   3   5  -3    5.26    0.30
  -3   5  -3    5.62    0.38
  -3   5  -3    4.86    0.32
  -3  -5   3    4.79    0.37
  -3   5  -3    5.40    0.62
   3   6  -3   12.35    0.46
   3  -6   3   11.55    0.88
   3   6  -3   11.45    0.98
   3   6  -3   11.33    0.46
  -3   6   3   11.60    0.64
  -3   6  -3   11.69    0.53
  -3   6  -3   12.63    0.89
  -3  -6   3   10.12    0.59
  -3   6  -3   11.74    0.49
   3   7  -3    0.80    0.18
   3   7  -3    0.84    0.19
  -3   7   3    1.08    0.33
   3  -7   3    0.65    0.45
   3   7  -3   -0.08    0.43
  -3  -7   3    0.84    0.30
  -3   7  -3    0.86    0.23
  -3   7  -3    0.77    0.19
  -3   7  -3    1.08    0.46
   3   8  -3    0.38    0.54
   3   8  -3    0.16    0.19
   3  -8   3    0.89    0.51
   3   8  -3   -0.01    0.17
  -3   8   3    0.39    0.32
  -3   8  -3    0.75    0.52
  -3   8  -3    0.12    0.26
  -3  -8   3    0.77    0.34
  -3   8  -3    0.51    0.20
   3   9  -3    2.63    0.32
   3   9  -3    2.54    0.30
   3  -9   3    3.15    0.69
   3   9  -3    2.58    0.76
  -3   9  -3    2.57    0.33
   3  -9  -3    3.57    0.84
  -3   9  -3    2.20    0.41
  -3   9  -3    2.57    0.69
   3  10  -3    3.89    0.39
  -3  10  -3    4.09    0.56
   3 -10  -3    5.93    1.06
  -3  10  -3    4.45    0.82
  -3  10  -3    3.55    0.41
   3  11  -3    3.95    0.43
  -3  11  -3    4.48    0.45
  -3  11  -3    4.64    0.66
   3   0   4   -0.22    0.17
   3   0   4   -0.43    0.32
   3   0  -4   -0.30    0.23
   3   0  -4   -0.30    0.25
  -3   0   4   -0.15    0.21
   3   0  -4   -0.18    0.21
  -3   0  -4   -0.14    0.19
  -3   0  -4   -0.15    0.27
   3   1  -4   52.48    1.67
   3   1  -4   49.01    1.56
   3  -1   4   51.75    1.70
   3   1  -4   49.83    1.54
  -3   1   4   51.52    1.58
  -3   1  -4   52.70    1.56
  -3   1  -4   50.31    1.75
  -3  -1   4   50.42    1.63
  -3   1  -4   50.21    1.62
   3   1   4   51.62    1.53
  -3   1  -4   50.50    1.50
   3  -1  -4   48.85    1.51
   3  -2   4   82.43    2.49
  -3   2   4   83.26    2.38
   3   2  -4   79.16    2.34
   3   2  -4   82.67    2.54
  -3   2  -4   81.15    2.34
   3   2   4   84.08    2.32
  -3   2  -4   84.15    2.50
  -3   2  -4   78.83    2.48
   3   3  -4   83.89    2.68
  -3   3   4   83.21    2.42
   3  -3   4   85.88    2.59
   3   3  -4   85.26    2.40
  -3   3   4   84.20    2.27
   3   3  -4   83.40    2.39
  -3   3  -4   83.53    2.61
  -3   3  -4   83.26    2.39
   3   3   4   82.94    2.35
  -3   3  -4   84.41    2.50
   3   4  -4   15.64    0.62
  -3   4   4   15.93    0.56
   3   4  -4   13.67    0.91
  -3   4   4   15.49    0.66
   3   4  -4   15.45    0.61
   3  -4   4   15.11    0.87
  -3   4  -4   14.84    0.87
  -3   4  -4   15.27    0.63
  -3   4  -4   14.57    0.70
   3   5  -4    6.94    0.41
   3   5  -4    6.88    0.40
   3  -5   4    7.85    0.70
   3   5  -4    6.77    0.75
  -3   5   4    7.44    0.42
  -3   5   4    7.55    0.45
  -3   5  -4    7.10    0.49
  -3   5  -4    6.35    0.71
  -3  -5   4    6.77    0.35
  -3   5  -4    7.17    0.42
   3   6  -4   12.60    1.09
   3   6  -4   12.28    0.55
  -3   6   4   12.29    0.60
   3   6  -4   13.65    0.56
   3  -6   4   12.43    0.88
  -3   6   4   11.84    0.56
  -3  -6   4   11.70    0.55
  -3   6  -4   12.87    0.64
  -3   6  -4   12.08    0.88
  -3   6  -4   12.62    0.57
   3   7  -4   24.10    0.86
  -3   7   4   22.13    0.92
   3   7  -4   20.39    1.34
   3   7  -4   24.45    0.87
   3  -7   4   23.11    1.26
  -3   7  -4   22.60    1.28
  -3   7  -4   24.78    0.89
  -3  -7   4   21.40    0.87
  -3   7  -4   23.41    0.96
   3   8  -4    0.84    0.58
   3   8  -4    1.07    0.25
   3  -8   4    1.10    0.51
   3   8  -4    0.80    0.25
  -3   8   4    1.63    0.35
  -3   8  -4    1.02    0.27
  -3   8  -4    0.85    0.51
  -3   8  -4    0.37    0.30
   3  -9   4   10.65    1.06
   3   9  -4   11.88    1.27
   3   9  -4   11.55    0.63
  -3   9   4   10.28    0.59
   3   9  -4   11.03    0.64
  -3   9  -4   12.19    0.83
  -3   9  -4   11.38    0.65
  -3   9  -4   12.05    1.18
   3  10  -4    3.87    0.44
   3  10  -4    1.40    0.76
   3  10   4    3.47    0.30
  -3  10  -4    3.57    0.42
  -3  10  -4    5.54    0.94
  -3  10  -4    4.02    0.60
   3 -10  -4    2.58    0.84
   3  11  -4    0.24    0.31
  -3  11   4   -0.12    0.23
   3  11   4    0.21    0.20
   3 -11  -4    0.38    0.70
  -3  11  -4   -0.08    0.27
  -3  11  -4    0.45    0.48
   3   0   5    0.11    0.20
   3   0  -5   -0.05    0.25
   3   0  -5    0.06    0.25
  -3   0   5    0.06    0.20
  -3   0  -5   -0.36    0.26
   3   0  -5   -0.31    0.24
  -3   0  -5    0.26    0.37
   3   0   5   -0.15    0.33
  -3   0  -5   -0.08    0.18
   3   1  -5   43.26    1.48
   3  -1   5   42.54    1.52
  -3   1   5   44.39    1.44
   3   1  -5   43.40    1.38
   3   1  -5   42.38    1.41
   3   1   5   41.85    1.36
  -3   1  -5   42.47    1.45
   3   1   5   43.34    1.64
  -3   1  -5   44.14    1.35
  -3   1  -5   41.17    1.59
  -3  -1   5   41.65    1.39
   3  -1  -5   42.35    1.35
  -3   1  -5   42.78    1.38
   3   2  -5  138.03    4.06
  -3   2   5  138.28    3.92
   3   2  -5  141.76    3.90
  -3   2   5  138.70    3.74
  -3   2  -5  141.04    3.89
  -3   2  -5  138.93    4.02
   3   2   5  139.93    3.85
  -3   2  -5  143.11    4.06
  -3   3   5    6.36    0.26
   3  -3   5    5.94    0.56
  -3   3   5    7.17    0.50
   3  -3   5    6.36    0.33
   3   3  -5    6.17    0.45
   3   3  -5    6.48    0.68
   3   3  -5    6.31    0.45
  -3   3  -5    5.51    0.44
   3   3   5    6.29    0.40
  -3   3  -5    6.26    0.65
  -3   3  -5    6.06    0.53
   3   4  -5   18.60    0.75
   3   4  -5   17.76    1.06
   3  -4   5   19.37    0.96
  -3   4   5   18.10    0.80
   3   4  -5   17.73    0.74
  -3   4  -5   17.39    0.99
  -3   4  -5   18.92    0.87
  -3   4  -5   17.11    0.75
  -3   5   5    2.22    0.33
  -3   5   5    2.55    0.23
   3   5  -5    4.07    0.66
   3   5  -5    2.72    0.31
   3   5  -5    2.85    0.32
   3  -5   5    1.97    0.43
  -3   5  -5    2.94    0.33
  -3   5  -5    2.89    0.37
  -3   5  -5    2.74    0.55
   3   6  -5    3.86    0.36
   3   6  -5    3.23    0.63
  -3   6   5    3.24    0.37
   3   6  -5    4.11    0.37
   3  -6   5    5.23    0.65
  -3   6   5    4.43    0.33
  -3   6  -5    4.06    0.65
  -3   6  -5    4.75    0.40
  -3   6  -5    4.78    0.48
   3  -7   5    2.99    0.56
   3   7  -5    2.80    0.35
   3   7  -5    3.31    0.70
   3   7  -5    3.10    0.34
  -3   7   5    2.25    0.35
  -3   7  -5    2.22    0.40
  -3   7  -5    3.37    0.66
  -3   7  -5    2.94    0.36
   3   8  -5   32.07    1.17
  -3   8   5   29.70    1.14
   3   8  -5   32.26    1.15
   3  -8   5   30.42    1.51
   3   8  -5   27.69    1.69
  -3   8  -5   32.41    1.18
  -3   8  -5   29.82    1.30
  -3   8  -5   31.69    1.66
   3   9  -5    8.38    1.08
   3  -9   5    6.09    0.79
   3   9  -5    5.99    0.53
  -3   9   5    5.87    0.50
   3   9  -5    6.49    0.54
  -3   9  -5    5.85    0.52
  -3   9  -5    6.48    0.68
  -3   9  -5    8.67    1.07
   3   9   5    5.31    0.42
  -3  10   5    3.99    0.44
   3  10  -5    5.39    1.01
   3  10  -5    4.24    0.51
   3 -10  -5    5.69    1.09
  -3  10  -5    4.05    0.91
   3  10   5    3.63    0.35
  -3  10  -5    3.88    0.47
  -3  10  -5    3.75    0.62
   3  11  -5    0.54    0.36
  -3  11   5    0.51    0.30
   3  11   5    0.39    0.24
   3 -11  -5   -0.03    0.78
  -3  11  -5    0.35    0.51
  -3  11  -5    0.36    0.32
  -3   0   6    0.11    0.25
  -3   0  -6    0.13    0.26
   3   0  -6    0.07    0.23
   3   0   6   -0.49    0.28
   3   0  -6    0.17    0.25
  -3   0  -6    0.15    0.41
   3   0   6    0.11    0.22
   3   0  -6   -0.03    0.27
  -3   0  -6   -0.05    0.21
   3   1  -6   45.35    1.45
   3  -1   6   42.87    1.58
   3   1  -6   45.81    1.57
  -3  -1  -6   42.82    1.41
  -3   1   6   41.35    1.48
   3   1  -6   43.27    1.48
  -3  -1   6   41.79    1.44
   3   1   6   43.54    1.42
   3  -1  -6   44.65    1.42
   3  -1  -6   43.67    1.39
  -3   1  -6   43.90    1.53
  -3   1  -6   43.69    1.44
   3   1   6   41.75    1.69
  -3   1  -6   44.98    1.41
  -3   1  -6   45.00    1.68
   3   2  -6    5.55    0.47
   3   2  -6    6.91    0.67
  -3   2   6    5.67    0.50
   3   2   6    5.55    0.43
  -3   2  -6    6.62    0.61
  -3   2  -6    5.46    0.33
  -3   2  -6    5.10    0.43
  -3   2  -6    6.27    0.61
   3   3  -6   61.63    1.92
   3   3  -6   60.42    1.91
   3   3  -6   63.87    2.16
   3   3  -6   58.24    1.71
  -3   3   6   63.28    1.97
  -3   3  -6   59.03    2.04
  -3   3  -6   60.47    1.90
   3   3   6   62.03    1.86
  -3   3  -6   62.22    2.12
   3   4  -6    8.31    0.54
  -3   4   6    8.67    0.62
   3   4  -6    8.28    0.53
   3   4  -6    9.24    0.90
   3  -4   6    8.17    0.69
  -3   4  -6    8.78    0.68
  -3   4  -6    9.00    0.56
  -3   4  -6    9.76    0.87
   3   4   6    7.03    0.47
   3  -5   6   28.07    1.28
   3   5  -6   28.64    1.46
   3   5  -6   29.97    1.11
  -3   5   6   30.14    1.17
   3   5  -6   30.41    1.10
  -3   5  -6   31.91    1.12
  -3   5  -6   30.59    1.23
  -3   5  -6   26.63    1.36
   3  -6   6    1.88    0.47
   3   6  -6    1.55    0.29
   3   6  -6    2.79    0.62
  -3   6   6    2.13    0.36
   3   6  -6    1.71    0.28
  -3   6  -6    2.37    0.39
  -3   6  -6    1.69    0.30
  -3   6  -6    2.04    0.52
   3  -7   6   28.15    1.38
  -3   7   6   29.87    1.17
   3   7  -6   28.87    1.11
   3   7  -6   31.25    1.65
   3   7  -6   26.69    1.12
  -3   7  -6   30.60    1.14
  -3   7  -6   27.68    1.25
  -3   7  -6   28.11    1.53
   3   8  -6   14.36    1.33
   3   8  -6   12.47    0.72
  -3   8   6   11.50    0.74
   3  -8   6   12.30    1.04
   3   8  -6   13.24    0.76
   3   8   6   11.43    0.62
  -3   8  -6   11.93    0.91
  -3   8  -6   14.55    1.30
  -3   8  -6   11.18    0.72
  -3   9   6    6.64    0.58
   3   9  -6    8.15    0.63
   3  -9   6    7.16    0.84
   3   9  -6    7.42    1.08
   3   9  -6    7.50    0.64
  -3   9  -6    8.25    1.07
  -3   9  -6    6.55    0.59
  -3   9  -6    6.11    0.72
   3   9   6    7.80    0.53
  -3  10   6    0.51    0.33
   3  10  -6   -0.09    0.67
   3  10  -6    0.41    0.36
   3  10   6    0.71    0.25
  -3  10  -6    0.24    0.31
  -3  10  -6    0.54    0.50
  -3  10  -6    1.12    0.70
  -3  11   6    0.15    0.32
   3  11  -6   -0.07    0.74
   3  11  -6    1.07    0.43
   3  11   6    1.25    0.50
  -3  11  -6   -0.13    0.31
   3  11   6    0.58    0.27
   3 -11  -6    0.77    0.84
  -3  11  -6    1.22    0.76
  -3  11  -6    0.26    0.57
  -3   0  -7    0.05    0.31
  -3   0   7   -0.18    0.26
   3   0  -7    0.06    0.30
   3   0  -7   -0.33    0.28
   3   0  -7    0.08    0.26
  -3   0  -7    0.18    0.43
  -3   0  -7   -0.04    0.23
   3   0   7   -0.04    0.21
   3   0   7   -0.06    0.33
  -3   1   7   21.47    0.98
   3   1  -7   19.97    0.90
   3   1  -7   22.73    0.98
  -3  -1  -7   21.08    0.88
   3   1  -7   22.08    1.00
   3  -1   7   20.70    1.05
  -3   1  -7   21.25    0.88
  -3   1  -7   21.94    0.92
   3   1   7   22.59    0.91
   3  -1  -7   21.43    0.86
  -3   1  -7   22.58    1.02
  -3   1  -7   22.39    1.16
   3  -1  -7   22.83    0.92
   3   1   7   23.51    1.21
  -3  -1   7   22.19    0.93
   3   2  -7   20.98    1.07
   3   2  -7   22.81    0.98
  -3  -2  -7   23.38    0.87
   3   2  -7   23.76    0.84
  -3   2   7   21.47    0.99
  -3   2  -7   22.28    1.07
   3   2   7   21.74    1.19
  -3   2  -7   21.59    0.80
   3   2   7   22.13    0.91
  -3   2  -7   23.37    0.94
  -3   2  -7   21.82    1.14
  -3   3   7   10.85    0.72
   3   3  -7   11.15    0.84
   3   3  -7   11.66    0.69
   3   3  -7   12.15    0.68
  -3   3  -7   12.00    0.83
  -3   3  -7   12.77    0.67
  -3   3  -7   12.30    0.82
   3   3   7   12.96    0.64
   3   4  -7   61.40    2.29
   3   4  -7   60.27    1.98
  -3   4   7   60.73    2.03
   3   4  -7   62.29    1.97
   3   4  -7   60.03    1.72
   3   4   7   60.56    1.90
  -3   4  -7   64.04    1.98
  -3   4  -7   61.77    2.24
  -3   4  -7   61.19    2.13
   3  -5   7   14.19    0.89
  -3   5   7   17.47    0.88
   3   5  -7   15.57    0.78
   3   5  -7   15.26    1.11
   3   5  -7   13.83    0.75
  -3   5  -7   14.76    0.89
  -3   5  -7   16.24    0.78
   3   5   7   14.57    0.70
  -3   5  -7   14.05    1.01
   3   6  -7    4.31    0.45
   3   6  -7    4.81    0.48
   3   6  -7    3.11    0.71
   3  -6   7    4.01    0.57
  -3   6   7    2.87    0.46
  -3   6  -7    3.99    0.54
  -3   6  -7    4.63    0.49
  -3   6  -7    4.04    0.69
   3  -7   7    0.98    0.44
  -3   7   7    0.74    0.35
   3   7  -7    0.87    0.29
   3   7  -7    0.99    0.33
   3   7  -7   -0.16    0.52
  -3   7  -7    0.80    0.55
   3   7   7    0.66    0.25
  -3   7  -7    0.34    0.28
  -3   7  -7    0.79    0.40
   3   8  -7    0.00    0.29
  -3   8   7    0.01    0.31
   3   8  -7    0.11    0.27
   3  -8   7    0.38    0.43
   3   8  -7   -0.14    0.54
  -3   8  -7    0.45    0.40
  -3   8  -7    0.24    0.57
   3   8   7    0.51    0.25
  -3   8  -7    0.50    0.31
  -3   9   7    0.25    0.34
   3   9  -7   -0.37    0.63
   3  -9   7    0.41    0.50
   3   9  -7    0.06    0.29
   3   9  -7   -0.22    0.32
  -3   9  -7    0.31    0.32
   3   9   7    0.57    0.26
  -3   9  -7    0.12    0.45
  -3   9  -7    0.57    0.60
   3  10  -7    4.43    1.01
   3  10  -7    3.55    0.56
  -3  10   7    3.00    0.49
  -3  10  -7    3.31    0.51
   3  10   7    3.62    0.43
  -3  10  -7    2.44    0.80
  -3  10  -7    4.23    0.72
  -3  11   7    2.18    0.45
   3  11  -7    1.66    0.86
   3  11  -7    2.62    0.56
  -3  11  -7    2.21    0.90
   3  11   7    1.10    0.56
   3 -11  -7    1.87    0.92
   3  11   7    1.50    0.35
  -3  11  -7    1.50    0.42
  -3  11  -7    1.37    0.66
  -3   0  -8   -0.10    0.40
   3   0  -8   -0.29    0.28
   3   0   8    0.43    0.37
   3   0  -8    0.39    0.32
   3   0  -8   -0.11    0.26
   3   0   8    0.21    0.23
  -3   0  -8   -0.24    0.28
  -3   0   8   -0.07    0.26
  -3   0  -8   -0.41    0.21
   3   1  -8   34.88    1.30
   3  -1   8   35.50    1.46
   3   1  -8   35.46    1.38
  -3  -1  -8   35.65    1.27
   3   1  -8   35.52    1.39
  -3   1   8   33.89    1.36
   3  -1  -8   35.54    1.29
  -3   1  -8   35.05    1.30
  -3   1  -8   35.52    1.58
   3  -1  -8   36.07    1.25
  -3  -1   8   34.39    1.31
  -3   1  -8   36.22    1.39
   3   1   8   35.79    1.58
  -3   1  -8   36.15    1.28
   3   1   8   34.75    1.28
   3   2  -8   34.56    1.46
   3   2  -8   32.09    1.32
   3   2  -8   35.34    1.19
  -3   2   8   35.36    1.37
  -3  -2  -8   36.13    1.19
   3  -2  -8   32.78    1.13
   3   2   8   32.56    1.55
  -3   2  -8   34.82    1.16
  -3   2  -8   32.36    1.49
   3  -2  -8   34.37    1.22
   3   2   8   32.60    1.24
  -3   2  -8   34.43    1.40
  -3   2  -8   34.18    1.28
  -3  -3  -8   81.68    2.30
  -3   3   8   77.85    2.14
  -3   3   8   78.29    2.54
   3   3  -8   78.73    2.50
   3   3  -8   81.60    2.72
   3   3   8   79.10    2.41
   3   3   8   79.52    2.76
  -3   3  -8   77.52    2.63
  -3   3  -8   78.27    2.66
  -3   3  -8   77.22    2.44
   3   4  -8   28.31    1.16
   3   4  -8   27.23    1.13
   3   4  -8   25.98    1.41
  -3   4   8   27.19    1.21
  -3   4  -8   25.81    1.36
  -3   4  -8   27.98    1.13
   3   4   8   28.02    1.08
  -3   4  -8   26.64    1.29
   3   5  -8   11.84    1.11
   3   5  -8    9.58    0.65
  -3   5   8   10.13    0.76
   3   5  -8    8.65    0.65
  -3   5  -8    7.56    0.73
   3   5   8    8.55    0.58
  -3   5  -8    9.76    0.97
  -3   5  -8    9.40    0.65
   3   6  -8    0.36    0.26
   3   6  -8   -0.69    0.42
   3   6  -8    0.16    0.27
  -3   6   8    0.53    0.32
  -3   6  -8    0.02    0.48
  -3   6  -8    0.39    0.39
  -3   6  -8    0.39    0.27
   3   6   8    0.54    0.25
  -3   7   8    6.24    0.65
   3   7  -8    6.75    1.01
   3   7  -8    7.77    0.67
   3   7  -8    6.56    0.61
  -3   7  -8    7.08    0.63
   3   7   8    7.76    0.58
  -3   7  -8    7.64    0.97
  -3   7  -8    6.87    0.76
  -3   8   8   12.77    0.90
   3   8  -8   13.68    0.91
   3   8  -8   15.66    1.47
   3   8  -8   13.74    0.86
  -3   8  -8   13.23    0.85
   3   8   8   14.28    0.77
  -3   8  -8   14.93    1.36
  -3   8  -8   13.09    1.07
   3   9  -8    5.76    1.03
  -3   9   8    4.11    0.57
   3   9  -8    6.04    0.62
   3   9  -8    5.00    0.63
  -3   9  -8    4.93    0.76
  -3   9  -8    3.77    0.91
   3   9   8    4.24    0.46
   3   9   8    5.07    0.76
  -3   9  -8    5.20    0.59
   3  10  -8    2.81    0.55
   3  10  -8    4.01    1.01
  -3  10   8    4.20    0.58
  -3  10  -8    4.06    0.57
  -3  10  -8    3.39    0.89
  -3  10  -8    3.43    0.75
   3  10   8    1.78    0.61
   3  10   8    3.42    0.46
   3  11  -8   -1.58    0.66
  -3  11   8    0.30    0.39
   3  11  -8    0.04    0.45
  -3  11  -8   -0.07    0.72
  -3  11  -8   -0.21    0.36
   3  11   8    0.02    0.53
   3  11   8    0.12    0.29
  -3  11  -8    0.25    0.64
  -3   0  -9   -0.27    0.54
  -3   0  -9   -0.23    0.30
   3   0   9   -0.10    0.22
   3   0  -9   -0.06    0.30
  -3   0  -9   -0.37    0.23
  -3   0   9   -0.10    0.28
   3   0   9   -0.33    0.32
   3   0  -9   -0.04    0.33
   3   0  -9    0.01    0.27
  -3   1   9    5.22    0.60
   3  -1   9    4.38    0.59
   3   1  -9    3.65    0.56
   3   1  -9    4.61    0.51
  -3  -1  -9    4.97    0.50
   3   1  -9    4.79    0.58
   3   1   9    4.42    0.46
  -3  -1   9    4.07    0.46
   3  -1  -9    4.73    0.47
   3   1   9    3.99    0.63
   3  -1  -9    4.24    0.51
  -3   1  -9    3.28    0.57
  -3   1  -9    4.34    0.54
  -3   1  -9    3.46    0.43
  -3   1  -9    4.64    0.49
  -3  -2  -9   71.52    2.15
   3   2  -9   69.79    2.43
  -3   2   9   70.20    2.37
   3   2  -9   70.46    2.18
   3   2  -9   69.06    2.34
   3   2   9   67.31    2.23
   3  -2  -9   71.80    2.11
   3  -2  -9   70.10    2.20
  -3   2  -9   72.98    2.15
  -3   2  -9   71.41    2.41
   3   2   9   71.46    2.59
  -3   2  -9   71.95    2.55
   3   3  -9   30.32    1.44
  -3   3   9   27.38    1.29
  -3  -3  -9   30.77    1.05
   3   3  -9   27.98    1.26
  -3   3  -9   30.56    1.44
  -3   3  -9   31.45    1.23
   3   3   9   31.80    1.21
  -3   3  -9   30.04    1.42
   3   3   9   28.79    1.51
   3   4  -9   85.23    2.74
  -3  -4  -9   87.89    2.47
   3   4  -9   87.99    3.06
  -3   4   9   87.60    2.83
   3   4  -9   86.83    2.78
   3   4   9   83.39    2.66
  -3   4  -9   90.27    2.73
  -3   4  -9   85.85    2.94
  -3   4  -9   89.17    3.00
   3   4   9   87.99    3.05
  -3   5   9   10.48    0.81
   3   5  -9   12.09    1.14
  -3  -5  -9   10.83    0.47
   3   5  -9    9.57    0.73
   3   5  -9   10.62    0.73
  -3   5  -9    8.78    0.93
   3   5   9   10.17    0.66
  -3   5  -9   11.10    0.72
  -3   5  -9    9.01    0.84
   3   5   9   10.70    1.00
   3   6  -9    1.30    0.39
   3   6  -9    2.71    0.70
   3   6  -9    1.01    0.36
  -3   6   9    1.34    0.41
  -3   6  -9    1.53    0.49
  -3   6  -9    2.36    0.64
   3   6   9    2.07    0.35
   3   6   9    1.45    0.51
  -3   6  -9    1.90    0.39
  -3   7   9   21.11    1.17
   3   7  -9   21.13    1.13
   3   7  -9   20.92    1.50
   3   7  -9   23.57    1.11
  -3   7  -9   22.55    1.33
   3   7   9   21.14    0.99
  -3   7  -9   21.99    1.09
  -3   7  -9   20.48    1.43
   3   7   9   20.10    1.34
  -3   8   9   24.30    1.27
   3   8  -9   24.95    1.69
   3   8  -9   25.86    1.27
   3   8  -9   26.36    1.23
   3   8   9   23.19    1.08
  -3   8  -9   27.37    1.66
   3   8   9   24.01    1.47
  -3   8  -9   23.04    1.42
  -3   8  -9   23.57    1.18
   3   9  -9    6.65    1.15
   3   9  -9    7.56    0.80
  -3   9   9    5.85    0.70
  -3   9  -9    6.75    1.06
   3   9   9    6.42    0.61
  -3   9  -9    6.91    0.91
  -3   9  -9    6.92    0.71
   3   9   9    7.11    0.89
   3  10  -9   11.49    1.47
  -3  10   9    9.67    0.85
   3  10  -9    9.02    0.89
  -3  10  -9    8.98    1.27
   3  10   9    8.87    0.71
  -3  10  -9    9.53    0.85
  -3  10  -9    9.45    1.09
   3  10   9    7.97    0.96
   3  11  -9    2.52    0.99
  -3  11   9    2.18    0.51
   3  11  -9    2.60    0.62
   3  11   9    2.39    0.68
  -3  11  -9    2.26    0.52
  -3  11  -9    1.66    0.75
  -3  11  -9    1.30    0.85
   3  11   9    2.59    0.45
   3   0 -10   -0.29    0.31
   3   0 -10   -0.07    0.29
   3   0  10   -0.27    0.24
  -3   0 -10   -0.02    0.31
   3   0  10   -0.07    0.33
  -3   0 -10   -0.08    0.25
  -3   0  10    0.11    0.32
   3   1 -10   20.08    1.08
   3   1 -10   18.48    1.03
   3   1 -10   19.12    0.97
  -3   1  10   20.65    1.06
  -3  -1 -10   18.86    0.92
   3  -1  10   20.96    1.13
   3   1  10   21.31    0.97
   3  -1 -10   19.65    0.92
  -3   1 -10   20.77    0.96
  -3   1 -10   20.18    0.98
  -3  -1  10   19.66    1.00
  -3   1 -10   19.19    1.25
   3  -1 -10   21.33    0.99
  -3   1 -10   19.91    1.03
   3   1  10   20.34    1.23
  -3   2  10    7.57    0.69
   3   2 -10    9.91    0.78
  -3  -2 -10    9.79    0.60
   3   2 -10   10.48    0.67
   3   2 -10   11.26    0.96
   3   2  10    9.89    0.68
  -3   2 -10    9.82    0.71
  -3   2 -10    8.98    0.86
   3   2  10    7.15    0.81
  -3   2 -10    8.62    0.81
   3  -2 -10   10.48    0.59
  -3   2 -10    9.30    0.62
   3  -2 -10   11.41    0.71
  -3  -3 -10   18.72    0.79
  -3   3  10   19.33    1.08
   3   3 -10   17.80    1.02
   3   3 -10   17.70    1.14
   3   3  10   18.91    1.25
  -3   3 -10   20.08    0.97
  -3   3 -10   19.22    1.17
  -3   3 -10   17.35    1.16
   3   3  10   18.42    0.92
   3   4 -10    7.20    0.92
   3   4 -10    6.18    0.62
  -3  -4 -10    6.61    0.42
  -3   4  10    5.98    0.65
   3   4 -10    7.14    0.69
   3   4  10    6.85    0.85
  -3   4 -10    7.03    0.89
  -3   4 -10    5.19    0.70
  -3   4 -10    5.58    0.57
   3   4  10    6.34    0.57
   3   5 -10    9.85    0.75
  -3  -5 -10    9.45    0.44
  -3   5  10   11.36    0.87
   3   5 -10   11.12    0.82
   3   5 -10    8.94    1.02
  -3   5 -10   10.45    0.75
   3   5  10    9.74    1.00
  -3   5 -10    8.87    0.91
   3   5  10    9.62    0.67
  -3   5 -10    9.66    1.01
  -3   6  10   11.17    0.91
   3   6 -10   10.69    0.84
   3   6 -10   10.60    1.18
   3   6 -10   10.09    0.79
  -3   6 -10    9.71    0.76
   3   6  10    9.26    0.70
  -3   6 -10    9.57    0.95
   3   6  10   11.85    1.10
  -3   6 -10   11.07    1.11
   3   7 -10   27.66    1.79
  -3   7  10   29.64    1.47
   3   7 -10   31.91    1.46
   3   7 -10   31.02    1.40
  -3   7 -10   28.68    1.60
  -3   7 -10   31.10    1.37
   3   7  10   30.14    1.29
  -3   7 -10   29.25    1.74
   3   7  10   33.01    1.72
   3   8 -10   24.59    1.74
  -3   8  10   26.18    1.37
   3   8 -10   27.20    1.38
   3   8 -10   24.89    1.28
  -3   8 -10   27.01    1.29
  -3   8 -10   22.48    1.50
   3   8  10   24.57    1.16
  -3   8 -10   23.22    1.63
   3   8  10   24.13    1.53
   3   9 -10   29.94    1.96
   3   9 -10   29.15    1.53
  -3   9  10   32.05    1.52
  -3   9 -10   29.12    1.73
   3   9  10   30.54    1.33
  -3   9 -10   32.54    1.46
   3   9  10   31.33    1.76
  -3   9 -10   30.64    1.91
   3  10 -10    8.39    0.96
   3  10 -10    9.12    1.36
  -3  10  10    8.60    0.87
  -3  10 -10    8.79    0.83
   3  10  10    6.52    0.94
   3  10  10    8.57    0.73
  -3  10 -10    7.78    1.08
  -3  10 -10    8.61    1.31
  -3  11  10    3.14    0.61
   3  11 -10    4.59    1.14
   3  11 -10    4.64    0.79
  -3  11 -10    3.07    0.59
   3  11  10    4.26    0.57
  -3  11 -10    4.46    1.07
  -3  11 -10    4.96    0.97
   3  11  10    5.42    0.83
   3   0  11   -0.25    0.23
   3   0 -11   -0.29    0.32
  -3   0  11   -0.13    0.24
   3   0 -11    0.13    0.33
  -3   0  11   -0.63    0.28
  -3   0 -11   -0.24    0.30
   3   0  11    0.48    0.39
  -3   0 -11   -0.04    0.31
  -3   0 -11   -0.31    0.23
   3   1 -11   21.10    1.20
   3  -1  11   23.91    1.26
   3   1 -11   24.56    1.19
  -3   1  11   23.28    1.19
  -3  -1 -11   23.56    1.07
   3   1 -11   22.90    1.11
  -3   1 -11   23.48    1.10
   3   1  11   24.21    1.10
  -3   1 -11   24.32    1.18
  -3   1 -11   24.23    1.10
  -3  -1  11   23.84    1.15
   3  -1 -11   23.49    1.11
   3  -1 -11   24.10    1.05
  -3   1 -11   24.73    1.45
   3   1  11   24.35    1.38
   3   2 -11   20.91    1.00
   3   2 -11   22.70    1.24
   3   2 -11   22.76    1.20
  -3   2  11   21.23    1.15
  -3  -2 -11   20.36    0.93
   3  -2 -11   20.95    0.91
   3   2  11   18.65    1.28
  -3   2 -11   21.37    0.96
   3   2  11   18.92    1.00
  -3   2 -11   21.58    1.16
  -3   2 -11   22.04    1.07
   3  -2 -11   21.96    1.03
  -3   2 -11   22.86    1.36
  -3  -3 -11   20.55    0.85
  -3   3  11   21.53    1.17
   3   3 -11   19.46    0.75
   3   3 -11   21.83    1.25
   3   3 -11   21.51    1.14
   3   3  11   19.80    0.99
  -3   3 -11   20.40    1.29
  -3   3 -11   19.31    1.02
   3   3  11   20.01    1.31
  -3   3 -11   21.00    0.76
  -3   3 -11   18.69    1.21
  -3   4  11    2.21    0.49
  -3  -4 -11    3.09    0.33
   3   4 -11    3.48    0.78
   3   4 -11    3.40    0.53
  -3   4 -11    1.40    0.52
   3   4  11    3.71    0.69
   3   4  11    2.36    0.40
  -3   4 -11    3.58    0.52
  -3   4 -11    2.28    0.61
  -3   5  11    5.54    0.71
  -3  -5 -11    4.51    0.31
   3   5 -11    4.31    0.81
   3   5 -11    5.09    0.66
   3   5 -11    4.89    0.61
  -3   5 -11    5.49    0.84
   3   5  11    4.08    0.51
   3   5  11    4.26    0.75
  -3   5 -11    5.17    0.61
  -3   5 -11    4.82    0.73
   3   6 -11    8.76    0.84
   3   6 -11    9.24    1.16
   3   6 -11    8.46    0.77
  -3   6  11    8.11    0.84
   3   6  11   11.74    0.78
  -3   6 -11    9.97    1.01
  -3   6 -11   11.47    1.21
   3   6  11   11.15    1.13
  -3   6 -11    9.05    0.80
   3   7 -11   17.87    1.09
   3   7 -11   19.69    1.68
   3   7 -11   18.25    1.16
  -3   7  11   18.31    1.20
  -3   7 -11   17.23    1.33
  -3   7 -11   18.89    1.48
   3   7  11   17.78    1.40
  -3   7 -11   17.39    1.08
   3   7  11   17.49    0.99
   3   8 -11    4.19    0.69
  -3   8  11    4.74    0.71
   3   8 -11    4.93    1.03
   3   8 -11    4.88    0.65
  -3   8 -11    4.54    0.83
   3   8  11    5.97    0.93
   3   8  11    5.91    0.62
  -3   8 -11    6.68    1.08
  -3   8 -11    4.87    0.64
  -3   9  11    3.97    0.65
   3   9 -11    4.77    1.06
   3   9 -11    4.53    0.74
  -3   9 -11    4.08    0.63
   3   9  11    3.47    0.54
  -3   9 -11    4.33    1.00
   3   9  11    3.15    0.76
  -3   9 -11    4.10    0.83
   3  10 -11   10.69    1.07
  -3  10  11   10.34    0.99
   3  10 -11   13.26    1.60
  -3  10 -11   10.62    0.95
  -3  10 -11   10.66    1.23
   3  10  11   10.49    0.84
   3  10  11   10.64    1.17
  -3  10 -11   12.13    1.52
  -3  11  11    3.05    0.63
   3  11 -11    2.86    0.74
   3  11 -11    1.84    1.00
  -3  11 -11    2.77    1.00
   3  11  11    1.63    0.48
  -3  11 -11    1.67    0.56
   3  11  11    2.76    0.74
  -3  11 -11    2.08    0.85
  -3   0 -12    0.44    0.31
  -3   0 -12    0.17    0.37
   3   0  12   -0.19    0.29
   3   0 -12    0.08    0.35
  -3   0  12   -0.23    0.27
  -3   0 -12   -0.58    0.35
  -3   0  12   -0.40    0.34
   3   0 -12    0.38    0.37
   3   0  12   -0.30    0.38
   3  -1  12    6.76    0.74
   3   1 -12    8.01    0.73
   3   1 -12    7.99    0.82
  -3  -1 -12   10.32    0.79
  -3   1  12    8.30    0.79
   3   1 -12    8.65    0.87
   3   1  12    7.94    0.69
   3  -1 -12    8.29    0.74
  -3   1 -12    7.83    0.69
  -3   1 -12    6.77    0.85
   3   1  12    7.62    0.84
  -3   1 -12    9.93    0.89
  -3   1 -12    8.37    0.70
  -3  -1  12    7.51    0.70
   3  -1 -12    8.72    0.73
  -3  -2 -12   13.51    0.77
  -3   2  12   15.50    1.01
   3   2 -12   15.13    0.86
   3   2 -12   12.00    0.97
   3   2 -12   14.85    1.01
   3  -2 -12   14.10    0.88
   3  -2 -12   14.14    0.76
  -3   2 -12   15.41    1.20
  -3   2 -12   15.00    1.04
   3   2  12   14.01    1.14
  -3   2 -12   14.08    0.81
   3   2  12   13.83    0.86
  -3   2 -12   13.92    0.89
   3   3 -12   76.64    2.65
   3   3 -12   71.75    2.19
   3   3 -12   72.96    2.72
  -3   3  12   73.47    2.62
  -3  -3 -12   71.33    2.23
  -3   3 -12   74.25    2.50
   3  -3 -12   72.04    2.19
  -3   3 -12   74.71    2.71
   3   3  12   71.89    2.80
  -3   3 -12   71.95    2.18
   3   3  12   74.03    2.45
  -3   3 -12   74.28    2.81
   3   4 -12   13.66    1.24
  -3   4  12   13.93    1.01
  -3  -4 -12   13.72    0.64
   3   4 -12   13.49    0.97
   3   4  12   14.69    1.27
  -3   4 -12   15.28    1.18
  -3   4 -12   14.71    0.92
   3   4  12   13.59    0.85
  -3   4 -12   13.90    1.23
   3   5 -12    4.95    0.60
  -3   5  12    5.77    0.74
   3   5 -12    6.49    1.02
  -3  -5 -12    6.58    0.36
   3   5 -12    7.13    0.79
  -3   5 -12    5.31    0.61
  -3   5 -12    6.08    0.93
   3   5  12    8.45    0.68
   3   5  12    5.23    0.84
  -3   5 -12    6.92    0.88
   3   6 -12   17.58    1.07
   3   6 -12   15.23    1.10
   3   6 -12   14.08    1.41
  -3   6  12   14.61    1.14
   3   6  12   13.99    0.92
   3   6  12   16.03    1.38
  -3   6 -12   16.90    1.31
  -3   6 -12   16.79    1.29
  -3   6 -12   15.57    1.02
  -3   7  12    0.78    0.52
   3   7 -12    0.45    0.46
   3   7 -12    0.65    0.38
   3   7 -12   -0.09    0.65
   3   7  12    1.00    0.37
  -3   7 -12    0.64    0.40
  -3   7 -12    1.59    0.75
  -3   7 -12    0.76    0.58
   3   7  12    0.59    0.63
   3   8 -12    0.80    0.48
   3   8 -12    1.10    0.78
  -3   8  12    0.92    0.52
  -3   8 -12    0.37    0.41
  -3   8 -12    1.02    0.63
   3   8  12    0.82    0.61
  -3   8 -12    1.49    0.80
   3   8  12    0.89    0.40
   3   9 -12   10.02    1.06
  -3   9  12    9.27    0.96
   3   9 -12    7.79    1.26
   3   9  12    9.38    0.83
  -3   9 -12    9.61    1.36
   3   9  12    9.41    1.14
  -3   9 -12   10.41    1.26
  -3   9 -12   10.15    0.95
   3  10 -12    5.35    1.17
  -3  10  12    5.31    0.79
   3  10 -12    6.01    0.87
  -3  10 -12    6.82    1.08
  -3  10 -12    4.66    0.73
   3  10  12    4.68    0.63
   3  10  12    4.05    0.86
  -3  10 -12    5.65    1.15
   3   0 -13    0.55    0.39
   3   0  13    0.02    0.41
  -3   0 -13   -0.13    0.28
  -3   0  13    0.08    0.34
  -3   0 -13    0.00    0.37
   3   0  13    1.14    0.48
   3   0 -13   -0.30    0.38
  -3   0 -13   -0.16    0.36
   3   1 -13    2.79    0.57
   3  -1  13    2.81    0.55
  -3  -1 -13    2.73    0.50
  -3   1  13    2.63    0.54
   3   1 -13    3.84    0.58
   3   1 -13    2.59    0.57
   3   1  13    2.74    0.47
  -3   1 -13    3.12    0.60
   3  -1 -13    3.49    0.56
  -3   1 -13    2.53    0.50
  -3  -1  13    2.60    0.48
  -3   1 -13    2.37    0.44
   3   1  13    3.34    0.70
  -3   1 -13    2.36    0.70
   3  -1 -13    3.66    0.53
  -3  -2 -13   61.71    2.03
  -3   2  13   62.43    2.32
   3   2 -13   60.63    2.11
   3   2 -13   62.35    2.35
   3   2 -13   57.99    2.33
   3  -2 -13   61.02    2.01
   3   2  13   65.34    2.19
   3   2  13   59.81    2.48
  -3   2 -13   59.18    2.17
  -3   2 -13   60.52    2.33
   3  -2 -13   59.49    2.13
  -3   2 -13   59.85    2.54
  -3   2 -13   59.74    2.06
   3   3 -13    1.35    0.47
   3   3 -13    0.89    0.52
  -3  -3 -13    1.07    0.31
   3   3 -13    0.65    0.29
  -3   3  13    0.25    0.37
  -3   3 -13    0.94    0.54
  -3   3 -13    0.44    0.34
  -3   3 -13    0.83    0.55
   3  -3 -13    0.74    0.37
   3  -3 -13    0.65    0.27
   3   3  13    0.74    0.32
  -3   3 -13    0.55    0.27
   3   3  13    1.70    0.55
   3   4 -13    4.91    0.89
  -3  -4 -13    4.62    0.42
   3   4 -13    2.63    0.59
  -3   4  13    4.19    0.69
  -3   4 -13    3.98    0.56
   3   4  13    4.14    0.54
  -3   4 -13    4.76    0.81
   3   4  13    2.78    0.65
  -3   4 -13    3.75    0.77
  -3   5  13    2.57    0.59
   3   5 -13    3.06    0.62
   3   5 -13    2.62    0.75
  -3  -5 -13    3.13    0.30
  -3   5 -13    2.58    0.75
  -3   5 -13    2.17    0.52
   3   5  13    2.95    0.74
  -3   5 -13    2.80    0.70
   3   5  13    2.54    0.47
   3   6 -13    4.42    0.91
   3   6 -13    3.73    0.66
  -3   6  13    4.29    0.72
  -3   6 -13    4.36    0.90
  -3   6 -13    6.28    0.91
   3   6  13    4.24    0.56
   3   6  13    4.06    0.83
  -3   6 -13    5.87    0.72
   3   7 -13    3.44    0.70
   3   7 -13    3.02    0.93
  -3   7  13    2.91    0.64
  -3   7 -13    5.57    0.95
  -3   7 -13    2.04    0.80
  -3   7 -13    3.87    0.64
   3   7  13    2.63    0.53
   3   7  13    3.79    0.82
   3   8 -13    2.47    0.65
   3   8 -13    1.89    0.86
  -3   8  13    2.24    0.62
  -3   8 -13    1.84    0.83
  -3   8 -13    1.93    0.54
   3   8  13    1.95    0.47
  -3   8 -13    3.49    0.84
   3   8  13    2.16    0.74
  -3   9  13    0.91    0.53
   3   9 -13    0.42    0.75
   3   9 -13    0.74    0.54
  -3   9 -13    0.44    0.44
   3   9  13    0.37    0.59
   3   9  13    0.63    0.40
  -3   9 -13    0.38    0.77
  -3   9 -13    0.13    0.66
   3  10 -13    4.61    0.88
  -3  10  13    3.63    0.75
   3  10 -13    4.31    1.12
   3  10  13    3.62    0.84
   3  10  13    3.90    0.61
  -3  10 -13    4.35    0.72
  -3  10 -13    4.30    1.08
  -3  10 -13    5.13    1.02
   3   0 -14   -0.28    0.34
  -3   0 -14   -0.21    0.28
  -3   0  14    0.02    0.34
  -3   0 -14   -0.07    0.36
   3   0 -14   -0.06    0.38
   3   0  14   -0.07    0.36
  -3   0 -14    0.20    0.38
  -3   1  14    5.07    0.61
   3   1 -14    5.80    0.82
   3  -1  14    6.86    0.82
   3   1 -14    7.54    0.75
  -3  -1 -14    6.40    0.71
  -3   1  14    7.65    0.81
   3   1 -14    5.76    0.74
  -3  -1  14    5.58    0.65
   3  -1 -14    6.82    0.71
  -3   1 -14    5.48    0.61
   3  -1 -14    6.37    0.69
   3   1  14    6.00    0.79
  -3   1 -14    6.34    0.91
  -3   1 -14    6.24    0.75
   3   1  14    6.09    0.63
  -3   1 -14    9.16    0.83
   3   2 -14   11.75    1.11
   3   2 -14   10.16    0.83
  -3  -2 -14    8.80    0.73
  -3   2  14    7.80    0.84
   3   2 -14   10.58    1.03
   3  -2 -14    9.30    0.67
  -3   2 -14    9.31    0.84
  -3   2 -14    9.95    0.98
   3  -2 -14    8.06    0.78
  -3   2 -14    9.44    1.07
   3   2  14   10.37    1.12
   3   2  14   10.46    0.79
  -3   2 -14    9.60    0.74
   3   3 -14   41.08    1.90
   3   3 -14   40.23    1.48
  -3  -3 -14   40.24    1.46
  -3   3  14   40.83    1.84
   3   3 -14   41.81    1.87
   3  -3 -14   40.93    1.43
   3  -3 -14   40.34    1.64
  -3   3 -14   37.57    1.67
  -3   3 -14   37.58    1.87
   3   3  14   41.51    2.02
  -3   3 -14   40.35    1.45
   3   3  14   41.19    1.67
  -3   3 -14   39.57    2.03
  -3   4  14    1.64    0.54
   3   4 -14    1.95    0.55
   3   4 -14    2.30    0.74
  -3  -4 -14    1.77    0.31
   3   4  14    1.52    0.40
   3   4  14    1.62    0.58
  -3   4 -14    0.91    0.59
  -3   4 -14    1.67    0.68
  -3   4 -14    1.74    0.47
  -3   5  14    4.03    0.70
  -3  -5 -14    4.21    0.35
   3   5 -14    3.39    0.87
   3   5 -14    4.08    0.70
  -3   5 -14    3.16    0.73
  -3   5 -14    2.97    0.53
   3   5  14    4.45    0.60
  -3   5 -14    4.88    0.87
   3   5  14    2.54    0.68
  -3   6  14    3.85    0.74
   3   6 -14    3.44    0.93
   3   6 -14    3.12    0.70
   3   6  14    2.97    0.55
   3   6  14    3.15    0.79
  -3   6 -14    2.48    0.84
  -3   6 -14    2.09    0.52
  -3   6 -14    2.36    0.72
   3   7 -14    5.88    0.88
   3   7 -14    3.93    1.04
  -3   7  14    6.95    0.92
  -3   7 -14    4.12    0.64
   3   7  14    4.57    0.66
  -3   7 -14    3.85    0.84
   3   7  14    4.79    0.92
  -3   7 -14    6.34    1.09
   3   8 -14    3.31    0.77
   3   8 -14    3.79    1.03
  -3   8  14    3.08    0.71
  -3   8 -14    3.14    0.64
  -3   8 -14    2.66    0.82
   3   8  14    3.01    0.78
   3   8  14    4.10    0.63
  -3   8 -14    5.32    1.08
   3   9 -14    6.41    1.22
   3   9 -14    4.56    0.84
  -3   9  14    5.46    0.85
   3   9  14    3.88    0.88
  -3   9 -14    5.06    0.75
   3   9  14    3.94    0.62
  -3   9 -14    3.20    1.00
  -3   9 -14    4.28    0.98
   3  10 -14    3.14    1.05
   3  10 -14    2.54    0.76
  -3  10  14    1.49    0.62
  -3  10 -14    3.09    0.90
  -3  10 -14    3.24    1.08
   3  10  14    1.30    0.50
  -3  10 -14    2.24    0.61
   3  10  14    3.32    0.84
  -3   0 -15   -0.31    0.26
  -3   0  15   -0.31    0.33
   3   0 -15   -0.02    0.38
  -3   0 -15    0.35    0.39
  -3   0 -15    0.14    0.40
   3   0  15    0.37    0.44
   3   0 -15    0.28    0.40
   3   1 -15    2.56    0.56
   3   1 -15    3.52    0.72
  -3  -1 -15    3.24    0.54
   3   1 -15    3.24    0.58
  -3   1  15    3.33    0.60
  -3   1  15    2.16    0.46
   3  -1  15    2.22    0.48
   3   1  15    3.30    0.66
   3  -1 -15    3.43    0.57
  -3  -1  15    3.62    0.61
   3  -1 -15    2.06    0.49
  -3   1 -15    3.03    0.52
   3   1  15    3.37    0.53
  -3   1 -15    3.34    0.73
  -3   1 -15    1.75    0.43
  -3   1 -15    2.59    0.58
   3   2 -15   18.26    1.07
  -3   2  15   20.39    1.27
   3   2 -15   20.93    1.33
  -3  -2 -15   19.54    1.02
   3   2 -15   20.27    1.31
  -3   2 -15   20.40    1.14
  -3   2 -15   21.33    1.50
  -3   2 -15   19.45    1.30
  -3   2 -15   20.55    1.07
   3   2  15   23.18    1.47
   3   2  15   18.91    1.11
   3  -2 -15   19.39    1.14
   3  -2 -15   19.41    1.00
   3   3 -15    0.59    0.51
   3   3 -15    1.27    0.49
  -3  -3 -15    0.15    0.28
  -3   3  15    0.73    0.44
   3   3 -15    0.90    0.33
   3   3  15    0.59    0.49
  -3   3 -15    0.67    0.32
   3  -3 -15    0.51    0.29
  -3   3 -15    1.39    0.57
  -3   3 -15    0.20    0.33
   3   3  15    0.40    0.34
   3  -3 -15   -0.05    0.36
  -3   3 -15   -0.28    0.52
   3   4 -15    4.94    0.76
  -3   4  15    4.61    0.76
   3   4 -15    3.92    0.84
  -3  -4 -15    5.61    0.52
   3   4  15    5.23    0.87
  -3   4 -15    5.54    0.89
   3   4  15    4.94    0.62
  -3   4 -15    5.03    0.67
  -3   4 -15    3.62    0.84
   3   5 -15    2.56    0.66
   3   5 -15    4.89    0.99
  -3   5  15    2.89    0.67
  -3  -5 -15    4.32    0.38
   3   5  15    3.70    0.61
  -3   5 -15    2.85    0.56
  -3   5 -15    4.28    0.92
  -3   5 -15    2.75    0.76
   3   6 -15   17.29    1.32
   3   6 -15   15.89    1.59
  -3   6  15   16.57    1.38
   3   6  15   14.11    1.45
  -3   6 -15   15.05    1.46
  -3   6 -15   15.03    1.11
  -3   6 -15   14.36    1.51
   3   6  15   13.57    1.01
   3   7 -15    1.37    0.83
   3   7 -15    0.99    0.58
  -3   7  15    0.66    0.54
  -3   7 -15    0.81    0.73
   3   7  15    1.05    0.44
  -3   7 -15    0.61    0.44
  -3   7 -15    1.02    0.68
   3   7  15    0.23    0.59
   3   8 -15   11.86    1.52
   3   8 -15   11.73    1.24
  -3   8  15    9.80    1.11
  -3   8 -15   14.81    1.55
  -3   8 -15   13.29    1.17
  -3   8 -15   10.94    1.40
   3   8  15   12.17    0.99
   3   8  15   10.72    1.28
   3   9 -15    4.13    0.88
   3   9 -15    4.69    1.17
  -3   9  15    2.80    0.73
  -3   9 -15    3.36    0.96
  -3   9 -15    3.38    1.04
   3   9  15    4.17    0.67
  -3   9 -15    2.55    0.64
   3   9  15    3.92    0.90
  -3  10  15    4.44    0.81
   3  10 -15    2.40    0.82
   3  10 -15    3.02    1.12
  -3  10 -15    2.44    0.66
   3  10  15    2.39    0.80
  -3  10 -15    2.87    0.94
   3  10  15    2.15    0.58
  -3  10 -15    2.25    1.02
   3   0 -16   -0.55    0.39
   3   0  16    0.03    0.38
   3   0 -16    0.48    0.41
  -3   0 -16   -0.15    0.35
  -3   0  16    0.32    0.37
  -3   0 -16    0.13    0.43
  -3   0 -16    0.12    0.28
   3   1 -16   13.39    1.21
  -3   1  16   12.91    1.05
   3  -1  16   13.96    1.09
  -3  -1 -16   14.07    0.96
   3   1 -16   13.93    0.99
   3   1 -16   15.54    1.24
  -3  -1 -16   14.53    1.00
  -3   1  16   14.06    0.98
   3   1  16   15.49    1.38
   3  -1 -16   13.22    0.92
  -3   1 -16   10.34    1.16
  -3   1 -16   13.12    0.97
  -3   1 -16   12.56    0.96
  -3   1 -16   12.08    1.08
   3  -1 -16   13.93    1.02
  -3  -1  16   15.16    1.04
   3   1  16   15.13    0.98
   3   2 -16   11.14    1.12
   3   2 -16   12.71    1.17
  -3   2  16   14.99    1.02
  -3  -2 -16   15.15    0.91
   3   2 -16   12.68    0.94
  -3   2  16   14.25    1.13
   3  -2 -16   13.88    0.88
   3   2  16   13.72    0.97
  -3   2 -16   14.22    0.94
  -3   2 -16   10.75    1.08
  -3   2 -16   17.34    1.59
   3  -2 -16   14.22    1.02
   3   2  16   15.66    1.35
   3   3 -16   14.33    0.89
   3   3 -16   13.43    1.30
  -3  -3 -16   14.40    0.85
  -3   3  16   15.50    1.19
   3   3 -16   16.83    1.43
  -3   3 -16   15.47    1.06
   3  -3 -16   14.13    0.83
  -3   3 -16   12.37    1.27
  -3   3 -16   15.32    1.34
   3  -3 -16   14.50    1.03
   3   3  16   16.34    1.47
   3   3  16   15.35    1.02
  -3   3 -16   14.87    0.87
   3   4 -16    2.98    0.68
  -3   4  16    3.00    0.67
  -3  -4 -16    3.42    0.43
   3   4 -16    3.00    0.83
   3  -4 -16    2.01    0.57
  -3   4 -16    1.77    0.53
   3   4  16    2.30    0.67
  -3   4 -16    1.88    0.67
  -3   4 -16    3.57    0.84
   3   4  16    2.45    0.53
   3   5 -16    4.58    0.97
   3   5 -16    2.91    0.73
  -3  -5 -16    4.19    0.40
  -3   5  16    4.85    0.84
   3   5  16    3.61    0.61
   3   5  16    4.62    0.91
  -3   5 -16    3.96    0.63
  -3   5 -16    5.38    0.99
  -3   5 -16    3.53    0.87
   3   6 -16    1.52    0.62
  -3   6  16    0.79    0.58
   3   6 -16    1.97    0.85
  -3   6 -16    1.28    0.80
   3   6  16    0.86    0.45
  -3   6 -16    1.30    0.74
  -3   6 -16    1.58    0.50
   3   6  16    2.44    0.78
   3   7 -16    0.84    0.85
  -3   7  16    0.17    0.54
   3   7 -16    1.02    0.62
   3   7  16    1.49    0.72
  -3   7 -16   -0.05    0.62
  -3   7 -16    0.90    0.47
  -3   7 -16    0.72    0.72
   3   7  16    0.25    0.38
   3   8 -16    1.14    0.92
  -3   8  16    0.41    0.52
   3   8 -16    1.21    0.66
  -3   8 -16   -0.28    0.43
  -3   8 -16    0.91    0.86
  -3   8 -16    1.86    0.80
   3   8  16    0.99    0.49
   3   8  16    2.01    0.76
   3   9 -16    3.71    0.93
   3   9 -16    7.09    1.32
  -3   9  16    5.24    0.90
   3   9  16    5.65    1.02
   3   9  16    4.12    0.71
  -3   9 -16    3.92    0.75
  -3   9 -16    3.41    1.13
  -3   9 -16    6.10    1.20
   3  10 -16    0.76    0.97
   3  10 -16    0.59    0.69
  -3  10  16    3.03    0.74
  -3  10 -16    1.70    1.01
  -3  10 -16    1.34    0.86
  -3  10 -16    1.59    0.59
   3  10  16    0.71    0.50
   3  10  16    1.29    0.73
   3   0  17   -0.56    0.34
  -3   0 -17    0.54    0.46
   3   0 -17   -0.04    0.40
   3   0 -17   -0.24    0.38
  -3   0  17    0.10    0.41
  -3   0 -17   -0.42    0.39
  -3   1  17    3.07    0.60
   3   1 -17    2.19    0.63
  -3   1  17    3.10    0.56
   3   1 -17    2.59    0.57
  -3  -1 -17    2.86    0.57
   3  -1  17    2.32    0.57
  -3  -1 -17    3.34    0.63
   3   1  17    2.25    0.63
  -3   1 -17    2.74    0.58
  -3   1 -17    3.21    0.67
   3  -1 -17    3.11    0.63
   3   1  17    2.46    0.51
   3  -1 -17    2.84    0.58
  -3  -1  17    3.89    0.66
  -3   1 -17    2.93    0.53
  -3   2  17    1.32    0.55
   3   2 -17    0.37    0.56
   3   2 -17    0.91    0.52
   3   2 -17    0.62    0.42
  -3  -2 -17    0.79    0.41
  -3   2  17    0.60    0.38
  -3   2 -17    0.61    0.39
  -3   2 -17    0.37    0.57
   3  -2 -17    1.04    0.41
  -3   2 -17    0.43    0.38
   3   2  17    0.88    0.39
  -3   2 -17    1.32    0.60
   3  -2 -17   -0.04    0.44
   3   2  17    1.52    0.60
  -3  -3 -17    7.74    0.73
   3   3 -17    9.94    1.16
  -3   3  17    7.82    0.90
   3   3 -17    7.53    0.73
   3   3 -17    7.72    1.08
  -3   3 -17    7.05    1.01
  -3   3 -17    9.55    1.27
  -3   3 -17    7.06    0.70
   3   3  17    7.33    1.04
   3  -3 -17    8.19    0.71
  -3   3 -17    7.30    0.85
   3   3  17    6.43    0.77
   3  -3 -17    5.76    0.77
   3   4 -17   19.66    1.56
  -3   4  17   21.38    1.44
   3   4 -17   22.21    1.53
  -3  -4 -17   20.27    0.97
   3   4  17   21.40    1.61
   3  -4 -17   23.84    1.30
  -3   4 -17   18.58    1.26
   3   4  17   20.27    1.23
  -3   4 -17   20.58    1.55
  -3   4 -17   22.94    1.71
  -3   5  17    7.67    1.03
   3   5 -17    6.27    0.95
  -3  -5 -17    7.62    0.53
   3   5 -17    7.67    1.20
  -3   5 -17    6.99    1.15
   3   5  17    7.39    1.12
   3   5  17    6.08    0.76
  -3   5 -17    7.03    0.90
  -3   5 -17    5.86    0.99
   3   6 -17    1.34    0.66
  -3   6  17    0.20    0.52
   3   6 -17    1.07    0.81
  -3   6 -17    0.18    0.73
   3   6  17    0.47    0.42
  -3   6 -17    1.36    0.78
  -3   6 -17    0.60    0.49
   3   6  17    1.37    0.73
   3   7 -17    6.35    1.28
  -3   7  17    4.97    0.87
   3   7 -17    5.86    0.96
  -3   7 -17    4.43    0.77
  -3   7 -17    4.75    1.08
  -3   7 -17    4.27    1.01
   3   7  17    4.35    0.73
   3   7  17    5.22    0.98
   3   8 -17    4.11    1.17
  -3   8  17    6.11    0.96
   3   8 -17    7.11    1.09
   3   8  17    7.16    1.18
  -3   8 -17    6.42    1.26
   3   8  17    5.30    0.77
  -3   8 -17    6.29    1.25
  -3   8 -17    4.18    0.79
  -3   9  17   -0.11    0.57
   3   9 -17    1.05    0.96
   3   9 -17    0.79    0.72
   3   9  17    0.38    0.69
  -3   9 -17   -0.81    0.38
   3   9  17   -0.52    0.37
  -3   9 -17    0.90    0.85
  -3   9 -17    1.12    0.84
   3   0 -18    0.31    0.46
  -3   0 -18    0.50    0.46
  -3   0 -18    0.44    0.48
  -3   0  18    0.10    0.42
   3   0 -18    0.08    0.46
   3   0  18   -0.09    0.40
   3  -1  18    2.72    0.57
   3   1 -18    4.33    0.71
  -3   1  18    5.18    0.76
   3   1 -18    4.68    0.84
  -3  -1 -18    4.66    0.71
  -3  -1 -18    4.40    0.71
  -3   1  18    4.70    0.74
  -3  -1  18    5.89    0.95
   3   1  18    4.37    0.65
   3  -1 -18    4.44    0.70
  -3   1 -18    5.45    0.73
  -3   1 -18    4.55    0.73
  -3   1 -18    4.39    0.81
   3   1  18    5.55    0.91
   3  -1 -18    4.13    0.66
   3   2 -18    1.56    0.65
  -3   2  18    0.43    0.42
  -3   2  18    0.28    0.39
   3   2 -18    1.14    0.60
   3   2 -18    1.31    0.50
  -3  -2 -18    1.26    0.44
  -3   2 -18    1.68    0.65
   3  -2 -18    1.36    0.47
   3   2  18    0.22    0.38
  -3   2 -18    0.78    0.45
   3  -2 -18    1.13    0.49
  -3   2 -18    1.19    0.47
   3   2  18    0.82    0.53
  -3   2 -18    0.80    0.72
  -3  -3 -18   36.52    1.54
  -3   3  18   32.74    1.87
   3   3 -18   37.59    2.00
   3   3 -18   39.19    1.62
   3   3 -18   41.26    2.10
  -3   3  18   35.03    1.76
   3  -3 -18   41.45    1.83
  -3   3 -18   40.80    2.04
  -3   3 -18   37.42    2.21
   3  -3 -18   36.13    1.51
   3   3  18   40.93    1.81
   3   3  18   39.26    2.13
  -3   3 -18   36.34    1.56
  -3   3 -18   36.73    1.80
  -3  -4 -18    3.58    0.51
  -3   4  18    3.76    0.81
   3   4 -18    4.14    0.83
   3   4 -18    3.38    0.36
   3   4 -18    2.39    0.82
   3  -4 -18    4.33    0.72
   3   4  18    3.53    0.80
   3   4  18    3.54    0.68
  -3   4 -18    3.51    0.37
  -3   4 -18    3.19    0.91
  -3   4 -18    3.66    0.70
   3  -4 -18    4.35    0.53
  -3   4 -18    3.18    0.86
   3   5 -18   13.48    1.33
  -3   5  18   14.91    1.40
   3   5 -18   11.74    1.37
  -3  -5 -18   12.09    0.69
   3   5  18   13.42    1.43
   3  -5 -18   14.64    1.20
  -3   5 -18   13.09    1.45
  -3   5 -18   15.25    1.29
  -3   5 -18   14.55    1.61
   3   5  18   12.46    1.09
  -3   6  18   14.67    1.37
   3   6 -18   19.17    1.70
   3   6 -18   19.61    1.88
  -3   6 -18   17.96    1.81
  -3   6 -18   17.40    1.32
  -3   6 -18   15.96    1.65
   3   6  18   16.91    1.22
   3   6  18   15.69    1.55
   3   7 -18    8.26    1.42
  -3   7  18    8.68    1.12
   3   7 -18    7.75    1.13
  -3   7 -18    7.88    1.26
  -3   7 -18   10.06    1.41
   3   7  18    7.88    1.20
  -3   7 -18    8.88    1.01
   3   7  18    7.15    0.90
   3   8 -18    3.15    0.88
   3   8 -18    0.61    0.90
  -3   8  18    1.33    0.63
   3   8  18   -0.21    0.62
  -3   8 -18    1.26    0.90
   3   8  18    1.17    0.55
  -3   8 -18    0.19    0.51
  -3   8 -18    2.45    0.92
  -3   9  18    5.05    0.95
   3   9 -18    4.78    1.30
  -3   9  18    4.37    0.81
   3   9 -18    3.84    0.98
   3   9  18    4.67    1.02
   3   9  18    3.45    0.75
  -3   9 -18    4.97    1.18
  -3   9 -18    4.97    1.24
  -3   9 -18    4.04    0.83
   3   0 -19   -0.20    0.43
   3   0 -19    0.17    0.49
  -3   0 -19   -0.18    0.44
  -3   0  19    0.23    0.42
   3   0  19   -0.10    0.36
  -3   0 -19   -0.49    0.46
   3  -1  19   26.11    2.32
  -3   1  19   18.40    1.23
  -3   1  19   18.95    1.35
   3   1 -19   18.51    1.53
  -3  -1 -19   17.51    1.25
   3   1 -19   17.47    1.23
  -3  -1 -19   17.66    1.21
  -3   1 -19   17.87    1.24
   3  -1 -19   17.49    1.19
  -3   1 -19   18.41    1.24
   3   1  19   18.45    1.21
   3   1  19   19.93    1.49
  -3   1 -19   19.78    1.37
   3  -1 -19   18.97    1.26
  -3  -1  19   21.89    2.28
   3   2 -19   70.69    2.82
  -3  -2 -19   67.09    2.47
  -3   2  19   68.27    2.82
  -3   2  19   68.70    2.66
   3   2 -19   72.99    3.05
   3   2 -19   66.93    2.56
  -3  -2 -19   73.03    2.68
   3  -2 -19   69.10    2.66
   3   2  19   65.73    2.92
  -3   2 -19   67.25    2.52
   3  -2 -19   66.61    2.46
  -3   2 -19   67.83    2.77
  -3   2 -19   65.68    3.16
   3   2  19   69.13    2.63
   3   3 -19   10.28    0.90
   3   3 -19   10.40    1.24
  -3  -3 -19   11.11    0.87
  -3   3  19    9.66    0.95
  -3   3  19   10.90    1.18
   3   3 -19    9.19    1.20
  -3   3 -19   10.69    1.02
  -3   3 -19   10.63    0.91
  -3   3 -19   10.50    1.25
   3   3  19   13.71    1.47
  -3   3 -19    9.48    1.28
   3   3  19    9.38    0.95
   3  -3 -19   11.37    0.92
   3  -3 -19   11.21    1.13
   3   4 -19   30.14    1.89
  -3   4  19   29.17    1.78
   3   4 -19   28.10    1.90
   3   4 -19   26.44    1.07
  -3  -4 -19   26.58    1.23
  -3   4  19   29.11    1.62
   3  -4 -19   28.90    1.23
  -3   4 -19   27.99    1.09
  -3   4 -19   29.19    1.63
   3  -4 -19   29.15    1.59
  -3   4 -19   31.60    2.12
   3   4  19   28.15    1.56
  -3   4 -19   29.29    1.82
   3   4  19   28.17    1.94
  -3   5  19    0.60    0.56
   3   5 -19   -0.09    0.76
  -3  -5 -19    0.19    0.45
   3   5 -19   -0.29    0.53
  -3   5  19   -0.51    0.41
   3   5  19    0.63    0.64
  -3   5 -19   -0.34    0.45
   3  -5 -19    0.97    0.55
   3   5  19   -0.50    0.41
  -3   5 -19   -0.02    0.74
  -3   5 -19   -0.01    0.65
   3   6 -19    2.42    0.83
  -3   6  19    1.29    0.53
  -3   6  19    3.28    0.81
   3   6 -19    2.52    0.97
   3   6  19    2.50    0.63
  -3   6 -19    2.51    0.69
  -3   6 -19    1.15    0.78
   3   6  19    2.96    0.88
  -3   6 -19    3.01    0.97
   3  -6 -19    3.35    0.69
  -3   7  19   14.92    1.45
   3   7 -19   13.34    1.68
   3   7 -19   12.25    1.48
  -3   7  19   13.29    1.28
   3   7  19   13.21    1.23
  -3   7 -19   10.74    1.16
   3   7  19   12.84    1.47
  -3   7 -19   15.34    1.76
  -3   7 -19   12.57    1.62
   3   8 -19    2.40    1.09
  -3   8  19    1.47    0.59
   3   8 -19    2.03    0.85
  -3   8  19    0.73    0.64
  -3   8 -19    1.32    0.92
  -3   8 -19    2.60    1.08
   3   8  19    0.80    0.55
  -3   8 -19    1.41    0.58
   3   8  19    1.50    0.77
  -3   9  19    7.38    1.12
   3   9 -19    7.36    1.48
  -3   9  19    7.07    0.98
   3   9  19    6.61    1.20
   3   9  19    6.59    0.94
  -3   9 -19    6.48    1.36
  -3   9 -19    5.77    0.99
   3   0 -20   -0.20    0.47
   3   0 -20   -0.72    0.45
   3   0  20    0.36    0.45
  -3   0 -20   -0.06    0.47
  -3   0 -20    0.34    0.55
  -3   0  20   -0.51    0.39
  -3   1  20   36.66    1.90
  -3  -1 -20   31.47    1.65
   3   1 -20   32.00    1.82
  -3  -1 -20   34.37    1.77
   3   1 -20   37.21    1.77
  -3   1 -20   34.53    1.71
   3   1  20   35.03    1.97
   3  -1 -20   32.32    1.73
  -3   1 -20   31.01    1.78
   3  -1 -20   34.74    1.67
   3   2 -20    4.33    0.89
  -3  -2 -20    2.44    0.66
  -3   2  20    4.13    0.92
   3   2 -20    3.47    0.71
  -3   2  20    4.67    0.83
  -3  -2 -20    4.43    0.71
  -3   2 -20    4.27    0.92
   3  -2 -20    4.04    0.78
   3   2  20    6.68    1.05
  -3   2 -20    4.12    0.71
   3  -2 -20    4.02    0.70
   3   2  20    5.16    0.94
  -3   2 -20    4.44    0.79
  -3   3  20   20.56    1.56
   3   3 -20   21.10    1.24
  -3  -3 -20   19.83    1.17
  -3   3  20   19.27    1.34
   3   3 -20   24.04    1.73
   3   3  20   23.65    1.74
   3   3  20   21.18    1.38
   3  -3 -20   20.28    1.16
  -3   3 -20   21.65    1.63
  -3   3 -20   20.75    1.41
   3  -3 -20   23.18    1.45
  -3   3 -20   22.75    1.25
   3   4 -20    1.53    0.81
  -3  -4 -20    1.73    0.46
  -3   4  20    1.81    0.73
  -3   4  20    1.69    0.54
   3   4 -20    1.49    0.39
   3   4  20    1.98    0.81
  -3   4 -20    2.12    0.64
  -3   4 -20    1.51    0.38
  -3   4 -20    0.93    0.79
   3  -4 -20    1.79    0.46
   3   4  20    2.04    0.63
   3  -4 -20    2.47    0.70
  -3   5  20    5.97    0.86
   3   5 -20    6.45    1.19
  -3   5  20    8.32    1.15
  -3   5 -20    6.77    0.92
  -3   5 -20    7.49    1.28
   3   5  20    7.75    0.99
   3   5  20    6.34    1.12
   3  -5 -20    5.79    0.88
  -3   6  20   12.72    1.38
   3   6 -20    9.51    1.45
  -3   6  20    8.05    0.98
  -3   6 -20   10.97    1.23
   3  -6 -20    9.10    1.05
   3   6  20   10.65    1.37
   3   6  20   10.65    1.12
  -3   6 -20   10.43    1.48
  -3   7  20    3.81    0.92
  -3   7  20    4.73    0.85
   3   7 -20    4.71    1.15
   3   7  20    4.20    0.78
   3  -7 -20    5.88    0.90
  -3   7 -20    6.47    1.26
   3   7  20    3.71    0.96
  -3   7 -20    4.30    0.81
  -3   8  20    2.17    0.79
   3   8 -20    1.96    1.08
  -3   8  20    2.32    0.74
   3   8  20    3.95    0.97
  -3   8 -20    2.67    1.11
   3   8  20    1.77    0.68
  -3   8 -20    2.55    0.75
  -3   9  20    7.73    1.16
  -3   9  20    4.81    0.88
   3   9 -20    5.72    1.41
  -3   9 -20    6.04    1.41
  -3   9 -20    6.25    1.04
   3   9  20    4.72    0.90
   3   9  20    5.74    1.10
  -3   0 -21   -0.34    0.48
   3   0 -21    0.05    0.49
  -3   0 -21   -0.20    0.53
   3   0 -21   -0.14    0.52
   3   1 -21   12.37    1.31
  -3  -1 -21   14.25    1.25
  -3   1  21   13.15    1.28
  -3  -1 -21   12.60    1.22
   3   1 -21   13.00    1.22
  -3   1 -21   13.09    1.34
   3   1  21   17.27    1.59
   3  -1 -21   12.52    1.17
  -3   1 -21   11.96    1.13
   3  -1 -21   10.35    1.10
   3   2 -21   23.54    1.67
   3   2 -21   23.17    1.43
  -3  -2 -21   21.16    1.31
  -3  -2 -21   20.04    1.44
  -3   2  21   22.83    1.61
  -3   2 -21   22.52    1.39
   3  -2 -21   20.84    1.47
   3   2  21   21.34    1.68
   3  -2 -21   26.55    1.41
  -3   2 -21   21.79    1.63
  -3   2 -21   20.85    1.46
  -3  -3 -21    1.47    0.61
  -3   3  21    2.95    0.78
  -3  -3 -21    1.31    0.51
   3   3 -21    0.70    0.50
   3   3 -21    2.02    0.85
   3   3  21    1.32    0.71
   3  -3 -21    0.57    0.47
  -3   3 -21    1.95    0.55
  -3   3 -21    1.18    0.75
  -3   3 -21    0.27    0.47
   3  -3 -21    1.89    0.67
  -3   4  21    6.26    1.10
   3   4 -21    5.75    0.61
  -3  -4 -21    6.33    0.71
   3   4 -21    5.06    1.03
  -3   4 -21    5.66    0.60
  -3   4 -21    6.03    1.17
  -3   4 -21    5.13    0.87
   3   4  21    5.44    1.07
   3  -4 -21    6.17    0.69
   3  -4 -21    7.33    0.99
   3   5 -21    7.36    1.31
  -3   5  21    6.67    1.07
   3   5  21   10.08    1.42
   3  -5 -21    8.41    1.03
  -3   5 -21    5.78    0.90
  -3   5 -21    7.77    1.30
  -3   6  21    7.36    1.15
   3   6 -21    4.31    1.14
  -3   6  21    6.69    1.08
   3  -6 -21    5.56    0.87
   3   6  21    5.06    1.03
  -3   6 -21    6.22    1.21
   3   6  21    6.17    0.98
  -3   6 -21    4.72    0.83
  -3   7  21    2.12    0.77
  -3   7  21    0.98    0.66
   3   7 -21    0.88    0.98
   3   7  21    2.33    0.84
  -3   7 -21    1.14    0.67
   3  -7 -21    1.76    0.67
  -3   7 -21    1.78    1.01
   3   7  21    0.96    0.65
   3   8 -21    3.70    1.29
  -3   8  21    3.36    1.17
  -3   8  21    4.67    1.07
   3  -8 -21    4.85    0.89
  -3   8 -21    3.82    1.18
   3   8  21    5.74    1.14
   3   8  21    4.20    1.08
  -3   8 -21    5.30    0.95
  -3   0 -22   -0.34    0.53
   3   0 -22   -0.37    0.51
   3   0 -22    0.15    0.56
  -3   0 -22   -0.38    0.51
  -3  -1 -22   22.47    1.47
   3   1 -22   25.94    1.68
  -3  -1 -22   23.12    1.58
   3   1 -22   28.91    1.64
  -3   1 -22   24.83    1.55
  -3   1 -22   25.11    1.65
   3  -1 -22   22.60    1.44
  -3  -2 -22   10.93    1.18
   3   2 -22   15.17    1.30
   3   2 -22    9.80    1.24
  -3   2  22   11.58    1.25
  -3  -2 -22   15.15    1.24
  -3   2 -22   11.32    1.11
   3  -2 -22   11.66    1.28
   3   2  22   11.27    1.31
   3  -2 -22   11.85    1.11
  -3   2 -22    9.35    1.22
  -3  -3 -22   31.36    1.82
   3   3 -22   32.82    2.07
  -3   3  22   33.04    1.97
  -3  -3 -22   35.48    1.58
   3   3 -22   31.61    1.60
   3  -3 -22   31.33    1.55
  -3   3 -22   32.11    2.02
   3   3  22   31.53    2.06
  -3   3 -22   31.16    1.84
  -3   3 -22   30.89    1.57
   3  -3 -22   28.00    1.76
  -3  -4 -22    2.38    0.54
  -3   4  22    1.35    0.72
   3   4 -22    1.14    0.78
  -3   4 -22    0.99    0.53
  -3   4 -22    2.00    0.90
   3  -4 -22    0.52    0.57
  -3   4 -22    1.94    0.64
   3  -4 -22    1.48    0.48
   3   4  22    1.64    0.73
   3   5 -22   10.67    1.48
  -3   5  22   10.63    1.29
  -3   5 -22    9.71    1.17
  -3   5 -22   12.36    1.56
   3  -5 -22    9.69    1.14
   3   5  22    9.40    1.30
  -3   6  22    4.09    0.95
   3   6 -22    3.22    1.10
   3  -6 -22    3.35    0.79
  -3   6 -22    2.59    0.79
   3   6  22    4.27    1.00
  -3   6 -22    2.78    0.97
   3   7 -22    2.30    1.03
  -3   7  22    1.84    0.80
  -3   7 -22    0.29    0.59
   3   7  22    0.71    0.70
   3  -7 -22    1.83    0.68
  -3   7 -22    0.58    0.92
  -3   8  22    5.14    1.05
   3   8 -22    4.24    1.23
   3  -8 -22    4.67    0.89
  -3   8 -22    2.64    1.09
   3   8  22    4.10    1.03
  -3   8 -22    3.38    0.91
  -3   0 -23   -0.55    0.51
   3   0 -23   -0.09    0.51
  -3   0 -23   -0.27    0.53
   3   0 -23    0.90    0.63
   3   1 -23    5.12    0.90
  -3  -1 -23    4.51    0.87
  -3  -1 -23    4.15    0.84
   3   1 -23    5.06    0.96
   3  -1 -23    4.19    0.82
   3  -1 -23    3.80    0.82
  -3   1 -23    5.53    1.04
  -3   1 -23    3.48    0.79
  -3  -2 -23   38.13    1.84
  -3  -2 -23   39.37    2.05
   3   2 -23   41.10    1.98
   3   2 -23   37.55    2.12
   3  -2 -23   37.90    2.03
  -3   2 -23   37.77    1.90
  -3   2 -23   39.08    2.17
   3  -2 -23   35.61    1.82
   3   3 -23   10.74    1.06
  -3   3  23    8.34    1.16
   3   3 -23   12.61    1.52
  -3  -3 -23   12.45    1.10
  -3  -3 -23    8.46    1.09
   3  -3 -23   12.06    1.27
   3  -3 -23   10.02    1.01
  -3   3 -23    7.90    1.24
   3   3  23   10.90    1.33
  -3   3 -23   11.37    1.06
  -3  -4 -23   11.51    0.99
   3   4 -23   11.43    1.46
  -3   4  23   15.02    1.58
  -3  -4 -23   12.51    1.32
   3   4  23   10.68    1.39
   3  -4 -23   14.44    1.52
  -3   4 -23   14.62    1.44
  -3   4 -23   10.98    1.41
   3  -4 -23   11.46    1.24
  -3   5  23   10.68    1.30
   3   5 -23    9.45    1.41
  -3   5 -23    6.22    1.21
  -3   5 -23    9.90    1.26
   3   5  23    9.54    1.40
   3  -5 -23    7.46    1.10
   3   6 -23   -0.44    0.69
  -3   6  23    1.97    0.80
   3  -6 -23   -0.36    0.55
  -3   6 -23    0.12    0.55
   3   6  23    1.22    0.72
  -3   6 -23   -1.03    0.75
  -3   7  23    2.32    0.88
   3   7 -23    1.11    1.03
   3   7  23    0.71    0.77
  -3   7 -23    2.97    1.04
  -3   7 -23    0.92    0.64
   3  -7 -23    0.57    0.66
  -3   8  23    2.62    0.90
   3   8 -23   -1.15    0.85
  -3   8 -23    0.30    0.67
   3  -8 -23    1.59    0.75
  -3   8 -23    1.17    0.97
   3   8  23    0.39    0.76
   3   0 -24    0.95    0.67
  -3   0 -24   -0.25    0.57
   3   0 -24    0.59    0.62
  -3   0 -24   -0.35    0.59
  -3  -1 -24    3.81    0.84
   3   1 -24    3.65    0.86
  -3  -1 -24    5.40    0.98
   3   1 -24    2.25    0.81
  -3   1 -24    4.39    0.88
   3  -1 -24    4.89    0.95
  -3   1 -24    4.22    0.90
   3  -1 -24    5.02    0.88
   3   2 -24    5.29    1.07
  -3  -2 -24    4.57    0.93
  -3  -2 -24    4.70    0.83
   3   2 -24    4.77    0.86
   3  -2 -24    7.07    0.93
  -3   2 -24    5.62    0.90
   3  -2 -24    4.12    0.86
  -3   2 -24    3.58    0.99
  -3  -3 -24    5.05    0.94
  -3  -3 -24    8.20    0.93
   3   3 -24    7.32    1.29
   3   3 -24    7.84    0.96
  -3   3 -24    5.16    1.04
   3  -3 -24    6.98    0.89
   3  -3 -24    6.85    1.07
  -3   3 -24    7.00    0.92
  -3  -4 -24    5.07    0.73
   3   4 -24    2.77    0.96
  -3  -4 -24    3.52    0.84
  -3   4  24    3.64    0.98
   3  -4 -24    3.35    0.86
  -3   4 -24    3.51    1.00
   3   4  24    4.76    1.08
   3   5 -24    0.71    0.83
  -3   5  24    2.85    0.81
   3  -5 -24    1.81    0.73
  -3   5 -24    0.99    0.91
   3   5  24    3.10    0.91
   3   6 -24    1.69    0.99
  -3   6  24    2.94    0.95
   3   6  24    2.63    0.99
   3  -6 -24    0.24    0.68
  -3   6 -24    1.06    0.66
  -3   6 -24    2.21    1.02
  -3   7  24    0.60    0.66
   3   7 -24   -1.08    0.86
  -3   7 -24    0.05    0.59
   3  -7 -24   -0.34    0.53
   3   7  24    0.16    0.73
  -3   7 -24   -0.17    0.88
   3   0 -25   -0.43    0.54
  -3   0 -25   -0.35    0.58
   3   0 -25    0.35    0.63
  -3   0 -25    0.60    0.67
  -3  -1 -25    1.37    0.66
   3   1 -25    0.99    0.66
  -3  -1 -25    0.90    0.66
   3   1 -25    2.69    0.85
   3  -1 -25    1.57    0.72
   3  -1 -25    1.36    0.69
  -3   1 -25    0.72    0.66
  -3   1 -25    0.56    0.76
   3   2 -25    1.89    0.69
  -3  -2 -25    2.07    0.66
  -3  -2 -25    1.93    0.77
   3   2 -25    2.45    0.90
   3  -2 -25    2.25    0.67
  -3   2 -25    1.21    0.65
   3  -2 -25    3.30    0.83
  -3   2 -25    1.72    0.84
   3   3 -25    2.31    0.93
   3   3 -25    1.51    0.59
  -3  -3 -25    1.89    0.58
  -3  -3 -25    2.73    0.84
  -3   3 -25    2.73    0.90
   3  -3 -25    1.48    0.59
  -3   3 -25    2.04    0.60
   3  -3 -25    3.14    0.91
  -3  -4 -25    4.80    0.94
   3   4 -25    2.92    1.00
   3  -4 -25    6.41    1.10
  -3   4 -25    4.96    1.15
   3   5 -25    0.79    0.83
  -3  -5 -25    0.91    0.73
  -3   5  25    0.59    0.69
  -3   5 -25    0.72    0.87
   3   5  25    0.17    0.61
   3  -5 -25    0.24    0.65
  -3   6  25    2.31    0.89
   3   6 -25    0.76    1.03
  -3   6 -25    0.36    0.85
   3   6  25    1.04    0.80
   3  -6 -25   -0.20    0.57
  -3   7  25    1.09    0.84
   3   7 -25    1.71    1.04
   3  -7 -25    1.28    0.75
  -3   7 -25    0.65    1.00
   3   7  25    3.13    1.05
  -3   0 -26   -0.49    0.59
  -3   0 -26    0.51    0.66
   3   0 -26   -0.20    0.58
   3   0 -26   -0.56    0.61
   3   1 -26   -0.19    0.58
  -3  -1 -26    0.92    0.70
  -3  -1 -26    0.11    0.65
   3   1 -26    0.24    0.68
   3  -1 -26    1.78    0.72
  -3   1 -26    0.99    0.74
   3  -1 -26    0.52    0.64
  -3   1 -26    1.24    0.66
  -3  -2 -26    0.76    0.58
  -3  -2 -26   -0.98    0.55
   3   2 -26    0.21    0.57
   3   2 -26    0.06    0.70
  -3   2 -26   -0.13    0.54
   3  -2 -26    0.30    0.63
   3  -2 -26   -0.16    0.55
  -3   2 -26   -0.35    0.66
   3   3 -26    1.33    0.83
   3   3 -26    1.41    0.61
  -3  -3 -26    1.75    0.77
  -3  -3 -26    1.97    0.66
   3  -3 -26    2.64    0.70
  -3   3 -26    1.91    0.65
   3  -3 -26    0.77    0.71
  -3   3 -26    2.36    0.86
   3   4 -26    1.03    0.95
  -3  -4 -26    0.30    0.65
  -3   4 -26    0.44    0.84
   3  -4 -26    0.46    0.72
   3   5 -26    2.09    0.97
  -3  -5 -26   -0.04    0.61
   3  -5 -26    0.31    0.66
  -3   5 -26    0.97    0.89
  -3  -6 -26    0.59    0.76
   3   6 -26    0.21    1.00
  -3   6  26    2.15    1.26
   3  -6 -26    1.27    0.75
   3   6  26    2.48    1.57
  -3   6 -26    1.24    1.07
  -3   0 -27    0.19    0.68
  -3   0 -27   -0.27    0.56
   3   0 -27    0.72    0.65
   3   0 -27    0.20    0.65
  -3  -1 -27    0.87    0.71
  -3  -1 -27    1.04    0.68
   3   1 -27    1.25    0.71
   3   1 -27    0.80    0.76
   3  -1 -27    2.20    0.81
  -3   1 -27    0.79    0.66
   3  -1 -27    1.28    0.70
  -3   1 -27    1.93    0.86
  -3  -2 -27   12.87    1.46
  -3  -2 -27   15.77    1.44
   3   2 -27   14.14    1.43
   3   2 -27   13.59    1.64
   3  -2 -27   18.71    1.43
  -3   2 -27   15.22    1.74
  -3   2 -27   13.42    1.35
   3  -2 -27   16.16    1.67
   3   3 -27    1.00    0.92
  -3  -3 -27    2.27    0.67
  -3  -3 -27    2.31    0.86
   3   3 -27    2.83    0.70
  -3   3 -27    0.33    0.80
   3  -3 -27    1.73    0.77
  -3   3 -27    2.30    0.66
   3  -3 -27    3.02    0.74
  -3  -4 -27    1.44    0.76
   3   4 -27    1.08    0.90
   3  -4 -27   -0.53    0.61
  -3   4 -27   -0.54    0.85
   3   5 -27    1.61    1.09
  -3  -5 -27    0.87    0.76
  -3   5 -27    1.56    1.05
   3  -5 -27    2.14    0.84
   3   6 -27    3.76    1.34
  -3  -6 -27    2.60    0.94
  -3   6 -27    2.60    1.17
   3  -6 -27    2.23    0.90
   3   0 -28    0.55    0.71
  -3   0 -28    0.84    0.70
  -3   0 -28    0.69    0.69
   3   0 -28    0.10    0.68
  -3  -1 -28    4.89    1.03
   3   1 -28    5.86    1.15
  -3  -1 -28    5.42    1.03
   3   1 -28    4.76    1.02
  -3   1 -28    4.10    0.96
   3  -1 -28    4.80    1.02
  -3   1 -28    3.59    0.98
   3  -1 -28    3.54    0.90
   3   2 -28    5.91    1.01
   3   2 -28    4.02    1.08
  -3  -2 -28    5.20    0.94
  -3  -2 -28    5.24    1.09
   3  -2 -28    5.40    0.95
   3  -2 -28    4.92    1.03
  -3   2 -28    3.68    1.08
  -3   2 -28    4.41    0.89
   3   3 -28   13.38    1.73
  -3  -3 -28   13.02    1.27
   3   3 -28   11.62    1.22
  -3  -3 -28   13.63    1.59
  -3   3 -28   11.20    1.19
  -3   3 -28   10.36    1.54
   3  -3 -28   12.02    1.58
   3  -3 -28   11.52    1.39
  -3  -4 -28    0.27    0.71
   3   4 -28   -1.41    0.77
   3  -4 -28    0.67    0.76
  -3   4 -28    2.55    1.08
   3   5 -28    1.23    1.08
  -3  -5 -28    1.06    0.81
   3  -5 -28    0.53    0.79
  -3   5 -28    1.34    1.05
   3   0 -29    0.11    0.73
  -3   0 -29    1.08    0.79
  -3   0 -29    0.28    0.70
   3   0 -29   -0.82    0.64
  -3  -1 -29    2.79    0.87
   3   1 -29    3.08    0.86
   3   1 -29    1.86    0.97
  -3  -1 -29    2.84    0.91
  -3   1 -29    2.59    0.80
   3  -1 -29    3.37    0.97
   3  -1 -29    0.99    0.73
  -3   1 -29    3.19    1.00
  -3  -2 -29    6.73    1.06
   3   2 -29    6.23    1.05
  -3  -2 -29    6.34    1.16
   3   2 -29    7.90    1.38
   3  -2 -29    6.37    1.10
  -3   2 -29    6.24    1.04
  -3   2 -29    4.67    1.10
   3  -2 -29    7.54    1.28
  -3  -3 -29    1.05    0.79
   3   3 -29    1.45    0.62
  -3  -3 -29    1.88    0.73
   3   3 -29    0.72    0.92
  -3   3 -29    1.05    0.96
   3  -3 -29    0.57    0.71
  -3   3 -29    1.17    0.63
   3   4 -29    2.86    1.12
  -3  -4 -29    3.68    1.04
  -3   4 -29    2.39    1.15
   3  -4 -29    2.84    0.97
   3   5 -29    2.52    1.20
  -3  -5 -29    4.33    1.08
   3  -5 -29    2.89    0.97
  -3   5 -29    2.43    1.15
  -3   0 -30    0.42    0.72
   3   0 -30    0.45    0.76
   3   0 -30    1.07    0.78
  -3   0 -30    0.77    0.85
  -3  -1 -30    1.74    0.83
   3   1 -30    0.73    0.81
   3   1 -30    1.93    0.82
  -3  -1 -30    1.32    0.79
  -3   1 -30    1.43    0.81
   3  -1 -30    2.49    0.93
   3  -1 -30    1.30    0.80
  -3   1 -30   -0.10    0.76
  -3  -2 -30    2.60    0.82
   3   2 -30    3.54    0.88
   3   2 -30    1.13    0.93
  -3  -2 -30    2.53    0.91
  -3   2 -30    3.23    0.85
  -3   2 -30    2.39    1.05
   3  -2 -30    0.44    0.77
   3  -2 -30    2.41    0.86
   3   3 -30    5.34    0.97
   3   3 -30    6.81    1.44
  -3  -3 -30    6.34    1.22
   3  -3 -30    5.16    1.18
  -3   3 -30    8.08    1.49
  -3   3 -30    4.48    0.87
   3   4 -30    7.30    1.54
  -3  -4 -30    4.30    1.08
  -3   4 -30    4.08    1.28
   3  -4 -30    4.39    1.07
   3   0 -31   -0.14    0.73
  -3   0 -31    0.60    0.81
  -3   0 -31   -0.53    0.64
   3   0 -31    0.79    0.79
  -3  -1 -31    0.57    0.81
  -3  -1 -31    1.01    0.79
   3   1 -31    0.72    0.91
   3   1 -31    0.78    0.72
   3  -1 -31    0.59    0.78
   3  -1 -31    0.69    0.83
  -3   1 -31    1.21    0.88
  -3   1 -31    0.53    0.70
   3   2 -31    9.64    1.26
  -3  -2 -31   11.43    1.52
   3   2 -31    9.95    1.66
  -3  -2 -31    9.50    1.29
  -3   2 -31   10.72    1.32
   3  -2 -31    8.43    1.34
  -3   2 -31    9.06    1.53
   3  -2 -31    8.32    1.26
   3   3 -31    1.06    0.99
  -3  -3 -31    0.48    0.79
   3  -3 -31   -1.21    0.69
  -3   3 -31    1.12    1.04
   3   0 -32    0.68    0.79
  -3   0 -32    1.47    0.86
   3   0 -32   -0.71    0.78
  -3   0 -32    0.70    0.84
  -3  -1 -32    6.51    1.29
  -3  -1 -32    3.33    1.06
   3   1 -32    6.37    1.18
   3   1 -32    6.01    1.28
   3  -1 -32    4.10    1.08
  -3   1 -32    6.13    1.29
   3  -1 -32    4.42    1.07
  -3   1 -32    4.25    1.05
   4   0   0   84.49    2.35
  -4   0   0   81.10    2.34
   4   0   0   85.31    2.41
   4  -1   0   12.44    0.69
   4   1   0   10.70    0.50
  -4   1   0   11.11    0.51
   4  -1   0   11.05    0.51
  -4   2   0  350.26    9.04
  -4   2   0  332.73    9.12
   4  -2   0  344.39    9.29
   4   2   0  350.07    9.03
  -4   3   0   55.33    1.74
  -4   3   0   57.93    1.77
  -4   3   0   56.84    1.61
   4  -3   0   56.61    1.97
   4   3   0   56.21    1.58
  -4   4   0   23.92    0.75
   4  -4   0   23.69    1.19
  -4   4   0   24.74    0.85
   4   4   0   23.90    0.71
  -4   4   0   23.83    0.97
  -4   5   0   88.50    2.70
  -4   5   0   88.13    2.40
   4  -5   0   87.23    2.97
  -4   6   0   13.09    0.79
   4  -6   0   14.78    1.05
   4  -7   0   57.00    2.34
  -4   7   0   57.90    2.05
   4  -8   0    2.44    0.71
  -4  -8   0    2.45    0.51
  -4   8   0    2.45    0.55
  -4   9   0   -0.02    0.41
  -4   9   0    0.38    0.33
   4  -9   0   -0.28    0.61
  -4   9   0    0.28    0.19
   4 -10   0   -0.43    0.55
  -4  10   0   -0.10    0.21
  -4  11   0    1.89    0.32
   4   0  -1  136.60    3.60
  -4   0   1  132.78    3.59
   4   0   1  133.02    3.59
   4   0  -1  131.61    3.62
   4   0  -1  129.91    3.64
   4   0   1  128.18    3.65
  -4   0  -1  130.36    3.59
  -4   1   1   74.36    2.18
   4   1  -1   77.06    2.17
   4   1  -1   77.05    2.19
   4  -1   1   74.64    2.19
   4  -1   1   75.92    2.32
   4  -1  -1   75.33    2.17
   4   1   1   77.02    2.18
  -4  -1   1   85.45    2.25
   4  -1  -1   78.99    2.34
   4  -2   1   31.96    1.25
  -4   2   1   32.87    1.04
   4   2  -1   32.49    1.03
  -4  -2   1   33.01    0.99
  -4   2  -1   33.57    1.16
   4   2   1   33.96    1.02
  -4   2  -1   32.63    1.04
   4   3  -1   33.34    1.30
  -4   3   1   33.55    1.02
  -4   3   1   34.30    1.13
   4   3  -1   31.45    0.99
   4  -3   1   35.18    1.35
  -4   3  -1   32.61    1.02
  -4   3  -1   31.07    1.14
  -4   3  -1   32.51    1.18
   4   3   1   33.84    0.98
   4  -4   1   92.29    2.92
  -4   4   1   89.85    2.64
   4   4  -1   92.33    2.44
  -4   4   1   88.04    2.45
   4   4  -1   91.52    2.86
  -4   4  -1   92.31    2.47
   4   4   1   86.90    2.40
  -4   4  -1   91.12    2.56
  -4   4  -1   88.59    2.72
   4   5  -1   38.28    1.59
  -4   5   1   38.20    1.37
   4  -5   1   38.16    1.64
  -4   5  -1   38.71    1.46
  -4   5  -1   39.12    1.12
  -4   5  -1   38.15    1.18
   4  -6   1   54.29    2.15
  -4   6   1   53.80    1.86
   4   6  -1   51.12    2.07
  -4   6  -1   54.79    1.95
   4  -6  -1   55.94    2.22
  -4   6  -1   57.91    1.61
  -4   6  -1   56.23    1.55
   4  -7   1   19.87    1.28
  -4   7   1   18.79    0.98
   4  -7  -1   16.63    1.27
  -4  -7   1   20.19    0.94
  -4   7  -1   18.37    0.73
  -4   7  -1   19.90    1.08
  -4   7  -1   18.45    0.65
   4  -8   1    2.53    0.68
  -4   8   1    1.80    0.49
  -4  -8   1    2.67    0.49
  -4   8  -1    2.22    0.35
  -4   8  -1    1.93    0.24
  -4   8  -1    3.75    0.63
   4  -8  -1    2.13    0.73
  -4   9   1    1.43    0.51
   4  -9   1    0.60    0.61
   4   9  -1    0.32    0.19
  -4  -9  -1    0.33    0.53
  -4   9   1    0.66    0.21
   4  -9  -1    1.23    0.66
  -4   9  -1    0.65    0.51
  -4   9  -1    0.86    0.39
  -4   9  -1    0.47    0.22
   4  10  -1    1.13    0.26
  -4  10   1    1.38    0.25
   4 -10   1    1.65    0.70
  -4  10  -1    1.41    0.29
  -4  10  -1    0.81    0.44
   4 -10  -1    3.36    0.85
   4  11  -1    1.75    0.31
  -4  11   1    1.77    0.31
  -4  11  -1    1.54    0.32
  -4   0   2   43.05    1.34
   4   0  -2   44.61    1.38
   4   0   2   43.19    1.34
   4   0   2   44.22    1.43
  -4   0  -2   42.69    1.34
   4   0  -2   43.96    1.35
   4  -1   2   38.80    1.72
   4   1  -2   31.38    1.02
  -4   1   2   33.02    1.07
   4  -1   2   30.69    1.18
   4   1  -2   32.22    1.07
   4  -1  -2   31.98    1.04
   4   1   2   31.88    1.05
  -4   1  -2   34.06    1.08
   4   2  -2  120.97    3.24
   4  -2   2  113.70    3.12
  -4   2   2  118.00    3.24
   4  -2   2  117.70    3.13
   4   2  -2  120.86    3.46
   4  -2   2  120.17    3.46
  -4  -2   2  115.34    3.12
  -4   2  -2  117.64    3.36
  -4   2  -2  118.48    3.24
  -4   2  -2  116.56    3.42
   4   2   2  119.51    3.22
  -4   3   2   81.48    2.32
  -4   3   2   80.50    2.28
   4  -3   2   77.73    2.56
   4   3  -2   83.64    2.28
   4   3  -2   79.75    2.57
  -4   3  -2   80.87    2.47
  -4   3  -2   81.98    2.29
  -4   3  -2   82.27    2.42
   4   3   2   81.72    2.24
  -4   4   2   26.77    0.84
   4  -4   2   26.43    1.22
   4   4  -2   26.92    1.20
  -4   4   2   25.00    0.93
   4   4  -2   24.34    0.82
   4   4   2   24.32    0.77
  -4   4  -2   26.86    1.12
  -4   4  -2   25.72    0.95
  -4   4  -2   25.29    0.84
   4   5  -2    5.64    0.69
   4   5  -2    5.36    0.31
   4   5  -2    5.31    0.31
   4  -5   2    5.80    0.67
  -4   5   2    5.61    0.32
  -4   5   2    6.76    0.49
  -4   5  -2    5.21    0.61
  -4   5  -2    5.30    0.43
  -4   5  -2    6.74    0.36
   4  -6   2  115.19    3.63
   4   6  -2  110.50    3.01
   4   6  -2  113.56    3.01
  -4   6   2  110.54    3.26
   4   6  -2  107.91    3.58
  -4   6  -2  109.34    3.11
  -4   6  -2  110.38    3.45
  -4   6  -2  112.91    3.04
  -4  -6   2  109.13    3.15
  -4   7   2    3.67    0.48
   4   7  -2    2.35    0.24
   4  -7   2    2.42    0.62
   4   7  -2    2.48    0.24
   4   7  -2    1.62    0.60
  -4   7  -2    1.87    0.24
  -4   7  -2    2.91    0.35
   4  -7  -2    2.71    0.69
  -4  -7   2    3.31    0.41
  -4   7  -2    3.52    0.60
   4  -8   2   25.64    1.54
   4   8  -2   28.79    0.93
   4   8  -2   27.34    1.57
  -4   8   2   27.70    1.24
   4  -8  -2   26.82    1.67
  -4   8  -2   26.47    1.09
  -4   8  -2   26.76    0.95
  -4  -8   2   26.12    1.11
  -4   8  -2   26.22    1.41
   4   9  -2    0.31    0.21
   4  -9   2    0.78    0.57
  -4   9   2    0.32    0.21
  -4   9  -2    0.55    0.24
   4  -9  -2   -0.12    0.60
  -4   9  -2    0.60    0.49
  -4   9  -2    0.32    0.37
   4 -10   2    2.80    0.78
   4  10  -2    2.84    0.35
  -4  10   2    2.38    0.30
  -4  10  -2    2.40    0.67
  -4  10  -2    2.64    0.36
  -4  10  -2    1.84    0.52
   4  10   2    2.74    0.28
   4 -10  -2    4.54    0.97
   4  11  -2    2.52    0.37
  -4  11   2    2.82    0.34
  -4  11  -2    2.46    0.38
  -4   0  -3   16.12    0.67
  -4   0   3   16.23    0.68
   4   0   3   16.10    0.66
   4   0  -3   16.31    0.73
   4   0  -3   14.53    0.66
   4  -1   3  165.14    4.66
   4   1  -3  170.64    4.68
   4   1  -3  164.12    4.54
  -4   1   3  164.57    4.55
   4  -1   3  177.38    4.90
  -4   1  -3  166.80    4.62
  -4   1  -3  166.39    4.54
   4  -1  -3  162.26    4.50
   4   1   3  168.26    4.53
   4   2  -3   34.66    1.32
   4   2  -3   32.69    1.10
   4  -2   3   33.69    1.30
  -4   2   3   32.46    1.11
   4   2  -3   35.75    0.95
   4  -2   3   33.69    1.07
   4   2   3   32.53    1.07
  -4   2  -3   34.94    1.12
  -4   2  -3   33.60    1.32
  -4   2  -3   34.23    1.25
  -4   3   3    6.85    0.40
   4   3  -3    6.66    0.40
  -4   3   3    5.96    0.41
   4  -3   3    5.39    0.58
   4   3  -3    7.44    0.69
  -4   3  -3    6.73    0.54
  -4   3  -3    6.45    0.41
   4   3   3    5.91    0.35
  -4   3  -3    6.56    0.58
   4   4  -3   34.75    1.50
  -4   4   3   37.13    1.19
   4   4  -3   37.11    1.17
   4  -4   3   36.80    1.50
  -4   4   3   37.35    1.18
   4   4   3   37.60    1.11
  -4   4  -3   36.31    1.43
  -4   4  -3   38.19    1.31
  -4   4  -3   37.31    1.18
  -4   5   3   49.77    1.54
  -4   5   3   52.60    1.62
   4   5  -3   53.52    1.55
   4  -5   3   52.49    1.97
   4   5  -3   48.38    1.97
   4   5  -3   53.09    1.55
  -4   5  -3   50.12    1.88
  -4  -5   3   50.78    1.47
  -4   5  -3   55.12    1.68
   4   5   3   51.36    1.47
  -4   5  -3   53.16    1.57
  -4   6   3   11.80    0.53
   4   6  -3   10.20    0.98
   4   6  -3   12.74    0.54
  -4   6   3   13.35    0.66
   4  -6   3   12.17    0.94
   4   6  -3   12.72    0.55
  -4   6  -3   11.57    0.65
  -4  -6   3   12.61    0.55
   4   6   3   11.86    0.44
  -4   6  -3   10.65    0.85
  -4   6  -3   11.73    0.55
   4   7  -3   40.32    1.26
   4   7  -3   40.40    1.84
  -4   7   3   38.30    1.22
   4   7  -3   40.59    1.25
  -4   7   3   38.28    1.41
   4  -7   3   40.35    1.79
  -4   7  -3   40.02    1.28
   4   7   3   36.72    1.13
  -4  -7   3   38.25    1.27
  -4   7  -3   40.08    1.40
  -4   7  -3   35.44    1.65
  -4   8   3    3.66    0.51
   4  -8   3    3.77    0.76
   4   8  -3    4.08    0.80
   4   8  -3    4.03    0.38
  -4   8   3    3.97    0.35
  -4   8  -3    3.67    0.36
  -4   8  -3    4.18    0.49
  -4   8  -3    5.33    0.79
   4  -8  -3    4.02    0.85
   4  -9   3    1.17    0.61
  -4   9   3    0.79    0.24
   4   9  -3    1.30    0.29
  -4   9  -3    1.72    0.61
   4  -9  -3    1.69    0.76
   4   9   3    1.13    0.21
  -4   9  -3    1.38    0.30
  -4   9  -3    1.09    0.43
  -4  10   3    1.86    0.31
   4  10  -3    2.62    0.37
   4 -10   3    3.44    1.07
  -4  10  -3    1.98    0.36
   4  10   3    2.42    0.28
  -4  10  -3    2.28    0.56
  -4  10  -3    3.15    0.76
   4 -10  -3    2.80    0.87
  -4  11   3    0.85    0.27
   4  11  -3    0.77    0.30
   4  11   3    0.45    0.24
   4 -11  -3    2.68    0.91
  -4  11  -3    1.25    0.60
  -4  11  -3    0.66    0.31
   4   0   4   50.16    1.53
  -4   0  -4   46.66    1.51
   4   0  -4   47.21    1.54
   4   0   4   50.91    1.81
  -4   0   4   49.66    1.54
   4   0  -4   46.23    1.53
  -4   1   4    9.61    0.54
   4   1  -4    9.21    0.56
   4   1  -4    7.79    0.51
   4   1  -4    9.11    0.62
   4  -1   4    9.86    0.71
   4  -1  -4    7.97    0.49
  -4   1  -4    5.86    0.60
  -4  -1   4    9.60    0.59
  -4   1  -4    8.76    0.52
   4   1   4    9.17    0.50
  -4   1  -4    8.20    0.62
   4   2  -4    9.65    0.75
  -4   2   4    7.61    0.50
   4  -2   4    7.15    0.62
   4   2  -4    7.72    0.47
  -4   2  -4    7.07    0.61
   4   2   4    6.73    0.43
  -4   2  -4    7.89    0.59
   4  -2  -4    7.76    0.39
  -4   2  -4    7.52    0.48
  -4   3   4   13.05    0.63
   4   3  -4   13.40    0.83
   4   3  -4   13.81    0.62
   4  -3   4   12.90    0.81
  -4   3   4   14.70    0.55
  -4   3  -4   13.08    0.79
   4   3   4   14.57    0.59
  -4   3  -4   13.22    0.62
  -4   3  -4   13.94    0.79
   4   4  -4   18.84    1.06
   4  -4   4   20.31    1.05
   4   4  -4   19.06    0.76
  -4   4   4   19.37    0.78
  -4   4   4   18.69    0.69
  -4   4  -4   20.37    0.78
  -4   4  -4   19.53    1.02
   4   4   4   18.65    0.70
  -4   4  -4   18.63    0.90
  -4   5   4   58.01    1.71
  -4   5   4   58.34    1.75
   4   5  -4   55.56    2.16
   4  -5   4   57.22    2.09
   4   5  -4   59.13    1.75
   4   5  -4   56.38    1.74
  -4   5  -4   54.44    2.06
   4   5   4   56.64    1.66
  -4   5  -4   57.59    1.88
  -4   5  -4   58.63    1.76
   4   6  -4   18.66    0.78
   4   6  -4   19.36    1.21
  -4   6   4   21.23    0.81
   4  -6   4   21.83    1.18
  -4   6   4   20.24    0.80
   4   6  -4   20.32    0.79
  -4   6  -4   21.80    0.83
  -4   6  -4   19.33    0.93
   4   6   4   20.49    0.71
  -4   6  -4   19.22    1.13
   4   7  -4   22.18    1.42
  -4   7   4   25.82    0.99
  -4   7   4   25.19    0.94
   4   7  -4   23.83    0.94
   4   7  -4   24.66    0.94
   4  -7   4   24.92    1.36
  -4   7  -4   24.45    0.95
   4   7   4   25.42    0.84
  -4   7  -4   26.58    1.37
  -4   7  -4   24.67    1.10
   4   8  -4    2.65    0.35
  -4   8   4    2.57    0.34
   4  -8   4    2.43    0.65
  -4   8   4    2.94    0.42
   4   8  -4    2.74    0.76
  -4   8  -4    3.06    0.49
  -4   8  -4    3.37    0.38
  -4   8  -4    3.88    0.71
   4   8   4    2.72    0.28
   4  -9   4    5.56    0.85
  -4   9   4    3.89    0.41
   4   9  -4    5.01    0.47
   4   9  -4    2.44    0.82
  -4   9  -4    3.95    0.60
  -4   9  -4    5.93    0.92
  -4   9  -4    4.20    0.45
   4   9   4    4.04    0.34
   4  -9  -4    3.86    0.94
   4  10  -4    6.76    0.57
  -4  10   4    7.92    0.55
   4  10   4    7.61    0.48
  -4  10  -4    6.81    0.80
  -4  10  -4    7.97    1.04
  -4  10  -4    6.77    0.57
   4 -10  -4    6.14    1.09
  -4  11   4    9.15    0.61
   4  11  -4    7.39    0.65
  -4  11  -4    8.94    0.70
  -4  11  -4    8.70    0.96
   4 -11  -4    8.16    1.32
   4  11   4    8.58    0.55
   4   0  -5  269.90    7.53
  -4   0  -5  277.92    7.50
   4   0   5  283.78    7.78
   4   0  -5  276.38    7.51
  -4   0   5  283.46    7.53
  -4   0  -5  288.18    7.56
   4   0   5  267.05    7.49
   4   0  -5  292.17    7.57
   4   1  -5  100.90    2.96
   4   1  -5   98.41    2.82
  -4   1   5   97.34    2.85
   4  -1   5   97.44    3.01
   4   1  -5   92.71    2.83
  -4   1  -5   94.77    3.08
  -4  -1   5   96.27    2.83
  -4   1  -5  103.07    2.84
   4  -1  -5  100.97    2.81
  -4   1  -5   99.32    2.91
   4   1   5   95.00    2.80
  -4   2   5    9.33    0.59
   4  -2   5    9.52    0.71
   4   2  -5    8.34    0.54
   4   2  -5    8.77    0.68
   4  -2  -5    9.66    0.48
  -4   2  -5    8.59    0.36
  -4   2  -5    7.68    0.67
   4   2   5    9.11    0.50
  -4   2  -5    8.44    0.66
  -4   2  -5    9.06    0.54
  -4   2  -5    8.66    0.35
  -4   3   5   14.81    0.72
   4   3  -5   14.61    0.69
   4   3  -5   14.61    0.93
   4  -3   5   16.93    0.90
  -4   3  -5   14.75    0.88
  -4   3  -5   14.91    0.70
   4   3   5   14.89    0.65
  -4   3  -5   17.11    0.91
   4   4  -5   32.21    1.16
   4   4  -5   33.59    1.51
  -4   4   5   33.79    1.00
  -4   4   5   33.85    1.20
   4  -4   5   33.50    1.40
  -4   4  -5   34.17    1.18
  -4   4  -5   33.68    1.33
   4   4   5   31.10    1.10
  -4   4  -5   35.49    1.43
   4   5  -5    3.79    0.37
  -4   5   5    3.80    0.29
  -4   5   5    3.65    0.39
   4   5  -5    3.35    0.62
   4   5  -5    3.51    0.36
   4  -5   5    3.76    0.57
  -4   5  -5    3.93    0.38
   4   5   5    3.90    0.33
  -4   5  -5    4.21    0.63
  -4   5  -5    3.48    0.46
  -4   6   5   10.11    0.51
   4   6  -5   11.98    0.61
   4   6  -5   11.63    1.08
  -4   6   5   11.06    0.64
   4   6  -5   11.29    0.61
   4  -6   5   11.77    0.92
  -4   6  -5    9.50    0.74
  -4   6  -5   11.75    1.00
  -4   6  -5   10.56    0.61
   4   6   5   11.38    0.53
   4   7  -5    6.39    0.51
   4  -7   5    5.66    0.75
   4   7  -5    4.97    0.83
  -4   7   5    5.63    0.48
   4   7  -5    5.72    0.48
  -4   7   5    5.07    0.40
  -4   7  -5    4.91    0.46
   4   7   5    4.40    0.37
  -4   7  -5    4.47    0.56
  -4   7  -5    7.24    0.85
   4  -8   5    2.46    0.64
  -4   8   5    3.58    0.42
   4   8  -5    4.24    0.88
   4   8  -5    3.88    0.44
   4   8   5    2.85    0.33
  -4   8  -5    3.67    0.44
  -4   8  -5    4.48    0.80
  -4   8  -5    3.58    0.57
   4   9  -5    6.21    1.02
   4   9  -5    9.28    0.67
   4  -9   5    8.05    0.93
  -4   9   5    7.66    0.60
  -4   9  -5    6.87    0.78
  -4   9  -5    7.02    0.98
  -4   9  -5    6.85    0.59
   4   9   5    7.57    0.50
   4  10  -5    3.01    0.88
  -4  10   5    2.93    0.40
   4  10  -5    2.74    0.46
  -4  10  -5    2.89    0.45
   4  10   5    2.72    0.35
   4 -10  -5    2.36    0.90
  -4  10  -5    2.14    0.77
  -4  10  -5    3.62    0.69
  -4  11   5    8.09    0.65
   4  11  -5    9.41    0.77
  -4  11  -5    8.80    1.03
   4  11   5    9.93    0.60
   4 -11  -5    7.61    1.32
  -4  11  -5    9.05    0.74
  -4   0  -6   30.51    1.11
   4   0   6   30.53    1.12
  -4   0  -6   30.19    1.18
   4   0  -6   29.77    1.16
   4   0  -6   30.95    1.18
  -4   0   6   31.94    1.17
   4   0   6   32.33    1.42
  -4   0  -6   28.80    1.42
   4   1  -6   17.06    0.79
   4   1  -6   16.69    0.79
   4   1  -6   16.00    0.88
   4  -1   6   15.29    0.92
  -4   1   6   15.38    0.78
   4  -1  -6   16.58    0.76
  -4  -1   6   17.32    0.77
  -4   1  -6   17.03    0.75
   4   1   6   16.87    0.74
  -4   1  -6   15.93    1.04
  -4   1  -6   15.21    0.82
   4   1   6   14.61    1.03
  -4   1  -6   15.98    0.76
   4   2  -6   28.63    1.07
  -4   2   6   26.19    1.06
   4   2  -6   28.36    1.21
   4  -2  -6   26.59    0.96
  -4   2  -6   25.98    1.03
  -4   2  -6   25.81    0.87
  -4   2  -6   25.41    1.24
  -4   2  -6   23.82    1.14
   4   2   6   28.29    1.01
  -4   3   6   14.26    0.55
   4   3  -6   14.03    0.71
   4   3  -6   13.78    0.94
   4  -3   6   13.25    0.85
  -4   3   6   14.83    0.76
  -4   3  -6   13.78    0.71
   4   3   6   14.44    0.66
  -4   3  -6   13.79    0.88
  -4   3  -6   13.10    0.89
   4   4  -6    2.07    0.33
   4  -4   6    2.88    0.51
  -4   4   6    2.08    0.36
   4  -4   6    2.74    0.27
   4   4  -6    2.08    0.56
  -4   4  -6    2.06    0.33
  -4   4  -6    2.97    0.56
  -4   4  -6    2.36    0.44
   4   4   6    2.90    0.33
   4   5  -6   20.80    0.89
   4  -5   6   20.30    1.11
  -4   5   6   20.30    0.92
   4   5  -6   20.00    0.88
   4   5  -6   19.78    1.22
  -4   5  -6   20.06    1.15
   4   5   6   21.04    0.82
  -4   5  -6   20.87    1.06
  -4   5  -6   21.05    0.90
   4   6  -6   24.79    1.42
   4  -6   6   22.66    1.20
  -4   6   6   21.95    0.98
   4   6  -6   22.81    0.96
   4   6  -6   21.47    0.95
  -4   6  -6   22.14    1.12
  -4   6  -6   22.86    0.97
  -4   6  -6   22.62    1.27
   4   6   6   22.32    0.87
   4   7  -6    0.07    0.24
  -4   7   6    0.58    0.30
   4   7  -6    0.71    0.28
   4  -7   6    1.31    0.49
   4   7  -6    0.93    0.58
  -4   7  -6    0.23    0.26
  -4   7  -6    0.99    0.55
  -4   7  -6    0.78    0.39
   4   7   6    0.24    0.21
   4   8  -6    4.18    0.87
   4  -8   6    3.16    0.66
   4   8  -6    4.33    0.49
  -4   8   6    3.75    0.47
  -4   8  -6    4.32    0.48
  -4   8  -6    5.00    0.67
  -4   8  -6    4.68    0.83
   4   8   6    3.34    0.37
   4   9  -6    2.51    0.44
  -4   9   6    2.24    0.42
   4  -9   6    2.60    0.64
   4   9  -6    3.45    0.90
   4   9   6    2.64    0.36
  -4   9  -6    3.49    0.79
  -4   9  -6    3.15    0.61
  -4   9  -6    2.70    0.45
   4  10  -6   14.91    1.57
   4  10  -6   16.69    0.93
  -4  10   6   14.44    0.84
   4 -10  -6   16.17    1.70
  -4  10  -6   13.98    0.89
   4  10   6   13.64    0.73
  -4  10  -6   12.17    1.14
  -4  10  -6   15.03    1.44
  -4  11   6    1.58    0.40
   4  11  -6    1.95    0.47
   4 -11  -6    2.45    0.99
   4  11   6    1.63    0.34
  -4  11  -6    2.56    0.83
  -4  11  -6    1.58    0.44
  -4  11  -6    1.79    0.70
   4   0   7  130.14    4.00
  -4   0   7  132.13    3.77
  -4   0  -7  135.78    3.74
   4   0   7  129.23    3.72
   4   0  -7  131.81    3.77
   4   0  -7  128.39    3.79
   4   0  -7  127.98    3.73
  -4   0  -7  126.84    4.05
   4  -1   7   14.42    0.91
  -4   1   7   14.22    0.80
   4   1  -7   16.61    0.90
   4   1  -7   15.29    0.79
  -4  -1  -7   15.19    0.76
   4   1  -7   14.18    0.79
  -4  -1   7   15.46    0.76
  -4   1  -7   14.91    0.75
  -4   1  -7   15.11    0.74
  -4   1  -7   14.83    0.86
  -4   1  -7   17.34    1.10
   4   1   7   13.56    1.01
   4   1   7   14.02    0.72
   4  -1  -7   16.35    0.77
   4  -1  -7   16.18    0.74
  -4   2   7   99.03    3.12
   4   2  -7  103.86    3.26
   4   2  -7  107.33    2.96
   4   2  -7  107.72    3.13
  -4   2  -7  105.65    2.93
  -4   2  -7  110.44    3.10
  -4   2  -7  103.62    3.35
   4   2   7  105.85    3.41
  -4   2  -7  100.20    3.20
   4  -2  -7  105.85    3.00
   4   2   7   99.79    3.03
   4   3  -7   23.88    1.02
  -4   3   7   25.03    0.92
   4   3  -7   22.77    1.20
  -4   3   7   23.99    1.05
  -4   3  -7   23.56    1.01
   4   3   7   24.04    0.96
  -4   3  -7   24.98    1.24
  -4   3  -7   23.13    1.18
   4   4  -7    3.84    0.70
   4   4  -7    2.47    0.37
  -4   4   7    2.64    0.42
   4  -4   7    3.86    0.58
   4   4   7    2.84    0.35
  -4   4  -7    2.92    0.39
  -4   4  -7    3.43    0.53
  -4   4  -7    3.16    0.57
   4  -5   7   62.14    2.19
   4  -5   7   61.45    1.76
  -4   5   7   59.57    2.02
   4   5  -7   59.88    1.99
   4   5  -7   57.40    2.35
  -4   5  -7   62.75    1.99
   4   5   7   60.02    1.90
  -4   5  -7   60.97    2.30
  -4   5  -7   60.60    2.18
  -4   6   7    2.31    0.41
   4   6  -7    2.10    0.37
   4   6  -7    2.48    0.66
   4   6  -7    2.21    0.37
   4  -6   7    2.26    0.53
  -4   6  -7    2.26    0.60
  -4   6  -7    1.99    0.48
   4   6   7    1.85    0.31
  -4   6  -7    2.27    0.37
   4  -7   7   28.90    1.46
   4   7  -7   30.37    1.25
  -4   7   7   28.93    1.25
   4   7  -7   32.12    1.73
  -4   7  -7   32.21    1.26
  -4   7  -7   27.90    1.43
   4   7   7   29.07    1.12
  -4   7  -7   30.10    1.63
   4  -8   7    8.46    0.92
  -4   8   7    8.38    0.69
   4   8  -7    9.42    1.19
   4   8  -7    7.02    0.65
   4   8   7    8.29    0.58
  -4   8  -7    8.49    0.69
  -4   8  -7    8.61    1.06
  -4   8  -7    7.68    0.83
   4  -9   7    0.35    0.48
  -4   9   7    0.51    0.35
   4   9  -7    0.31    0.35
   4   9  -7    2.41    0.83
  -4   9  -7    1.05    0.54
  -4   9  -7    1.28    0.66
   4   9   7    0.74    0.28
  -4   9  -7    0.53    0.35
   4  10  -7    7.29    0.71
  -4  10   7    5.54    0.61
   4  10  -7   10.21    1.36
  -4  10  -7    5.64    0.89
  -4  10  -7   10.25    1.27
   4  10   7    6.78    0.58
  -4  10  -7    6.46    0.68
   4  11  -7    5.36    0.70
   4  11  -7    4.63    1.13
  -4  11   7    6.20    0.62
   4  11   7    5.32    0.53
  -4  11  -7    7.39    1.05
   4 -11  -7    6.80    1.34
  -4  11  -7    6.09    1.10
   4  11   7    4.64    0.76
  -4  11  -7    6.04    0.67
   4   0  -8  107.37    3.26
  -4   0  -8  104.60    3.24
   4   0  -8  107.14    3.24
  -4   0   8  113.58    3.30
   4   0   8  113.02    3.24
  -4   0  -8  108.89    3.23
  -4   0  -8  112.41    3.61
   4   0  -8  112.19    3.34
   4   0   8  109.38    3.52
  -4   1   8   28.75    1.20
   4   1  -8   27.28    1.20
  -4  -1  -8   27.83    1.12
   4   1  -8   29.73    1.28
   4  -1   8   27.87    1.31
   4   1  -8   26.91    1.14
   4   1   8   29.31    1.13
  -4  -1   8   29.18    1.15
   4   1   8   30.94    1.48
   4  -1  -8   29.24    1.11
   4  -1  -8   28.54    1.14
  -4   1  -8   28.84    1.47
  -4   1  -8   28.85    1.14
  -4   1  -8   28.35    1.23
  -4   1  -8   28.70    1.11
  -4   2   8   69.69    2.25
   4   2  -8   67.22    2.22
   4   2  -8   68.44    2.08
   4   2  -8   65.22    2.35
  -4  -2  -8   68.23    2.09
  -4   2  -8   66.20    2.30
  -4   2  -8   66.54    2.45
   4   2   8   70.40    2.53
  -4   2  -8   69.90    2.05
   4   2   8   66.49    2.14
   4  -2  -8   67.48    2.10
  -4   2  -8   67.85    2.17
  -4   3   8   38.79    1.50
   4   3  -8   39.04    1.48
   4   3  -8   41.09    1.73
   4   3   8   39.78    1.78
  -4   3  -8   38.61    1.44
   4   3   8   38.44    1.40
  -4   3  -8   39.23    1.70
  -4   3  -8   40.64    1.66
  -4   4   8   82.24    2.68
   4   4  -8   86.90    2.97
   4   4  -8   82.48    2.31
   4   4  -8   81.03    2.65
  -4   4  -8   87.83    2.88
  -4   4  -8   90.86    2.66
   4   4   8   80.64    2.55
  -4   5   8   21.55    1.06
   4   5  -8   20.45    0.99
   4   5  -8   21.46    1.33
  -4   5  -8   21.73    1.19
  -4   5  -8   20.77    0.99
   4   5   8   19.83    0.90
  -4   5  -8   20.60    1.21
  -4   6   8   56.23    1.99
   4   6  -8   50.69    2.32
   4   6  -8   53.99    1.94
  -4   6  -8   58.20    1.95
  -4   6  -8   55.67    2.16
  -4   6  -8   55.37    2.27
   4   6   8   58.87    1.86
  -4   7   8    0.27    0.33
   4   7  -8   -0.02    0.27
   4  -7   8    0.29    0.44
   4   7  -8    0.44    0.62
  -4   7  -8    0.01    0.50
   4   7   8    0.45    0.25
  -4   7  -8    0.08    0.43
  -4   7  -8   -0.02    0.30
  -4   8   8    5.16    0.60
   4   8  -8    6.33    1.02
   4   8  -8    5.46    0.63
  -4   8  -8    5.38    0.62
  -4   8  -8    6.18    0.80
   4   8   8    5.68    0.52
  -4   8  -8    5.77    0.94
  -4   9   8    8.32    0.74
   4   9  -8    8.48    0.80
   4   9  -8    7.97    1.19
   4   9   8    7.92    0.64
  -4   9  -8    8.62    0.75
  -4   9  -8    9.16    1.04
  -4   9  -8    7.92    1.11
   4  10  -8    0.78    0.44
   4  10  -8    0.95    0.80
  -4  10   8    1.40    0.42
  -4  10  -8   -0.02    0.38
   4  10   8    0.59    0.33
   4  10   8    1.18    0.60
  -4  10  -8    0.91    0.61
  -4  10  -8    0.82    0.67
   4  11  -8    6.77    0.82
  -4  11   8    5.70    0.66
   4  11  -8    5.80    1.20
   4  11   8    4.96    0.56
   4 -11  -8    4.79    1.22
   4  11   8    6.83    0.91
  -4  11  -8    5.99    0.71
  -4  11  -8    6.55    1.15
  -4  11  -8    7.98    1.08
  -4   0   9   17.03    0.92
  -4   0  -9   17.16    0.92
   4   0   9   17.18    0.86
   4   0  -9   22.27    1.54
   4   0   9   19.02    1.15
   4   0  -9   17.51    0.91
   4   0  -9   18.21    0.93
  -4   0  -9   16.84    0.86
   4   1  -9   85.91    2.77
  -4   1   9   82.16    2.70
   4   1  -9   86.53    2.64
   4   1  -9   82.75    2.72
   4  -1   9   87.05    2.86
  -4  -1  -9   86.91    2.62
   4   1   9   80.50    2.61
  -4  -1   9   86.94    2.67
  -4   1  -9   82.24    2.63
   4   1   9   82.79    2.95
   4  -1  -9   86.08    2.59
  -4   1  -9   86.40    2.74
  -4   1  -9   85.50    2.60
   4  -1  -9   85.75    2.63
  -4   1  -9   85.83    3.01
   4   2  -9   49.97    1.79
  -4   2   9   47.04    1.77
   4   2  -9   45.26    1.83
   4   2  -9   48.70    1.63
  -4  -2  -9   48.50    1.62
  -4   2  -9   46.37    1.81
  -4   2  -9   48.13    1.70
   4   2   9   50.53    2.06
  -4   2  -9   48.11    2.02
   4   2   9   47.60    1.67
  -4   2  -9   49.60    1.59
   4  -2  -9   47.61    1.64
  -4   3   9  113.98    3.50
   4   3  -9  111.81    3.47
   4   3  -9  110.74    3.66
  -4  -3  -9  113.66    3.26
  -4   3  -9  116.19    3.43
  -4   3  -9  113.36    3.62
  -4   3  -9  114.74    3.73
   4   3   9  116.66    3.80
   4   3   9  114.17    3.38
   4   4  -9   43.85    1.69
  -4   4   9   46.68    1.76
   4   4  -9   50.26    2.05
  -4   4  -9   43.00    1.90
  -4   4  -9   44.52    1.91
  -4   4  -9   47.31    1.68
   4   4   9   46.72    1.62
   4   4   9   48.09    2.03
   4   5  -9   15.60    1.22
  -4   5   9   16.20    0.97
   4   5  -9   15.43    0.91
  -4   5  -9   16.97    1.12
  -4   5  -9   18.23    0.94
  -4   5  -9   17.96    1.19
   4   6  -9    4.01    0.82
   4   6  -9    3.10    0.50
  -4   6   9    3.20    0.52
  -4   6  -9    2.70    0.61
  -4   6  -9    3.36    0.49
   4   6   9    3.39    0.42
  -4   6  -9    3.91    0.76
  -4   7   9   30.54    1.40
   4   7  -9   29.54    1.79
   4   7  -9   28.67    1.34
  -4   7  -9   28.01    1.67
  -4   7  -9   30.17    1.33
   4   7   9   28.95    1.22
  -4   7  -9   32.29    1.62
   4   8  -9    2.62    0.51
   4   8  -9    1.20    0.75
  -4   8   9    1.64    0.48
  -4   8  -9    1.83    0.45
  -4   8  -9    1.71    0.71
   4   8   9    1.10    0.35
  -4   8  -9    1.97    0.63
   4   9  -9    1.02    0.77
   4   9  -9    0.97    0.43
  -4   9   9    1.23    0.45
  -4   9  -9    1.18    0.69
   4   9   9    0.96    0.63
   4   9   9    0.86    0.34
  -4   9  -9    0.69    0.39
  -4   9  -9    1.86    0.62
   4  10  -9    2.91    0.60
   4  10  -9    0.30    0.81
  -4  10   9    2.26    0.52
  -4  10  -9    3.40    0.56
   4  10   9    1.80    0.42
  -4  10  -9    2.75    0.79
   4  10   9    2.07    0.68
  -4  10  -9    4.57    0.99
   4  11  -9    1.87    0.97
   4  11  -9    1.84    0.56
  -4  11   9    0.42    0.42
   4  11   9    0.61    0.37
  -4  11  -9    0.63    0.42
   4  11   9    0.49    0.60
  -4  11  -9    1.45    0.87
  -4  11  -9    0.76    0.73
   4   0  10  161.08    4.74
   4   0 -10  167.38    4.81
  -4   0 -10  163.80    4.79
  -4   0 -10  159.48    4.74
  -4   0  10  170.84    4.85
   4   0  10  171.78    5.09
   4   0 -10  167.70    4.78
   4   1 -10   49.88    1.92
  -4  -1 -10   55.32    1.82
   4   1 -10   51.38    1.92
  -4   1  10   49.64    1.90
   4   1 -10   51.17    1.84
   4  -1  10   49.83    2.01
  -4   1 -10   53.33    1.84
   4   1  10   55.35    1.84
   4  -1 -10   51.59    1.78
   4  -1 -10   54.32    1.84
   4   1  10   54.73    2.18
  -4   1 -10   51.24    2.20
  -4   1 -10   52.16    1.93
  -4  -1  10   53.21    1.87
  -4   1 -10   51.60    1.79
   4   2 -10   52.77    1.85
  -4   2  10   54.05    2.00
  -4  -2 -10   56.99    1.83
   4   2 -10   57.12    2.03
   4   2 -10   55.01    2.09
  -4   2 -10   57.54    2.29
   4   2  10   55.83    2.28
   4   2  10   55.85    1.90
  -4   2 -10   55.27    1.81
   4  -2 -10   55.75    1.89
  -4   2 -10   55.08    1.92
  -4   2 -10   53.17    2.05
   4  -2 -10   55.01    1.79
  -4  -3 -10   70.31    2.13
   4   3 -10   73.84    2.59
  -4   3  10   68.56    2.38
   4   3 -10   65.71    2.35
  -4   3 -10   66.86    2.28
  -4   3 -10   68.54    2.61
   4   3  10   72.99    2.69
  -4   3 -10   64.18    2.46
   4   3  10   69.19    2.26
   4  -3 -10   68.19    2.19
  -4   3 -10   68.89    1.91
  -4   4  10    0.79    0.36
   4   4 -10    0.41    0.35
   4   4 -10    1.36    0.54
  -4  -4 -10    1.22    0.28
  -4   4 -10    1.03    0.50
   4   4  10    1.00    0.31
  -4   4 -10    1.13    0.34
  -4   4 -10    0.66    0.53
   4   4  10    1.33    0.52
   4   5 -10   33.50    1.44
   4   5 -10   32.54    1.76
  -4   5  10   34.67    1.50
  -4  -5 -10   32.84    1.10
  -4   5 -10   33.38    1.39
   4   5  10   32.62    1.31
  -4   5 -10   31.40    1.63
   4   5  10   30.03    1.67
  -4   5 -10   34.26    1.70
  -4  -6 -10    5.17    0.36
   4   6 -10    4.62    0.83
  -4   6  10    4.89    0.63
   4   6 -10    4.44    0.60
  -4   6 -10    4.53    0.84
  -4   6 -10    6.11    0.81
   4   6  10    4.73    0.52
   4   6  10    4.24    0.78
  -4   6 -10    4.49    0.56
   4   7 -10   11.79    1.34
  -4   7  10   11.09    0.93
   4   7 -10   11.15    0.92
  -4   7 -10   10.12    1.06
   4   7  10   10.49    0.75
  -4   7 -10    9.92    0.84
   4   7  10    9.58    1.07
  -4   7 -10   10.09    1.18
   4   8 -10    1.03    0.45
  -4   8  10    0.48    0.43
   4   8 -10    0.33    0.67
   4   8  10    1.08    0.59
  -4   8 -10    1.00    0.42
  -4   8 -10    1.23    0.60
   4   8  10    1.27    0.39
  -4   8 -10    0.92    0.68
   4   9 -10    3.94    1.01
  -4   9  10    2.60    0.56
   4   9 -10    4.26    0.67
   4   9  10    2.48    0.75
   4   9  10    3.54    0.52
  -4   9 -10    3.19    0.86
  -4   9 -10    2.33    0.73
  -4   9 -10    3.21    0.57
   4  10 -10    9.50    1.42
  -4  10  10    9.03    0.86
   4  10 -10    9.66    0.99
   4  10  10    9.38    1.14
  -4  10 -10   11.48    1.32
   4  10  10   10.35    0.80
  -4  10 -10    9.03    0.88
  -4  10 -10   10.15    1.35
   4  11 -10    1.08    0.57
  -4  11  10    1.67    0.53
   4  11 -10    1.33    0.94
  -4  11 -10    0.81    0.80
   4  11  10    1.57    0.68
  -4  11 -10    1.36    0.88
  -4  11 -10    1.18    0.50
   4  11  10    1.32    0.43
   4   0 -11    4.69    0.60
  -4   0 -11    5.51    0.56
  -4   0 -11    5.77    0.63
  -4   0  11    6.33    0.66
   4   0  11    3.76    0.64
   4   0  11    4.28    0.49
   4   0 -11    5.81    0.61
   4   1 -11   97.66    3.14
   4   1 -11   96.30    3.02
   4  -1  11   93.37    3.22
  -4  -1 -11   94.16    2.96
  -4   1  11   97.09    3.12
   4   1 -11   99.59    3.18
   4  -1 -11   99.29    2.97
   4  -1 -11   93.49    3.00
  -4   1 -11   95.69    2.97
  -4   1 -11   95.85    3.43
   4   1  11   96.03    3.00
  -4   1 -11   97.58    3.11
   4   1  11   95.19    3.35
  -4  -1  11   95.49    3.05
  -4   1 -11   97.91    3.03
   4   2 -11    8.90    0.82
  -4   2  11    8.60    0.79
   4   2 -11    9.73    0.94
  -4  -2 -11    8.84    0.63
   4   2 -11    8.81    0.70
  -4   2 -11    5.97    0.61
  -4   2 -11    9.82    1.03
   4   2  11    8.45    0.71
   4  -2 -11    8.12    0.71
  -4   2 -11    7.87    0.63
   4  -2 -11    8.15    0.60
   4   2  11    8.99    1.00
  -4   2 -11    6.71    0.76
  -4   3  11   22.79    1.22
  -4  -3 -11   23.81    0.98
   4   3 -11   22.95    1.21
   4   3 -11   23.69    1.34
  -4   3 -11   24.94    0.88
  -4   3 -11   26.94    1.35
  -4   3 -11   24.01    1.15
   4   3  11   24.57    1.12
   4   3  11   23.58    1.49
  -4   3 -11   25.00    1.46
   4  -3 -11   23.71    1.08
  -4  -4 -11   30.19    1.08
  -4   4  11   30.28    1.43
   4   4 -11   29.17    1.39
   4   4 -11   28.50    1.56
  -4   4 -11   30.75    1.63
  -4   4 -11   31.13    1.34
   4   4  11   29.82    1.28
  -4   4 -11   28.98    1.56
   4   4  11   30.18    1.68
   4   5 -11   37.03    1.62
  -4   5  11   37.77    1.66
  -4  -5 -11   36.83    1.22
   4   5 -11   36.11    1.91
  -4   5 -11   40.41    1.58
  -4   5 -11   39.55    1.88
   4   5  11   35.24    1.46
  -4   5 -11   37.58    1.85
   4   5  11   38.77    1.93
   4   6 -11   36.64    1.97
   4   6 -11   32.79    1.55
  -4  -6 -11   33.91    1.04
  -4   6  11   33.03    1.58
  -4   6 -11   36.21    1.51
   4   6  11   33.30    1.41
   4   6  11   33.13    1.83
  -4   6 -11   33.83    1.82
  -4   6 -11   33.16    1.77
  -4   7  11   14.74    1.08
   4   7 -11   14.61    1.05
   4   7 -11   12.76    1.42
  -4   7 -11   14.96    1.45
   4   7  11   14.15    0.89
  -4   7 -11   14.70    1.00
  -4   7 -11   11.73    1.19
   4   7  11   14.92    1.34
  -4   8  11    7.65    0.85
   4   8 -11    9.61    0.96
   4   8 -11   10.64    1.37
   4   8  11    8.37    1.06
  -4   8 -11    9.08    1.12
  -4   8 -11    8.48    0.82
   4   8  11    9.21    0.78
  -4   8 -11    9.07    1.21
   4   9 -11    4.29    0.70
   4   9 -11    4.75    1.07
  -4   9  11    3.29    0.61
  -4   9 -11    3.34    0.92
  -4   9 -11    4.34    0.87
  -4   9 -11    3.29    0.59
   4   9  11    3.20    0.78
   4   9  11    2.71    0.50
   4  10 -11    4.27    1.07
   4  10 -11    3.35    0.69
  -4  10  11    2.36    0.61
   4  10  11    2.75    0.80
  -4  10 -11    4.08    0.97
   4  10  11    2.01    0.48
  -4  10 -11    3.23    0.98
  -4  10 -11    1.92    0.55
  -4  11  11    2.52    0.61
   4  11 -11    2.86    0.74
   4  11 -11    1.68    1.03
  -4  11 -11    1.87    0.56
   4  11  11    2.09    0.50
  -4  11 -11    1.81    0.93
  -4  11 -11    1.51    0.90
   4  11  11    2.30    0.76
  -4   0 -12  125.82    3.93
   4   0 -12  128.69    3.99
   4   0 -12  132.56    3.98
  -4   0  12  130.16    4.03
   4   0  12  136.06    4.29
   4   0  12  132.63    3.96
  -4   0 -12  134.39    4.00
  -4  -1 -12   42.79    1.62
   4   1 -12   43.35    1.80
  -4   1  12   43.06    1.74
   4   1 -12   42.98    1.74
   4  -1  12   43.10    1.85
   4   1 -12   42.97    1.65
  -4   1 -12   39.74    1.59
  -4  -1  12   41.85    1.66
  -4   1 -12   39.32    2.00
   4   1  12   42.07    1.93
   4   1  12   42.92    1.63
  -4   1 -12   41.02    1.63
   4  -1 -12   39.49    1.62
  -4   1 -12   42.74    1.72
   4  -1 -12   40.66    1.58
   4   2 -12    4.47    0.74
   4   2 -12    5.12    0.59
  -4   2  12    2.44    0.48
  -4  -2 -12    3.58    0.48
   4   2 -12    2.77    0.52
  -4   2 -12    4.15    0.51
  -4   2 -12    3.68    0.73
   4  -2 -12    4.45    0.57
   4   2  12    3.49    0.49
  -4   2 -12    2.97    0.46
   4   2  12    3.66    0.70
  -4   2 -12    3.21    0.62
   4  -2 -12    3.63    0.47
   4   3 -12   20.51    1.28
   4   3 -12   21.09    1.19
  -4  -3 -12   19.19    0.91
   4   3 -12   20.92    0.87
  -4   3  12   18.64    1.15
   4   3  12   20.75    1.05
  -4   3 -12   21.68    1.30
  -4   3 -12   22.60    1.12
   4   3  12   21.57    1.40
  -4   3 -12   21.33    0.85
  -4   3 -12   21.60    1.41
   4  -3 -12   19.35    1.02
   4   4 -12   14.07    1.26
   4   4 -12   16.71    1.05
  -4   4  12   15.46    1.06
  -4  -4 -12   16.32    0.74
   4   4  12   17.42    1.33
  -4   4 -12   15.03    0.97
   4   4  12   16.97    0.94
  -4   4 -12   15.71    1.18
  -4   4 -12   12.65    1.15
  -4   5  12    5.27    0.69
   4   5 -12    5.76    0.95
   4   5 -12    5.10    0.67
  -4  -5 -12    5.91    0.42
  -4   5 -12    5.49    0.83
  -4   5 -12    6.58    0.95
   4   5  12    7.81    0.72
  -4   5 -12    6.18    0.68
   4   5  12    5.78    0.89
   4   6 -12   38.41    1.76
  -4   6  12   41.02    1.80
   4   6 -12   36.87    2.09
   4   6  12   36.48    2.02
  -4   6 -12   39.00    2.01
  -4   6 -12   38.11    2.01
   4   6  12   40.85    1.61
  -4   6 -12   39.88    1.69
   4   7 -12   29.86    1.85
  -4   7  12   26.27    1.48
   4   7 -12   27.75    1.50
  -4   7 -12   30.14    1.46
  -4   7 -12   31.00    1.86
   4   7  12   26.88    1.77
  -4   7 -12   26.42    1.72
   4   7  12   29.23    1.33
  -4   8  12    7.20    0.86
   4   8 -12    7.33    0.87
   4   8 -12    6.50    1.17
  -4   8 -12    7.39    1.13
  -4   8 -12    7.55    0.82
   4   8  12    8.78    0.79
  -4   8 -12    8.53    1.11
   4   8  12    9.22    1.12
   4   9 -12    8.39    1.33
  -4   9  12    5.77    0.80
   4   9 -12    7.95    0.94
  -4   9 -12    8.97    1.29
   4   9  12    6.99    1.07
  -4   9 -12    6.34    0.79
  -4   9 -12    8.90    1.16
   4   9  12    6.85    0.75
   4  10 -12    1.06    0.57
   4  10 -12    1.28    0.85
  -4  10  12    0.33    0.46
   4  10  12    0.10    0.38
   4  10  12    0.85    0.68
  -4  10 -12    0.18    0.75
  -4  10 -12    0.01    0.68
  -4  10 -12    0.18    0.42
   4   0 -13  334.78    8.98
   4   0 -13  313.35    8.93
  -4   0 -13  340.23    8.96
  -4   0 -13  322.14    8.95
  -4   0 -13  300.11    8.87
   4   0  13  318.97    9.24
  -4   0  13  325.62    9.02
   4   1 -13   23.78    1.20
   4   1 -13   22.85    1.31
  -4  -1 -13   22.74    1.13
   4  -1  13   23.40    1.33
   4   1 -13   22.61    1.23
  -4   1  13   25.56    1.30
   4  -1 -13   23.41    1.13
   4  -1 -13   22.29    1.17
  -4   1 -13   23.10    1.16
  -4   1 -13   23.53    1.27
   4   1  13   22.05    1.13
   4   1  13   23.03    1.43
  -4   1 -13   22.22    1.54
  -4   1 -13   21.84    1.15
  -4  -1  13   25.52    1.22
  -4  -2 -13   16.82    0.90
   4   2 -13   15.39    0.94
   4   2 -13   20.41    1.19
  -4   2  13   15.82    1.05
   4   2 -13   15.30    1.14
   4  -2 -13   18.08    1.01
  -4   2 -13   16.79    1.09
   4   2  13   17.45    0.97
  -4   2 -13   16.48    0.98
   4   2  13   14.79    1.23
  -4   2 -13   15.17    1.33
   4  -2 -13   16.13    0.87
  -4   2 -13   14.94    0.89
  -4  -3 -13   33.25    1.31
  -4   3  13   34.67    1.62
   4   3 -13   35.91    1.78
   4   3 -13   36.29    1.66
   4   3 -13   35.55    1.30
  -4   3 -13   33.75    1.51
   4  -3 -13   34.28    1.45
   4   3  13   35.52    1.49
  -4   3 -13   36.92    1.89
  -4   3 -13   33.31    1.66
   4   3  13   33.94    1.84
  -4   3 -13   36.00    1.28
  -4   4  13   17.92    1.18
  -4  -4 -13   18.72    0.84
   4   4 -13   19.18    1.32
   4   4 -13   19.81    1.21
  -4   4 -13   20.04    1.42
  -4   4 -13   20.95    1.12
  -4   4 -13   18.45    1.28
   4   4  13   18.62    1.04
   4   4  13   17.65    1.39
   4   5 -13   31.47    1.77
   4   5 -13   28.97    1.52
  -4   5  13   30.86    1.55
  -4  -5 -13   30.47    1.04
   4   5  13   29.89    1.79
  -4   5 -13   27.91    1.40
  -4   5 -13   30.92    1.77
  -4   5 -13   28.70    1.66
   4   5  13   28.49    1.35
   4   6 -13    0.23    0.69
   4   6 -13    1.40    0.51
  -4   6  13    1.72    0.54
  -4   6 -13    0.20    0.64
  -4   6 -13    1.45    0.45
   4   6  13    1.76    0.72
   4   6  13    1.19    0.39
  -4   6 -13    0.59    0.62
   4   7 -13   34.82    2.04
   4   7 -13   33.87    1.74
  -4   7  13   32.13    1.69
   4   7  13   35.83    2.03
  -4   7 -13   37.69    2.07
  -4   7 -13   34.96    1.63
  -4   7 -13   29.33    1.93
   4   7  13   33.56    1.52
  -4   8  13    0.00    0.46
   4   8 -13    0.58    0.51
   4   8 -13    0.82    0.78
   4   8  13    1.30    0.66
  -4   8 -13    2.32    0.85
  -4   8 -13    1.10    0.72
  -4   8 -13    1.58    0.50
   4   8  13    0.95    0.41
   4   9 -13    3.57    0.78
   4   9 -13    6.86    1.30
  -4   9  13    5.81    0.84
  -4   9 -13    6.67    1.11
  -4   9 -13    4.95    1.06
   4   9  13    5.72    0.71
  -4   9 -13    6.08    0.81
   4   9  13    5.80    1.02
  -4  10  13    1.62    0.60
   4  10 -13    1.19    0.92
   4  10 -13    1.08    0.60
   4  10  13    1.56    0.71
  -4  10 -13    1.11    0.50
   4  10  13    1.25    0.46
  -4  10 -13    2.07    0.86
  -4  10 -13    1.22    0.85
  -4   0 -14   12.53    0.98
   4   0  14    9.88    0.99
  -4   0 -14   12.21    0.91
   4   0 -14    9.00    0.82
  -4   0 -14   10.40    0.82
   4   0 -14   10.27    0.90
  -4   0  14   12.38    0.93
  -4   1  14  117.66    3.74
   4   1 -14  115.91    3.61
   4  -1  14  106.27    3.76
   4   1 -14  117.80    3.85
  -4  -1 -14  114.22    3.54
   4   1 -14  118.23    3.74
  -4   1 -14  114.84    3.55
   4  -1 -14  112.36    3.59
  -4   1 -14  113.95    4.09
  -4   1 -14  108.52    3.58
  -4   1 -14  117.97    3.73
   4   1  14  115.50    3.96
   4   1  14  112.32    3.58
  -4  -1  14  111.12    3.63
   4  -1 -14  112.99    3.53
  -4   2  14    6.62    0.76
   4   2 -14   10.63    0.85
  -4  -2 -14    9.38    0.73
   4   2 -14   10.36    1.06
   4   2 -14   11.31    1.05
   4  -2 -14   10.68    0.88
  -4   2 -14    7.29    0.95
   4  -2 -14    9.97    0.71
   4   2  14   11.52    1.19
   4   2  14    7.39    0.71
  -4   2 -14    9.50    0.80
  -4   2 -14    8.75    0.92
  -4   2 -14   10.22    0.83
  -4   3  14    0.22    0.37
  -4  -3 -14    0.27    0.28
   4   3 -14    0.49    0.43
   4   3 -14   -0.02    0.47
   4   3 -14   -0.25    0.24
   4   3  14    0.07    0.32
  -4   3 -14    0.03    0.51
   4  -3 -14    0.40    0.37
  -4   3 -14    0.72    0.39
   4  -3 -14   -0.26    0.25
   4   3  14    0.41    0.49
  -4   3 -14    0.16    0.27
  -4   3 -14    0.77    0.57
   4   4 -14   20.63    1.31
  -4   4  14   23.15    1.33
  -4  -4 -14   19.93    0.90
   4   4 -14   19.50    1.45
  -4   4 -14   21.24    1.45
   4   4  14   19.99    1.49
   4  -4 -14   19.90    1.10
   4   4  14   21.71    1.16
  -4   4 -14   21.12    1.54
  -4   4 -14   21.92    1.22
   4   5 -14   11.15    1.07
  -4  -5 -14   11.27    0.59
   4   5 -14   12.39    1.38
  -4   5  14    9.81    0.98
  -4   5 -14   12.51    1.26
   4   5  14   11.36    0.88
  -4   5 -14   12.28    1.30
  -4   5 -14   12.01    0.95
   4   5  14   10.48    1.17
   4   6 -14    5.74    0.84
   4   6 -14    6.78    1.10
  -4   6  14    6.24    0.86
   4   6  14    6.07    0.71
  -4   6 -14    7.79    1.10
   4   6  14    5.77    0.97
  -4   6 -14    7.72    1.14
  -4   6 -14    7.09    0.78
   4   7 -14    3.95    0.76
   4   7 -14    4.22    1.08
  -4   7  14    3.22    0.69
  -4   7 -14    3.15    0.89
   4   7  14    3.88    0.60
   4   7  14    5.37    1.00
  -4   7 -14    3.09    0.86
  -4   7 -14    3.45    0.62
  -4   8  14   12.35    1.17
   4   8 -14   12.41    1.53
   4   8 -14   10.86    1.17
   4   8  14   11.70    1.30
   4   8  14   12.66    0.97
  -4   8 -14   11.33    1.47
  -4   8 -14    9.87    1.00
  -4   8 -14   13.46    1.46
   4   9 -14    2.89    0.74
  -4   9  14    1.57    0.61
   4   9 -14    2.91    1.01
   4   9  14    2.44    0.79
  -4   9 -14    3.14    0.90
  -4   9 -14    4.19    1.04
   4   9  14    2.57    0.56
  -4   9 -14    2.09    0.58
  -4  10  14    3.73    0.76
   4  10 -14    4.51    0.90
   4  10 -14    4.56    1.18
  -4  10 -14    3.75    0.71
  -4  10 -14    4.67    1.13
  -4  10 -14    4.70    1.15
   4  10  14    2.00    0.56
   4  10  14    5.48    1.02
   4   0 -15   22.63    1.26
  -4   0 -15   22.54    1.21
  -4   0 -15   23.25    1.27
   4   0 -15   24.34    1.27
  -4   0 -15   24.99    1.26
  -4   0  15   22.16    1.27
   4   0  15   23.33    1.46
   4   1 -15   37.48    1.63
   4   1 -15   39.40    1.85
   4   1 -15   36.47    1.71
  -4   1  15   34.21    1.68
   4  -1  15   39.33    1.81
  -4  -1 -15   35.55    1.56
  -4  -1  15   35.00    1.63
  -4   1 -15   37.36    1.59
   4  -1 -15   35.25    1.61
   4   1  15   40.23    1.95
   4   1  15   38.71    1.62
   4  -1 -15   36.57    1.55
  -4   1 -15   34.98    1.59
  -4   1 -15   39.14    1.72
  -4   1 -15   37.09    2.07
  -4   2  15   15.23    1.10
   4   2 -15   11.52    1.12
   4   2 -15   13.59    0.94
   4   2 -15   13.59    1.21
  -4  -2 -15   13.75    0.88
  -4   2 -15   12.21    1.26
   4   2  15   14.86    0.96
   4  -2 -15   13.45    0.98
  -4   2 -15   13.73    1.06
   4   2  15   15.65    1.38
   4  -2 -15   12.85    0.84
  -4   2 -15   12.65    0.88
  -4   2 -15   14.59    0.98
   4   3 -15    3.37    0.65
   4   3 -15    3.27    0.77
  -4  -3 -15    4.22    0.52
   4   3 -15    2.87    0.47
  -4   3  15    2.53    0.56
  -4   3 -15    2.55    0.74
  -4   3 -15    3.23    0.57
   4   3  15    2.41    0.67
  -4   3 -15    3.08    0.76
   4   3  15    2.67    0.51
   4  -3 -15    3.85    0.49
   4  -3 -15    3.87    0.61
  -4   3 -15    3.64    0.48
   4   4 -15    0.60    0.45
   4   4 -15    0.54    0.61
  -4  -4 -15    0.01    0.28
  -4   4  15    0.48    0.44
  -4   4 -15    0.60    0.58
  -4   4 -15    0.03    0.57
   4   4  15    0.48    0.37
  -4   4 -15    0.65    0.41
   4   4  15    0.57    0.55
   4  -4 -15    0.50    0.42
  -4  -5 -15    2.73    0.35
  -4   5  15    2.51    0.66
   4   5 -15    2.57    0.79
   4   5 -15    2.13    0.60
  -4   5 -15    1.04    0.66
  -4   5 -15    2.37    0.74
  -4   5 -15    1.74    0.48
   4   5  15    1.73    0.49
   4   6 -15   26.33    1.93
  -4   6  15   27.90    1.63
   4   6 -15   29.38    1.70
  -4   6 -15   30.70    1.90
   4   6  15   30.79    1.92
   4   6  15   29.09    1.45
  -4   6 -15   30.05    1.96
  -4   6 -15   28.04    1.51
  -4   7  15    0.38    0.53
   4   7 -15    0.05    0.76
   4   7 -15    0.82    0.58
  -4   7 -15    0.56    0.70
  -4   7 -15    0.94    0.77
  -4   7 -15    0.41    0.44
   4   7  15    0.50    0.65
   4   7  15    0.91    0.44
   4   8 -15    9.17    1.10
   4   8 -15    9.80    1.48
  -4   8  15    8.81    1.06
  -4   8 -15    7.81    1.20
   4   8  15    8.02    0.87
  -4   8 -15    7.60    0.90
   4   8  15    7.53    1.15
  -4   8 -15    9.32    1.28
   4   9 -15    7.19    1.02
  -4   9  15    4.96    0.84
   4   9 -15    5.58    1.25
  -4   9 -15    4.24    1.09
  -4   9 -15    5.63    1.19
   4   9  15    5.11    0.75
  -4   9 -15    6.85    0.89
   4   9  15    4.48    0.96
   4  10 -15    4.28    0.92
   4  10 -15    2.36    1.09
  -4  10  15    3.29    0.77
   4  10  15    1.13    0.52
  -4  10 -15    2.85    0.67
  -4  10 -15    2.26    1.02
   4  10  15    2.17    0.82
  -4  10 -15    4.62    1.14
  -4   0 -16   23.64    1.32
   4   0 -16   22.61    1.30
  -4   0 -16   24.98    1.32
  -4   0  16   27.56    1.41
   4   0 -16   24.76    1.34
   4   0  16   25.37    1.52
  -4   0 -16   24.32    1.29
   4   1 -16   25.71    1.44
   4   1 -16   23.47    1.31
  -4   1  16   24.12    1.41
   4   1 -16   25.26    1.53
   4  -1  16   24.78    1.45
  -4  -1 -16   24.28    1.27
  -4   1  16   26.36    1.36
  -4   1 -16   26.54    1.79
   4   1  16   24.76    1.29
  -4   1 -16   22.79    1.27
  -4   1 -16   24.63    1.40
   4  -1 -16   28.16    1.34
   4  -1 -16   22.85    1.31
  -4   1 -16   27.05    1.36
  -4  -1  16   25.61    1.36
   4   1  16   26.45    1.61
   4   2 -16   33.43    1.52
   4   2 -16   34.10    1.73
  -4  -2 -16   31.80    1.44
  -4   2  16   36.01    1.74
   4   2 -16   36.17    1.83
  -4   2 -16   34.95    2.03
  -4   2 -16   32.86    1.48
  -4   2 -16   34.24    1.60
  -4   2 -16   33.78    1.74
   4   2  16   35.14    1.91
   4   2  16   34.81    1.57
   4  -2 -16   33.08    1.58
   4  -2 -16   33.54    1.44
  -4  -3 -16    7.98    0.71
  -4   3  16    8.93    0.96
   4   3 -16   10.86    1.15
   4   3 -16    8.48    0.76
   4   3 -16    7.76    1.05
  -4   3 -16    8.15    0.73
  -4   3 -16    5.85    0.91
  -4   3 -16    6.50    1.00
   4   3  16    8.28    0.80
   4  -3 -16    9.15    0.74
   4  -3 -16    7.52    0.83
  -4   3 -16   10.31    0.98
   4   3  16    8.52    1.04
  -4   4  16    0.48    0.48
  -4  -4 -16    0.86    0.32
   4   4 -16    0.55    0.46
   4   4 -16    1.20    0.68
   4   4  16    0.37    0.35
  -4   4 -16    0.42    0.63
   4  -4 -16   -0.04    0.41
  -4   4 -16    1.78    0.66
  -4   4 -16    1.14    0.49
   4   4  16    0.12    0.52
  -4   5  16    6.02    0.85
  -4  -5 -16    6.00    0.51
   4   5 -16    5.46    0.97
   4   5 -16    4.86    0.84
  -4   5 -16    6.67    1.10
   4   5  16    6.00    1.02
   4   5  16    5.01    0.72
  -4   5 -16    4.30    0.67
  -4   5 -16    5.11    1.01
   4  -5 -16    4.85    0.72
  -4   6  16   12.42    1.23
   4   6 -16   14.18    1.31
   4   6 -16   12.83    1.54
   4   6  16   13.46    1.51
  -4   6 -16   13.04    1.16
  -4   6 -16   12.60    1.40
   4   6  16   13.64    1.05
  -4   6 -16   16.18    1.61
  -4   7  16    5.58    0.91
   4   7 -16   11.75    1.55
   4   7 -16   10.09    1.16
  -4   7 -16    8.07    0.91
   4   7  16    8.63    1.21
  -4   7 -16    9.29    1.33
   4   7  16   10.53    0.98
  -4   7 -16    7.61    1.30
   4   8 -16   -0.47    0.75
  -4   8  16    0.37    0.53
   4   8 -16    0.70    0.56
  -4   8 -16   -0.15    0.44
  -4   8 -16    0.45    0.76
   4   8  16    1.03    0.49
   4   8  16    1.05    0.70
  -4   8 -16   -0.15    0.74
  -4   9  16    2.97    0.76
   4   9 -16    4.57    0.93
   4   9 -16   -0.27    0.83
   4   9  16    2.70    0.62
  -4   9 -16    1.57    0.58
   4   9  16    1.70    0.80
  -4   9 -16    1.19    0.93
  -4   9 -16    2.10    0.94
  -4  10  16    8.35    1.07
   4  10 -16    6.06    1.42
   4  10 -16    8.42    1.24
   4  10  16    7.08    0.89
  -4  10 -16    8.26    1.43
  -4  10 -16    5.01    0.86
  -4  10 -16    7.25    1.38
   4  10  16    6.08    1.09
  -4   0 -17  103.62    3.47
  -4   0 -17  100.75    3.44
   4   0 -17  100.15    3.45
   4   0 -17  105.72    3.48
  -4   0 -17  102.81    3.43
  -4   0  17  101.48    3.53
   4   0  17  106.46    3.75
  -4   1  17    0.29    0.35
   4  -1  17   -0.10    0.34
   4   1 -17    1.81    0.63
  -4  -1 -17    1.18    0.49
   4   1 -17    1.07    0.48
  -4   1  17    0.33    0.43
  -4  -1 -17    0.75    0.44
  -4   1 -17    1.32    0.46
   4   1  17    1.04    0.42
  -4  -1  17    1.08    0.44
   4  -1 -17    0.68    0.43
   4  -1 -17    0.30    0.43
   4   1  17    1.61    0.58
  -4   1 -17    0.99    0.55
  -4   1 -17    0.96    0.47
   4   2 -17   29.34    1.70
  -4  -2 -17   27.09    1.35
  -4   2  17   30.81    1.64
   4   2 -17   28.13    1.66
   4   2 -17   30.45    1.47
  -4   2 -17   28.86    1.91
  -4   2 -17   30.31    1.66
   4   2  17   30.70    1.49
   4  -2 -17   30.90    1.53
  -4   2 -17   29.61    1.42
  -4   2 -17   27.23    1.47
   4   2  17   30.54    1.83
   4  -2 -17   29.83    1.36
   4   3 -17    9.56    0.81
   4   3 -17    6.28    1.02
  -4   3  17   10.05    1.09
   4   3 -17    7.47    0.96
  -4  -3 -17    7.63    0.74
   4   3  17    9.23    0.93
   4  -3 -17    8.84    0.78
   4   3  17    9.03    1.14
  -4   3 -17    8.11    0.74
   4  -3 -17    8.69    0.93
  -4   3 -17    6.82    1.14
  -4   3 -17    7.39    0.81
  -4   3 -17    7.80    1.01
  -4  -4 -17    4.40    0.53
   4   4 -17    4.94    0.98
  -4   4  17    2.87    0.67
   4   4 -17    4.49    0.83
  -4   4 -17    3.07    0.61
   4   4  17    5.08    0.72
  -4   4 -17    4.86    1.02
  -4   4 -17    3.60    0.88
   4   4  17    4.34    0.89
   4  -4 -17    5.24    0.76
  -4  -5 -17   12.85    0.71
   4   5 -17   12.02    1.37
   4   5 -17   11.39    1.23
  -4   5  17   13.41    1.26
  -4   5 -17   12.45    1.34
   4   5  17   14.73    1.08
  -4   5 -17   11.64    1.09
   4  -5 -17   12.29    1.09
   4   5  17   13.75    1.48
  -4   5 -17   12.00    1.44
   4   6 -17    4.28    0.83
   4   6 -17    3.11    1.00
  -4   6  17    3.99    0.83
   4   6  17    2.22    0.82
  -4   6 -17    3.11    0.63
  -4   6 -17    3.55    0.95
  -4   6 -17    3.16    0.88
   4   6  17    3.44    0.64
  -4   7  17   11.08    1.23
   4   7 -17   13.56    1.63
   4   7 -17   12.14    1.28
  -4   7 -17   13.33    1.54
  -4   7 -17   11.87    1.16
   4   7  17   11.85    1.41
  -4   7 -17   13.93    1.63
   4   7  17   12.59    1.10
   4   8 -17    1.35    0.96
   4   8 -17    1.65    0.70
  -4   8  17    3.28    0.81
  -4   8 -17    3.37    1.05
   4   8  17    2.22    0.83
  -4   8 -17    2.60    0.98
   4   8  17    2.65    0.61
  -4   8 -17    1.22    0.57
   4   9 -17    1.76    1.06
  -4   9  17    1.69    0.66
   4   9 -17    0.94    0.73
   4   9  17    1.35    0.54
  -4   9 -17    1.91    1.02
  -4   9 -17    1.85    0.63
  -4   9 -17    2.50    1.02
   4   9  17    1.43    0.75
   4   0 -18    5.68    0.76
   4   0 -18    6.99    0.92
  -4   0 -18    6.33    0.80
   4   0  18    5.66    0.88
  -4   0 -18    8.43    0.97
  -4   0 -18    7.80    0.88
  -4   0  18    8.00    0.93
  -4  -1 -18   18.62    1.19
   4  -1  18   16.97    1.35
  -4   1  18   17.00    1.15
   4   1 -18   18.77    1.26
  -4   1  18   18.10    1.30
  -4  -1 -18   19.24    1.25
   4   1 -18   18.73    1.32
   4  -1 -18   20.06    1.20
  -4   1 -18   19.13    1.34
  -4   1 -18   19.44    1.22
   4   1  18   20.08    1.48
  -4  -1  18   21.02    1.57
   4   1  18   20.34    1.23
  -4   1 -18   21.35    1.26
   4  -1 -18   18.51    1.24
  -4   2  18   18.63    1.32
  -4   2  18   17.67    1.20
   4   2 -18   16.61    1.14
   4   2 -18   17.02    1.49
  -4  -2 -18   16.48    1.05
   4   2 -18   17.90    1.51
  -4   2 -18   16.50    1.27
   4   2  18   18.76    1.17
  -4   2 -18   14.62    1.49
   4   2  18   17.02    1.51
   4  -2 -18   17.89    1.21
  -4   2 -18   18.07    1.14
   4  -2 -18   17.06    1.07
  -4   2 -18   17.21    1.19
   4   3 -18    4.25    0.81
   4   3 -18    4.49    0.64
  -4   3  18    5.10    0.80
   4   3 -18    3.86    0.88
  -4  -3 -18    6.26    0.70
   4   3  18    4.03    0.65
  -4   3 -18    4.58    1.00
  -4   3 -18    3.44    0.62
   4   3  18    4.44    0.88
   4  -3 -18    5.67    0.65
   4  -3 -18    5.84    0.84
  -4   3 -18    5.50    0.66
  -4   3 -18    5.06    0.97
  -4  -4 -18   35.57    1.44
   4   4 -18   36.14    2.02
   4   4 -18   32.88    2.03
  -4   4  18   36.68    1.96
  -4   4 -18   35.17    1.21
  -4   4 -18   36.81    2.04
   4   4  18   38.66    2.17
   4   4  18   34.41    1.72
   4  -4 -18   36.88    1.74
  -4   4 -18   35.84    2.28
  -4   4 -18   33.78    1.76
  -4   5  18    1.64    0.65
  -4  -5 -18    1.69    0.38
   4   5 -18    1.32    0.66
   4   5 -18    1.31    0.74
   4   5  18    0.98    0.70
  -4   5 -18    1.43    0.73
  -4   5 -18    0.77    0.75
   4  -5 -18    0.88    0.52
  -4   5 -18    0.12    0.48
   4   5  18    1.48    0.51
   4   6 -18   24.53    2.12
   4   6 -18   21.57    1.69
  -4   6  18   23.29    1.63
  -4   6 -18   20.19    1.91
  -4   6 -18   25.54    2.04
  -4   6 -18   24.91    1.53
   4   6  18   24.12    1.84
   4   6  18   23.87    1.44
   4  -6 -18   22.03    1.38
  -4   7  18    7.49    1.05
   4   7 -18    9.27    1.39
   4   7 -18    7.58    1.10
  -4   7 -18   10.57    1.45
  -4   7 -18    8.52    1.37
   4   7  18    6.63    1.15
  -4   7 -18    6.89    0.89
   4   7  18    6.05    0.83
  -4   8  18    9.19    1.16
   4   8 -18    7.99    1.50
   4   8 -18    8.75    1.23
  -4   8 -18    7.63    1.36
  -4   8 -18    9.92    1.49
  -4   8 -18    9.02    1.04
   4   8  18   11.50    1.12
   4   8  18    8.87    1.34
   4   9 -18    2.06    0.82
   4   9 -18    2.12    1.08
  -4   9  18    2.81    0.79
  -4   9 -18    1.98    0.68
   4   9  18    1.36    0.79
   4   9  18    2.28    0.64
  -4   9 -18    1.84    0.97
  -4   9 -18    2.10    1.05
  -4   0 -19   27.67    1.53
   4   0 -19   27.74    1.52
   4   0  19   26.52    1.64
  -4   0  19   23.50    1.47
  -4   0 -19   26.01    1.49
  -4   1  19   30.24    1.70
   4   1 -19   33.04    1.65
  -4  -1 -19   29.07    1.52
  -4   1  19   29.35    1.57
   4  -1  19   31.45    2.52
   4   1 -19   29.35    1.67
  -4  -1 -19   27.49    1.55
   4   1  19   27.97    1.54
  -4   1 -19   29.35    1.68
   4   1  19   29.62    1.82
  -4   1 -19   31.33    1.58
  -4   1 -19   28.40    1.58
   4  -1 -19   31.35    1.57
  -4   2  19    4.86    0.72
   4   2 -19    4.85    0.75
   4   2 -19    5.51    0.98
   4   2 -19    4.35    0.85
  -4   2  19    5.59    0.89
  -4  -2 -19    5.45    0.71
   4   2  19    5.11    0.73
  -4   2 -19    2.66    0.59
  -4   2 -19    5.50    0.96
   4  -2 -19    3.19    0.70
   4   2  19    3.70    0.82
   4  -2 -19    4.49    0.67
  -4   2 -19    3.86    0.97
  -4   2 -19    4.10    0.69
  -4   3  19   38.51    1.84
  -4   3  19   35.64    1.93
  -4  -3 -19   33.05    1.54
   4   3 -19   35.96    1.61
   4   3 -19   34.97    2.04
   4   3 -19   35.89    2.06
  -4   3 -19   36.78    2.04
  -4   3 -19   35.69    1.57
   4   3  19   37.09    1.77
   4  -3 -19   35.75    1.80
  -4   3 -19   35.62    2.29
  -4   3 -19   34.33    1.78
   4  -3 -19   36.37    1.54
   4   3  19   36.62    2.15
   4   4 -19    0.19    0.65
  -4  -4 -19    0.25    0.38
   4   4 -19   -0.01    0.26
  -4   4  19    0.29    0.53
   4   4 -19    1.27    0.66
   4   4  19    0.40    0.71
  -4   4 -19    0.28    0.47
   4  -4 -19    0.61    0.54
  -4   4 -19    0.96    0.78
  -4   4 -19   -0.52    0.58
  -4   4 -19    0.52    0.28
   4   4  19    0.42    0.43
   4   5 -19   11.53    1.50
  -4  -5 -19    9.19    0.68
  -4   5  19    8.78    1.15
   4   5 -19    9.97    1.24
  -4   5 -19    9.44    1.47
  -4   5 -19   11.22    1.14
   4   5  19    9.27    1.36
   4  -5 -19    8.54    1.00
   4   5  19    9.69    1.04
  -4   5 -19    8.89    1.27
  -4   6  19   12.36    1.29
   4   6 -19   12.89    1.66
   4   6 -19   14.89    1.54
   4  -6 -19   13.24    1.20
   4   6  19   12.93    1.16
  -4   6 -19   10.31    1.47
   4   6  19   13.41    1.52
  -4   6 -19   13.02    1.56
  -4   6 -19   14.79    1.31
   4   7 -19    7.31    1.34
   4   7 -19   11.26    1.34
  -4   7  19    8.10    1.14
  -4   7 -19    8.54    1.47
  -4   7 -19    7.76    1.00
  -4   7 -19    9.31    1.44
   4  -7 -19    8.40    0.99
   4   7  19    8.53    1.33
   4   7  19    8.30    1.01
   4   8 -19    8.41    2.02
  -4   8  19    7.71    1.12
   4   8 -19    9.01    1.54
   4   8  19    5.97    1.13
  -4   8 -19    6.56    1.29
   4  -8 -19    6.28    0.88
   4   8  19    4.98    0.84
  -4   8 -19    5.00    0.82
  -4   9  19    9.51    1.22
   4   9 -19    8.02    1.52
  -4   9  19    7.02    0.96
  -4   9 -19    6.30    0.98
   4   9  19    9.68    1.40
   4   9  19    7.25    1.00
  -4   9 -19   10.56    1.61
  -4   0 -20   36.19    1.82
   4   0 -20   35.01    1.80
   4   0  20   34.03    1.95
   4   0 -20   37.65    1.85
  -4   0 -20   35.94    1.80
   4   1 -20   11.54    1.15
  -4   1  20   11.64    1.18
  -4  -1 -20   10.07    1.04
   4   1 -20   10.69    1.19
  -4  -1 -20    9.90    1.08
   4  -1 -20    9.08    1.01
   4   1  20   12.84    1.41
  -4   1 -20   10.29    1.07
   4  -1 -20   10.37    1.06
  -4   1 -20    8.38    1.07
  -4   1 -20    9.47    1.06
  -4  -2 -20   52.20    2.16
  -4   2  20   55.35    2.50
   4   2 -20   51.38    2.23
   4   2 -20   57.29    2.56
  -4   2 -20   52.08    2.18
  -4   2 -20   57.89    2.39
  -4   2 -20   58.02    2.53
   4   2  20   51.79    2.63
   4  -2 -20   54.46    2.16
   4  -2 -20   53.22    2.33
  -4  -3 -20   30.07    1.39
  -4   3  20   25.01    1.53
  -4   3  20   26.22    1.71
   4   3 -20   28.10    1.79
   4   3 -20   24.55    1.37
  -4   3 -20   27.46    1.79
   4  -3 -20   23.83    1.30
   4   3  20   26.20    1.53
  -4   3 -20   28.04    1.62
  -4   3 -20   25.32    1.35
   4  -3 -20   26.79    1.58
   4   3  20   25.86    1.90
   4   4 -20    0.48    0.74
   4   4 -20    0.29    0.31
  -4  -4 -20    1.82    0.48
  -4   4  20    2.36    0.72
  -4   4  20    0.88    0.49
  -4   4 -20    1.64    0.78
   4   4  20    1.08    0.54
   4   4  20    0.96    0.71
  -4   4 -20    1.29    0.60
   4  -4 -20    0.56    0.55
  -4   4 -20    0.67    0.32
   4   5 -20    9.92    1.43
  -4   5  20   11.24    1.26
  -4   5  20   11.40    1.16
  -4   5 -20   11.33    1.42
  -4   5 -20   10.50    1.15
   4   5  20   12.99    1.24
   4   5  20   11.49    1.45
   4  -5 -20   12.25    1.22
  -4   6  20    3.92    0.90
   4   6 -20    3.56    1.12
   4  -6 -20    3.68    0.76
  -4   6 -20    3.90    0.78
   4   6  20    2.78    0.69
   4   6  20    2.80    0.88
  -4   6 -20    3.32    1.02
   4   7 -20    4.81    1.21
  -4   7  20    6.54    1.08
   4   7  20    6.64    0.93
   4   7  20    4.90    1.10
  -4   7 -20    3.66    0.75
  -4   7 -20    2.56    0.95
   4  -7 -20    6.81    0.96
  -4   8  20    1.54    0.63
   4   8 -20    1.49    1.07
  -4   8  20    1.36    0.72
   4   8  20    0.81    0.58
   4  -8 -20    1.49    0.61
   4   8  20    0.15    0.70
  -4   8 -20    1.48    1.02
  -4   8 -20    0.77    0.57
   4   9 -20    2.69    1.16
  -4   9  20    3.04    0.85
  -4   9  20    4.86    0.86
   4   9  20    4.96    0.88
   4   9  20    1.41    0.84
  -4   9 -20    2.51    1.08
   4  -9 -20    3.75    0.79
  -4   9 -20    1.73    0.73
   4   0 -21   24.36    1.54
   4   0 -21   23.00    1.53
  -4   0 -21   27.78    1.60
  -4   0 -21   25.90    1.58
  -4   1  21  124.51    4.25
  -4  -1 -21  115.22    4.04
  -4  -1 -21  114.71    3.97
   4   1 -21  124.39    4.10
   4   1 -21  119.22    4.18
   4   1  21  117.54    4.38
   4  -1 -21  113.94    4.06
   4  -1 -21  115.60    3.98
  -4   1 -21  113.83    4.10
  -4   1 -21  124.10    4.04
  -4  -2 -21   25.19    1.46
  -4  -2 -21   29.57    1.68
  -4   2  21   28.94    1.79
   4   2 -21   26.10    1.77
   4   2 -21   27.15    1.56
  -4   2 -21   27.01    1.78
  -4   2 -21   27.78    1.67
   4  -2 -21   26.72    1.48
   4  -2 -21   26.65    1.63
   4   2  21   26.19    1.86
  -4   2 -21   27.12    1.52
  -4   3  21    1.11    0.60
   4   3 -21    1.22    0.77
  -4  -3 -21    0.68    0.48
   4   3 -21    0.68    0.49
  -4   3 -21    1.41    0.75
   4  -3 -21    1.17    0.51
  -4   3 -21    1.78    0.56
   4  -3 -21    1.19    0.60
   4   3  21    0.71    0.69
  -4   3 -21    0.14    0.50
  -4   4  21   19.15    1.56
  -4  -4 -21   18.57    1.08
   4   4 -21   16.19    0.99
   4   4 -21   18.63    1.73
  -4   4 -21   18.86    1.42
  -4   4 -21   17.37    0.94
   4   4  21   23.49    2.04
  -4   4 -21   15.20    1.56
   4  -4 -21   18.66    1.41
  -4   5  21    6.25    1.01
   4   5 -21    4.80    1.16
   4   5  21    5.64    1.12
  -4   5 -21    4.91    1.18
  -4   5 -21    5.49    0.85
   4  -5 -21    6.52    0.98
  -4   6  21   10.66    1.29
   4   6 -21    9.18    1.43
  -4   6 -21   10.43    1.53
   4   6  21    8.00    1.23
   4  -6 -21    9.41    1.12
  -4   6 -21    8.47    1.12
   4   7 -21    3.33    1.16
  -4   7  21    2.87    0.84
   4  -7 -21    1.72    0.69
  -4   7 -21    3.22    1.05
  -4   7 -21    1.69    0.70
   4   7  21    3.45    0.97
  -4   8  21    5.12    1.08
   4   8 -21    3.71    1.28
   4  -8 -21    4.45    0.84
  -4   8 -21    3.62    0.91
  -4   8 -21    5.51    1.34
   4   8  21    7.05    1.27
   4   0 -22   52.61    2.39
  -4   0 -22   52.51    2.37
  -4   0 -22   55.67    2.42
   4   0 -22   51.14    2.38
  -4  -1 -22   15.60    1.39
   4   1 -22   19.05    1.41
   4   1 -22   19.78    1.51
  -4  -1 -22   17.48    1.34
   4  -1 -22   18.08    1.31
  -4   1 -22   18.41    1.59
  -4   1 -22   18.60    1.36
   4  -1 -22   18.37    1.42
  -4  -2 -22   18.72    1.28
   4   2 -22   16.61    1.38
  -4  -2 -22   16.23    1.45
  -4   2  22   20.18    1.68
   4   2 -22   16.89    1.64
  -4   2 -22   20.15    1.34
   4  -2 -22   16.51    1.48
   4   2  22   18.86    1.78
  -4   2 -22   16.31    1.55
   4  -2 -22   16.30    1.21
  -4  -3 -22   19.27    1.20
   4   3 -22   19.65    1.26
  -4   3  22   19.09    1.70
  -4  -3 -22   14.82    1.36
   4   3 -22   20.47    1.84
  -4   3 -22   17.84    1.43
   4   3  22   16.98    1.64
  -4   3 -22   18.20    1.22
  -4   3 -22   18.40    1.72
   4  -3 -22   21.25    1.51
   4  -3 -22   18.53    1.20
   4   4 -22   13.10    1.55
  -4   4  22   11.18    1.27
  -4  -4 -22   12.60    0.95
   4  -4 -22   14.92    1.43
  -4   4 -22   13.10    1.46
  -4   4 -22   13.97    1.37
   4   4  22   10.43    1.38
   4   5 -22    4.48    1.11
  -4   5  22    5.61    1.08
   4  -5 -22    2.35    0.74
  -4   5 -22    3.79    1.08
  -4   5 -22    2.62    0.79
   4   5  22    6.70    1.25
   4   6 -22    5.61    1.31
  -4   6  22    7.06    1.09
  -4   6 -22    4.17    0.82
   4  -6 -22    6.74    1.02
   4   6  22    7.25    1.27
  -4   6 -22    6.07    1.20
  -4   7  22    1.75    0.76
   4   7 -22    1.68    0.93
   4  -7 -22    0.54    0.62
   4   7  22    0.37    0.73
  -4   7 -22    0.64    0.63
  -4   7 -22    0.65    0.95
  -4   8  22    5.07    1.04
   4   8 -22    4.08    1.32
   4  -8 -22    4.71    0.91
  -4   8 -22    4.01    0.87
  -4   8 -22    5.84    1.35
   4   8  22    7.46    1.34
  -4   0 -23    7.50    1.03
   4   0 -23    8.01    1.05
   4   0 -23    8.13    1.06
  -4   0 -23    6.69    1.03
  -4  -1 -23    3.96    0.84
   4   1 -23    3.07    0.87
  -4  -1 -23    4.66    0.88
   4   1 -23    3.18    0.78
  -4   1 -23    3.90    0.97
   4  -1 -23    4.85    0.91
  -4   1 -23    4.59    0.88
   4  -1 -23    4.06    0.83
  -4  -2 -23   26.17    1.53
   4   2 -23   27.24    1.87
   4   2 -23   27.20    1.62
  -4  -2 -23   21.67    1.61
   4  -2 -23   25.03    1.50
   4  -2 -23   23.91    1.65
  -4   2 -23   26.42    1.57
  -4   2 -23   28.30    1.86
  -4   3  23    9.16    1.24
   4   3 -23    8.26    0.97
  -4  -3 -23    7.84    1.08
   4   3 -23    8.62    1.35
  -4  -3 -23    8.55    0.97
   4  -3 -23    9.27    1.14
  -4   3 -23    7.97    1.30
   4   3  23    9.59    1.39
   4  -3 -23    9.09    0.98
  -4   3 -23    8.14    0.94
  -4  -4 -23    6.14    0.76
   4   4 -23    6.27    1.21
  -4   4  23    6.74    1.16
   4  -4 -23    8.65    1.15
   4   4  23    5.61    1.12
  -4   4 -23    5.18    1.23
  -4   4 -23    3.72    0.98
  -4   5  23   21.68    1.75
   4   5 -23   21.85    2.14
  -4   5 -23   15.71    1.73
   4   5  23   19.53    1.84
  -4   5 -23   16.55    1.52
   4  -5 -23   20.63    1.54
   4   6 -23    1.10    0.92
  -4   6  23    1.20    0.73
  -4   6 -23    0.57    0.60
   4  -6 -23    1.40    0.72
  -4   6 -23    0.14    0.85
   4   6  23    1.11    0.80
   4   7 -23    4.55    1.32
  -4   7  23    4.36    1.03
   4   7  23    2.24    0.92
   4  -7 -23    3.93    0.92
  -4   7 -23    3.79    0.86
  -4   7 -23    4.58    1.27
   4   8 -23    1.30    1.11
  -4   8  23    2.59    0.93
  -4   8 -23    2.22    1.04
  -4   8 -23    2.82    0.96
   4  -8 -23    2.43    0.78
   4   8  23    2.56    0.95
  -4   0 -24    1.05    0.65
   4   0 -24    2.37    0.78
  -4   0 -24    0.02    0.63
   4   0 -24   -1.19    0.49
   4   1 -24   17.49    1.69
  -4  -1 -24   20.04    1.54
   4   1 -24   17.62    1.55
  -4  -1 -24   19.03    1.57
  -4   1 -24   19.33    1.47
   4  -1 -24   19.74    1.54
   4  -1 -24   20.00    1.42
  -4   1 -24   16.45    1.59
  -4  -2 -24    0.37    0.56
   4   2 -24   -0.26    0.70
   4   2 -24    0.28    0.56
  -4  -2 -24   -0.20    0.57
  -4   2 -24    0.18    0.66
  -4   2 -24    0.78    0.57
   4  -2 -24    0.99    0.61
   4  -2 -24    0.22    0.50
  -4  -3 -24    5.77    0.86
   4   3 -24    6.96    1.26
   4   3 -24    4.48    0.78
  -4  -3 -24    6.26    1.04
   4  -3 -24    6.28    0.86
  -4   3 -24    4.98    1.12
  -4   3 -24    4.95    0.75
   4  -3 -24    3.78    0.87
  -4  -4 -24   11.27    1.00
  -4   4  24   10.78    1.43
   4   4 -24    9.96    1.54
  -4  -4 -24    5.73    0.96
  -4   4 -24   10.29    1.39
   4   4  24   11.36    1.41
   4  -4 -24   11.16    1.32
   4   5 -24    2.94    1.16
  -4   5  24    2.98    0.83
  -4   5 -24    2.54    1.02
   4   5  24    3.78    0.97
   4  -5 -24    3.01    0.80
   4   6 -24    4.50    1.21
  -4   6  24    4.04    1.00
   4   6  24    3.36    0.95
   4  -6 -24    4.34    0.95
  -4   6 -24    6.40    1.78
  -4   6 -24    4.89    1.17
  -4   7  24    0.16    0.71
   4   7 -24    0.21    0.86
   4   7  24    1.41    0.80
  -4   7 -24    1.45    1.02
  -4   7 -24    1.01    0.67
   4  -7 -24    0.06    0.60
  -4   0 -25    2.46    0.77
   4   0 -25    1.27    0.71
  -4   0 -25    1.92    0.75
   4   0 -25    2.53    0.78
   4   1 -25   12.31    1.46
  -4  -1 -25   10.52    1.21
   4   1 -25    7.84    1.11
  -4  -1 -25   10.63    1.23
  -4   1 -25    9.05    1.15
   4  -1 -25   12.59    1.39
  -4   1 -25    9.96    1.28
   4  -1 -25   12.26    1.31
   4   2 -25   12.96    1.33
  -4  -2 -25   11.27    1.36
   4   2 -25   13.11    1.57
  -4  -2 -25   12.06    1.22
   4  -2 -25   12.99    1.27
  -4   2 -25   11.98    1.50
   4  -2 -25   10.11    1.29
  -4   2 -25   12.17    1.25
  -4  -3 -25    1.63    0.74
   4   3 -25    0.39    0.85
  -4  -3 -25    1.52    0.60
   4   3 -25    0.58    0.52
  -4   3 -25    1.57    0.59
   4  -3 -25    0.78    0.55
  -4   3 -25    0.56    0.81
   4  -3 -25    1.39    0.72
  -4  -4 -25    4.05    0.96
   4   4 -25    5.19    1.27
  -4  -4 -25    3.21    0.75
   4  -4 -25    3.76    0.93
  -4   4 -25    3.72    1.05
   4   5 -25    2.24    1.07
  -4   5  25    1.80    0.84
   4   5  25    1.40    0.80
   4  -5 -25    0.80    0.71
  -4   5 -25    1.33    1.01
   4   6 -25   -0.51    0.90
  -4   6  25    0.04    0.73
   4   6  25    0.23    0.76
   4  -6 -25   -1.12    0.58
  -4   6 -25    1.14    0.99
   4   7 -25    2.24    1.15
  -4   7  25    0.82    0.86
  -4   7 -25    1.99    1.11
   4   7  25    1.70    0.92
   4  -7 -25    2.62    0.88
  -4   0 -26   40.48    2.23
  -4   0 -26   39.98    2.23
   4   0 -26   42.97    2.28
   4   0 -26   44.71    2.32
  -4  -1 -26    1.13    0.70
   4   1 -26    0.49    0.71
  -4  -1 -26    0.20    0.64
   4   1 -26    0.54    0.68
   4  -1 -26    1.29    0.73
  -4   1 -26   -0.53    0.58
   4  -1 -26    0.84    0.64
  -4   1 -26   -0.27    0.68
  -4  -2 -26    2.61    0.89
  -4  -2 -26    1.89    0.72
   4   2 -26    2.30    0.95
   4   2 -26    2.53    0.76
  -4   2 -26    2.09    0.71
  -4   2 -26    3.60    1.02
   4  -2 -26    2.26    0.74
   4  -2 -26    2.39    0.87
   4   3 -26   12.56    1.25
   4   3 -26   13.54    1.74
  -4  -3 -26   15.08    1.32
  -4  -3 -26   12.44    1.41
   4  -3 -26   14.81    1.31
  -4   3 -26   13.25    1.22
   4  -3 -26   11.84    1.37
  -4   3 -26   14.03    1.60
  -4  -4 -26    0.84    0.71
   4   4 -26   -0.57    0.86
   4  -4 -26    0.46    0.71
  -4   4 -26    0.30    0.81
  -4  -5 -26    2.49    0.88
   4   5 -26    3.33    1.08
   4  -5 -26    3.75    0.97
  -4   5 -26    3.38    1.17
   4   6 -26   -0.43    0.96
  -4   6 -26    0.37    0.93
   4  -6 -26   -0.86    0.63
  -4   0 -27   12.10    1.33
   4   0 -27   10.72    1.34
  -4   0 -27   10.45    1.33
   4   0 -27   10.78    1.35
   4   1 -27    8.87    1.30
  -4  -1 -27    8.70    1.22
  -4  -1 -27    9.84    1.24
   4   1 -27    9.97    1.26
   4  -1 -27    9.27    1.19
   4  -1 -27   11.69    1.42
  -4   1 -27    8.18    1.15
  -4   1 -27    8.33    1.28
  -4  -2 -27    0.46    0.71
   4   2 -27    1.02    0.86
   4   2 -27    0.80    0.64
  -4  -2 -27    2.37    0.77
   4  -2 -27    1.01    0.66
   4  -2 -27    0.56    0.70
  -4   2 -27    2.24    0.76
  -4   2 -27    2.86    0.94
  -4  -3 -27    1.23    0.75
   4   3 -27    0.80    0.89
  -4  -3 -27    1.15    0.62
   4   3 -27    1.71    0.65
   4  -3 -27    0.97    0.72
   4  -3 -27    3.04    0.76
  -4   3 -27    2.59    0.69
  -4   3 -27    2.89    1.04
  -4  -4 -27    9.74    1.31
   4   4 -27   10.86    1.68
   4  -4 -27    8.70    1.23
  -4   4 -27    9.12    1.45
  -4  -5 -27    3.20    0.92
   4   5 -27    2.85    1.16
  -4   5 -27    3.42    1.09
   4  -5 -27    4.97    1.06
  -4  -6 -27    3.12    0.99
   4   6 -27    1.95    1.11
  -4   6 -27    3.85    1.25
   4  -6 -27    2.36    0.93
   4   0 -28    1.73    0.80
  -4   0 -28    0.10    0.71
   4   0 -28    0.81    0.75
  -4   0 -28    0.58    0.74
  -4  -1 -28   12.66    1.44
   4   1 -28   13.28    1.47
  -4  -1 -28   14.16    1.50
   4   1 -28   14.57    1.73
  -4   1 -28   15.93    1.71
  -4   1 -28   12.85    1.43
   4  -1 -28   12.51    1.50
   4  -1 -28   13.46    1.48
  -4  -2 -28    2.17    0.87
   4   2 -28    2.82    1.03
   4   2 -28    2.94    0.81
  -4  -2 -28    3.13    0.85
   4  -2 -28    2.40    0.91
  -4   2 -28    3.55    1.10
  -4   2 -28    2.66    0.78
   4  -2 -28    3.12    0.82
   4   3 -28    6.51    0.97
   4   3 -28    4.19    1.14
  -4  -3 -28    4.83    0.91
  -4  -3 -28    5.60    1.12
  -4   3 -28    5.76    1.31
   4  -3 -28    4.98    1.03
  -4   3 -28    5.30    0.88
   4   4 -28    6.36    1.39
  -4  -4 -28    3.40    0.93
   4  -4 -28    6.34    1.10
  -4   4 -28    5.71    1.28
   4   5 -28    1.74    1.08
  -4  -5 -28    0.62    0.79
  -4   5 -28    1.30    0.95
   4  -5 -28    0.08    0.73
   4   0 -29   17.19    1.77
  -4   0 -29   19.57    1.80
  -4   0 -29   21.18    1.89
   4   0 -29   23.02    2.01
  -4  -1 -29   21.13    1.82
  -4  -1 -29   21.27    1.90
   4   1 -29   16.82    1.81
   4   1 -29   20.34    1.77
   4  -1 -29   18.02    1.74
  -4   1 -29   20.65    1.78
  -4   1 -29   17.14    1.78
   4  -1 -29   18.54    1.70
  -4  -2 -29    4.88    0.95
   4   2 -29    2.79    0.82
   4   2 -29    2.99    1.05
  -4  -2 -29    1.85    0.82
   4  -2 -29    2.06    0.86
  -4   2 -29    3.49    0.86
   4  -2 -29    3.03    0.87
  -4   2 -29    1.58    0.90
  -4  -3 -29    7.08    1.25
   4   3 -29    5.59    1.34
   4   3 -29    6.19    0.97
  -4  -3 -29    4.88    0.95
   4  -3 -29    4.88    1.07
  -4   3 -29    5.92    1.34
  -4   3 -29    6.15    0.98
   4   4 -29    1.59    1.06
  -4  -4 -29    1.82    0.87
  -4   4 -29    0.41    0.87
   4  -4 -29    0.92    0.74
   4   5 -29    6.57    1.56
  -4  -5 -29    9.43    1.38
   4  -5 -29    8.47    1.40
  -4   5 -29    7.61    1.49
   4   0 -30   47.64    2.59
  -4   0 -30   44.07    2.49
  -4   0 -30   46.13    2.54
   4   0 -30   39.19    2.45
  -4  -1 -30    4.68    1.05
  -4  -1 -30    3.60    1.02
   4   1 -30    4.67    1.05
   4   1 -30    2.62    1.04
  -4   1 -30    3.42    0.95
   4  -1 -30    5.29    1.14
   4  -1 -30    3.70    0.97
  -4   1 -30    4.31    1.07
  -4  -2 -30   16.26    1.63
   4   2 -30   14.37    1.74
   4   2 -30   15.44    1.58
  -4  -2 -30   12.04    1.55
  -4   2 -30   16.63    1.58
  -4   2 -30   18.90    1.98
   4  -2 -30   15.57    1.56
   4  -2 -30   12.10    1.55
   4   3 -30    2.87    0.84
   4   3 -30   -0.05    0.88
  -4  -3 -30    1.27    0.86
   4  -3 -30    2.63    0.97
  -4   3 -30    2.50    0.74
  -4   3 -30    1.96    1.04
  -4  -4 -30    0.59    0.86
   4   4 -30   -0.06    0.97
  -4   4 -30    0.16    0.87
   4  -4 -30    0.53    0.74
  -4   0 -31    3.18    0.98
   4   0 -31    3.77    1.03
  -4   0 -31    4.66    1.10
   4   0 -31    2.44    0.98
   4   1 -31   29.27    2.23
  -4  -1 -31   30.67    2.20
  -4  -1 -31   28.87    2.00
   4   1 -31   31.34    2.14
   4  -1 -31   27.81    2.03
  -4   1 -31   30.61    2.09
   4  -1 -31   31.66    2.25
  -4   1 -31   33.43    2.26
  -4  -2 -31    3.79    0.99
   4   2 -31    1.07    0.96
   4   2 -31    3.84    0.95
  -4  -2 -31    3.54    1.06
  -4   2 -31    4.03    1.22
   4  -2 -31    3.89    1.00
  -4   2 -31    3.61    0.91
   4  -2 -31    3.21    0.98
   4   3 -31    4.70    1.30
  -4  -3 -31    3.01    1.04
   4  -3 -31    4.86    1.17
  -4   3 -31    4.42    1.26
  -4   0 -32   13.39    1.57
  -4   0 -32   12.63    1.63
   4   0 -32   10.10    1.46
   4   0 -32   12.22    1.63
   4   1 -32   13.01    1.57
  -4  -1 -32    9.35    1.45
   4   1 -32    8.37    1.45
  -4  -1 -32    8.09    1.30
  -4   1 -32   11.79    1.49
   4  -1 -32   11.02    1.55
  -4   1 -32    9.50    1.52
   4  -1 -32   11.31    1.52
   5   0   0   -0.23    0.29
  -5   0   0    0.02    0.17
   5   0   0    0.24    0.18
  -5   1   0   18.88    0.77
   5   1   0   18.24    0.74
   5  -1   0   20.15    0.92
   5   1   0   20.30    0.79
   5  -1   0   20.67    0.80
   5  -2   0   82.32    2.28
   5  -2   0   82.61    2.61
  -5   2   0   83.22    2.38
   5   2   0   85.31    2.37
   5   3   0   54.32    1.62
  -5   3   0   54.60    1.64
   5  -3   0   55.59    1.99
  -5   3   0   56.56    1.76
  -5   4   0    6.60    0.57
   5  -4   0    6.61    0.75
   5   4   0    6.68    0.36
  -5   4   0    6.05    0.39
   5   5   0   94.50    2.57
  -5   5   0   93.09    2.77
  -5   5   0   92.35    2.84
  -5   5   0   94.45    2.60
   5  -5   0   91.64    3.15
   5   6   0   14.55    0.54
  -5   6   0   13.57    0.57
  -5   6   0   13.45    0.75
   5  -6   0   12.21    1.11
  -5   6   0   14.29    0.83
   5   7   0    0.05    0.15
  -5   7   0   -0.10    0.17
   5  -7   0    0.41    0.53
  -5   7   0   -0.42    0.29
  -5   7   0    0.66    0.38
   5   8   0    4.52    0.35
   5  -8   0    3.93    0.86
  -5   8   0    4.94    0.67
  -5   8   0    5.51    0.43
  -5   9   0    1.27    0.52
   5  -9   0    1.32    0.66
  -5   9   0    1.14    0.27
   5   9   0    0.86    0.24
  -5  10   0    0.03    0.24
   5  10   0    0.17    0.23
   5 -10   0   -0.03    0.65
  -5  11   0    2.82    0.41
   5  11   0    2.62    0.38
   5   0   1   -0.20    0.19
   5   0  -1   -0.14    0.19
  -5   0   1    0.03    0.21
   5   0  -1   -0.12    0.27
   5   0  -1    0.41    0.27
  -5   0  -1   -0.07    0.20
   5   0   1   -0.02    0.31
   5   1  -1   56.86    1.74
   5   1  -1   58.64    1.74
   5  -1   1   59.19    1.77
  -5   1   1   57.33    1.74
   5  -1   1   58.54    1.89
   5  -1  -1   58.32    1.75
  -5   1  -1   55.44    1.74
   5  -1  -1   61.08    1.93
[truncated: 996,647 more chars]
