# Supplementary material for: Self-assembled coordination thioether silver(I) macrocyclic complexes for homogeneous catalysis
Source: Beilstein J Org Chem. 2019 Oct 17;15:2465–72. doi: 10.3762/bjoc.15.239 (PMC6808213; doi:10.3762/bjoc.15.239)
Supplement: File 2 — Crystallographic structures CCDC 1883532, 1883535, 1883536, 1883538 and 1883674 of ligand 1 and silver complexes 1a–d (.cif files). [file Beilstein_J_Org_Chem-15-2465-s002.zip › CCDC+1883538.cif]

 
data_shelx
 
_audit_creation_method            'SHELXL-2014/7'
_shelx_SHELXL_version_number      '2014/7'
_chemical_name_systematic         'CZ 6700'
_chemical_name_common             ?
_chemical_melting_point           ?
_chemical_formula_moiety          'C56 H44 Ag3 N3 O9 S4' 
_chemical_formula_sum
 'C56 H44 Ag3 N3 O9 S4' 
_chemical_formula_weight          1354.79

loop_
 _atom_type_symbol
 _atom_type_description
 _atom_type_scat_dispersion_real
 _atom_type_scat_dispersion_imag
 _atom_type_scat_source
 'C'  'C'   0.0033   0.0016
 'International Tables Vol C Tables 4.2.6.8 and 6.1.1.4'
 'N'  'N'   0.0061   0.0033
 'International Tables Vol C Tables 4.2.6.8 and 6.1.1.4'
 'O'  'O'   0.0106   0.0060
 'International Tables Vol C Tables 4.2.6.8 and 6.1.1.4'
 'S'  'S'   0.1246   0.1234
 'International Tables Vol C Tables 4.2.6.8 and 6.1.1.4'
 'Ag'  'Ag'  -0.8971   1.1015
 'International Tables Vol C Tables 4.2.6.8 and 6.1.1.4'
 'H'  'H'   0.0000   0.0000
 'International Tables Vol C Tables 4.2.6.8 and 6.1.1.4'
 
_space_group_crystal_system       triclinic
_space_group_IT_number            2
_space_group_name_H-M_alt         'P -1'
_space_group_name_Hall            '-P 1'
 
_shelx_space_group_comment
;
The symmetry employed for this shelxl refinement is uniquely defined
by the following loop, which should always be used as a source of
symmetry information in preference to the above space-group names.
They are only intended as comments.
;
 
loop_
 _space_group_symop_operation_xyz
 'x, y, z'
 '-x, -y, -z'
 
_cell_length_a                    12.755(3)
_cell_length_b                    13.140(3)
_cell_length_c                    16.721(4)
_cell_angle_alpha                 111.882(5)
_cell_angle_beta                  102.770(4)
_cell_angle_gamma                 92.073(5)
_cell_volume                      2514.4(9)
_cell_formula_units_Z             2
_cell_measurement_temperature     150(2)
_cell_measurement_reflns_used     7935
_cell_measurement_theta_min       3.103
_cell_measurement_theta_max       26.372
 
_exptl_crystal_description        'needle'
_exptl_crystal_colour             'colorless'
_exptl_crystal_density_meas       'not measured'
_exptl_crystal_density_method     ?
_exptl_crystal_density_diffrn     1.789          
_exptl_crystal_F_000              1356
_exptl_transmission_factor_min    ?
_exptl_transmission_factor_max    ?
_exptl_crystal_size_max           0.140
_exptl_crystal_size_mid           0.030
_exptl_crystal_size_min           0.030
_exptl_absorpt_coefficient_mu     1.386
_shelx_estimated_absorpt_T_min    0.830
_shelx_estimated_absorpt_T_max    0.960
_exptl_absorpt_correction_type    'multi-scan'
_exptl_absorpt_correction_T_min   0.6977
_exptl_absorpt_correction_T_max   0.7454
_exptl_absorpt_process_details    'SADABS v2012/1 (Bruker AXS)'
_exptl_absorpt_special_details    ?
_diffrn_ambient_temperature       150(2)
_diffrn_radiation_wavelength      0.71073
_diffrn_radiation_type            MoK\a
_diffrn_source                    'microfocus sealed tude'
_diffrn_measurement_device_type   'Bruker APEX Duo'
_diffrn_measurement_method        'phi and omega scans'
_diffrn_detector_area_resol_mean  8.3333
_diffrn_reflns_number             78956
_diffrn_reflns_av_unetI/netI      0.0393
_diffrn_reflns_av_R_equivalents   0.0603
_diffrn_reflns_limit_h_min        -15
_diffrn_reflns_limit_h_max        15
_diffrn_reflns_limit_k_min        -16
_diffrn_reflns_limit_k_max        16
_diffrn_reflns_limit_l_min        -20
_diffrn_reflns_limit_l_max        20
_diffrn_reflns_theta_min          3.103
_diffrn_reflns_theta_max          26.372
_diffrn_reflns_theta_full         25.242
_diffrn_measured_fraction_theta_max   0.992
_diffrn_measured_fraction_theta_full  0.992
_diffrn_reflns_Laue_measured_fraction_max    0.992
_diffrn_reflns_Laue_measured_fraction_full   0.992
_diffrn_reflns_point_group_measured_fraction_max   0.992
_diffrn_reflns_point_group_measured_fraction_full  0.992
_reflns_number_total              10193
_reflns_number_gt                 7935
_reflns_threshold_expression      'I > 2\s(I)'
_reflns_Friedel_coverage          0.000
_reflns_Friedel_fraction_max      .
_reflns_Friedel_fraction_full     .
 
_reflns_special_details
;
 Reflections were merged by SHELXL according to the crystal
 class for the calculation of statistics and refinement.
 
 _reflns_Friedel_fraction is defined as the number of unique
 Friedel pairs measured divided by the number that would be
 possible theoretically, ignoring centric projections and
 systematic absences.
;
 
_computing_data_collection        'APEX2 20133.10-0 (Bruker AXS Inc.)'
_computing_cell_refinement        'SAINT v8.34A (Bruker AXS Inc.)'
_computing_data_reduction         'SAINT v8.34A (Bruker AXS Inc.)'
_computing_structure_solution     'SUPERFLIP(Palatinus & Chapuis, 2007) EDMA(Palatinus et al., 2012)'
_computing_structure_refinement 'SHELXL-2014/7 (Sheldrick, 2014)'
_computing_molecular_graphics     ?
_computing_publication_material   ?
_refine_special_details           ?
_refine_ls_structure_factor_coef  Fsqd
_refine_ls_matrix_type            full
_refine_ls_weighting_scheme       calc
_refine_ls_weighting_details
'w=1/[\s^2^(Fo^2^)+(0.0265P)^2^+2.8874P] where P=(Fo^2^+2Fc^2^)/3'
_atom_sites_solution_primary      ?
_atom_sites_solution_secondary    ?
_atom_sites_solution_hydrogens    geom
_refine_ls_hydrogen_treatment     constr
_refine_ls_extinction_method      none
_refine_ls_extinction_coef        .
_refine_ls_number_reflns          10193
_refine_ls_number_parameters      680
_refine_ls_number_restraints      0
_refine_ls_R_factor_all           0.0494
_refine_ls_R_factor_gt            0.0319
_refine_ls_wR_factor_ref          0.0724
_refine_ls_wR_factor_gt           0.0661
_refine_ls_goodness_of_fit_ref    1.023
_refine_ls_restrained_S_all       1.023
_refine_ls_shift/su_max           0.001
_refine_ls_shift/su_mean          0.000
 
loop_
 _atom_site_label
 _atom_site_type_symbol
 _atom_site_fract_x
 _atom_site_fract_y
 _atom_site_fract_z
 _atom_site_U_iso_or_equiv
 _atom_site_adp_type
 _atom_site_occupancy
 _atom_site_site_symmetry_order  
 _atom_site_calc_flag
 _atom_site_refinement_flags_posn
 _atom_site_refinement_flags_adp
 _atom_site_refinement_flags_occupancy
 _atom_site_disorder_assembly
 _atom_site_disorder_group
C1 C 0.5373(3) 0.4723(3) 0.1643(2) 0.0264(7) Uani 1 1 d . . . . .
H1A H 0.5507 0.5438 0.2150 0.040 Uiso 1 1 calc R U . . .
H1B H 0.4635 0.4374 0.1533 0.040 Uiso 1 1 calc R U . . .
H1C H 0.5455 0.4838 0.1112 0.040 Uiso 1 1 calc R U . . .
C2 C 0.7614(2) 0.4606(2) 0.20842(19) 0.0164(6) Uani 1 1 d . . . . .
C3 C 0.7702(3) 0.5526(2) 0.1871(2) 0.0210(7) Uani 1 1 d . . . . .
H3 H 0.7067 0.5771 0.1624 0.025 Uiso 1 1 calc R U . . .
C4 C 0.8709(3) 0.6087(3) 0.2017(2) 0.0241(7) Uani 1 1 d . . . . .
H4 H 0.8762 0.6720 0.1875 0.029 Uiso 1 1 calc R U . . .
C5 C 0.9637(3) 0.5728(3) 0.2368(2) 0.0244(7) Uani 1 1 d . . . . .
H5 H 1.0330 0.6106 0.2459 0.029 Uiso 1 1 calc R U . . .
C6 C 0.9552(2) 0.4817(2) 0.2585(2) 0.0201(7) Uani 1 1 d . . . . .
H6 H 1.0193 0.4578 0.2830 0.024 Uiso 1 1 calc R U . . .
C7 C 0.8547(3) 0.4237(2) 0.24526(19) 0.0182(6) Uani 1 1 d . . . . .
C8 C 0.8515(2) 0.3254(2) 0.27002(19) 0.0162(6) Uani 1 1 d . . . . .
C9 C 0.8408(2) 0.2176(2) 0.20458(19) 0.0156(6) Uani 1 1 d . . . . .
C10 C 0.8220(2) 0.1973(3) 0.1122(2) 0.0183(6) Uani 1 1 d . . . . .
H10 H 0.8252 0.2583 0.0948 0.022 Uiso 1 1 calc R U . . .
C11 C 0.7997(2) 0.0928(3) 0.0484(2) 0.0198(7) Uani 1 1 d . . . . .
H11 H 0.7823 0.0818 -0.0127 0.024 Uiso 1 1 calc R U . . .
C12 C 0.8022(3) 0.0003(3) 0.0726(2) 0.0216(7) Uani 1 1 d . . . . .
H12 H 0.7856 -0.0725 0.0278 0.026 Uiso 1 1 calc R U . . .
C13 C 0.8285(2) 0.0162(2) 0.1605(2) 0.0197(7) Uani 1 1 d . . . . .
H13 H 0.8350 -0.0462 0.1762 0.024 Uiso 1 1 calc R U . . .
C14 C 0.8465(2) 0.1247(2) 0.2296(2) 0.0168(6) Uani 1 1 d . . . . .
C15 C 0.8642(2) 0.1402(2) 0.3194(2) 0.0172(6) Uani 1 1 d . . . . .
C16 C 0.8683(2) 0.2466(2) 0.38446(19) 0.0170(6) Uani 1 1 d . . . . .
C17 C 0.8723(3) 0.2637(3) 0.4746(2) 0.0226(7) Uani 1 1 d . . . . .
H17 H 0.8797 0.2032 0.4926 0.027 Uiso 1 1 calc R U . . .
C18 C 0.8655(3) 0.3650(3) 0.5350(2) 0.0267(8) Uani 1 1 d . . . . .
H18 H 0.8652 0.3740 0.5940 0.032 Uiso 1 1 calc R U . . .
C19 C 0.8589(3) 0.4572(3) 0.5106(2) 0.0278(8) Uani 1 1 d . . . . .
H19 H 0.8546 0.5278 0.5535 0.033 Uiso 1 1 calc R U . . .
C20 C 0.8588(3) 0.4454(3) 0.4265(2) 0.0224(7) Uani 1 1 d . . . . .
H20 H 0.8570 0.5087 0.4119 0.027 Uiso 1 1 calc R U . . .
C21 C 0.8612(2) 0.3402(2) 0.35970(19) 0.0170(6) Uani 1 1 d . . . . .
C22 C 0.8772(2) 0.0420(2) 0.34376(19) 0.0178(6) Uani 1 1 d . . . . .
C23 C 0.9804(3) 0.0142(3) 0.3666(2) 0.0225(7) Uani 1 1 d . . . . .
H23 H 1.0417 0.0599 0.3694 0.027 Uiso 1 1 calc R U . . .
C24 C 0.9954(3) -0.0793(3) 0.3853(2) 0.0291(8) Uani 1 1 d . . . . .
H24 H 1.0664 -0.0975 0.4007 0.035 Uiso 1 1 calc R U . . .
C25 C 0.9072(3) -0.1455(3) 0.3816(2) 0.0289(8) Uani 1 1 d . . . . .
H25 H 0.9175 -0.2089 0.3954 0.035 Uiso 1 1 calc R U . . .
C26 C 0.8032(3) -0.1205(3) 0.3581(2) 0.0270(8) Uani 1 1 d . . . . .
H26 H 0.7426 -0.1675 0.3547 0.032 Uiso 1 1 calc R U . . .
C27 C 0.7874(3) -0.0271(3) 0.3393(2) 0.0200(7) Uani 1 1 d . . . . .
C28 C 0.5627(3) -0.0987(3) 0.3010(2) 0.0367(9) Uani 1 1 d . . . . .
H28A H 0.5757 -0.1684 0.2577 0.055 Uiso 1 1 calc R U . . .
H28B H 0.4885 -0.0846 0.2810 0.055 Uiso 1 1 calc R U . . .
H28C H 0.5725 -0.1036 0.3592 0.055 Uiso 1 1 calc R U . . .
C29 C 0.6491(3) 0.3707(3) -0.1012(3) 0.0433(10) Uani 1 1 d . . . . .
H29A H 0.6852 0.4308 -0.0443 0.065 Uiso 1 1 calc R U . . .
H29B H 0.5703 0.3690 -0.1107 0.065 Uiso 1 1 calc R U . . .
H29C H 0.6713 0.3829 -0.1497 0.065 Uiso 1 1 calc R U . . .
C30 C 0.8315(2) 0.2659(2) -0.0749(2) 0.0181(6) Uani 1 1 d . . . . .
C31 C 0.8883(3) 0.3578(2) -0.0012(2) 0.0215(7) Uani 1 1 d . . . . .
H31 H 0.8496 0.4079 0.0350 0.026 Uiso 1 1 calc R U . . .
C32 C 1.0005(3) 0.3774(3) 0.0203(2) 0.0262(7) Uani 1 1 d . . . . .
H32 H 1.0383 0.4400 0.0712 0.031 Uiso 1 1 calc R U . . .
C33 C 1.0572(3) 0.3047(3) -0.0331(2) 0.0271(8) Uani 1 1 d . . . . .
H33 H 1.1340 0.3177 -0.0194 0.032 Uiso 1 1 calc R U . . .
C34 C 1.0009(2) 0.2140(3) -0.1058(2) 0.0223(7) Uani 1 1 d . . . . .
H34 H 1.0405 0.1651 -0.1420 0.027 Uiso 1 1 calc R U . . .
C35 C 0.8876(2) 0.1905(2) -0.1291(2) 0.0183(6) Uani 1 1 d . . . . .
C36 C 0.8335(2) 0.0884(2) -0.20815(19) 0.0176(6) Uani 1 1 d . . . . .
C37 C 0.8483(2) -0.0163(2) -0.20551(19) 0.0170(6) Uani 1 1 d . . . . .
C38 C 0.9082(2) -0.0296(3) -0.1278(2) 0.0190(7) Uani 1 1 d . . . . .
H38 H 0.9405 0.0345 -0.0760 0.023 Uiso 1 1 calc R U . . .
C39 C 0.9206(2) -0.1308(3) -0.1252(2) 0.0206(7) Uani 1 1 d . . . . .
H39 H 0.9581 -0.1363 -0.0715 0.025 Uiso 1 1 calc R U . . .
C40 C 0.8776(2) -0.2280(3) -0.2027(2) 0.0215(7) Uani 1 1 d . . . . .
H40 H 0.8886 -0.2985 -0.2013 0.026 Uiso 1 1 calc R U . . .
C41 C 0.8205(2) -0.2206(3) -0.2792(2) 0.0207(7) Uani 1 1 d . . . . .
H41 H 0.7936 -0.2863 -0.3310 0.025 Uiso 1 1 calc R U . . .
C42 C 0.8003(2) -0.1152(2) -0.28295(19) 0.0170(6) Uani 1 1 d . . . . .
C43 C 0.2652(2) 0.1079(2) 0.35917(19) 0.0190(7) Uani 1 1 d . . . . .
C44 C 0.7202(2) -0.0032(2) -0.36197(19) 0.0184(6) Uani 1 1 d . . . . .
C45 C 0.6551(3) 0.0078(3) -0.4390(2) 0.0251(7) Uani 1 1 d . . . . .
H45 H 0.6189 -0.0568 -0.4888 0.030 Uiso 1 1 calc R U . . .
C46 C 0.6440(3) 0.1087(3) -0.4427(2) 0.0300(8) Uani 1 1 d . . . . .
H46 H 0.6001 0.1139 -0.4945 0.036 Uiso 1 1 calc R U . . .
C47 C 0.6974(3) 0.2053(3) -0.3699(2) 0.0273(8) Uani 1 1 d . . . . .
H47 H 0.6908 0.2754 -0.3734 0.033 Uiso 1 1 calc R U . . .
C48 C 0.7590(3) 0.1992(3) -0.2940(2) 0.0235(7) Uani 1 1 d . . . . .
H48 H 0.7939 0.2653 -0.2452 0.028 Uiso 1 1 calc R U . . .
C49 C 0.7718(2) 0.0951(2) -0.2867(2) 0.0188(7) Uani 1 1 d . . . . .
C50 C 0.3206(3) 0.2112(3) 0.4373(2) 0.0203(7) Uani 1 1 d . . . . .
C51 C 0.2774(3) 0.2550(3) 0.5102(2) 0.0275(8) Uani 1 1 d . . . . .
H51 H 0.2097 0.2212 0.5093 0.033 Uiso 1 1 calc R U . . .
C52 C 0.3307(3) 0.3472(3) 0.5844(2) 0.0344(9) Uani 1 1 d . . . . .
H52 H 0.2999 0.3763 0.6338 0.041 Uiso 1 1 calc R U . . .
C53 C 0.4294(3) 0.3968(3) 0.5862(2) 0.0380(9) Uani 1 1 d . . . . .
H53 H 0.4670 0.4590 0.6376 0.046 Uiso 1 1 calc R U . . .
C54 C 0.4736(3) 0.3566(3) 0.5137(2) 0.0326(8) Uani 1 1 d . . . . .
H54 H 0.5407 0.3916 0.5148 0.039 Uiso 1 1 calc R U . . .
C55 C 0.4191(3) 0.2644(3) 0.4390(2) 0.0220(7) Uani 1 1 d . . . . .
C56 C 0.5987(3) 0.2884(3) 0.3722(3) 0.0397(9) Uani 1 1 d . . . . .
H56A H 0.5887 0.3663 0.3875 0.060 Uiso 1 1 calc R U . . .
H56B H 0.6321 0.2631 0.3219 0.060 Uiso 1 1 calc R U . . .
H56C H 0.6458 0.2801 0.4237 0.060 Uiso 1 1 calc R U . . .
N1 N 0.4650(2) 0.1068(2) 0.10191(17) 0.0259(6) Uani 1 1 d . . . . .
N2 N 0.3743(2) 0.2768(2) -0.07441(18) 0.0240(6) Uani 1 1 d . . . . .
N3 N 0.2666(3) 0.4738(2) 0.2443(3) 0.0386(8) Uani 1 1 d . . . . .
O1 O 0.55482(18) 0.09708(19) 0.08100(15) 0.0289(5) Uani 1 1 d . . . . .
O2 O 0.4306(2) 0.0414(2) 0.13034(17) 0.0400(6) Uani 1 1 d . . . . .
O3 O 0.4133(2) 0.1835(2) 0.09402(16) 0.0359(6) Uani 1 1 d . . . . .
O4 O 0.44667(18) 0.21030(19) -0.08163(15) 0.0302(5) Uani 1 1 d . . . . .
O5 O 0.2788(2) 0.2361(2) -0.1070(2) 0.0499(8) Uani 1 1 d . . . . .
O6 O 0.4032(2) 0.3769(2) -0.03747(17) 0.0389(6) Uani 1 1 d . . . . .
O7 O 0.2929(2) 0.4006(2) 0.1796(2) 0.0484(7) Uani 1 1 d . . . . .
O8 O 0.2967(3) 0.4717(2) 0.3201(2) 0.0632(9) Uani 1 1 d . . . . .
O9 O 0.2114(2) 0.5420(2) 0.2302(2) 0.0605(9) Uani 1 1 d . . . . .
S1 S 0.63359(6) 0.38381(6) 0.18875(5) 0.02012(17) Uani 1 1 d . . . . .
S2 S 0.65753(6) 0.01300(7) 0.31028(6) 0.02549(18) Uani 1 1 d . . . . .
S3 S 0.68703(6) 0.23997(6) -0.09897(5) 0.02045(17) Uani 1 1 d . . . . .
S4 S 0.46878(7) 0.20655(7) 0.34211(6) 0.02481(18) Uani 1 1 d . . . . .
Ag1 Ag 0.61373(2) 0.23662(2) 0.03147(2) 0.02739(7) Uani 1 1 d . . . . .
Ag2 Ag 0.63086(2) -0.02818(2) 0.14143(2) 0.03231(8) Uani 1 1 d . . . . .
Ag3 Ag 0.35129(2) 0.26790(2) 0.23197(2) 0.03430(8) Uani 1 1 d . . . . .
 
loop_
 _atom_site_aniso_label
 _atom_site_aniso_U_11
 _atom_site_aniso_U_22
 _atom_site_aniso_U_33
 _atom_site_aniso_U_23
 _atom_site_aniso_U_13
 _atom_site_aniso_U_12
C1 0.0191(16) 0.037(2) 0.0271(18) 0.0161(16) 0.0052(15) 0.0106(15)
C2 0.0198(15) 0.0161(15) 0.0142(14) 0.0061(12) 0.0055(13) 0.0022(12)
C3 0.0264(17) 0.0191(17) 0.0191(15) 0.0088(13) 0.0058(15) 0.0062(14)
C4 0.0365(19) 0.0147(16) 0.0233(17) 0.0085(13) 0.0103(16) 0.0010(14)
C5 0.0268(17) 0.0215(17) 0.0242(17) 0.0078(14) 0.0081(15) -0.0038(14)
C6 0.0186(16) 0.0184(16) 0.0200(15) 0.0055(13) 0.0027(14) 0.0008(13)
C7 0.0246(16) 0.0181(16) 0.0122(14) 0.0056(12) 0.0054(14) 0.0047(13)
C8 0.0132(14) 0.0163(15) 0.0192(15) 0.0083(13) 0.0017(13) 0.0021(12)
C9 0.0108(14) 0.0189(16) 0.0179(15) 0.0084(12) 0.0033(13) 0.0023(12)
C10 0.0176(15) 0.0206(16) 0.0214(16) 0.0115(13) 0.0079(14) 0.0043(13)
C11 0.0198(16) 0.0257(17) 0.0144(15) 0.0076(13) 0.0053(14) 0.0040(13)
C12 0.0228(16) 0.0169(16) 0.0216(16) 0.0018(13) 0.0087(14) 0.0006(13)
C13 0.0205(16) 0.0154(16) 0.0279(17) 0.0108(13) 0.0104(15) 0.0056(13)
C14 0.0124(14) 0.0183(16) 0.0199(15) 0.0078(13) 0.0037(13) 0.0038(12)
C15 0.0140(14) 0.0186(16) 0.0215(16) 0.0107(13) 0.0038(13) 0.0032(12)
C16 0.0130(14) 0.0199(16) 0.0175(15) 0.0086(13) 0.0006(13) 0.0012(12)
C17 0.0219(16) 0.0268(18) 0.0198(16) 0.0128(14) 0.0007(14) -0.0012(14)
C18 0.0322(19) 0.0300(19) 0.0138(15) 0.0067(14) 0.0023(15) -0.0039(15)
C19 0.0350(19) 0.0200(18) 0.0202(17) 0.0016(14) 0.0029(16) -0.0037(15)
C20 0.0230(17) 0.0220(17) 0.0213(16) 0.0091(14) 0.0030(15) 0.0016(14)
C21 0.0145(14) 0.0181(16) 0.0161(15) 0.0060(12) 0.0007(13) -0.0002(12)
C22 0.0236(16) 0.0160(16) 0.0142(14) 0.0059(12) 0.0056(14) 0.0036(13)
C23 0.0216(16) 0.0279(18) 0.0231(16) 0.0146(14) 0.0072(15) 0.0052(14)
C24 0.035(2) 0.035(2) 0.0264(18) 0.0178(16) 0.0135(17) 0.0201(17)
C25 0.048(2) 0.0227(18) 0.0248(17) 0.0153(15) 0.0133(18) 0.0143(16)
C26 0.0357(19) 0.0225(18) 0.0257(17) 0.0107(14) 0.0116(16) 0.0006(15)
C27 0.0228(16) 0.0224(17) 0.0169(15) 0.0093(13) 0.0058(14) 0.0040(14)
C28 0.032(2) 0.048(2) 0.0280(19) 0.0137(18) 0.0086(17) -0.0123(18)
C29 0.040(2) 0.047(2) 0.072(3) 0.043(2) 0.033(2) 0.0291(19)
C30 0.0206(16) 0.0182(16) 0.0204(15) 0.0111(13) 0.0083(14) 0.0042(13)
C31 0.0302(18) 0.0161(16) 0.0210(16) 0.0069(13) 0.0126(15) 0.0033(14)
C32 0.0316(19) 0.0178(17) 0.0237(17) 0.0060(14) 0.0019(16) -0.0064(14)
C33 0.0214(17) 0.0267(19) 0.0341(19) 0.0136(16) 0.0065(16) -0.0014(15)
C34 0.0196(16) 0.0207(17) 0.0283(17) 0.0084(14) 0.0110(15) 0.0055(13)
C35 0.0230(16) 0.0148(16) 0.0190(15) 0.0087(13) 0.0053(14) 0.0033(13)
C36 0.0182(15) 0.0185(16) 0.0173(15) 0.0063(13) 0.0083(14) 0.0014(13)
C37 0.0163(15) 0.0178(16) 0.0170(15) 0.0050(12) 0.0074(13) 0.0028(12)
C38 0.0189(15) 0.0195(17) 0.0176(15) 0.0065(13) 0.0037(14) 0.0021(13)
C39 0.0176(15) 0.0238(17) 0.0213(16) 0.0102(14) 0.0040(14) 0.0041(13)
C40 0.0206(16) 0.0188(17) 0.0298(18) 0.0124(14) 0.0095(15) 0.0072(13)
C41 0.0219(16) 0.0165(16) 0.0224(16) 0.0044(13) 0.0088(14) 0.0021(13)
C42 0.0165(15) 0.0195(16) 0.0168(15) 0.0069(13) 0.0086(13) 0.0009(12)
C43 0.0217(16) 0.0185(16) 0.0167(15) 0.0052(13) 0.0080(14) 0.0009(13)
C44 0.0190(15) 0.0208(16) 0.0186(15) 0.0088(13) 0.0090(14) 0.0050(13)
C45 0.0312(19) 0.0239(18) 0.0170(15) 0.0058(14) 0.0035(15) 0.0033(15)
C46 0.036(2) 0.034(2) 0.0247(18) 0.0169(16) 0.0056(17) 0.0075(16)
C47 0.0334(19) 0.0266(19) 0.0288(18) 0.0166(15) 0.0102(17) 0.0090(15)
C48 0.0279(18) 0.0203(17) 0.0252(17) 0.0104(14) 0.0096(15) 0.0050(14)
C49 0.0198(16) 0.0190(16) 0.0185(15) 0.0064(13) 0.0081(14) 0.0031(13)
C50 0.0255(17) 0.0199(17) 0.0172(15) 0.0090(13) 0.0050(14) 0.0052(14)
C51 0.0335(19) 0.0286(19) 0.0209(17) 0.0083(14) 0.0103(16) 0.0060(15)
C52 0.056(3) 0.031(2) 0.0171(17) 0.0076(15) 0.0128(18) 0.0145(19)
C53 0.059(3) 0.0213(19) 0.0201(18) 0.0015(15) -0.0044(19) 0.0004(18)
C54 0.036(2) 0.0232(19) 0.0322(19) 0.0111(16) -0.0030(18) -0.0036(16)
C55 0.0279(17) 0.0183(17) 0.0204(16) 0.0102(13) 0.0024(15) 0.0050(14)
C56 0.0258(19) 0.043(2) 0.058(3) 0.029(2) 0.011(2) 0.0004(17)
N1 0.0279(15) 0.0283(16) 0.0191(14) 0.0075(12) 0.0046(13) 0.0029(13)
N2 0.0259(15) 0.0250(16) 0.0231(14) 0.0133(12) 0.0032(13) 0.0015(13)
N3 0.0308(17) 0.0220(17) 0.070(2) 0.0204(17) 0.0222(18) 0.0028(14)
O1 0.0246(12) 0.0290(13) 0.0359(13) 0.0134(11) 0.0115(11) 0.0057(10)
O2 0.0416(15) 0.0529(17) 0.0395(15) 0.0282(13) 0.0194(13) 0.0084(13)
O3 0.0355(14) 0.0439(16) 0.0360(14) 0.0211(12) 0.0122(12) 0.0191(12)
O4 0.0207(12) 0.0334(14) 0.0317(13) 0.0083(11) 0.0046(11) 0.0062(10)
O5 0.0196(13) 0.0319(15) 0.086(2) 0.0169(15) 0.0004(15) 0.0038(11)
O6 0.0473(16) 0.0218(14) 0.0366(14) 0.0052(11) 0.0009(13) -0.0017(12)
O7 0.0544(18) 0.0439(17) 0.071(2) 0.0332(15) 0.0409(17) 0.0216(14)
O8 0.086(3) 0.0389(18) 0.055(2) 0.0140(16) 0.0079(19) -0.0019(17)
O9 0.0480(18) 0.0344(17) 0.105(3) 0.0307(17) 0.0232(19) 0.0167(14)
S1 0.0179(4) 0.0234(4) 0.0208(4) 0.0110(3) 0.0041(3) 0.0023(3)
S2 0.0196(4) 0.0285(5) 0.0275(4) 0.0101(4) 0.0059(4) 0.0018(3)
S3 0.0196(4) 0.0232(4) 0.0215(4) 0.0102(3) 0.0077(3) 0.0076(3)
S4 0.0207(4) 0.0281(5) 0.0299(4) 0.0142(4) 0.0093(4) 0.0056(3)
Ag1 0.02408(13) 0.03368(15) 0.02308(13) 0.01069(11) 0.00459(11) 0.00013(11)
Ag2 0.02886(15) 0.03255(16) 0.03817(16) 0.01974(13) 0.00340(13) 0.00277(12)
Ag3 0.03776(16) 0.04149(17) 0.03757(16) 0.02431(13) 0.01908(14) 0.01829(13)
 
_geom_special_details
;
 All esds (except the esd in the dihedral angle between two l.s. planes)
 are estimated using the full covariance matrix.  The cell esds are taken
 into account individually in the estimation of esds in distances, angles
 and torsion angles; correlations between esds in cell parameters are only
 used when they are defined by crystal symmetry.  An approximate (isotropic)
 treatment of cell esds is used for estimating esds involving l.s. planes.
;
 
loop_
 _geom_bond_atom_site_label_1
 _geom_bond_atom_site_label_2
 _geom_bond_distance
 _geom_bond_site_symmetry_2
 _geom_bond_publ_flag
C1 S1 1.807(3) . ?
C2 C3 1.388(4) . ?
C2 C7 1.404(4) . ?
C2 S1 1.784(3) . ?
C3 C4 1.382(4) . ?
C4 C5 1.382(5) . ?
C5 C6 1.382(4) . ?
C6 C7 1.396(4) . ?
C7 C8 1.498(4) . ?
C8 C9 1.409(4) . ?
C8 C21 1.414(4) . ?
C9 C10 1.429(4) . ?
C9 C14 1.430(4) . ?
C10 C11 1.360(4) . ?
C11 C12 1.416(4) . ?
C12 C13 1.366(4) . ?
C13 C14 1.432(4) . ?
C13 Ag2 2.489(3) . ?
C14 C15 1.403(4) . ?
C15 C16 1.406(4) . ?
C15 C22 1.494(4) . ?
C16 C17 1.428(4) . ?
C16 C21 1.437(4) . ?
C17 C18 1.358(4) . ?
C18 C19 1.414(5) . ?
C19 C20 1.356(4) . ?
C20 C21 1.423(4) . ?
C22 C23 1.390(4) . ?
C22 C27 1.408(4) . ?
C23 C24 1.386(5) . ?
C24 C25 1.372(5) . ?
C25 C26 1.385(5) . ?
C26 C27 1.386(4) . ?
C27 S2 1.776(3) . ?
C28 S2 1.805(3) . ?
C29 S3 1.813(4) . ?
C30 C31 1.391(4) . ?
C30 C35 1.408(4) . ?
C30 S3 1.789(3) . ?
C31 C32 1.385(5) . ?
C32 C33 1.389(5) . ?
C33 C34 1.374(5) . ?
C34 C35 1.401(4) . ?
C35 C36 1.494(4) . ?
C36 C49 1.410(4) . ?
C36 C37 1.410(4) . ?
C37 C38 1.430(4) . ?
C37 C42 1.442(4) . ?
C38 C39 1.359(4) . ?
C39 C40 1.419(4) . ?
C40 C41 1.365(4) . ?
C41 C42 1.439(4) . ?
C41 Ag3 2.616(3) 2_655 ?
C42 C43 1.399(4) 2_655 ?
C43 C42 1.399(4) 2_655 ?
C43 C44 1.412(4) 2_655 ?
C43 C50 1.499(4) . ?
C44 C43 1.412(4) 2_655 ?
C44 C45 1.429(4) . ?
C44 C49 1.431(4) . ?
C45 C46 1.361(5) . ?
C46 C47 1.406(5) . ?
C47 C48 1.370(5) . ?
C48 C49 1.428(4) . ?
C50 C51 1.385(4) . ?
C50 C55 1.406(4) . ?
C51 C52 1.384(5) . ?
C52 C53 1.386(5) . ?
C53 C54 1.383(5) . ?
C54 C55 1.392(5) . ?
C55 S4 1.781(3) . ?
C56 S4 1.803(4) . ?
N1 O2 1.235(4) . ?
N1 O3 1.257(3) . ?
N1 O1 1.267(3) . ?
N2 O6 1.227(3) . ?
N2 O5 1.228(3) . ?
N2 O4 1.289(3) . ?
N3 O9 1.218(4) . ?
N3 O8 1.252(4) . ?
N3 O7 1.271(4) . ?
O1 Ag2 2.365(2) . ?
O1 Ag1 2.433(2) . ?
O3 Ag3 2.478(2) . ?
O4 Ag2 2.305(2) 2_655 ?
O4 Ag1 2.432(2) . ?
O7 Ag3 2.303(3) . ?
S1 Ag1 2.5691(9) . ?
S2 Ag2 2.6084(10) . ?
S3 Ag1 2.5697(9) . ?
S4 Ag3 2.5022(9) . ?
Ag2 O4 2.305(2) 2_655 ?
Ag3 C41 2.616(3) 2_655 ?
 
loop_
 _geom_angle_atom_site_label_1
 _geom_angle_atom_site_label_2
 _geom_angle_atom_site_label_3
 _geom_angle
 _geom_angle_site_symmetry_1
 _geom_angle_site_symmetry_3
 _geom_angle_publ_flag
C3 C2 C7 120.4(3) . . ?
C3 C2 S1 122.1(2) . . ?
C7 C2 S1 117.5(2) . . ?
C4 C3 C2 120.5(3) . . ?
C5 C4 C3 120.0(3) . . ?
C4 C5 C6 119.6(3) . . ?
C5 C6 C7 121.8(3) . . ?
C6 C7 C2 117.7(3) . . ?
C6 C7 C8 118.9(3) . . ?
C2 C7 C8 123.4(3) . . ?
C9 C8 C21 119.5(3) . . ?
C9 C8 C7 120.4(3) . . ?
C21 C8 C7 120.1(3) . . ?
C8 C9 C10 121.7(3) . . ?
C8 C9 C14 120.1(3) . . ?
C10 C9 C14 118.1(3) . . ?
C11 C10 C9 121.5(3) . . ?
C10 C11 C12 120.5(3) . . ?
C13 C12 C11 119.8(3) . . ?
C12 C13 C14 121.5(3) . . ?
C12 C13 Ag2 86.23(19) . . ?
C14 C13 Ag2 99.10(18) . . ?
C15 C14 C9 120.3(3) . . ?
C15 C14 C13 121.3(3) . . ?
C9 C14 C13 118.3(3) . . ?
C14 C15 C16 119.8(3) . . ?
C14 C15 C22 118.8(3) . . ?
C16 C15 C22 121.4(3) . . ?
C15 C16 C17 121.4(3) . . ?
C15 C16 C21 120.1(3) . . ?
C17 C16 C21 118.4(3) . . ?
C18 C17 C16 121.0(3) . . ?
C17 C18 C19 120.4(3) . . ?
C20 C19 C18 120.4(3) . . ?
C19 C20 C21 121.4(3) . . ?
C8 C21 C20 121.8(3) . . ?
C8 C21 C16 119.9(3) . . ?
C20 C21 C16 118.2(3) . . ?
C23 C22 C27 118.7(3) . . ?
C23 C22 C15 119.3(3) . . ?
C27 C22 C15 121.9(3) . . ?
C24 C23 C22 121.0(3) . . ?
C25 C24 C23 119.7(3) . . ?
C24 C25 C26 120.6(3) . . ?
C25 C26 C27 120.2(3) . . ?
C26 C27 C22 119.9(3) . . ?
C26 C27 S2 123.5(2) . . ?
C22 C27 S2 116.6(2) . . ?
C31 C30 C35 120.3(3) . . ?
C31 C30 S3 120.1(2) . . ?
C35 C30 S3 119.6(2) . . ?
C32 C31 C30 121.0(3) . . ?
C31 C32 C33 119.6(3) . . ?
C34 C33 C32 119.3(3) . . ?
C33 C34 C35 122.9(3) . . ?
C34 C35 C30 117.0(3) . . ?
C34 C35 C36 119.2(3) . . ?
C30 C35 C36 123.9(3) . . ?
C49 C36 C37 119.6(3) . . ?
C49 C36 C35 120.9(3) . . ?
C37 C36 C35 119.5(3) . . ?
C36 C37 C38 122.7(3) . . ?
C36 C37 C42 119.8(3) . . ?
C38 C37 C42 117.5(3) . . ?
C39 C38 C37 122.4(3) . . ?
C38 C39 C40 120.1(3) . . ?
C41 C40 C39 120.2(3) . . ?
C40 C41 C42 121.3(3) . . ?
C40 C41 Ag3 85.16(18) . 2_655 ?
C42 C41 Ag3 99.94(18) . 2_655 ?
C43 C42 C41 121.3(3) 2_655 . ?
C43 C42 C37 120.3(3) 2_655 . ?
C41 C42 C37 118.4(3) . . ?
C42 C43 C44 119.9(3) 2_655 2_655 ?
C42 C43 C50 120.0(3) 2_655 . ?
C44 C43 C50 120.1(3) 2_655 . ?
C43 C44 C45 121.6(3) 2_655 . ?
C43 C44 C49 119.9(3) 2_655 . ?
C45 C44 C49 118.5(3) . . ?
C46 C45 C44 121.5(3) . . ?
C45 C46 C47 120.2(3) . . ?
C48 C47 C46 120.5(3) . . ?
C47 C48 C49 121.3(3) . . ?
C36 C49 C48 121.5(3) . . ?
C36 C49 C44 120.4(3) . . ?
C48 C49 C44 118.1(3) . . ?
C51 C50 C55 118.4(3) . . ?
C51 C50 C43 121.0(3) . . ?
C55 C50 C43 120.5(3) . . ?
C52 C51 C50 121.3(3) . . ?
C51 C52 C53 119.6(3) . . ?
C54 C53 C52 120.5(3) . . ?
C53 C54 C55 119.6(3) . . ?
C54 C55 C50 120.5(3) . . ?
C54 C55 S4 123.1(3) . . ?
C50 C55 S4 116.5(2) . . ?
O2 N1 O3 121.4(3) . . ?
O2 N1 O1 119.4(3) . . ?
O3 N1 O1 119.1(3) . . ?
O6 N2 O5 123.1(3) . . ?
O6 N2 O4 119.2(3) . . ?
O5 N2 O4 117.6(3) . . ?
O9 N3 O8 122.3(4) . . ?
O9 N3 O7 119.1(4) . . ?
O8 N3 O7 118.6(3) . . ?
N1 O1 Ag2 103.37(18) . . ?
N1 O1 Ag1 115.18(19) . . ?
Ag2 O1 Ag1 138.88(10) . . ?
N1 O3 Ag3 106.63(18) . . ?
N2 O4 Ag2 111.58(18) . 2_655 ?
N2 O4 Ag1 124.95(19) . . ?
Ag2 O4 Ag1 110.13(10) 2_655 . ?
N3 O7 Ag3 104.9(2) . . ?
C2 S1 C1 103.24(15) . . ?
C2 S1 Ag1 101.51(9) . . ?
C1 S1 Ag1 100.28(11) . . ?
C27 S2 C28 104.78(17) . . ?
C27 S2 Ag2 102.61(10) . . ?
C28 S2 Ag2 99.03(12) . . ?
C30 S3 C29 101.14(16) . . ?
C30 S3 Ag1 114.68(10) . . ?
C29 S3 Ag1 100.12(13) . . ?
C55 S4 C56 103.54(18) . . ?
C55 S4 Ag3 103.59(11) . . ?
C56 S4 Ag3 104.19(13) . . ?
O4 Ag1 O1 95.74(8) . . ?
O4 Ag1 S1 118.52(6) . . ?
O1 Ag1 S1 89.07(6) . . ?
O4 Ag1 S3 78.50(6) . . ?
O1 Ag1 S3 136.88(6) . . ?
S1 Ag1 S3 131.48(3) . . ?
O4 Ag2 O1 119.91(8) 2_655 . ?
O4 Ag2 C13 119.66(9) 2_655 . ?
O1 Ag2 C13 102.59(9) . . ?
O4 Ag2 S2 99.51(6) 2_655 . ?
O1 Ag2 S2 120.61(6) . . ?
C13 Ag2 S2 92.26(7) . . ?
O7 Ag3 O3 86.72(9) . . ?
O7 Ag3 S4 152.60(8) . . ?
O3 Ag3 S4 104.73(6) . . ?
O7 Ag3 C41 99.84(9) . 2_655 ?
O3 Ag3 C41 132.74(9) . 2_655 ?
S4 Ag3 C41 90.56(7) . 2_655 ?
 
loop_
 _geom_torsion_atom_site_label_1
 _geom_torsion_atom_site_label_2
 _geom_torsion_atom_site_label_3
 _geom_torsion_atom_site_label_4
 _geom_torsion
 _geom_torsion_site_symmetry_1
 _geom_torsion_site_symmetry_2
 _geom_torsion_site_symmetry_3
 _geom_torsion_site_symmetry_4
 _geom_torsion_publ_flag
C7 C2 C3 C4 0.2(4) . . . . ?
S1 C2 C3 C4 -178.7(2) . . . . ?
C2 C3 C4 C5 0.7(5) . . . . ?
C3 C4 C5 C6 -1.0(5) . . . . ?
C4 C5 C6 C7 0.5(5) . . . . ?
C5 C6 C7 C2 0.3(4) . . . . ?
C5 C6 C7 C8 179.8(3) . . . . ?
C3 C2 C7 C6 -0.7(4) . . . . ?
S1 C2 C7 C6 178.2(2) . . . . ?
C3 C2 C7 C8 179.9(3) . . . . ?
S1 C2 C7 C8 -1.2(4) . . . . ?
C6 C7 C8 C9 -97.8(3) . . . . ?
C2 C7 C8 C9 81.6(4) . . . . ?
C6 C7 C8 C21 81.1(4) . . . . ?
C2 C7 C8 C21 -99.5(3) . . . . ?
C21 C8 C9 C10 174.9(3) . . . . ?
C7 C8 C9 C10 -6.2(4) . . . . ?
C21 C8 C9 C14 -4.0(4) . . . . ?
C7 C8 C9 C14 175.0(3) . . . . ?
C8 C9 C10 C11 -172.6(3) . . . . ?
C14 C9 C10 C11 6.2(4) . . . . ?
C9 C10 C11 C12 -4.6(4) . . . . ?
C10 C11 C12 C13 -0.8(4) . . . . ?
C11 C12 C13 C14 4.4(5) . . . . ?
C11 C12 C13 Ag2 102.8(3) . . . . ?
C8 C9 C14 C15 -0.8(4) . . . . ?
C10 C9 C14 C15 -179.6(3) . . . . ?
C8 C9 C14 C13 176.2(3) . . . . ?
C10 C9 C14 C13 -2.6(4) . . . . ?
C12 C13 C14 C15 174.4(3) . . . . ?
Ag2 C13 C14 C15 83.2(3) . . . . ?
C12 C13 C14 C9 -2.6(4) . . . . ?
Ag2 C13 C14 C9 -93.7(2) . . . . ?
C9 C14 C15 C16 4.7(4) . . . . ?
C13 C14 C15 C16 -172.2(3) . . . . ?
C9 C14 C15 C22 -175.9(3) . . . . ?
C13 C14 C15 C22 7.2(4) . . . . ?
C14 C15 C16 C17 171.9(3) . . . . ?
C22 C15 C16 C17 -7.5(4) . . . . ?
C14 C15 C16 C21 -3.8(4) . . . . ?
C22 C15 C16 C21 176.8(3) . . . . ?
C15 C16 C17 C18 -173.5(3) . . . . ?
C21 C16 C17 C18 2.3(5) . . . . ?
C16 C17 C18 C19 -2.7(5) . . . . ?
C17 C18 C19 C20 0.3(5) . . . . ?
C18 C19 C20 C21 2.3(5) . . . . ?
C9 C8 C21 C20 -172.1(3) . . . . ?
C7 C8 C21 C20 9.0(4) . . . . ?
C9 C8 C21 C16 4.8(4) . . . . ?
C7 C8 C21 C16 -174.1(3) . . . . ?
C19 C20 C21 C8 174.4(3) . . . . ?
C19 C20 C21 C16 -2.5(5) . . . . ?
C15 C16 C21 C8 -0.9(4) . . . . ?
C17 C16 C21 C8 -176.8(3) . . . . ?
C15 C16 C21 C20 176.1(3) . . . . ?
C17 C16 C21 C20 0.2(4) . . . . ?
C14 C15 C22 C23 91.9(4) . . . . ?
C16 C15 C22 C23 -88.7(4) . . . . ?
C14 C15 C22 C27 -84.4(4) . . . . ?
C16 C15 C22 C27 95.0(4) . . . . ?
C27 C22 C23 C24 -0.5(5) . . . . ?
C15 C22 C23 C24 -176.8(3) . . . . ?
C22 C23 C24 C25 -0.2(5) . . . . ?
C23 C24 C25 C26 0.9(5) . . . . ?
C24 C25 C26 C27 -1.0(5) . . . . ?
C25 C26 C27 C22 0.4(5) . . . . ?
C25 C26 C27 S2 -179.0(2) . . . . ?
C23 C22 C27 C26 0.3(4) . . . . ?
C15 C22 C27 C26 176.6(3) . . . . ?
C23 C22 C27 S2 179.8(2) . . . . ?
C15 C22 C27 S2 -3.9(4) . . . . ?
C35 C30 C31 C32 0.2(5) . . . . ?
S3 C30 C31 C32 177.9(2) . . . . ?
C30 C31 C32 C33 0.7(5) . . . . ?
C31 C32 C33 C34 -0.7(5) . . . . ?
C32 C33 C34 C35 -0.2(5) . . . . ?
C33 C34 C35 C30 1.1(5) . . . . ?
C33 C34 C35 C36 -178.5(3) . . . . ?
C31 C30 C35 C34 -1.0(4) . . . . ?
S3 C30 C35 C34 -178.7(2) . . . . ?
C31 C30 C35 C36 178.6(3) . . . . ?
S3 C30 C35 C36 0.8(4) . . . . ?
C34 C35 C36 C49 -109.5(3) . . . . ?
C30 C35 C36 C49 70.9(4) . . . . ?
C34 C35 C36 C37 67.6(4) . . . . ?
C30 C35 C36 C37 -112.0(3) . . . . ?
C49 C36 C37 C38 -178.9(3) . . . . ?
C35 C36 C37 C38 4.0(4) . . . . ?
C49 C36 C37 C42 -0.1(4) . . . . ?
C35 C36 C37 C42 -177.2(3) . . . . ?
C36 C37 C38 C39 178.8(3) . . . . ?
C42 C37 C38 C39 0.0(4) . . . . ?
C37 C38 C39 C40 2.9(4) . . . . ?
C38 C39 C40 C41 -2.2(4) . . . . ?
C39 C40 C41 C42 -1.4(4) . . . . ?
C39 C40 C41 Ag3 -100.1(3) . . . 2_655 ?
C40 C41 C42 C43 -175.0(3) . . . 2_655 ?
Ag3 C41 C42 C43 -84.6(3) 2_655 . . 2_655 ?
C40 C41 C42 C37 4.3(4) . . . . ?
Ag3 C41 C42 C37 94.6(2) 2_655 . . . ?
C36 C37 C42 C43 -3.1(4) . . . 2_655 ?
C38 C37 C42 C43 175.8(3) . . . 2_655 ?
C36 C37 C42 C41 177.6(3) . . . . ?
C38 C37 C42 C41 -3.5(4) . . . . ?
C43 C44 C45 C46 -177.8(3) 2_655 . . . ?
C49 C44 C45 C46 1.7(5) . . . . ?
C44 C45 C46 C47 0.3(5) . . . . ?
C45 C46 C47 C48 -1.5(5) . . . . ?
C46 C47 C48 C49 0.7(5) . . . . ?
C37 C36 C49 C48 -176.9(3) . . . . ?
C35 C36 C49 C48 0.2(4) . . . . ?
C37 C36 C49 C44 3.0(4) . . . . ?
C35 C36 C49 C44 -179.9(3) . . . . ?
C47 C48 C49 C36 -178.8(3) . . . . ?
C47 C48 C49 C44 1.3(4) . . . . ?
C43 C44 C49 C36 -2.8(4) 2_655 . . . ?
C45 C44 C49 C36 177.7(3) . . . . ?
C43 C44 C49 C48 177.1(3) 2_655 . . . ?
C45 C44 C49 C48 -2.4(4) . . . . ?
C42 C43 C50 C51 98.7(4) 2_655 . . . ?
C44 C43 C50 C51 -81.8(4) 2_655 . . . ?
C42 C43 C50 C55 -82.6(4) 2_655 . . . ?
C44 C43 C50 C55 96.8(4) 2_655 . . . ?
C55 C50 C51 C52 -1.9(5) . . . . ?
C43 C50 C51 C52 176.8(3) . . . . ?
C50 C51 C52 C53 0.0(5) . . . . ?
C51 C52 C53 C54 1.5(6) . . . . ?
C52 C53 C54 C55 -1.0(5) . . . . ?
C53 C54 C55 C50 -0.9(5) . . . . ?
C53 C54 C55 S4 179.7(3) . . . . ?
C51 C50 C55 C54 2.3(5) . . . . ?
C43 C50 C55 C54 -176.3(3) . . . . ?
C51 C50 C55 S4 -178.3(2) . . . . ?
C43 C50 C55 S4 3.1(4) . . . . ?
O2 N1 O1 Ag2 -12.5(3) . . . . ?
O3 N1 O1 Ag2 166.8(2) . . . . ?
O2 N1 O1 Ag1 -177.8(2) . . . . ?
O3 N1 O1 Ag1 1.5(3) . . . . ?
O2 N1 O3 Ag3 44.4(3) . . . . ?
O1 N1 O3 Ag3 -135.0(2) . . . . ?
O6 N2 O4 Ag2 174.6(2) . . . 2_655 ?
O5 N2 O4 Ag2 -7.0(3) . . . 2_655 ?
O6 N2 O4 Ag1 37.9(4) . . . . ?
O5 N2 O4 Ag1 -143.7(2) . . . . ?
O9 N3 O7 Ag3 -164.4(3) . . . . ?
O8 N3 O7 Ag3 14.2(4) . . . . ?
C3 C2 S1 C1 -12.5(3) . . . . ?
C7 C2 S1 C1 168.7(2) . . . . ?
C3 C2 S1 Ag1 91.1(2) . . . . ?
C7 C2 S1 Ag1 -87.7(2) . . . . ?
C26 C27 S2 C28 -5.7(3) . . . . ?
C22 C27 S2 C28 174.9(2) . . . . ?
C26 C27 S2 Ag2 -108.7(3) . . . . ?
C22 C27 S2 Ag2 71.9(2) . . . . ?
C31 C30 S3 C29 53.7(3) . . . . ?
C35 C30 S3 C29 -128.5(3) . . . . ?
C31 C30 S3 Ag1 -53.0(3) . . . . ?
C35 C30 S3 Ag1 124.8(2) . . . . ?
C54 C55 S4 C56 3.8(3) . . . . ?
C50 C55 S4 C56 -175.6(3) . . . . ?
C54 C55 S4 Ag3 -104.7(3) . . . . ?
C50 C55 S4 Ag3 75.9(2) . . . . ?
 
_refine_diff_density_max    0.971
_refine_diff_density_min   -0.739
_refine_diff_density_rms    0.086

_shelx_res_file
;

    shelx.res created by SHELXL-2014/7


TITL mo_CZ6700ed_0m in P-1
CELL  0.71073  12.7551  13.1400  16.7212  111.882  102.770   92.073
ZERR     2.00   0.0026   0.0028   0.0035    0.005    0.004    0.005
LATT   1
SFAC  C    N    O    S    AG   H
UNIT  112 6 18 8 6 88
MERG   2
OMIT     0   0   1
OMIT    -3  -1   1
OMIT     2   3   4
OMIT    -1  -6   4
OMIT     2   4   3
OMIT    -1   1   4
SHEL 0.8 7.0
FMAP   2
PLAN   20
ACTA
BOND
CONF
L.S.   8
SIZE 0.14*0.03*0.03
TEMP  -123.00
WGHT    0.026500    2.887400
FVAR       0.10826
C1    1    0.537313    0.472316    0.164264    11.00000    0.01914    0.03665 =
         0.02707    0.01613    0.00520    0.01058
AFIX 137
H1A   6    0.550737    0.543760    0.214971    11.00000   -1.50000
H1B   6    0.463518    0.437362    0.153327    11.00000   -1.50000
H1C   6    0.545461    0.483832    0.111209    11.00000   -1.50000
AFIX   0
C2    1    0.761428    0.460647    0.208417    11.00000    0.01985    0.01611 =
         0.01415    0.00611    0.00549    0.00217
C3    1    0.770242    0.552582    0.187133    11.00000    0.02638    0.01912 =
         0.01910    0.00881    0.00579    0.00620
AFIX  43
H3    6    0.706652    0.577095    0.162406    11.00000   -1.20000
AFIX   0
C4    1    0.870853    0.608712    0.201653    11.00000    0.03654    0.01471 =
         0.02334    0.00850    0.01028    0.00100
AFIX  43
H4    6    0.876177    0.672012    0.187484    11.00000   -1.20000
AFIX   0
C5    1    0.963697    0.572815    0.236763    11.00000    0.02677    0.02153 =
         0.02421    0.00776    0.00813   -0.00378
AFIX  43
H5    6    1.032993    0.610571    0.245938    11.00000   -1.20000
AFIX   0
C6    1    0.955162    0.481669    0.258455    11.00000    0.01863    0.01845 =
         0.02002    0.00548    0.00270    0.00084
AFIX  43
H6    6    1.019339    0.457831    0.283001    11.00000   -1.20000
AFIX   0
C7    1    0.854727    0.423681    0.245255    11.00000    0.02457    0.01814 =
         0.01225    0.00561    0.00541    0.00470
C8    1    0.851523    0.325364    0.270024    11.00000    0.01322    0.01631 =
         0.01921    0.00832    0.00171    0.00212
C9    1    0.840768    0.217600    0.204578    11.00000    0.01082    0.01889 =
         0.01789    0.00840    0.00326    0.00227
C10   1    0.821996    0.197343    0.112151    11.00000    0.01763    0.02057 =
         0.02139    0.01154    0.00788    0.00429
AFIX  43
H10   6    0.825163    0.258276    0.094818    11.00000   -1.20000
AFIX   0
C11   1    0.799700    0.092812    0.048437    11.00000    0.01976    0.02569 =
         0.01443    0.00763    0.00530    0.00395
AFIX  43
H11   6    0.782333    0.081780   -0.012709    11.00000   -1.20000
AFIX   0
C12   1    0.802192    0.000300    0.072603    11.00000    0.02280    0.01685 =
         0.02155    0.00181    0.00869    0.00063
AFIX  43
H12   6    0.785644   -0.072537    0.027829    11.00000   -1.20000
AFIX   0
C13   1    0.828477    0.016174    0.160536    11.00000    0.02050    0.01540 =
         0.02792    0.01084    0.01041    0.00561
AFIX  43
H13   6    0.834957   -0.046180    0.176225    11.00000   -1.20000
AFIX   0
C14   1    0.846487    0.124686    0.229609    11.00000    0.01242    0.01826 =
         0.01991    0.00778    0.00367    0.00375
C15   1    0.864155    0.140157    0.319444    11.00000    0.01395    0.01856 =
         0.02153    0.01070    0.00384    0.00319
C16   1    0.868314    0.246634    0.384465    11.00000    0.01300    0.01994 =
         0.01754    0.00857    0.00065    0.00120
C17   1    0.872275    0.263659    0.474609    11.00000    0.02193    0.02675 =
         0.01981    0.01277    0.00070   -0.00116
AFIX  43
H17   6    0.879745    0.203174    0.492612    11.00000   -1.20000
AFIX   0
C18   1    0.865527    0.365004    0.535024    11.00000    0.03221    0.03003 =
         0.01383    0.00673    0.00226   -0.00389
AFIX  43
H18   6    0.865232    0.374028    0.594045    11.00000   -1.20000
AFIX   0
C19   1    0.858939    0.457169    0.510648    11.00000    0.03503    0.01997 =
         0.02019    0.00157    0.00294   -0.00368
AFIX  43
H19   6    0.854608    0.527773    0.553472    11.00000   -1.20000
AFIX   0
C20   1    0.858765    0.445381    0.426503    11.00000    0.02301    0.02205 =
         0.02132    0.00908    0.00299    0.00162
AFIX  43
H20   6    0.857014    0.508655    0.411853    11.00000   -1.20000
AFIX   0
C21   1    0.861151    0.340237    0.359702    11.00000    0.01446    0.01808 =
         0.01607    0.00596    0.00069   -0.00021
C22   1    0.877190    0.042038    0.343758    11.00000    0.02364    0.01600 =
         0.01417    0.00593    0.00564    0.00361
C23   1    0.980438    0.014169    0.366575    11.00000    0.02159    0.02792 =
         0.02311    0.01462    0.00723    0.00521
AFIX  43
H23   6    1.041700    0.059877    0.369366    11.00000   -1.20000
AFIX   0
C24   1    0.995385   -0.079317    0.385322    11.00000    0.03509    0.03523 =
         0.02641    0.01783    0.01351    0.02009
AFIX  43
H24   6    1.066407   -0.097535    0.400664    11.00000   -1.20000
AFIX   0
C25   1    0.907181   -0.145464    0.381636    11.00000    0.04754    0.02274 =
         0.02482    0.01530    0.01326    0.01431
AFIX  43
H25   6    0.917525   -0.208920    0.395360    11.00000   -1.20000
AFIX   0
C26   1    0.803199   -0.120484    0.358074    11.00000    0.03573    0.02245 =
         0.02565    0.01066    0.01164    0.00064
AFIX  43
H26   6    0.742604   -0.167469    0.354747    11.00000   -1.20000
AFIX   0
C27   1    0.787364   -0.027137    0.339347    11.00000    0.02276    0.02243 =
         0.01686    0.00932    0.00582    0.00398
C28   1    0.562708   -0.098668    0.300966    11.00000    0.03167    0.04845 =
         0.02796    0.01370    0.00856   -0.01227
AFIX 137
H28A  6    0.575671   -0.168420    0.257698    11.00000   -1.50000
H28B  6    0.488506   -0.084603    0.280992    11.00000   -1.50000
H28C  6    0.572464   -0.103608    0.359150    11.00000   -1.50000
AFIX   0
C29   1    0.649076    0.370703   -0.101195    11.00000    0.04004    0.04651 =
         0.07239    0.04262    0.03311    0.02913
AFIX 137
H29A  6    0.685156    0.430837   -0.044333    11.00000   -1.50000
H29B  6    0.570303    0.369001   -0.110710    11.00000   -1.50000
H29C  6    0.671253    0.382943   -0.149742    11.00000   -1.50000
AFIX   0
C30   1    0.831527    0.265853   -0.074858    11.00000    0.02063    0.01821 =
         0.02036    0.01107    0.00830    0.00422
C31   1    0.888305    0.357791   -0.001177    11.00000    0.03020    0.01615 =
         0.02098    0.00686    0.01256    0.00332
AFIX  43
H31   6    0.849572    0.407941    0.034981    11.00000   -1.20000
AFIX   0
C32   1    1.000455    0.377362    0.020295    11.00000    0.03162    0.01784 =
         0.02374    0.00595    0.00195   -0.00638
AFIX  43
H32   6    1.038342    0.440023    0.071169    11.00000   -1.20000
AFIX   0
C33   1    1.057169    0.304746   -0.033061    11.00000    0.02140    0.02672 =
         0.03405    0.01364    0.00645   -0.00145
AFIX  43
H33   6    1.134044    0.317691   -0.019379    11.00000   -1.20000
AFIX   0
C34   1    1.000882    0.214013   -0.105825    11.00000    0.01957    0.02074 =
         0.02829    0.00837    0.01097    0.00553
AFIX  43
H34   6    1.040487    0.165084   -0.141959    11.00000   -1.20000
AFIX   0
C35   1    0.887625    0.190485   -0.129073    11.00000    0.02303    0.01483 =
         0.01901    0.00874    0.00535    0.00334
C36   1    0.833463    0.088365   -0.208150    11.00000    0.01817    0.01852 =
         0.01733    0.00631    0.00825    0.00136
C37   1    0.848312   -0.016289   -0.205506    11.00000    0.01631    0.01777 =
         0.01699    0.00505    0.00738    0.00277
C38   1    0.908194   -0.029629   -0.127761    11.00000    0.01889    0.01953 =
         0.01758    0.00653    0.00373    0.00213
AFIX  43
H38   6    0.940478    0.034517   -0.076011    11.00000   -1.20000
AFIX   0
C39   1    0.920588   -0.130762   -0.125236    11.00000    0.01756    0.02381 =
         0.02132    0.01017    0.00405    0.00407
AFIX  43
H39   6    0.958100   -0.136340   -0.071526    11.00000   -1.20000
AFIX   0
C40   1    0.877594   -0.228027   -0.202683    11.00000    0.02061    0.01881 =
         0.02982    0.01243    0.00952    0.00717
AFIX  43
H40   6    0.888579   -0.298531   -0.201287    11.00000   -1.20000
AFIX   0
C41   1    0.820497   -0.220593   -0.279187    11.00000    0.02186    0.01651 =
         0.02236    0.00443    0.00882    0.00209
AFIX  43
H41   6    0.793552   -0.286267   -0.330966    11.00000   -1.20000
AFIX   0
C42   1    0.800311   -0.115224   -0.282953    11.00000    0.01655    0.01948 =
         0.01682    0.00687    0.00859    0.00089
C43   1    0.265211    0.107910    0.359170    11.00000    0.02171    0.01846 =
         0.01665    0.00522    0.00796    0.00089
C44   1    0.720169   -0.003192   -0.361972    11.00000    0.01899    0.02081 =
         0.01860    0.00880    0.00899    0.00501
C45   1    0.655143    0.007790   -0.439020    11.00000    0.03119    0.02391 =
         0.01695    0.00585    0.00348    0.00328
AFIX  43
H45   6    0.618851   -0.056823   -0.488806    11.00000   -1.20000
AFIX   0
C46   1    0.644042    0.108718   -0.442673    11.00000    0.03578    0.03356 =
         0.02473    0.01689    0.00565    0.00746
AFIX  43
H46   6    0.600085    0.113871   -0.494534    11.00000   -1.20000
AFIX   0
C47   1    0.697445    0.205333   -0.369919    11.00000    0.03335    0.02655 =
         0.02883    0.01664    0.01019    0.00897
AFIX  43
H47   6    0.690791    0.275414   -0.373438    11.00000   -1.20000
AFIX   0
C48   1    0.759011    0.199164   -0.293984    11.00000    0.02786    0.02030 =
         0.02523    0.01039    0.00964    0.00499
AFIX  43
H48   6    0.793887    0.265349   -0.245195    11.00000   -1.20000
AFIX   0
C49   1    0.771797    0.095148   -0.286723    11.00000    0.01984    0.01901 =
         0.01849    0.00640    0.00813    0.00311
C50   1    0.320565    0.211163    0.437328    11.00000    0.02551    0.01992 =
         0.01716    0.00903    0.00496    0.00517
C51   1    0.277351    0.255042    0.510201    11.00000    0.03351    0.02862 =
         0.02086    0.00825    0.01028    0.00602
AFIX  43
H51   6    0.209739    0.221225    0.509260    11.00000   -1.20000
AFIX   0
C52   1    0.330710    0.347204    0.584397    11.00000    0.05590    0.03097 =
         0.01714    0.00761    0.01281    0.01450
AFIX  43
H52   6    0.299856    0.376254    0.633799    11.00000   -1.20000
AFIX   0
C53   1    0.429408    0.396843    0.586182    11.00000    0.05879    0.02135 =
         0.02012    0.00148   -0.00442    0.00044
AFIX  43
H53   6    0.467018    0.459003    0.637611    11.00000   -1.20000
AFIX   0
C54   1    0.473577    0.356571    0.513653    11.00000    0.03603    0.02317 =
         0.03224    0.01106   -0.00296   -0.00356
AFIX  43
H54   6    0.540676    0.391615    0.514803    11.00000   -1.20000
AFIX   0
C55   1    0.419091    0.264368    0.438962    11.00000    0.02786    0.01828 =
         0.02044    0.01018    0.00238    0.00504
C56   1    0.598660    0.288358    0.372248    11.00000    0.02581    0.04287 =
         0.05849    0.02875    0.01107    0.00042
AFIX 137
H56A  6    0.588684    0.366343    0.387462    11.00000   -1.50000
H56B  6    0.632081    0.263134    0.321930    11.00000   -1.50000
H56C  6    0.645794    0.280052    0.423730    11.00000   -1.50000
AFIX   0
N1    2    0.464990    0.106774    0.101908    11.00000    0.02788    0.02833 =
         0.01914    0.00745    0.00456    0.00291
N2    2    0.374271    0.276825   -0.074411    11.00000    0.02586    0.02503 =
         0.02311    0.01329    0.00325    0.00151
N3    2    0.266562    0.473774    0.244320    11.00000    0.03076    0.02200 =
         0.06989    0.02036    0.02219    0.00283
O1    3    0.554824    0.097078    0.080998    11.00000    0.02463    0.02896 =
         0.03592    0.01342    0.01149    0.00569
O2    3    0.430618    0.041368    0.130339    11.00000    0.04161    0.05292 =
         0.03946    0.02823    0.01939    0.00837
O3    3    0.413279    0.183542    0.094016    11.00000    0.03555    0.04388 =
         0.03603    0.02112    0.01217    0.01910
O4    3    0.446669    0.210295   -0.081634    11.00000    0.02072    0.03339 =
         0.03168    0.00826    0.00465    0.00620
O5    3    0.278824    0.236100   -0.107011    11.00000    0.01960    0.03187 =
         0.08625    0.01694    0.00040    0.00381
O6    3    0.403213    0.376933   -0.037475    11.00000    0.04730    0.02182 =
         0.03656    0.00525    0.00091   -0.00168
O7    3    0.292869    0.400633    0.179647    11.00000    0.05442    0.04389 =
         0.07074    0.03319    0.04085    0.02165
O8    3    0.296674    0.471665    0.320146    11.00000    0.08601    0.03886 =
         0.05497    0.01404    0.00792   -0.00193
O9    3    0.211435    0.541974    0.230228    11.00000    0.04804    0.03444 =
         0.10486    0.03066    0.02316    0.01669
S1    4    0.633590    0.383814    0.188754    11.00000    0.01790    0.02336 =
         0.02084    0.01104    0.00410    0.00233
S2    4    0.657530    0.012997    0.310280    11.00000    0.01957    0.02847 =
         0.02751    0.01005    0.00593    0.00178
S3    4    0.687027    0.239970   -0.098970    11.00000    0.01960    0.02319 =
         0.02151    0.01017    0.00767    0.00758
S4    4    0.468781    0.206552    0.342107    11.00000    0.02074    0.02807 =
         0.02988    0.01419    0.00927    0.00565
AG1   5    0.613731    0.236621    0.031472    11.00000    0.02408    0.03368 =
         0.02308    0.01069    0.00459    0.00013
AG2   5    0.630857   -0.028178    0.141425    11.00000    0.02886    0.03255 =
         0.03817    0.01974    0.00340    0.00277
AG3   5    0.351295    0.267899    0.231966    11.00000    0.03776    0.04149 =
         0.03757    0.02431    0.01908    0.01829
HKLF    4

REM  mo_CZ6700ed_0m in P-1
REM R1 =  0.0319 for    7935 Fo > 4sig(Fo)  and  0.0494 for all   10193 data
REM    680 parameters refined using      0 restraints

END

WGHT      0.0246      3.0798

REM Highest difference peak  0.971,  deepest hole -0.739,  1-sigma level  0.086
Q1    1   0.5885  0.2460  0.0728  11.00000  0.05    0.97
Q2    1   0.5978  0.0135  0.1806  11.00000  0.05    0.51
Q3    1   0.3815  0.4338  0.2997  11.00000  0.05    0.44
Q4    1   0.4448  0.2396  0.3995  11.00000  0.05    0.42
Q5    1   0.8570  0.2357 -0.1149  11.00000  0.05    0.38
Q6    1   0.3697  0.1928  0.2164  11.00000  0.05    0.37
Q7    1   0.9276  0.0190  0.3400  11.00000  0.05    0.37
Q8    1   0.3593  0.4402  0.2341  11.00000  0.05    0.36
Q9    1   0.8407  0.0779  0.2019  11.00000  0.05    0.34
Q10   1   0.9182 -0.1775 -0.1696  11.00000  0.05    0.33
Q11   1   0.7078  0.4401  0.2010  11.00000  0.05    0.33
Q12   1   0.8644  0.1394 -0.1639  11.00000  0.05    0.33
Q13   1   0.2930  0.0547  0.3481  11.00000  0.05    0.33
Q14   1   0.3801  0.3590  0.2013  11.00000  0.05    0.33
Q15   1   0.6150  0.1803  0.0007  11.00000  0.05    0.33
Q16   1   0.7643  0.5040  0.1936  11.00000  0.05    0.33
Q17   1   0.6445  0.0158  0.2578  11.00000  0.05    0.33
Q18   1   0.8330  0.1926  0.3499  11.00000  0.05    0.32
Q19   1   0.2960  0.2725  0.4778  11.00000  0.05    0.32
Q20   1   0.9053  0.4745  0.2699  11.00000  0.05    0.32
;
_shelx_res_checksum    2386

_shelx_hkl_file
;
  -1   0   0  364.10    7.43
  -1   0   0  376.93    7.65
  -1   0   0  376.21    7.60
  -1   0   0  373.53    7.66
  -1   0   0  378.23    7.61
  -1   0   0  388.87    7.68
  -1   0   0  367.59    7.52
  -1   0   0  368.61    7.44
  -1   0   0  391.98    7.89
  -1   0   0  384.11    7.51
  -1   0   0  377.27    7.63
  -1   0   0  362.86    7.48
   1   0   0  332.30    7.45
   1   0   0  375.23    7.64
   1   0   0  378.45    7.67
   1   0   0  382.48    7.52
   1   0   0  379.88    7.45
  -2   0   0  125.29    3.73
  -2   0   0  125.42    3.00
  -2   0   0  127.57    3.40
  -2   0   0  123.69    3.11
  -2   0   0  120.52    3.32
  -2   0   0  121.28    3.26
  -2   0   0  127.10    3.32
  -2   0   0  122.97    3.05
  -2   0   0  121.82    3.25
  -2   0   0  125.69    3.38
  -2   0   0  125.32    3.16
  -2   0   0  125.74    3.00
   2   0   0  126.74    3.12
   2   0   0  126.69    2.99
   2   0   0  124.21    3.12
  -3   0   0  141.75    4.08
  -3   0   0  148.07    4.01
  -3   0   0  139.70    3.76
  -3   0   0  135.63    3.77
  -3   0   0  142.96    3.97
  -3   0   0  138.54    4.11
  -3   0   0  143.91    4.01
  -3   0   0  145.18    4.19
  -3   0   0  140.91    4.54
  -3   0   0  133.29    3.55
   3   0   0  145.63    3.77
   3   0   0  144.61    3.55
  -4   0   0  992.44   20.36
  -4   0   0  977.66   20.55
  -4   0   0  950.26   19.98
  -4   0   0  987.80   20.52
  -4   0   0  967.42   20.26
  -4   0   0  974.92   20.73
  -4   0   0  972.87   20.63
  -4   0   0  992.36   20.93
  -4   0   0  973.04   20.83
  -4   0   0  988.87   21.62
   4   0   0 1000.00   20.30
   4   0   0  982.28   19.88
  -5   0   0  129.88    4.61
  -5   0   0  131.08    4.46
  -5   0   0  126.96    4.34
  -5   0   0  127.92    5.18
  -5   0   0  135.40    4.58
  -5   0   0  127.98    4.14
  -5   0   0  126.90    4.25
  -5   0   0  128.67    4.15
  -5   0   0  130.22    3.87
  -5   0   0  127.50    4.67
   5   0   0  125.71    4.07
   5   0   0  124.75    3.68
  -6   0   0   98.41    3.77
  -6   0   0   98.14    4.23
  -6   0   0  107.01    3.92
  -6   0   0   94.74    3.74
  -6   0   0  102.76    3.53
  -6   0   0   95.97    3.96
  -6   0   0   93.52    4.09
  -6   0   0  102.35    4.36
  -6   0   0   96.44    4.06
  -6   0   0   99.45    4.92
   6   0   0   96.76    3.26
   6   0   0   98.87    3.73
  -7   0   0   23.52    2.45
  -7   0   0   23.76    2.63
  -7   0   0   23.23    2.49
  -7   0   0   22.40    3.03
  -7   0   0   22.61    2.16
  -7   0   0   25.72    1.83
  -7   0   0   20.93    2.21
  -7   0   0   25.22    2.39
  -7   0   0   23.07    2.25
  -7   0   0   25.22    2.77
   7   0   0   22.74    2.25
   7   0   0   23.48    1.61
  -8   0   0  132.04    5.44
  -8   0   0  120.56    6.23
  -8   0   0  120.54    4.98
  -8   0   0  135.86    5.53
  -8   0   0  124.35    5.68
  -8   0   0  128.89    5.01
  -8   0   0  129.86    5.60
  -8   0   0  118.02    4.63
  -8   0   0  128.87    4.66
  -8   0   0  121.92    5.15
   8   0   0  123.89    4.19
   8   0   0  126.31    4.92
  -9   0   0    3.58    1.50
  -9   0   0    3.38    1.95
  -9   0   0    3.69    1.05
  -9   0   0    2.44    1.28
  -9   0   0    4.35    1.46
  -9   0   0    2.74    1.30
  -9   0   0    1.81    1.17
  -9   0   0    2.81    1.12
  -9   0   0    3.82    1.15
  -9   0   0    2.79    1.19
   9   0   0    2.34    0.87
   9   0   0    1.31    1.06
 -10   0   0   31.11    3.25
 -10   0   0   33.61    3.29
 -10   0   0   35.28    2.49
 -10   0   0   29.66    4.14
 -10   0   0   28.08    3.26
 -10   0   0   27.40    3.43
 -10   0   0   36.41    2.73
 -10   0   0   35.73    3.44
 -10   0   0   33.64    3.47
 -10   0   0   32.27    3.64
 -10   0   0   33.06    3.29
  10   0   0   33.03    2.20
  10   0   0   33.40    3.32
 -11   0   0   37.29    2.99
 -11   0   0   38.17    4.16
 -11   0   0   32.42    4.76
 -11   0   0   33.79    3.65
 -11   0   0   35.21    3.61
 -11   0   0   37.81    3.66
 -11   0   0   39.07    4.11
 -11   0   0   39.67    2.59
 -11   0   0   35.26    4.17
 -11   0   0   32.75    3.35
 -11   0   0   46.13    3.53
  11   0   0   46.21    4.16
  11   0   0   38.20    2.42
 -12   0   0   45.88    3.52
 -12   0   0   40.84    4.22
 -12   0   0   46.44    5.77
 -12   0   0   50.56    4.02
 -12   0   0   42.78    4.76
 -12   0   0   49.39    4.97
 -12   0   0   44.83    4.59
 -12   0   0   62.88    4.58
 -12   0   0   45.84    4.44
  12   0   0   54.50    3.96
 -13   0   0   16.32    3.17
 -13   0   0   16.62    3.88
 -13   0   0   11.46    2.78
 -13   0   0    9.71    2.25
 -13   0   0   13.13    2.64
 -13   0   0   13.72    2.59
 -13   0   0    7.78    2.01
 -13   0   0   14.76    2.78
 -13   0   0   11.02    2.82
 -14   0   0    8.54    3.47
 -14   0   0    6.46    2.40
 -14   0   0    3.52    1.82
 -14   0   0    8.57    2.91
 -14   0   0    3.21    2.28
 -14   0   0    4.11    2.30
 -14   0   0    6.65    1.87
 -14   0   0    4.69    1.91
  14   0   0    6.83    2.25
 -15   0   0    2.97    2.27
 -15   0   0    2.05    1.77
 -15   0   0    1.60    1.64
 -15   0   0    2.59    2.15
 -15   0   0    0.48    2.43
 -15   0   0    3.30    1.60
 -15   0   0    2.96    2.01
 -15   0   0    1.50    1.88
  15   0   0    2.44    1.86
  15  -1   0   19.71    3.46
 -15   1   0   27.41    5.69
 -15   1   0   11.51    2.42
 -15   1   0    8.82    2.93
 -15   1   0   11.45    2.20
 -15   1   0   12.91    3.30
 -15   1   0   13.78    2.78
 -15   1   0    9.51    2.77
 -15   1   0   15.52    3.25
  14  -1   0    8.11    2.28
 -14   1   0   13.26    2.95
 -14   1   0   12.42    3.96
 -14   1   0   11.95    2.24
 -14   1   0    5.63    2.23
 -14   1   0   13.28    3.10
 -14   1   0   13.22    3.26
 -14   1   0   15.81    2.78
 -14   1   0   11.21    2.45
  13  -1   0    2.00    1.62
 -13   1   0   -0.73    1.19
 -13   1   0   -1.02    1.00
 -13   1   0    1.56    1.52
 -13   1   0    1.34    1.25
 -13   1   0    1.49    1.76
 -13   1   0    1.73    1.37
 -13   1   0    1.13    2.17
 -13   1   0    0.73    1.84
 -13   1   0    0.17    1.19
  12  -1   0   52.77    3.87
 -12   1   0   49.39    5.14
 -12   1   0   46.80    3.65
 -12   1   0   45.19    3.37
 -12   1   0   51.29    4.78
 -12   1   0   46.99    3.65
 -12   1   0   53.23    3.82
 -12   1   0   62.10    6.99
 -12   1   0   50.32    4.03
 -12   1   0   51.00    4.19
 -12   1   0   51.44    5.00
  11  -1   0    0.93    1.18
 -11   1   0    4.07    1.63
 -11   1   0   -0.11    1.38
 -11   1   0    2.46    0.83
 -11   1   0    2.07    1.14
 -11   1   0    1.58    0.96
 -11   1   0    0.64    1.64
 -11   1   0    1.46    1.36
 -11   1   0    1.49    1.17
 -11   1   0    0.76    1.26
 -11   1   0    0.93    1.85
 -11   1   0    2.31    1.21
  10  -1   0    2.17    1.23
 -10   1   0    0.21    0.68
 -10   1   0    0.61    1.09
 -10   1   0    0.69    1.11
 -10   1   0    0.54    1.37
 -10   1   0    1.19    1.17
 -10   1   0    1.52    1.03
 -10   1   0    0.52    1.69
 -10   1   0    0.70    1.38
 -10   1   0    2.16    1.21
 -10   1   0    1.47    0.93
   9  -1   0    3.74    1.25
  -9   1   0    1.89    1.19
  -9   1   0    3.09    1.12
  -9   1   0    5.00    1.36
  -9   1   0    4.75    1.11
  -9   1   0    2.94    1.07
  -9   1   0    2.14    1.57
  -9   1   0    2.00    1.37
  -9   1   0   -0.17    1.36
  -9   1   0    3.97    1.03
  -9   1   0    5.79    1.50
   8  -1   0   78.64    2.73
   8  -1   0   74.46    3.53
  -8   1   0   79.39    3.91
  -8   1   0   74.90    3.49
  -8   1   0   76.31    4.10
  -8   1   0   71.79    3.11
  -8   1   0   73.10    3.25
  -8   1   0   71.37    4.15
  -8   1   0   75.37    4.38
  -8   1   0   73.99    3.68
  -8   1   0   73.99    3.64
  -8   1   0   76.03    4.96
   7  -1   0    1.45    0.53
   7  -1   0    1.14    0.77
  -7   1   0    3.09    0.92
  -7   1   0    2.57    0.98
  -7   1   0    1.74    0.67
  -7   1   0    0.80    0.73
  -7   1   0    1.77    0.89
  -7   1   0    1.76    1.12
  -7   1   0    1.01    0.99
  -7   1   0    3.75    1.58
  -7   1   0    2.34    1.10
  -7   1   0    3.76    0.93
   6  -1   0    0.20    0.66
   6  -1   0    0.08    0.42
  -6   1   0    0.25    0.63
  -6   1   0    0.28    0.83
  -6   1   0   -0.20    0.80
  -6   1   0    0.96    0.75
  -6   1   0    0.25    0.54
  -6   1   0    0.91    1.20
  -6   1   0    1.23    0.71
  -6   1   0    0.49    0.96
  -6   1   0    0.90    0.53
  -6   1   0    0.68    0.70
   5  -1   0  351.85    8.26
   5  -1   0  341.04    7.40
  -5   1   0  358.55    8.99
  -5   1   0  344.11    9.13
  -5   1   0  351.68    9.84
  -5   1   0  336.38    8.42
  -5   1   0  327.16    8.26
  -5   1   0  351.52    8.18
  -5   1   0  328.66    7.90
  -5   1   0  338.49    9.00
  -5   1   0  346.47    8.35
  -5   1   0  339.08    8.16
   4  -1   0    4.43    0.52
   4  -1   0    2.81    0.73
  -4   1   0    2.12    0.61
  -4   1   0    2.57    1.17
  -4   1   0    3.65    0.60
  -4   1   0    4.58    0.76
  -4   1   0    3.19    0.70
  -4   1   0    3.47    1.09
  -4   1   0    3.19    0.59
  -4   1   0    2.56    0.88
  -4   1   0    2.54    0.69
  -4   1   0    4.83    1.07
  -4   1   0    2.05    0.72
   3  -1   0    1.96    0.55
  -3   1   0    1.89    0.44
  -3   1   0    0.99    0.48
  -3   1   0    3.44    1.14
  -3   1   0    2.79    0.85
  -3   1   0    2.44    0.50
  -3   1   0    2.13    0.51
  -3   1   0    1.35    0.50
  -3   1   0    1.96    0.61
  -3   1   0    1.51    0.83
  -3   1   0    2.60    0.60
  -3   1   0    3.04    0.73
  -3   1   0    2.76    0.35
   2  -1   0  153.61    3.53
   2  -1   0  155.91    3.72
  -2   1   0  152.46    3.57
  -2   1   0  147.65    4.05
  -2   1   0  157.11    4.32
  -2   1   0  152.00    3.44
  -2   1   0  151.34    3.59
  -2   1   0  153.56    3.52
  -2   1   0  152.70    3.45
  -2   1   0  151.02    3.59
  -2   1   0  149.16    4.13
  -2   1   0  146.96    4.01
  -2   1   0  153.94    3.55
   1  -1   0   74.37    1.80
   1  -1   0   75.00    1.90
   1  -1   0   75.36    1.82
   1  -1   0   73.83    1.66
   1  -1   0   74.18    1.84
   1  -1   0   72.42    2.23
   1  -1   0   69.72    2.17
   1  -1   0   74.11    1.81
   1  -1   0   73.65    2.03
   1  -1   0   75.38    1.76
   1  -1   0   68.81    2.47
  -1   1   0   76.61    2.19
  -1   1   0   72.42    1.66
  -1   1   0   77.84    2.33
  -1   1   0   73.83    1.79
  -1   1   0   73.86    1.84
  -1   1   0   76.42    1.96
  -1   1   0   73.33    1.86
  -1   1   0   73.35    1.79
  -1   1   0   74.15    2.25
  -1   1   0   73.39    1.78
  -1   1   0   73.80    1.81
   0  -1   0  243.96    5.13
   0  -1   0  246.78    5.30
   0  -1   0  239.88    5.46
   0  -1   0  244.59    5.12
   0  -1   0  221.96    5.13
   0  -1   0  213.03    5.08
   0  -1   0  237.87    5.46
   0  -1   0  248.63    5.58
   0  -1   0  240.75    5.51
   0  -1   0  252.79    5.16
   0   1   0  257.13    5.31
   0   1   0  253.47    5.52
   0   1   0  245.86    5.12
   0   1   0  247.77    5.13
   0   1   0  238.90    5.13
   0   1   0  251.44    5.48
   0   1   0  251.26    5.56
   0   1   0  247.72    5.46
   0   1   0  243.29    5.12
   0   1   0  244.94    5.20
   0   1   0  245.60    5.17
  -1  -1   0   15.15    0.83
  -1  -1   0   15.82    0.86
  -1  -1   0   15.04    0.90
  -1  -1   0   16.20    0.99
  -1  -1   0   14.57    0.93
  -1  -1   0   14.86    1.12
  -1  -1   0   16.04    0.90
  -1  -1   0   14.56    1.07
  -1  -1   0   15.83    0.87
  -1  -1   0   15.67    0.93
   1   1   0   14.25    0.88
   1   1   0   13.00    0.97
   1   1   0   15.61    0.84
   1   1   0   14.43    1.03
   1   1   0   16.10    0.84
   1   1   0   15.06    0.86
   1   1   0   16.40    1.00
   1   1   0   16.66    0.91
   1   1   0   14.74    0.86
  -2  -1   0  111.39    3.32
  -2  -1   0  117.98    3.39
  -2  -1   0  110.87    3.06
  -2  -1   0  110.69    3.34
  -2  -1   0  111.06    3.49
  -2  -1   0  111.59    3.29
  -2  -1   0  111.12    3.31
  -2  -1   0  112.29    3.55
  -2  -1   0  116.23    3.37
  -2  -1   0  113.39    3.14
  -2  -1   0  111.22    3.49
   2   1   0  112.69    3.00
   2   1   0  104.47    3.20
   2   1   0  113.13    3.27
   2   1   0  118.90    3.23
   2   1   0  114.21    3.18
   2   1   0  106.33    3.25
  -3  -1   0    5.89    0.86
  -3  -1   0    5.55    0.77
  -3  -1   0    9.45    1.24
  -3  -1   0    6.46    1.04
  -3  -1   0    7.08    1.07
  -3  -1   0    9.04    1.19
  -3  -1   0    6.15    0.97
  -3  -1   0    7.70    1.18
  -3  -1   0    6.88    1.29
  -3  -1   0    7.63    1.15
  -3  -1   0    5.97    1.00
   3   1   0    7.98    1.02
   3   1   0    8.42    1.07
   3   1   0    4.94    0.88
  -4  -1   0  174.68    5.41
  -4  -1   0  179.11    5.50
  -4  -1   0  171.43    5.25
  -4  -1   0  175.97    5.13
  -4  -1   0  181.67    5.40
  -4  -1   0  165.60    5.17
  -4  -1   0  177.51    4.79
  -4  -1   0  163.25    4.87
  -4  -1   0  173.16    5.14
  -4  -1   0  168.96    5.74
  -4  -1   0  173.21    5.30
   4   1   0  168.17    4.77
   4   1   0  167.65    4.95
  -5  -1   0   12.27    1.32
  -5  -1   0   12.93    2.09
  -5  -1   0   11.30    1.54
  -5  -1   0   11.86    1.37
  -5  -1   0   11.52    1.64
  -5  -1   0   14.22    1.80
  -5  -1   0   14.35    1.72
  -5  -1   0   10.10    1.58
  -5  -1   0   11.85    1.70
  -5  -1   0   10.77    1.51
  -5  -1   0   13.21    1.65
   5   1   0   11.97    1.41
   5   1   0   12.56    1.56
  -6  -1   0   18.93    2.18
  -6  -1   0   18.37    2.08
  -6  -1   0   18.61    2.12
  -6  -1   0   17.69    1.96
  -6  -1   0   18.94    2.10
  -6  -1   0   16.29    1.76
  -6  -1   0   22.99    2.36
  -6  -1   0   18.30    2.19
  -6  -1   0   18.45    1.99
  -6  -1   0   21.60    1.70
  -6  -1   0   20.36    2.73
   6   1   0   22.90    1.71
   6   1   0   21.51    2.12
  -7  -1   0  176.62    6.20
  -7  -1   0  175.55    5.72
  -7  -1   0  178.12    7.39
  -7  -1   0  187.92    6.51
  -7  -1   0  182.92    6.24
  -7  -1   0  189.51    6.65
  -7  -1   0  179.25    6.58
  -7  -1   0  177.29    6.62
  -7  -1   0  177.42    6.13
  -7  -1   0  190.35    6.22
  -7  -1   0  185.71    6.76
   7   1   0  177.35    5.54
   7   1   0  180.42    6.03
  -8  -1   0   84.87    4.10
  -8  -1   0   84.88    4.16
  -8  -1   0   83.37    5.31
  -8  -1   0   82.26    3.79
  -8  -1   0   85.92    4.26
  -8  -1   0   86.32    4.68
  -8  -1   0   87.90    4.49
  -8  -1   0   83.52    4.46
  -8  -1   0   89.81    4.70
  -8  -1   0   83.24    4.23
  -8  -1   0   86.58    4.75
   8   1   0   84.55    4.08
   8   1   0   89.21    3.70
  -9  -1   0    0.28    1.00
  -9  -1   0   -0.01    1.07
  -9  -1   0   -0.60    0.77
  -9  -1   0   -0.05    1.05
  -9  -1   0    1.04    0.83
  -9  -1   0    1.61    1.16
  -9  -1   0   -0.17    0.86
  -9  -1   0   -1.47    0.98
  -9  -1   0    0.41    1.06
  -9  -1   0   -0.24    1.32
  -9  -1   0    1.29    1.11
   9   1   0   -0.42    0.89
   9   1   0    1.09    0.89
 -10  -1   0    0.11    1.32
 -10  -1   0   -0.75    1.13
 -10  -1   0    0.02    1.46
 -10  -1   0    0.25    1.09
 -10  -1   0    0.01    0.93
 -10  -1   0    0.87    1.32
 -10  -1   0    0.06    1.05
 -10  -1   0   -0.01    1.25
 -10  -1   0    0.03    0.97
 -10  -1   0   -0.93    1.13
  10   1   0    1.01    0.81
  10   1   0    2.09    1.28
 -11  -1   0   86.96    5.77
 -11  -1   0  104.59    5.64
 -11  -1   0   95.29    4.57
 -11  -1   0   94.51    4.89
 -11  -1   0   97.85    5.65
 -11  -1   0  102.42    5.63
 -11  -1   0   99.95    6.91
 -11  -1   0   97.80    5.88
 -11  -1   0   95.72    5.92
 -11  -1   0   96.06    5.53
  11   1   0   87.78    5.08
  11   1   0   89.98    4.22
 -12  -1   0   46.43    5.06
 -12  -1   0   55.61    5.13
 -12  -1   0   52.85    6.25
 -12  -1   0   47.94    3.14
 -12  -1   0   49.04    4.72
 -12  -1   0   52.13    3.84
 -12  -1   0   43.57    4.51
 -12  -1   0   43.35    4.50
 -12  -1   0   51.37    5.42
 -12  -1   0   57.15    5.46
  12   1   0   57.36    5.06
  12   1   0   52.52    3.29
 -13  -1   0   -0.68    1.49
 -13  -1   0   -2.14    1.25
 -13  -1   0    0.17    1.45
 -13  -1   0    0.70    1.43
 -13  -1   0   -0.37    1.89
 -13  -1   0   -0.40    1.31
 -13  -1   0   -0.52    1.50
 -13  -1   0    0.55    1.57
  13   1   0    1.01    1.68
 -14  -1   0   25.53    3.71
 -14  -1   0   24.37    4.91
 -14  -1   0   19.26    3.75
 -14  -1   0   16.58    3.56
 -14  -1   0   14.63    3.33
 -14  -1   0   22.32    3.85
 -14  -1   0   25.23    3.82
  14   1   0   18.75    3.39
 -15  -1   0   27.26    5.83
 -15  -1   0   17.11    3.21
 -15  -1   0   17.33    3.92
 -15  -1   0   24.13    4.55
 -15  -1   0   20.93    4.16
 -15  -1   0   20.86    3.79
 -15  -1   0   22.49    3.33
  15   1   0   26.22    4.11
  15  -2   0    3.21    2.02
 -15   2   0    1.88    1.88
 -15   2   0   -1.15    2.11
 -15   2   0    2.66    1.98
 -15   2   0    3.40    2.38
 -15   2   0    5.42    1.98
 -15   2   0    2.06    1.13
 -15   2   0    5.26    2.54
  14  -2   0   20.85    3.25
 -14   2   0   18.78    3.53
 -14   2   0   13.98    2.88
 -14   2   0   16.25    3.21
 -14   2   0   15.68    2.25
 -14   2   0   16.23    2.50
 -14   2   0   15.56    4.04
 -14   2   0   19.88    3.75
 -14   2   0   14.62    2.60
  13  -2   0   22.85    3.19
 -13   2   0   12.71    2.79
 -13   2   0   16.62    2.47
 -13   2   0   16.39    4.06
 -13   2   0   15.18    2.25
 -13   2   0   17.90    3.61
 -13   2   0   13.42    2.35
 -13   2   0   16.52    2.85
 -13   2   0   13.98    3.03
 -13   2   0   12.62    2.45
 -13   2   0   19.30    2.80
  12  -2   0   -1.13    1.08
 -12   2   0    3.04    1.32
 -12   2   0   -0.88    1.86
 -12   2   0   -0.55    1.09
 -12   2   0    0.61    0.95
 -12   2   0    3.31    1.33
 -12   2   0    1.34    1.49
 -12   2   0    2.46    1.45
 -12   2   0    0.73    1.60
 -12   2   0    1.34    1.77
  11  -2   0    8.60    1.90
 -11   2   0   11.69    2.26
 -11   2   0    9.07    2.04
 -11   2   0    8.46    1.69
 -11   2   0   10.01    1.72
 -11   2   0    9.94    2.01
 -11   2   0    8.44    2.27
 -11   2   0   12.97    3.22
 -11   2   0   10.53    2.66
 -11   2   0    6.44    1.58
  10  -2   0   37.22    2.84
 -10   2   0   31.59    4.27
 -10   2   0   35.81    3.46
 -10   2   0   37.26    3.46
 -10   2   0   33.63    3.66
 -10   2   0   35.01    1.54
 -10   2   0   35.74    3.38
 -10   2   0   36.50    2.75
 -10   2   0   36.00    2.56
 -10   2   0   33.37    3.81
 -10   2   0   34.12    2.62
   9  -2   0   23.42    2.41
  -9   2   0   18.18    1.22
  -9   2   0   20.39    2.58
  -9   2   0   17.95    1.97
  -9   2   0   17.05    2.59
  -9   2   0   21.13    2.18
  -9   2   0   20.53    3.40
  -9   2   0   18.13    2.06
  -9   2   0   19.74    2.97
  -9   2   0   23.14    2.57
  -9   2   0   17.46    2.19
  -9   2   0   22.10    1.42
   8  -2   0   10.62    1.59
  -8   2   0    7.33    1.72
  -8   2   0    9.74    1.43
  -8   2   0    7.30    1.46
  -8   2   0   11.13    1.22
  -8   2   0    9.05    1.32
  -8   2   0   10.48    1.64
  -8   2   0    8.93    2.29
  -8   2   0    9.55    1.80
  -8   2   0   12.07    1.63
  -8   2   0    8.77    1.93
   7  -2   0   13.73    1.64
  -7   2   0   15.23    2.55
  -7   2   0   17.24    2.24
  -7   2   0   12.58    1.51
  -7   2   0   14.03    1.54
  -7   2   0   16.05    1.40
  -7   2   0   14.20    1.76
  -7   2   0   16.11    2.30
  -7   2   0   14.87    1.50
  -7   2   0   19.50    2.26
  -7   2   0   15.67    1.79
   6  -2   0    0.14    0.61
  -6   2   0    0.09    0.59
  -6   2   0   -0.03    0.53
  -6   2   0   -0.14    0.58
  -6   2   0    0.45    0.50
  -6   2   0   -0.78    0.94
  -6   2   0    0.06    0.80
  -6   2   0    0.76    0.59
  -6   2   0    0.26    0.85
  -6   2   0    1.17    1.10
  -6   2   0   -0.56    0.43
  -6   2   0    0.73    0.31
   5  -2   0    3.41    0.83
  -5   2   0    2.84    0.70
  -5   2   0    3.23    1.22
  -5   2   0    2.32    0.67
  -5   2   0    3.63    0.72
  -5   2   0    3.80    0.80
  -5   2   0    2.63    1.01
  -5   2   0    3.18    1.43
  -5   2   0    3.37    0.83
  -5   2   0    3.10    1.16
  -5   2   0    2.74    0.68
   4  -2   0   50.81    2.06
  -4   2   0   51.66    2.23
  -4   2   0   55.58    2.85
  -4   2   0   53.38    2.78
  -4   2   0   54.88    2.02
  -4   2   0   55.03    2.00
  -4   2   0   53.30    3.04
  -4   2   0   56.34    2.54
  -4   2   0   49.85    2.87
  -4   2   0   51.85    2.01
  -4   2   0   52.77    2.11
  -4   2   0   51.19    1.92
   3  -2   0    1.05    0.52
  -3   2   0    1.20    0.49
  -3   2   0    1.08    0.58
  -3   2   0    1.73    1.08
  -3   2   0    1.75    0.53
  -3   2   0    0.13    0.92
  -3   2   0    1.22    0.46
  -3   2   0    2.10    0.57
  -3   2   0    1.35    0.92
  -3   2   0    1.29    0.48
  -3   2   0    0.96    0.47
   2  -2   0    0.36    0.42
   2  -2   0    0.26    0.31
  -2   2   0    0.37    0.47
  -2   2   0    0.59    0.31
  -2   2   0   -0.06    0.67
  -2   2   0    0.31    0.40
  -2   2   0    0.93    0.80
  -2   2   0    0.53    0.36
  -2   2   0    0.22    0.31
  -2   2   0   -0.05    0.49
  -2   2   0    0.52    0.40
  -2   2   0    0.32    0.41
  -2   2   0   -1.14    0.80
   1  -2   0  142.15    3.46
   1  -2   0  136.63    4.10
   1  -2   0  139.67    3.47
   1  -2   0  133.88    4.20
  -1   2   0  145.36    3.93
  -1   2   0  130.12    4.16
  -1   2   0  139.82    3.44
  -1   2   0  140.12    3.44
  -1   2   0  139.64    3.41
  -1   2   0  134.24    3.51
  -1   2   0  138.11    3.49
  -1   2   0  140.81    4.21
  -1   2   0  134.69    3.40
  -1   2   0  140.24    4.06
   0  -2   0   62.73    2.36
   0  -2   0   67.07    2.69
   0  -2   0   66.59    2.16
   0  -2   0   66.22    2.10
   0  -2   0   66.48    2.17
   0  -2   0   61.12    2.64
   0  -2   0   67.96    2.13
   0  -2   0   63.82    2.09
   0  -2   0   64.96    2.69
   0   2   0   63.04    2.06
   0   2   0   65.50    2.59
   0   2   0   65.98    2.22
   0   2   0   63.66    2.16
   0   2   0   68.52    2.72
   0   2   0   63.90    2.10
   0   2   0   61.66    2.31
   0   2   0   64.73    2.09
   0   2   0   63.21    2.12
   0   2   0   65.38    2.61
   0   2   0   65.14    2.71
  -1  -2   0   75.11    3.04
  -1  -2   0   74.37    2.50
  -1  -2   0   70.64    2.51
  -1  -2   0   70.77    3.09
  -1  -2   0   74.23    2.57
  -1  -2   0   74.54    2.55
  -1  -2   0   73.61    2.47
  -1  -2   0   80.18    2.57
  -1  -2   0   72.19    2.45
  -1  -2   0   74.59    2.95
   1   2   0   73.82    2.52
   1   2   0   80.38    3.08
   1   2   0   73.83    2.43
   1   2   0   78.64    2.60
   1   2   0   72.32    2.51
   1   2   0   80.49    2.62
   1   2   0   71.48    2.46
   1   2   0   74.49    2.46
   1   2   0   74.55    2.81
   1   2   0   75.96    2.92
  -2  -2   0   14.18    1.53
  -2  -2   0   14.00    1.53
  -2  -2   0   16.07    1.52
  -2  -2   0   13.78    1.25
  -2  -2   0   11.37    1.20
  -2  -2   0   13.03    1.38
  -2  -2   0   13.67    1.33
  -2  -2   0   12.05    1.54
  -2  -2   0   14.51    1.28
   2   2   0   11.55    1.21
   2   2   0   14.26    1.60
   2   2   0   14.35    1.37
   2   2   0   14.12    1.37
   2   2   0   14.84    1.19
   2   2   0   12.88    1.41
   2   2   0   13.39    1.50
  -3  -2   0  102.97    3.70
  -3  -2   0  102.96    3.40
  -3  -2   0   91.65    3.61
  -3  -2   0  100.14    3.68
  -3  -2   0  102.70    3.88
  -3  -2   0  100.43    3.81
  -3  -2   0   98.75    3.42
  -3  -2   0   99.43    3.98
  -3  -2   0   95.80    4.03
  -3  -2   0  101.59    3.57
   3   2   0   98.57    3.46
   3   2   0   93.26    3.50
   3   2   0   92.34    3.43
  -4  -2   0  170.22    5.61
  -4  -2   0  171.52    5.84
  -4  -2   0  172.33    5.53
  -4  -2   0  174.07    5.88
  -4  -2   0  174.82    5.62
  -4  -2   0  181.47    5.32
  -4  -2   0  171.60    5.54
  -4  -2   0  170.35    5.43
  -4  -2   0  161.20    5.00
  -4  -2   0  173.51    5.99
   4   2   0  171.97    5.21
   4   2   0  172.52    5.32
   4   2   0  173.20    5.28
  -5  -2   0    1.82    1.17
  -5  -2   0    4.07    1.17
  -5  -2   0    3.34    1.09
  -5  -2   0    3.05    1.29
  -5  -2   0    3.39    1.14
  -5  -2   0    3.85    1.05
  -5  -2   0    5.41    1.51
  -5  -2   0    3.37    1.08
  -5  -2   0    2.65    0.80
  -5  -2   0    3.84    1.19
   5   2   0    3.33    1.02
   5   2   0    3.35    1.02
  -6  -2   0   -0.04    0.90
  -6  -2   0    0.22    0.88
  -6  -2   0    0.38    0.64
  -6  -2   0   -0.06    0.82
  -6  -2   0   -0.51    0.98
  -6  -2   0    0.41    0.89
  -6  -2   0   -0.37    0.67
  -6  -2   0    0.01    0.91
  -6  -2   0    1.56    1.00
  -6  -2   0    0.79    0.97
   6   2   0    1.06    0.79
   6   2   0    2.14    0.95
  -7  -2   0    0.52    1.00
  -7  -2   0    1.60    1.43
  -7  -2   0    2.22    1.27
  -7  -2   0    0.34    1.00
  -7  -2   0    0.66    1.08
  -7  -2   0   -0.56    0.89
  -7  -2   0    1.14    0.93
  -7  -2   0    1.75    1.24
  -7  -2   0    0.99    0.86
  -7  -2   0    1.62    0.91
   7   2   0    1.98    0.84
   7   2   0    2.43    1.07
  -8  -2   0    2.29    1.33
  -8  -2   0    3.08    1.38
  -8  -2   0    3.28    1.35
  -8  -2   0    2.05    0.98
  -8  -2   0    2.88    1.30
  -8  -2   0    4.81    1.58
  -8  -2   0    2.56    1.30
  -8  -2   0    3.54    1.22
  -8  -2   0    1.38    1.25
  -8  -2   0    2.40    1.69
   8   2   0    4.61    1.21
   8   2   0    1.56    1.18
  -9  -2   0    0.08    0.89
  -9  -2   0    0.67    1.01
  -9  -2   0    0.94    1.08
  -9  -2   0   -0.02    1.20
  -9  -2   0    0.74    1.18
  -9  -2   0    0.44    1.15
  -9  -2   0    0.14    1.15
  -9  -2   0   -0.73    1.29
  -9  -2   0   -0.94    1.03
  -9  -2   0    0.98    1.23
   9   2   0   -0.22    0.96
   9   2   0   -0.16    0.82
 -10  -2   0   -0.15    1.03
 -10  -2   0    2.07    1.98
 -10  -2   0    0.85    1.18
 -10  -2   0    0.64    1.33
 -10  -2   0   -0.67    1.08
 -10  -2   0   -0.24    1.24
 -10  -2   0    0.09    1.33
 -10  -2   0    1.26    1.24
 -10  -2   0    1.10    1.00
 -10  -2   0    1.26    1.50
  10   2   0    0.64    0.94
  10   2   0    2.96    1.49
 -11  -2   0    1.88    1.52
 -11  -2   0    2.16    1.38
 -11  -2   0    0.70    1.35
 -11  -2   0    1.88    1.59
 -11  -2   0   -0.29    1.45
 -11  -2   0    1.81    1.20
 -11  -2   0    0.77    1.35
 -11  -2   0    0.22    1.74
 -11  -2   0    1.33    1.53
 -11  -2   0   -0.60    1.42
  11   2   0    1.44    1.13
  11   2   0    2.70    1.50
 -12  -2   0    0.88    2.04
 -12  -2   0   -0.25    1.47
 -12  -2   0    2.32    1.58
 -12  -2   0    2.31    2.08
 -12  -2   0    0.03    1.51
 -12  -2   0    1.85    1.60
 -12  -2   0    0.86    1.66
 -12  -2   0    1.08    1.29
 -12  -2   0    2.49    1.86
  12   2   0    2.94    1.33
  12   2   0    1.01    1.65
 -13  -2   0   -0.11    1.69
 -13  -2   0    1.55    1.61
 -13  -2   0   -0.86    1.50
 -13  -2   0    0.87    2.34
 -13  -2   0    0.73    1.73
 -13  -2   0    0.50    1.86
 -13  -2   0    1.44    1.68
  13   2   0    1.91    1.28
  13   2   0    0.31    1.68
 -14  -2   0    7.23    3.28
 -14  -2   0   10.06    3.38
 -14  -2   0    9.07    2.75
 -14  -2   0    4.24    2.30
 -14  -2   0    9.57    2.75
 -14  -2   0    9.09    2.55
 -14  -2   0    8.62    2.92
  14   2   0   14.98    3.21
 -15  -2   0    6.00    3.04
 -15  -2   0    7.73    2.55
 -15  -2   0    6.21    2.93
  15  -3   0   49.10    4.92
 -15   3   0   46.76    4.77
 -15   3   0   44.78    5.30
 -15   3   0   55.16    7.24
 -15   3   0   40.00    4.08
 -15   3   0   38.91    4.83
  14  -3   0   60.39    4.55
 -14   3   0   65.89    3.18
 -14   3   0   57.54    5.96
 -14   3   0   69.85    4.40
 -14   3   0   55.47    4.12
 -14   3   0   66.01    4.76
 -14   3   0   78.11    8.35
 -14   3   0   63.29    4.25
 -14   3   0   78.24    5.87
 -14   3   0   72.63    5.48
 -14   3   0   67.16    3.40
  13  -3   0   -0.34    1.20
 -13   3   0   -1.22    0.83
 -13   3   0    0.99    1.24
 -13   3   0    0.69    1.72
 -13   3   0    0.97    2.00
 -13   3   0   -0.40    1.28
 -13   3   0    0.56    0.94
 -13   3   0   -1.49    1.67
 -13   3   0    0.64    0.95
  12  -3   0   37.98    3.70
 -12   3   0   38.60    3.74
 -12   3   0   44.21    3.15
 -12   3   0   40.77    2.85
 -12   3   0   47.02    5.93
 -12   3   0   48.53    4.92
 -12   3   0   35.66    3.91
 -12   3   0   31.57    4.28
 -12   3   0   39.81    3.52
  11  -3   0  120.91    5.34
 -11   3   0  115.31    6.59
 -11   3   0  114.39    6.27
 -11   3   0  116.19    5.39
 -11   3   0  117.81    7.37
 -11   3   0  114.79    4.76
 -11   3   0  125.14    5.92
 -11   3   0  123.18    5.06
 -11   3   0  113.64    4.93
  10  -3   0   42.21    2.95
 -10   3   0   38.85    2.64
 -10   3   0   36.31    3.92
 -10   3   0   35.75    3.44
 -10   3   0   38.16    2.63
 -10   3   0   37.03    4.09
 -10   3   0   38.54    2.63
 -10   3   0   39.69    4.97
 -10   3   0   41.48    3.39
 -10   3   0   36.43    2.86
   9  -3   0   36.74    2.59
  -9   3   0   42.52    3.29
  -9   3   0   38.37    2.71
  -9   3   0   32.28    2.27
  -9   3   0   36.57    2.89
  -9   3   0   35.98    2.39
  -9   3   0   33.47    3.71
  -9   3   0   32.56    4.08
  -9   3   0   34.38    2.38
  -9   3   0   32.54    3.57
   8  -3   0  221.92    6.81
  -8   3   0  233.02    7.34
  -8   3   0  236.31    7.81
  -8   3   0  231.48    6.65
  -8   3   0  228.48    6.60
  -8   3   0  229.75    5.28
  -8   3   0  227.21    6.56
  -8   3   0  232.35    6.96
  -8   3   0  235.63    5.41
  -8   3   0  226.37    8.38
  -8   3   0  222.03    8.05
  -8   3   0  241.14    9.15
   7  -3   0  225.00    6.45
  -7   3   0  218.36    6.79
  -7   3   0  217.73    6.17
  -7   3   0  231.22    8.01
  -7   3   0  223.82    5.27
  -7   3   0  228.66    5.43
  -7   3   0  216.71    6.18
  -7   3   0  218.60    8.27
  -7   3   0  215.12    6.41
  -7   3   0  224.18    6.19
  -7   3   0  232.92    7.79
   6  -3   0  118.03    3.87
  -6   3   0  112.52    3.67
  -6   3   0  110.50    3.65
  -6   3   0   99.56    5.03
  -6   3   0  106.58    3.57
  -6   3   0  104.90    4.05
  -6   3   0  111.05    3.20
  -6   3   0  116.63    5.16
  -6   3   0  102.29    3.73
  -6   3   0  105.41    4.78
  -6   3   0  110.64    3.95
   5  -3   0   65.10    2.61
  -5   3   0   62.21    3.74
  -5   3   0   67.20    2.52
  -5   3   0   62.19    2.26
  -5   3   0   67.98    2.93
  -5   3   0   63.37    2.46
  -5   3   0   73.91    3.88
  -5   3   0   65.26    3.53
  -5   3   0   65.52    2.63
  -5   3   0   67.75    3.33
  -5   3   0   66.69    2.50
   4  -3   0  340.17    7.90
  -4   3   0  335.48    8.79
  -4   3   0  316.56    7.80
  -4   3   0  339.29    7.73
  -4   3   0  341.79    8.37
  -4   3   0  342.91    7.78
  -4   3   0  339.56    7.76
  -4   3   0  337.45    7.63
  -4   3   0  335.43    9.20
  -4   3   0  329.79    9.30
  -4   3   0  343.28    9.41
   3  -3   0  287.81    6.73
   3  -3   0  264.61    6.87
  -3   3   0  294.80    7.28
  -3   3   0  292.64    8.00
  -3   3   0  280.21    6.59
  -3   3   0  288.00    6.67
  -3   3   0  287.39    6.14
  -3   3   0  286.16    6.65
  -3   3   0  283.63    6.66
  -3   3   0  278.67    6.71
  -3   3   0  303.13    7.74
  -3   3   0  281.15    8.06
   2  -3   0   31.31    1.57
  -2   3   0   32.33    2.18
  -2   3   0   30.98    2.35
  -2   3   0   28.38    1.94
  -2   3   0   30.20    1.38
  -2   3   0   29.07    1.54
  -2   3   0   29.59    1.55
  -2   3   0   30.16    1.44
  -2   3   0   29.35    1.45
  -2   3   0   28.84    1.46
  -2   3   0   30.93    2.35
   1  -3   0   16.66    1.26
   1  -3   0   20.15    2.19
   1  -3   0   18.44    1.24
  -1   3   0   19.13    1.26
  -1   3   0   20.93    2.01
  -1   3   0   22.31    1.42
  -1   3   0   18.72    1.21
  -1   3   0   16.83    1.26
  -1   3   0   18.49    1.80
  -1   3   0   19.32    1.24
  -1   3   0   20.29    1.30
  -1   3   0   17.40    1.61
  -1   3   0   21.92    2.07
   0  -3   0   60.62    2.34
   0  -3   0   59.93    2.35
   0  -3   0   61.00    2.43
   0  -3   0   64.12    2.45
   0  -3   0   61.51    3.19
   0  -3   0   64.18    2.38
   0  -3   0   64.63    3.14
   0   3   0   60.50    2.94
   0   3   0   66.40    3.23
   0   3   0   64.48    2.52
   0   3   0   66.02    2.55
   0   3   0   61.85    3.05
   0   3   0   58.33    2.27
   0   3   0   64.95    2.38
   0   3   0   58.53    2.28
   0   3   0   61.17    2.38
   0   3   0   63.36    3.03
   0   3   0   63.45    2.67
  -1  -3   0   44.13    2.27
  -1  -3   0   42.08    2.09
  -1  -3   0   40.22    2.73
  -1  -3   0   40.16    2.09
  -1  -3   0   43.22    2.89
  -1  -3   0   44.43    2.78
  -1  -3   0   40.70    2.10
  -1  -3   0   40.85    2.00
  -1  -3   0   41.98    2.66
  -1  -3   0   42.01    2.05
   1   3   0   43.17    2.67
   1   3   0   45.53    2.12
   1   3   0   39.15    2.49
   1   3   0   43.32    2.03
   1   3   0   43.51    2.46
   1   3   0   41.04    1.98
   1   3   0   44.98    2.19
   1   3   0   41.73    2.00
  -2  -3   0   11.98    1.47
  -2  -3   0   10.71    1.29
  -2  -3   0   12.20    1.41
  -2  -3   0   10.70    1.41
  -2  -3   0   12.22    1.74
  -2  -3   0   12.07    1.70
  -2  -3   0   13.11    2.00
  -2  -3   0    8.85    1.25
  -2  -3   0   11.78    1.48
  -2  -3   0   11.23    1.40
   2   3   0   13.48    1.45
   2   3   0   10.44    1.26
   2   3   0   14.06    1.83
   2   3   0   11.01    1.57
   2   3   0   12.90    1.53
   2   3   0   11.96    1.48
   2   3   0   10.69    1.34
   2   3   0   10.37    1.58
  -3  -3   0   93.28    3.66
  -3  -3   0   89.29    3.66
  -3  -3   0   86.58    3.51
  -3  -3   0   84.00    3.37
  -3  -3   0   87.18    3.55
  -3  -3   0   88.59    3.73
  -3  -3   0   94.65    4.30
  -3  -3   0   85.82    3.65
  -3  -3   0   87.42    3.97
  -3  -3   0   85.63    4.22
   3   3   0   79.02    3.41
   3   3   0   82.28    3.57
   3   3   0   83.08    3.40
   3   3   0   87.17    3.30
   3   3   0   92.31    3.66
   3   3   0   87.51    3.50
   3   3   0   88.42    3.68
  -4  -3   0  198.15    6.57
  -4  -3   0  188.26    6.20
  -4  -3   0  191.98    6.29
  -4  -3   0  196.90    6.90
  -4  -3   0  191.17    6.52
  -4  -3   0  191.35    5.89
  -4  -3   0  203.23    6.09
  -4  -3   0  188.51    6.93
  -4  -3   0  192.45    6.12
  -4  -3   0  199.51    6.38
   4   3   0  184.95    6.12
   4   3   0  189.93    6.02
   4   3   0  191.58    6.03
  -5  -3   0    0.09    1.12
  -5  -3   0    1.10    1.13
  -5  -3   0    1.30    0.94
  -5  -3   0    1.66    1.12
  -5  -3   0    0.07    0.58
  -5  -3   0   -0.10    0.71
  -5  -3   0    1.04    0.85
  -5  -3   0    0.19    0.84
  -5  -3   0    0.30    1.02
  -5  -3   0    0.60    0.89
   5   3   0    1.76    0.99
   5   3   0   -0.31    0.75
   5   3   0   -0.06    0.71
  -6  -3   0   12.27    2.08
  -6  -3   0    9.46    1.88
  -6  -3   0   12.50    2.32
  -6  -3   0   10.04    1.93
  -6  -3   0   11.89    2.30
  -6  -3   0   13.56    1.99
  -6  -3   0   12.95    2.12
  -6  -3   0   12.31    1.72
  -6  -3   0   18.11    2.42
  -6  -3   0   11.51    1.80
   6   3   0   14.86    2.11
   6   3   0   12.86    1.81
   6   3   0   10.10    1.89
  -7  -3   0   -0.77    0.97
  -7  -3   0   -0.75    1.07
  -7  -3   0   -0.01    0.74
  -7  -3   0    1.38    0.94
  -7  -3   0   -1.30    0.94
  -7  -3   0   -0.70    1.20
  -7  -3   0    1.04    1.14
  -7  -3   0   -1.03    0.90
  -7  -3   0   -1.10    0.86
  -7  -3   0   -0.62    0.81
   7   3   0   -0.22    0.78
   7   3   0    0.58    0.92
  -8  -3   0    3.62    1.45
  -8  -3   0    0.97    1.37
  -8  -3   0    4.61    1.72
  -8  -3   0    4.97    1.63
  -8  -3   0    1.24    1.48
  -8  -3   0    5.60    1.43
  -8  -3   0    3.29    1.86
  -8  -3   0    3.91    1.53
  -8  -3   0    3.58    1.62
  -8  -3   0    2.12    1.22
   8   3   0    3.91    1.39
   8   3   0    3.35    1.21
  -9  -3   0   24.92    3.45
  -9  -3   0   35.42    3.99
  -9  -3   0   20.44    2.93
  -9  -3   0   30.37    3.03
  -9  -3   0   30.12    4.14
  -9  -3   0   29.76    3.50
  -9  -3   0   27.12    3.98
  -9  -3   0   27.16    3.37
  -9  -3   0   27.89    3.34
  -9  -3   0   27.86    3.10
   9   3   0   33.15    3.60
   9   3   0   29.71    3.15
 -10  -3   0   -1.03    1.41
 -10  -3   0    0.41    1.43
 -10  -3   0    0.49    1.31
 -10  -3   0    1.05    1.42
 -10  -3   0    2.85    1.73
 -10  -3   0    2.66    1.46
 -10  -3   0    0.70    1.86
 -10  -3   0    1.05    1.03
 -10  -3   0    1.29    1.51
 -10  -3   0    1.74    1.44
  10   3   0    2.40    1.44
  10   3   0   -0.33    1.02
 -11  -3   0    8.60    2.41
 -11  -3   0    7.87    2.53
 -11  -3   0    6.88    2.88
 -11  -3   0    9.41    2.42
 -11  -3   0   12.35    2.46
 -11  -3   0    8.13    2.29
 -11  -3   0    8.30    2.68
 -11  -3   0   10.41    2.93
 -11  -3   0    9.11    2.53
 -11  -3   0    8.39    2.40
  11   3   0   13.01    2.34
  11   3   0   10.33    2.41
 -12  -3   0   15.96    3.19
 -12  -3   0   22.20    3.47
 -12  -3   0   14.19    3.18
 -12  -3   0   14.92    3.36
 -12  -3   0   10.74    3.32
 -12  -3   0   14.39    2.61
 -12  -3   0   13.68    3.04
 -12  -3   0   14.43    3.11
  12   3   0   19.47    3.16
  12   3   0   16.94    2.66
 -13  -3   0   15.62    3.51
 -13  -3   0   16.70    4.06
 -13  -3   0   11.56    2.93
 -13  -3   0   16.27    3.45
 -13  -3   0   17.27    3.50
 -13  -3   0   18.58    3.91
 -13  -3   0   20.18    3.00
 -13  -3   0   14.08    3.08
  13   3   0   18.53    3.48
  13   3   0   15.24    2.64
 -14  -3   0   -0.58    2.10
 -14  -3   0    0.88    1.78
 -14  -3   0   -1.53    2.31
 -14  -3   0   -1.95    1.37
 -14  -3   0   -0.03    1.93
 -14  -3   0    0.29    2.01
 -14  -3   0    2.62    2.01
  14   3   0    1.32    1.41
  14   3   0    2.87    1.92
  15  -4   0    0.14    1.79
 -15   4   0   -0.86    1.75
 -15   4   0    0.64    1.22
 -15   4   0   -0.05    2.05
 -15   4   0    2.29    1.37
 -15   4   0    0.63    2.19
 -15   4   0   -0.17    1.70
 -15   4   0   -1.97    1.21
  14  -4   0    0.05    1.27
 -14   4   0    1.07    2.17
 -14   4   0    0.90    1.17
 -14   4   0    2.13    2.52
 -14   4   0    0.37    1.28
 -14   4   0    0.28    1.81
 -14   4   0    1.77    1.53
 -14   4   0   -1.35    1.03
  13  -4   0    1.46    1.44
 -13   4   0    4.33    1.51
 -13   4   0    5.44    2.31
 -13   4   0    3.28    0.98
 -13   4   0    4.19    1.81
 -13   4   0    6.04    1.31
 -13   4   0    1.71    2.45
 -13   4   0    3.08    1.29
 -13   4   0    3.15    2.17
 -13   4   0    5.43    1.72
  12  -4   0    4.47    1.64
 -12   4   0    0.12    1.72
 -12   4   0    1.68    1.10
 -12   4   0    1.95    1.57
 -12   4   0    5.62    1.44
 -12   4   0    0.60    1.13
 -12   4   0    4.21    2.08
 -12   4   0    1.41    1.28
 -12   4   0    2.33    0.96
 -12   4   0    5.39    2.09
  11  -4   0   12.19    2.03
 -11   4   0   10.90    2.78
 -11   4   0   10.16    2.78
 -11   4   0    9.30    1.87
 -11   4   0    7.89    1.98
 -11   4   0   11.74    1.80
 -11   4   0    8.01    2.21
 -11   4   0    8.81    1.75
 -11   4   0    8.52    1.46
 -11   4   0    9.04    1.57
  10  -4   0   25.45    2.73
 -10   4   0   22.00    2.12
 -10   4   0   14.96    2.89
 -10   4   0   19.55    3.51
 -10   4   0   16.66    2.90
 -10   4   0   24.08    2.63
 -10   4   0   22.73    2.30
 -10   4   0   22.41    2.81
 -10   4   0   21.57    2.42
 -10   4   0   24.12    2.41
   9  -4   0    0.62    0.88
  -9   4   0    0.40    0.74
  -9   4   0    0.18    0.63
  -9   4   0    0.55    0.73
  -9   4   0   -0.45    1.19
  -9   4   0    2.79    1.72
  -9   4   0    0.87    1.56
  -9   4   0   -0.37    0.93
  -9   4   0    0.87    0.69
  -9   4   0    1.19    0.95
   8  -4   0   17.70    2.02
  -8   4   0   18.49    2.33
  -8   4   0   13.27    1.60
  -8   4   0   13.74    1.70
  -8   4   0   16.86    3.06
  -8   4   0   15.26    2.56
  -8   4   0   19.42    2.33
  -8   4   0   17.49    2.81
  -8   4   0   16.19    1.70
  -8   4   0   14.53    1.60
   7  -4   0  136.79    4.70
  -7   4   0  141.64    4.49
  -7   4   0  139.42    4.68
  -7   4   0  132.97    3.51
  -7   4   0  144.35    5.33
  -7   4   0  131.63    6.34
  -7   4   0  133.22    5.89
  -7   4   0  131.16    5.26
  -7   4   0  142.25    3.63
  -7   4   0  134.76    6.09
  -7   4   0  137.16    4.38
  -7   4   0  128.91    4.42
   6  -4   0  228.74    6.42
  -6   4   0  219.17    7.77
  -6   4   0  224.29    7.00
  -6   4   0  236.59    5.67
  -6   4   0  227.47    6.17
  -6   4   0  231.97    8.28
  -6   4   0  229.90    8.08
  -6   4   0  243.56    6.19
  -6   4   0  231.17    7.25
  -6   4   0  233.10    6.41
  -6   4   0  227.92    6.25
   5  -4   0   22.03    1.85
  -5   4   0   17.85    2.34
  -5   4   0   17.25    1.54
  -5   4   0   18.26    1.43
  -5   4   0   19.34    2.53
  -5   4   0   17.62    2.04
  -5   4   0   15.27    1.45
  -5   4   0   16.15    1.82
  -5   4   0   18.91    1.29
  -5   4   0   18.17    1.38
   4  -4   0  114.28    3.70
  -4   4   0  111.39    3.47
  -4   4   0  106.71    3.42
  -4   4   0  111.47    4.94
  -4   4   0  119.25    4.58
  -4   4   0  110.92    3.62
  -4   4   0  117.19    3.59
  -4   4   0  114.09    2.95
  -4   4   0  112.18    3.59
  -4   4   0  111.76    4.86
  -4   4   0  109.09    4.22
   3  -4   0  438.98    9.99
  -3   4   0  436.11    9.98
  -3   4   0  429.55    9.47
  -3   4   0  432.36   11.04
  -3   4   0  436.72    9.85
  -3   4   0  424.42    9.87
  -3   4   0  429.77   11.49
  -3   4   0  430.39    9.86
  -3   4   0  437.28   10.87
  -3   4   0  429.76   11.47
  -3   4   0  433.17    9.74
   2  -4   0  257.51    6.58
  -2   4   0  256.79    7.38
  -2   4   0  263.80    6.46
  -2   4   0  264.51    7.62
  -2   4   0  250.32    6.59
  -2   4   0  266.09    6.45
  -2   4   0  255.46    7.89
  -2   4   0  256.97    6.50
  -2   4   0  255.84    7.86
  -2   4   0  263.92    6.53
  -2   4   0  264.71    6.61
   1  -4   0   39.25    2.07
   1  -4   0   39.06    2.01
  -1   4   0   41.58    2.90
  -1   4   0   40.59    2.74
  -1   4   0   32.89    2.74
  -1   4   0   39.24    2.13
  -1   4   0   40.85    2.06
  -1   4   0   43.51    2.60
  -1   4   0   41.67    2.02
  -1   4   0   39.05    1.93
  -1   4   0   38.58    2.04
  -1   4   0   39.31    2.78
  -1   4   0   44.07    2.07
   0  -4   0  664.58   16.57
   0  -4   0  712.73   15.14
   0  -4   0  682.85   16.46
   0  -4   0  686.66   15.14
   0  -4   0  665.37   14.98
   0   4   0  666.00   15.50
   0   4   0  678.99   15.00
   0   4   0  678.39   16.17
   0   4   0  685.00   14.97
   0   4   0  704.62   16.60
   0   4   0  703.64   15.00
   0   4   0  706.24   16.29
   0   4   0  693.24   15.13
   0   4   0  681.45   15.24
   0   4   0  700.97   15.32
  -1  -4   0  401.11   11.29
  -1  -4   0  396.93    9.88
  -1  -4   0  374.30   10.91
  -1  -4   0  405.10    9.90
  -1  -4   0  399.41    9.70
  -1  -4   0  400.47    9.73
  -1  -4   0  411.36   11.05
  -1  -4   0  385.89    9.77
  -1  -4   0  406.62    9.81
   1   4   0  398.17    9.96
   1   4   0  401.93    9.62
   1   4   0  400.57    9.88
   1   4   0  407.60    9.67
   1   4   0  397.22    9.94
   1   4   0  390.49   10.48
   1   4   0  397.75   10.91
   1   4   0  400.90    9.77
   1   4   0  408.24    9.69
   1   4   0  407.98   10.76
  -2  -4   0    1.74    0.90
  -2  -4   0    2.44    1.33
  -2  -4   0    1.46    1.19
  -2  -4   0    0.63    0.89
  -2  -4   0    1.47    0.76
  -2  -4   0    1.58    0.82
  -2  -4   0    1.67    1.17
  -2  -4   0   -0.07    0.70
  -2  -4   0    1.70    0.98
  -2  -4   0    0.86    1.13
  -2  -4   0    1.80    0.83
   2   4   0    1.01    0.80
   2   4   0    1.27    0.97
   2   4   0    2.34    1.03
   2   4   0    0.59    0.99
   2   4   0    2.22    0.75
   2   4   0    2.17    1.08
   2   4   0    2.11    0.90
   2   4   0    0.91    1.01
  -3  -4   0  136.40    5.01
  -3  -4   0  139.50    6.08
  -3  -4   0  135.49    4.92
  -3  -4   0  133.03    5.76
  -3  -4   0  141.83    5.06
  -3  -4   0  127.41    5.50
  -3  -4   0  130.99    5.05
  -3  -4   0  145.42    4.90
  -3  -4   0  135.49    5.10
  -3  -4   0  136.09    5.07
   3   4   0  132.42    5.00
   3   4   0  146.82    4.82
   3   4   0  144.18    5.33
   3   4   0  131.74    4.72
   3   4   0  142.43    4.98
   3   4   0  135.72    4.91
   3   4   0  144.78    5.36
  -4  -4   0  187.70    6.74
  -4  -4   0  200.45    6.70
  -4  -4   0  178.71    6.93
  -4  -4   0  190.20    6.47
  -4  -4   0  180.45    7.42
  -4  -4   0  202.24    6.71
  -4  -4   0  187.09    6.32
  -4  -4   0  193.80    6.33
  -4  -4   0  188.88    6.48
  -4  -4   0  193.40    7.38
   4   4   0  192.03    6.42
   4   4   0  204.69    6.52
   4   4   0  207.81    6.42
   4   4   0  202.32    6.55
   4   4   0  195.75    6.61
  -5  -4   0  144.68    6.13
  -5  -4   0  150.99    5.97
  -5  -4   0  138.39    6.15
  -5  -4   0  141.02    6.43
  -5  -4   0  144.92    6.69
  -5  -4   0  150.83    5.58
  -5  -4   0  149.98    5.56
  -5  -4   0  152.39    5.92
  -5  -4   0  147.33    5.88
  -5  -4   0  143.17    5.63
   5   4   0  143.40    5.60
   5   4   0  147.40    5.63
   5   4   0  146.68    5.57
  -6  -4   0   14.58    2.46
  -6  -4   0   10.07    1.98
  -6  -4   0   12.14    2.07
  -6  -4   0   14.35    2.55
  -6  -4   0   13.13    2.08
  -6  -4   0   12.04    1.98
  -6  -4   0   15.88    2.20
  -6  -4   0   12.18    2.15
  -6  -4   0   17.07    2.34
  -6  -4   0   16.10    2.69
   6   4   0   16.63    2.23
   6   4   0   10.18    1.92
   6   4   0   12.06    1.89
  -7  -4   0    3.72    1.23
  -7  -4   0    4.71    1.59
  -7  -4   0    4.45    1.63
  -7  -4   0    2.37    1.30
  -7  -4   0    4.27    1.90
  -7  -4   0   -0.47    1.11
  -7  -4   0    5.04    1.71
  -7  -4   0    3.78    1.32
  -7  -4   0    3.15    1.72
  -7  -4   0    5.52    1.71
   7   4   0    4.56    1.49
   7   4   0    2.26    1.27
   7   4   0    4.17    1.38
  -8  -4   0   36.65    3.75
  -8  -4   0   36.21    4.28
  -8  -4   0   45.34    4.40
  -8  -4   0   38.93    4.08
  -8  -4   0   37.03    3.87
  -8  -4   0   42.24    4.62
  -8  -4   0   40.18    3.73
  -8  -4   0   39.30    3.74
  -8  -4   0   35.00    3.98
  -8  -4   0   41.82    4.60
   8   4   0   36.44    3.41
   8   4   0   39.20    3.92
  -9  -4   0   26.93    3.61
  -9  -4   0   38.89    4.66
  -9  -4   0   37.35    4.91
  -9  -4   0   38.38    4.11
  -9  -4   0   42.22    4.26
  -9  -4   0   34.74    3.47
  -9  -4   0   28.66    3.69
  -9  -4   0   46.65    3.71
  -9  -4   0   39.10    4.33
  -9  -4   0   38.06    4.38
   9   4   0   41.47    4.13
   9   4   0   45.65    3.38
 -10  -4   0    5.33    2.35
 -10  -4   0    0.09    1.80
 -10  -4   0    6.71    2.09
 -10  -4   0    6.01    2.22
 -10  -4   0    5.53    2.07
 -10  -4   0    5.14    2.07
 -10  -4   0    4.33    2.11
 -10  -4   0    3.14    1.84
 -10  -4   0    7.36    2.25
  10   4   0    8.62    2.01
  10   4   0    6.27    1.95
 -11  -4   0    1.24    2.15
 -11  -4   0    1.65    1.70
 -11  -4   0    4.51    2.06
 -11  -4   0    1.86    1.55
 -11  -4   0    0.18    1.96
 -11  -4   0    0.43    1.55
 -11  -4   0    2.17    1.81
 -11  -4   0    1.17    1.77
  11   4   0    2.53    1.62
  11   4   0    3.11    1.64
 -12  -4   0    6.08    2.58
 -12  -4   0    6.92    2.51
 -12  -4   0    4.65    2.14
 -12  -4   0    4.99    1.92
 -12  -4   0    8.10    2.77
 -12  -4   0    3.55    2.47
 -12  -4   0    2.91    2.71
 -12  -4   0    4.14    2.45
  12   4   0    5.60    1.91
  12   4   0    6.69    2.28
 -13  -4   0   14.46    3.92
 -13  -4   0    7.67    2.68
 -13  -4   0   14.50    4.18
 -13  -4   0    7.88    2.78
 -13  -4   0   12.38    3.32
 -13  -4   0   10.72    2.97
 -13  -4   0   12.86    2.78
 -13  -4   0    5.47    2.84
  13   4   0   13.80    2.67
  13   4   0   12.50    2.98
 -14  -4   0   13.10    3.29
 -14  -4   0   14.11    4.25
 -14  -4   0   12.91    3.90
 -14  -4   0   12.50    3.48
 -14  -4   0   16.32    3.70
 -14  -4   0    9.50    3.22
  14   4   0   15.44    2.84
  14   4   0   12.19    3.22
 -15   5   0   11.31    2.38
 -15   5   0    9.82    2.69
 -15   5   0    7.84    3.44
 -15   5   0    6.52    2.61
 -15   5   0    8.19    2.67
 -15   5   0    8.47    1.92
 -15   5   0    6.18    1.77
  14  -5   0    6.54    2.03
 -14   5   0    4.03    1.49
 -14   5   0    6.45    2.36
 -14   5   0    0.23    2.04
 -14   5   0    2.90    2.59
 -14   5   0    2.94    1.51
 -14   5   0    2.92    2.20
 -14   5   0    5.21    1.58
  13  -5   0    4.15    1.73
 -13   5   0    7.43    2.32
 -13   5   0    5.34    1.65
 -13   5   0    8.49    1.76
 -13   5   0    5.39    2.99
 -13   5   0   10.04    2.74
 -13   5   0    3.95    1.51
 -13   5   0    2.34    2.18
  12  -5   0   32.22    3.47
 -12   5   0   20.75    3.25
 -12   5   0   26.51    2.94
 -12   5   0   34.67    3.27
 -12   5   0   24.32    2.27
 -12   5   0   23.72    1.86
 -12   5   0   27.28    2.75
 -12   5   0   25.79    3.96
 -12   5   0   26.01    4.52
 -12   5   0   31.53    4.04
  11  -5   0    3.60    1.44
 -11   5   0    4.86    1.40
 -11   5   0    4.88    1.38
 -11   5   0    5.76    2.28
 -11   5   0    5.93    2.08
 -11   5   0    3.37    2.30
 -11   5   0    3.91    1.05
 -11   5   0    4.81    1.32
 -11   5   0    2.93    1.58
 -11   5   0    4.68    1.35
  10  -5   0   -0.52    0.92
 -10   5   0   -0.51    0.55
 -10   5   0    0.26    1.11
 -10   5   0    0.66    0.79
 -10   5   0    2.05    1.57
 -10   5   0   -0.66    1.77
 -10   5   0    1.50    1.03
 -10   5   0   -1.16    0.48
 -10   5   0   -0.66    1.38
 -10   5   0    0.32    0.70
   9  -5   0   31.99    2.93
  -9   5   0   30.82    4.12
  -9   5   0   29.51    3.73
  -9   5   0   32.48    3.72
  -9   5   0   33.25    2.41
  -9   5   0   33.05    3.49
  -9   5   0   30.19    2.33
  -9   5   0   33.32    2.12
  -9   5   0   29.65    2.17
  -9   5   0   24.82    2.67
   8  -5   0    2.49    1.03
  -8   5   0    1.20    1.10
  -8   5   0    0.79    0.69
  -8   5   0    2.13    1.64
  -8   5   0   -0.27    0.94
  -8   5   0    2.75    0.90
  -8   5   0    1.42    0.69
  -8   5   0    3.16    1.70
  -8   5   0    1.59    1.36
  -8   5   0    1.51    0.77
   7  -5   0    0.33    0.77
  -7   5   0    1.27    0.48
  -7   5   0    0.75    0.60
  -7   5   0    0.90    0.69
  -7   5   0    1.30    0.51
  -7   5   0    1.02    0.62
  -7   5   0    1.05    1.35
  -7   5   0    2.58    1.54
  -7   5   0    1.53    0.72
  -7   5   0    1.62    1.07
  -7   5   0    3.39    1.25
   6  -5   0   18.05    1.87
  -6   5   0   23.16    2.46
  -6   5   0   23.18    1.74
  -6   5   0   20.99    2.44
  -6   5   0   18.66    2.62
  -6   5   0   20.62    1.62
  -6   5   0   24.45    3.01
  -6   5   0   21.14    1.39
  -6   5   0   19.38    1.79
  -6   5   0   21.75    1.63
   5  -5   0   17.13    1.81
  -5   5   0   10.73    2.10
  -5   5   0   10.27    2.12
  -5   5   0   14.65    2.05
  -5   5   0   12.16    1.37
  -5   5   0   13.22    1.35
  -5   5   0    9.71    1.68
  -5   5   0   11.75    1.39
  -5   5   0   12.91    0.88
  -5   5   0   12.99    1.36
  -5   5   0   11.77    1.40
   4  -5   0    5.74    1.10
  -4   5   0    7.83    1.92
  -4   5   0    5.00    0.96
  -4   5   0    5.05    1.36
  -4   5   0    5.41    1.44
  -4   5   0    3.26    0.74
  -4   5   0    4.37    1.64
  -4   5   0    4.88    0.97
  -4   5   0    4.38    0.91
  -4   5   0    4.92    0.91
  -4   5   0    6.54    1.08
   3  -5   0   33.99    2.08
  -3   5   0   36.64    2.76
  -3   5   0   38.12    2.04
  -3   5   0   37.56    2.08
  -3   5   0   31.39    3.05
  -3   5   0   35.08    2.07
  -3   5   0   36.68    2.13
  -3   5   0   35.61    1.94
  -3   5   0   40.22    1.98
  -3   5   0   42.07    2.92
  -3   5   0   35.30    3.39
   2  -5   0   41.27    2.29
  -2   5   0   34.25    3.18
  -2   5   0   39.11    2.25
  -2   5   0   37.32    3.03
  -2   5   0   41.13    2.13
  -2   5   0   41.00    2.23
  -2   5   0   36.49    2.09
  -2   5   0   39.23    2.11
  -2   5   0   39.13    2.88
  -2   5   0   40.43    2.18
  -2   5   0   34.63    2.69
   1  -5   0    3.60    1.04
   1  -5   0    4.91    1.02
  -1   5   0    4.85    1.01
  -1   5   0    5.04    1.27
  -1   5   0    5.25    0.97
  -1   5   0    3.67    1.23
  -1   5   0    5.51    1.59
  -1   5   0    6.66    1.12
  -1   5   0    6.46    1.66
  -1   5   0    4.96    1.01
  -1   5   0    7.09    1.30
  -1   5   0    5.60    1.19
  -1   5   0    8.96    1.91
   0  -5   0  190.26    7.43
   0  -5   0  189.21    7.22
   0  -5   0  209.63    6.09
   0  -5   0  201.87    6.12
   0   5   0  206.12    6.26
   0   5   0  209.77    7.44
   0   5   0  205.35    6.56
   0   5   0  213.36    6.01
   0   5   0  197.02    6.03
   0   5   0  202.74    5.96
   0   5   0  223.46    7.32
   0   5   0  208.26    5.95
   0   5   0  209.32    6.27
   0   5   0  217.54    7.26
  -1  -5   0   79.62    3.59
  -1  -5   0   81.92    3.48
  -1  -5   0   83.78    3.55
  -1  -5   0   77.82    3.62
  -1  -5   0   81.24    4.07
  -1  -5   0   79.29    4.55
  -1  -5   0   82.90    3.59
   1   5   0   74.80    3.33
   1   5   0   82.19    3.43
   1   5   0   82.33    4.19
   1   5   0   85.80    3.66
   1   5   0   76.79    4.18
   1   5   0   84.47    3.77
   1   5   0   79.81    3.39
   1   5   0   78.23    3.49
   1   5   0   81.65    4.41
  -2  -5   0   44.55    2.70
  -2  -5   0   50.97    3.94
  -2  -5   0   42.66    3.50
  -2  -5   0   47.34    2.94
  -2  -5   0   45.17    3.64
  -2  -5   0   47.30    2.87
  -2  -5   0   41.67    2.72
  -2  -5   0   42.75    2.64
  -2  -5   0   41.79    2.65
   2   5   0   43.84    2.71
   2   5   0   45.28    2.60
   2   5   0   46.17    2.73
   2   5   0   45.68    2.85
   2   5   0   45.72    3.38
   2   5   0   44.87    3.27
   2   5   0   40.44    2.74
   2   5   0   42.00    3.02
  -3  -5   0   31.01    2.89
  -3  -5   0   25.96    3.01
  -3  -5   0   36.01    3.19
  -3  -5   0   33.36    2.52
  -3  -5   0   35.17    2.52
  -3  -5   0   30.89    3.51
  -3  -5   0   32.44    2.61
  -3  -5   0   32.91    2.53
  -3  -5   0   32.84    3.55
  -3  -5   0   38.58    3.86
  -3  -5   0   34.74    3.12
   3   5   0   33.88    3.02
   3   5   0   30.84    2.31
   3   5   0   35.63    2.55
   3   5   0   45.58    4.56
   3   5   0   38.71    2.51
   3   5   0   31.65    3.15
   3   5   0   36.56    3.40
   3   5   0   28.40    2.69
  -4  -5   0  133.66    5.31
  -4  -5   0  123.37    6.25
  -4  -5   0  133.38    5.61
  -4  -5   0  133.04    5.43
  -4  -5   0  138.43    6.72
  -4  -5   0  127.57    5.54
  -4  -5   0  132.29    5.45
  -4  -5   0  147.82    5.65
  -4  -5   0  125.13    6.11
  -4  -5   0  139.45    5.65
   4   5   0  135.49    5.23
   4   5   0  138.33    5.35
   4   5   0  139.04    5.51
   4   5   0  133.59    5.43
   4   5   0  132.08    5.59
   4   5   0  136.95    5.71
  -5  -5   0   24.57    2.67
  -5  -5   0   35.02    3.49
  -5  -5   0   29.28    2.93
  -5  -5   0   30.89    2.97
  -5  -5   0   27.46    3.49
  -5  -5   0   34.72    3.99
  -5  -5   0   40.29    3.73
  -5  -5   0   30.88    3.38
  -5  -5   0   36.01    3.95
  -5  -5   0   32.75    3.35
   5   5   0   31.29    3.01
   5   5   0   29.36    2.96
   5   5   0   39.26    3.69
   5   5   0   31.07    2.86
   5   5   0   28.80    3.02
  -6  -5   0    3.73    1.69
  -6  -5   0    1.16    1.00
  -6  -5   0   -0.36    1.16
  -6  -5   0    1.83    1.65
  -6  -5   0    2.21    1.18
  -6  -5   0    0.73    1.16
  -6  -5   0    2.54    1.31
  -6  -5   0    0.09    1.13
  -6  -5   0    1.36    1.48
  -6  -5   0    1.96    1.40
   6   5   0    1.06    1.10
   6   5   0    1.46    1.22
   6   5   0    1.65    0.98
  -7  -5   0    1.06    1.61
  -7  -5   0    2.65    1.53
  -7  -5   0    0.84    1.03
  -7  -5   0    2.24    1.55
  -7  -5   0   -0.96    1.06
  -7  -5   0    1.75    1.16
  -7  -5   0   -0.35    1.22
  -7  -5   0    1.39    1.44
  -7  -5   0   -1.15    0.89
  -7  -5   0   -0.17    1.46
   7   5   0    0.04    0.97
   7   5   0    1.64    1.26
   7   5   0    1.73    1.29
  -8  -5   0   66.68    5.12
  -8  -5   0   58.19    5.74
  -8  -5   0   59.52    4.47
  -8  -5   0   72.13    4.46
  -8  -5   0   76.32    4.67
  -8  -5   0   79.48    6.00
  -8  -5   0   77.59    5.13
  -8  -5   0   74.21    5.01
  -8  -5   0   74.09    4.89
  -8  -5   0   67.63    6.27
   8   5   0   73.40    4.42
   8   5   0   73.78    4.60
  -9  -5   0   44.44    4.68
  -9  -5   0   42.20    5.26
  -9  -5   0   45.30    4.33
  -9  -5   0   42.81    5.24
  -9  -5   0   46.55    4.81
  -9  -5   0   35.73    4.72
  -9  -5   0   46.18    4.75
  -9  -5   0   46.61    4.50
   9   5   0   49.28    4.58
   9   5   0   50.43    4.69
 -10  -5   0    4.57    2.47
 -10  -5   0    5.10    2.21
 -10  -5   0    8.75    2.76
 -10  -5   0    8.34    2.46
 -10  -5   0    6.85    2.13
 -10  -5   0   11.89    3.28
 -10  -5   0    5.58    2.12
 -10  -5   0    5.80    1.95
  10   5   0   10.04    2.26
  10   5   0    7.38    2.18
 -11  -5   0   28.53    4.91
 -11  -5   0   28.37    4.05
 -11  -5   0   34.21    5.15
 -11  -5   0   32.83    4.56
 -11  -5   0   32.04    4.53
 -11  -5   0   25.23    4.58
 -11  -5   0   24.53    3.67
 -11  -5   0   27.01    3.90
  11   5   0   28.45    3.77
  11   5   0   18.30    3.23
 -12  -5   0   58.41    6.06
 -12  -5   0   62.51    7.29
 -12  -5   0   61.08    7.21
 -12  -5   0   64.61    6.00
 -12  -5   0   60.27    6.00
 -12  -5   0   45.43    5.76
 -12  -5   0   71.75    7.11
  12   5   0   66.59    4.84
  12   5   0   52.91    5.43
 -13  -5   0   36.06    5.82
 -13  -5   0   29.29    4.83
 -13  -5   0   36.33    6.06
 -13  -5   0   23.64    4.84
 -13  -5   0   36.65    5.40
 -13  -5   0   26.18    3.84
 -13  -5   0   25.34    4.20
  13   5   0   36.24    4.81
  13   5   0   31.75    4.15
  14  -6   0    1.94    1.94
 -14   6   0    0.93    2.40
 -14   6   0    1.68    1.48
 -14   6   0    2.98    1.99
 -14   6   0    2.41    1.20
 -14   6   0    3.96    2.11
 -14   6   0    2.28    2.05
 -14   6   0    1.21    1.24
  13  -6   0    5.66    1.98
 -13   6   0    6.90    1.71
 -13   6   0    8.55    2.60
 -13   6   0    4.04    2.79
 -13   6   0    6.48    1.52
 -13   6   0    6.43    2.48
 -13   6   0    5.71    2.44
 -13   6   0    5.60    1.70
  12  -6   0    0.78    1.20
 -12   6   0    1.72    0.64
 -12   6   0    0.51    1.00
 -12   6   0    0.09    1.00
 -12   6   0    1.20    0.96
 -12   6   0    0.59    0.73
 -12   6   0    0.04    1.53
 -12   6   0    3.28    1.86
 -12   6   0    0.23    1.70
  11  -6   0    0.70    1.10
 -11   6   0    2.05    1.06
 -11   6   0    1.82    0.78
 -11   6   0    0.61    1.01
 -11   6   0    0.85    0.91
 -11   6   0    2.68    1.94
 -11   6   0    3.59    1.85
 -11   6   0    3.39    1.84
 -11   6   0    1.80    1.01
  10  -6   0    0.70    1.04
 -10   6   0    0.45    1.38
 -10   6   0    2.57    1.19
 -10   6   0    2.27    0.86
 -10   6   0    2.89    1.14
 -10   6   0    0.77    1.60
 -10   6   0    1.09    1.75
 -10   6   0    2.45    1.02
 -10   6   0    2.45    1.00
   9  -6   0    4.51    1.34
  -9   6   0    3.57    1.00
  -9   6   0    3.30    1.83
  -9   6   0    3.51    0.92
  -9   6   0    5.37    1.30
  -9   6   0    2.10    1.65
  -9   6   0    3.89    1.16
  -9   6   0    2.02    1.22
  -9   6   0    4.32    1.67
   8  -6   0    0.54    0.91
  -8   6   0    1.06    1.48
  -8   6   0    0.18    0.58
  -8   6   0    0.25    0.71
  -8   6   0   -1.11    1.22
  -8   6   0    0.12    0.60
  -8   6   0   -0.11    1.10
  -8   6   0   -0.45    0.97
  -8   6   0    0.17    0.65
   7  -6   0    2.01    0.92
  -7   6   0    0.43    1.11
  -7   6   0    0.91    0.74
  -7   6   0    1.04    1.09
  -7   6   0    2.35    0.87
  -7   6   0    0.70    0.68
  -7   6   0   -0.62    1.19
  -7   6   0    0.09    0.57
  -7   6   0   -0.32    1.29
  -7   6   0    0.65    0.51
   6  -6   0   28.32    2.54
  -6   6   0   26.73    1.68
  -6   6   0   28.62    2.09
  -6   6   0   26.68    1.99
  -6   6   0   24.07    1.22
  -6   6   0   28.21    3.04
  -6   6   0   28.54    2.97
  -6   6   0   25.56    3.21
  -6   6   0   30.80    2.01
  -6   6   0   22.82    1.74
  -6   6   0   29.37    3.49
   5  -6   0   -0.45    0.66
  -5   6   0    0.12    0.61
  -5   6   0    0.08    0.91
  -5   6   0   -0.22    0.45
  -5   6   0    0.08    1.13
  -5   6   0    0.41    0.45
  -5   6   0    0.65    1.29
  -5   6   0   -0.53    0.47
  -5   6   0   -0.06    0.54
  -5   6   0   -0.31    0.94
  -5   6   0   -0.53    0.45
   4  -6   0   24.34    2.28
  -4   6   0   20.67    2.83
  -4   6   0   26.85    1.97
  -4   6   0   23.38    1.88
  -4   6   0   24.91    1.81
  -4   6   0   21.08    2.59
  -4   6   0   21.32    2.82
  -4   6   0   24.48    1.61
  -4   6   0   22.68    2.66
  -4   6   0   26.03    1.86
  -4   6   0   22.72    1.73
   3  -6   0    6.37    1.29
  -3   6   0    4.72    1.60
  -3   6   0    5.67    1.11
  -3   6   0    6.67    1.26
  -3   6   0    5.17    1.03
  -3   6   0    5.32    1.01
  -3   6   0    7.03    1.61
  -3   6   0    7.44    1.85
  -3   6   0    7.10    1.23
  -3   6   0    5.88    1.59
  -3   6   0    7.63    1.34
   2  -6   0   10.28    1.55
  -2   6   0    9.03    1.32
  -2   6   0   10.67    2.22
  -2   6   0   12.48    1.65
  -2   6   0   11.82    1.49
  -2   6   0    9.82    1.85
  -2   6   0    9.71    1.97
  -2   6   0    9.59    1.40
  -2   6   0   11.88    1.66
  -2   6   0    8.88    1.81
  -2   6   0   12.78    2.24
  -2   6   0   10.99    1.51
   1  -6   0   26.00    2.40
   1  -6   0   22.01    2.10
  -1   6   0   28.27    2.82
  -1   6   0   31.56    3.27
  -1   6   0   20.34    2.80
  -1   6   0   27.86    3.21
  -1   6   0   23.17    2.28
  -1   6   0   24.16    1.97
  -1   6   0   26.25    2.57
  -1   6   0   25.03    1.91
  -1   6   0   25.25    2.29
  -1   6   0   29.96    2.08
   0  -6   0  116.16    4.60
   0  -6   0  117.40    5.85
   0  -6   0  112.54    5.95
   0  -6   0  121.76    4.55
   0   6   0  134.35    6.09
   0   6   0  125.13    4.68
   0   6   0  117.25    5.47
   0   6   0  119.31    4.71
   0   6   0  117.80    4.97
   0   6   0  121.45    5.59
   0   6   0  118.60    4.77
   0   6   0  118.52    4.41
   0   6   0  118.22    4.44
   0   6   0  116.00    4.39
  -1  -6   0   66.16    3.56
  -1  -6   0   69.53    4.60
  -1  -6   0   71.67    3.74
  -1  -6   0   67.93    3.43
  -1  -6   0   73.63    3.63
  -1  -6   0   61.93    4.53
   1   6   0   71.20    3.69
   1   6   0   74.39    3.46
   1   6   0   78.12    4.34
   1   6   0   72.94    4.30
   1   6   0   68.71    3.56
   1   6   0   77.53    3.52
   1   6   0   72.11    3.43
   1   6   0   66.07    3.46
   1   6   0   74.84    4.58
   1   6   0   71.32    3.73
  -2  -6   0    0.36    1.27
  -2  -6   0   -0.18    1.23
  -2  -6   0   -0.65    0.72
  -2  -6   0   -0.66    0.58
  -2  -6   0    1.47    0.96
  -2  -6   0    0.07    0.92
  -2  -6   0   -1.25    0.97
  -2  -6   0    0.08    0.78
  -2  -6   0   -0.21    0.84
   2   6   0    0.28    0.96
   2   6   0    0.15    0.73
   2   6   0    0.36    0.93
   2   6   0   -0.60    0.64
   2   6   0    0.20    0.84
   2   6   0   -0.31    0.84
   2   6   0    1.87    1.19
   2   6   0   -0.60    0.86
  -3  -6   0   32.39    3.85
  -3  -6   0   30.25    3.70
  -3  -6   0   36.13    3.49
  -3  -6   0   35.44    2.71
  -3  -6   0   35.56    4.08
  -3  -6   0   39.71    2.95
  -3  -6   0   37.95    3.00
  -3  -6   0   37.72    3.50
   3   6   0   38.76    3.77
   3   6   0   34.72    2.67
   3   6   0   36.87    2.63
   3   6   0   37.23    3.48
   3   6   0   37.23    2.87
   3   6   0   41.18    3.91
   3   6   0   47.62    4.42
   3   6   0   38.22    2.76
  -4  -6   0  113.02    6.53
  -4  -6   0  112.84    5.37
  -4  -6   0  111.20    6.22
  -4  -6   0  112.54    5.14
  -4  -6   0  103.24    5.18
  -4  -6   0  108.81    5.18
  -4  -6   0  105.70    5.85
  -4  -6   0  103.09    5.10
  -4  -6   0  108.64    6.25
  -4  -6   0  101.45    4.83
  -4  -6   0  107.10    5.04
   4   6   0  106.27    5.00
   4   6   0  106.37    4.92
   4   6   0  110.29    5.39
   4   6   0  101.86    4.70
   4   6   0  117.92    5.50
   4   6   0  102.34    4.94
   4   6   0  107.07    5.07
  -5  -6   0   49.92    5.38
  -5  -6   0   38.75    3.85
  -5  -6   0   41.99    3.33
  -5  -6   0   55.65    5.54
  -5  -6   0   38.87    4.25
  -5  -6   0   40.35    4.32
  -5  -6   0   47.84    4.40
  -5  -6   0   40.24    3.93
  -5  -6   0   42.68    3.39
  -5  -6   0   50.37    3.58
  -5  -6   0   39.23    3.16
   5   6   0   45.99    3.37
   5   6   0   47.74    4.19
   5   6   0   43.28    3.39
   5   6   0   43.94    3.17
   5   6   0   43.26    3.27
  -6  -6   0   14.55    2.29
  -6  -6   0   12.50    2.33
  -6  -6   0   13.73    2.85
  -6  -6   0   12.31    2.49
  -6  -6   0   16.59    2.46
  -6  -6   0   16.17    3.17
  -6  -6   0   11.50    2.30
  -6  -6   0   11.50    2.35
  -6  -6   0   11.47    2.40
  -6  -6   0   14.46    3.17
   6   6   0   14.13    2.47
   6   6   0   11.41    2.15
   6   6   0   10.43    2.07
   6   6   0   12.97    2.28
  -7  -6   0    4.61    1.81
  -7  -6   0    4.53    1.87
  -7  -6   0    3.03    1.53
  -7  -6   0    4.85    1.75
  -7  -6   0    1.90    2.20
  -7  -6   0    4.64    1.82
  -7  -6   0    4.33    2.02
  -7  -6   0    5.48    2.25
  -7  -6   0    4.44    2.08
  -7  -6   0    4.32    1.73
   7   6   0    4.16    1.71
   7   6   0    7.56    2.82
   7   6   0    5.16    1.80
  -8  -6   0    0.80    1.76
  -8  -6   0    3.53    1.71
  -8  -6   0    1.72    1.75
  -8  -6   0    2.18    1.47
  -8  -6   0   -0.23    1.39
  -8  -6   0    2.64    2.07
  -8  -6   0    1.73    1.38
  -8  -6   0    0.93    1.47
   8   6   0    1.91    1.54
   8   6   0    5.22    1.76
  -9  -6   0   -0.93    1.50
  -9  -6   0    0.60    1.33
  -9  -6   0    1.99    1.99
  -9  -6   0   -2.41    1.47
  -9  -6   0    4.67    2.46
  -9  -6   0   -0.70    1.25
  -9  -6   0    0.83    1.53
  -9  -6   0   -2.43    1.20
   9   6   0    2.19    1.55
   9   6   0    1.05    1.59
 -10  -6   0    1.63    1.68
 -10  -6   0    0.96    1.68
 -10  -6   0    1.51    1.80
 -10  -6   0   -1.36    1.43
 -10  -6   0    2.46    2.43
 -10  -6   0    0.01    1.89
 -10  -6   0    1.26    1.86
 -10  -6   0    0.50    1.81
  10   6   0    4.31    2.06
  10   6   0    2.33    1.60
 -11  -6   0   -0.95    1.92
 -11  -6   0    1.55    2.29
 -11  -6   0    0.65    2.26
 -11  -6   0   -0.42    1.52
 -11  -6   0   -1.25    1.56
 -11  -6   0   -1.95    1.98
 -11  -6   0    0.16    1.52
  11   6   0    1.06    1.62
  11   6   0    0.74    1.53
 -12  -6   0   11.99    3.90
 -12  -6   0   11.24    3.66
 -12  -6   0    6.82    2.73
 -12  -6   0    4.28    3.02
 -12  -6   0   17.72    4.05
 -12  -6   0    4.49    2.26
 -12  -6   0   10.98    3.19
  12   6   0    9.21    2.61
  12   6   0    7.95    2.57
 -13  -6   0   -2.59    2.52
 -13  -6   0    0.41    2.69
 -13  -6   0    8.07    3.10
 -13  -6   0    2.37    2.06
 -13  -6   0    0.58    2.38
 -13  -6   0   -0.85    2.20
 -13  -6   0    1.55    2.34
  13   6   0    2.59    1.84
  13   6   0    1.27    1.86
 -14   7   0   96.95    4.71
 -14   7   0   91.51    4.85
 -14   7   0  104.34    6.33
 -14   7   0  101.64    7.07
 -14   7   0   95.62    6.40
 -14   7   0  109.81    5.93
  13  -7   0   32.50    3.74
 -13   7   0   32.70    4.33
 -13   7   0   28.25    2.79
 -13   7   0   34.05    3.65
 -13   7   0   23.54    3.69
 -13   7   0   27.20    3.00
 -13   7   0   32.09    4.46
  12  -7   0    3.46    1.74
 -12   7   0    4.49    1.38
 -12   7   0    8.52    2.53
 -12   7   0    1.86    1.22
 -12   7   0    4.24    1.24
 -12   7   0    3.36    2.10
 -12   7   0    2.92    1.96
  11  -7   0   34.01    3.53
 -11   7   0   33.91    2.03
 -11   7   0   30.28    3.02
 -11   7   0   29.47    3.76
 -11   7   0   28.35    4.04
 -11   7   0   29.93    3.13
 -11   7   0   29.13    2.34
 -11   7   0   25.43    3.78
 -11   7   0   31.90    2.51
  10  -7   0   89.69    4.54
 -10   7   0   80.79    4.24
 -10   7   0   91.73    5.73
 -10   7   0   88.86    4.02
 -10   7   0   82.02    3.49
 -10   7   0   94.54    6.15
 -10   7   0   90.13    4.26
 -10   7   0   85.36    4.22
 -10   7   0   85.28    5.70
   9  -7   0    1.73    1.11
  -9   7   0    2.74    1.34
  -9   7   0    2.30    1.68
  -9   7   0    4.66    1.74
  -9   7   0    2.63    1.87
  -9   7   0    2.43    0.96
  -9   7   0    2.45    1.08
  -9   7   0    2.33    1.11
  -9   7   0    1.89    0.82
   8  -7   0    8.83    1.73
  -8   7   0    9.21    1.46
  -8   7   0    8.43    2.16
  -8   7   0    6.52    1.39
  -8   7   0    9.82    2.00
  -8   7   0    7.16    1.28
  -8   7   0    7.18    1.36
  -8   7   0    3.55    1.91
  -8   7   0    8.35    0.79
  -8   7   0    3.22    2.07
   7  -7   0  121.56    4.96
  -7   7   0  118.70    6.44
  -7   7   0  125.34    6.54
  -7   7   0  123.45    4.78
  -7   7   0  122.62    4.63
  -7   7   0  130.88    6.26
  -7   7   0  126.93    3.88
  -7   7   0  126.12    4.45
  -7   7   0  127.54    4.96
  -7   7   0  128.89    5.70
   6  -7   0   83.44    3.89
  -6   7   0   90.84    3.90
  -6   7   0   81.90    5.25
  -6   7   0   87.64    3.56
  -6   7   0   80.33    2.87
  -6   7   0   81.74    3.73
  -6   7   0   85.00    3.29
  -6   7   0   83.44    4.58
  -6   7   0   99.00    5.25
  -6   7   0   80.12    5.22
  -6   7   0   77.93    3.55
   5  -7   0    8.67    1.58
  -5   7   0    9.53    2.12
  -5   7   0   11.95    1.43
  -5   7   0    9.96    2.22
  -5   7   0    5.62    1.69
  -5   7   0   11.77    1.60
  -5   7   0   11.86    1.53
  -5   7   0   10.77    1.42
  -5   7   0   13.73    1.77
  -5   7   0   13.31    1.65
  -5   7   0    7.28    2.15
   4  -7   0   47.33    2.86
  -4   7   0   45.15    3.60
  -4   7   0   42.09    2.59
  -4   7   0   40.18    2.61
  -4   7   0   43.57    2.41
  -4   7   0   50.50    3.70
  -4   7   0   48.15    2.82
  -4   7   0   47.51    2.66
  -4   7   0   45.28    4.37
  -4   7   0   50.91    3.99
  -4   7   0   41.80    2.48
   3  -7   0  126.03    4.90
  -3   7   0  122.67    4.60
  -3   7   0  117.25    4.50
  -3   7   0  121.28    4.55
  -3   7   0  134.44    6.41
  -3   7   0  134.84    4.92
  -3   7   0  125.50    4.76
  -3   7   0  124.13    4.73
  -3   7   0  117.16    5.97
  -3   7   0  139.42    6.08
  -3   7   0  130.87    6.48
  -3   7   0  125.46    5.75
   2  -7   0  168.67    6.59
   2  -7   0  177.79    6.17
  -2   7   0  183.06    5.91
  -2   7   0  193.78    6.18
  -2   7   0  188.06    6.25
  -2   7   0  190.52    7.17
  -2   7   0  193.03    6.06
  -2   7   0  175.16    6.05
  -2   7   0  182.38    7.31
  -2   7   0  189.78    7.56
  -2   7   0  188.35    7.88
  -2   7   0  179.17    6.07
  -2   7   0  195.60    7.83
   1  -7   0   38.15    2.71
   1  -7   0   44.10    2.79
  -1   7   0   41.63    2.83
  -1   7   0   48.84    3.40
  -1   7   0   44.12    2.80
  -1   7   0   47.12    3.70
  -1   7   0   46.74    2.76
  -1   7   0   40.38    3.95
  -1   7   0   41.01    2.85
  -1   7   0   39.74    2.56
  -1   7   0   44.54    4.48
  -1   7   0   42.93    2.72
   0  -7   0    2.81    1.59
   0  -7   0    0.62    0.97
   0  -7   0    0.93    1.52
   0  -7   0    0.82    0.91
   0   7   0    0.79    1.00
   0   7   0    2.45    0.95
   0   7   0    0.46    0.98
   0   7   0    2.02    1.43
   0   7   0    2.25    0.90
   0   7   0    0.85    0.86
   0   7   0    1.91    0.93
   0   7   0    0.95    0.99
   0   7   0    1.26    1.08
   0   7   0    1.38    1.36
  -1  -7   0    2.81    1.18
  -1  -7   0    1.61    1.03
  -1  -7   0    4.44    1.98
  -1  -7   0    3.34    1.17
  -1  -7   0    0.94    1.62
   1   7   0    3.30    1.15
   1   7   0    3.45    1.55
   1   7   0    4.47    1.15
   1   7   0    0.97    0.89
   1   7   0    3.56    1.38
   1   7   0    2.37    1.38
   1   7   0    2.31    1.32
   1   7   0    3.42    1.28
   1   7   0    3.09    1.11
   1   7   0    1.67    1.03
  -2  -7   0   24.98    2.83
  -2  -7   0   26.96    3.82
  -2  -7   0   20.06    3.49
  -2  -7   0   21.18    2.93
  -2  -7   0   22.66    2.66
  -2  -7   0   22.82    2.87
  -2  -7   0   22.31    2.60
   2   7   0   22.00    2.62
   2   7   0   26.17    3.30
   2   7   0   24.27    2.73
   2   7   0   20.51    2.59
   2   7   0   21.12    2.92
   2   7   0   20.54    2.55
   2   7   0   23.49    3.25
   2   7   0   23.85    2.43
  -3  -7   0    6.02    1.71
  -3  -7   0    7.51    1.70
  -3  -7   0    5.25    1.32
  -3  -7   0    6.77    1.67
  -3  -7   0    5.94    2.05
  -3  -7   0    7.06    1.58
  -3  -7   0    6.41    1.62
  -3  -7   0    6.24    2.16
   3   7   0    7.47    2.22
   3   7   0    7.92    2.11
   3   7   0    8.17    1.92
   3   7   0    2.52    1.41
   3   7   0    4.90    1.73
   3   7   0    6.43    1.68
   3   7   0    7.78    1.57
   3   7   0    5.03    1.44
   3   7   0    6.30    1.60
  -4  -7   0    7.60    2.51
  -4  -7   0    7.28    1.73
  -4  -7   0    6.49    1.71
  -4  -7   0    9.12    2.68
  -4  -7   0    6.01    1.76
  -4  -7   0    9.07    1.83
  -4  -7   0    6.55    1.85
  -4  -7   0    5.04    2.12
  -4  -7   0   10.57    2.10
   4   7   0    5.24    1.46
   4   7   0   10.43    1.95
   4   7   0   11.88    2.33
   4   7   0    4.67    1.64
   4   7   0   10.48    1.91
   4   7   0   11.28    2.24
   4   7   0    8.82    2.05
  -5  -7   0   14.13    2.60
  -5  -7   0   12.71    2.40
  -5  -7   0   14.27    2.93
  -5  -7   0    9.25    2.75
  -5  -7   0   14.34    2.31
  -5  -7   0   17.68    2.84
  -5  -7   0   12.15    2.99
  -5  -7   0   15.83    2.67
  -5  -7   0   13.80    2.37
  -5  -7   0   12.34    3.07
  -5  -7   0   15.59    2.63
   5   7   0   15.14    2.39
   5   7   0   16.06    2.61
   5   7   0   14.90    2.71
   5   7   0   19.49    2.89
   5   7   0   12.30    2.19
  -6  -7   0   14.87    3.23
  -6  -7   0   23.11    3.98
  -6  -7   0   20.73    3.00
  -6  -7   0   19.15    3.78
  -6  -7   0   21.71    3.40
  -6  -7   0   18.94    2.82
  -6  -7   0   20.99    3.26
  -6  -7   0   16.40    2.83
  -6  -7   0   24.21    3.61
   6   7   0   14.25    2.57
   6   7   0   15.78    2.69
   6   7   0   16.17    2.73
  -7  -7   0    0.83    1.74
  -7  -7   0   -0.33    1.32
  -7  -7   0   -1.15    1.75
  -7  -7   0   -0.39    1.28
  -7  -7   0    1.00    1.60
  -7  -7   0   -0.19    1.50
  -7  -7   0   -0.76    1.12
  -7  -7   0   -1.32    1.22
  -7  -7   0    0.32    1.96
   7   7   0   -1.75    1.13
   7   7   0   -0.12    1.16
  -8  -7   0    3.13    2.47
  -8  -7   0    0.79    1.67
  -8  -7   0    3.17    1.73
  -8  -7   0   -2.45    1.79
  -8  -7   0    0.03    1.55
  -8  -7   0    1.14    1.74
  -8  -7   0    1.09    2.12
  -8  -7   0    2.01    1.56
   8   7   0   -0.29    1.40
   8   7   0    1.71    1.53
  -9  -7   0    0.69    1.50
  -9  -7   0   -0.08    1.88
  -9  -7   0    0.30    1.65
  -9  -7   0   -1.21    1.41
  -9  -7   0   -1.67    1.85
  -9  -7   0    0.92    2.41
  -9  -7   0    1.95    1.81
   9   7   0    1.81    1.52
   9   7   0    0.65    1.46
 -10  -7   0   -0.81    1.69
 -10  -7   0    0.26    1.76
 -10  -7   0    2.90    2.35
 -10  -7   0   -0.41    2.29
 -10  -7   0    4.11    2.48
 -10  -7   0    0.91    2.30
  10   7   0    1.22    1.83
  10   7   0    3.08    1.83
 -11  -7   0   15.45    3.64
 -11  -7   0    6.09    2.59
 -11  -7   0   17.53    4.76
 -11  -7   0   15.00    3.99
 -11  -7   0   17.94    4.48
 -11  -7   0   16.41    4.53
  11   7   0   12.32    3.11
  11   7   0   10.44    2.85
 -12  -7   0    6.18    3.07
 -12  -7   0   12.32    3.23
 -12  -7   0   11.79    4.36
 -12  -7   0   14.98    3.97
 -12  -7   0   11.86    4.12
 -12  -7   0    9.19    3.61
  12   7   0   16.61    3.45
  12   7   0   13.91    3.29
 -14   8   0   22.96    2.56
 -14   8   0   21.36    3.55
 -14   8   0   24.24    3.72
 -14   8   0   23.80    2.87
 -14   8   0   14.33    3.46
  13  -8   0   31.51    3.80
 -13   8   0   27.26    3.29
 -13   8   0   27.06    2.84
 -13   8   0   22.79    4.03
 -13   8   0   19.43    3.53
 -13   8   0   21.30    2.72
 -13   8   0   22.63    3.78
  12  -8   0    2.54    1.58
 -12   8   0    0.23    1.14
 -12   8   0   -0.41    1.76
 -12   8   0    0.56    1.79
 -12   8   0    1.53    1.90
 -12   8   0    1.05    0.97
 -12   8   0    1.59    1.17
  11  -8   0   12.45    2.40
 -11   8   0    9.49    1.84
 -11   8   0   11.08    2.83
 -11   8   0   12.15    1.83
 -11   8   0   10.21    2.85
 -11   8   0   11.76    1.68
 -11   8   0   14.85    2.36
 -11   8   0   11.60    1.39
 -11   8   0   13.65    3.09
  10  -8   0    7.35    1.81
 -10   8   0   11.00    2.72
 -10   8   0    7.94    1.57
 -10   8   0    6.96    1.25
 -10   8   0    7.37    1.67
 -10   8   0    6.38    2.44
 -10   8   0    9.75    2.78
 -10   8   0    6.71    1.57
 -10   8   0    9.77    1.88
   9  -8   0    3.27    1.43
  -9   8   0    1.65    0.84
  -9   8   0    1.20    1.49
  -9   8   0    0.65    1.69
  -9   8   0    1.80    1.08
  -9   8   0    1.44    0.86
  -9   8   0   -0.19    0.88
  -9   8   0    1.38    1.24
  -9   8   0    3.77    2.05
   8  -8   0    6.21    1.68
  -8   8   0    5.40    1.69
  -8   8   0    6.18    1.49
  -8   8   0    5.28    2.26
  -8   8   0    5.10    1.26
  -8   8   0    6.07    1.28
  -8   8   0    4.89    2.07
  -8   8   0    6.72    1.41
  -8   8   0    5.32    2.05
  -8   8   0    6.45    0.84
   7  -8   0   90.69    4.41
  -7   8   0   86.49    4.14
  -7   8   0   86.93    4.21
  -7   8   0   92.20    5.87
  -7   8   0   89.26    3.31
  -7   8   0   88.45    3.75
  -7   8   0   86.28    5.51
  -7   8   0   84.75    2.92
  -7   8   0   88.76    4.00
  -7   8   0   89.36    5.75
  -7   8   0   82.34    4.81
   6  -8   0  176.81    6.40
  -6   8   0  189.84    8.31
  -6   8   0  171.73    5.99
  -6   8   0  180.87    8.12
  -6   8   0  179.20    5.56
  -6   8   0  174.64    6.29
  -6   8   0  190.10    7.51
  -6   8   0  170.28    5.21
  -6   8   0  185.15    5.96
  -6   8   0  182.07    6.27
  -6   8   0  171.80    7.75
   5  -8   0   26.14    2.77
  -5   8   0   30.86    2.47
  -5   8   0   29.67    2.19
  -5   8   0   25.49    3.17
  -5   8   0   32.47    3.77
  -5   8   0   27.58    2.59
  -5   8   0   29.73    2.40
  -5   8   0   29.96    3.81
  -5   8   0   32.18    2.30
  -5   8   0   26.97    1.99
  -5   8   0   27.46    3.63
   4  -8   0   85.29    4.14
  -4   8   0   81.99    3.84
  -4   8   0   80.54    4.86
  -4   8   0   80.97    3.66
  -4   8   0   83.17    5.55
  -4   8   0   88.42    3.95
  -4   8   0   78.56    3.94
  -4   8   0   79.97    3.69
  -4   8   0   80.18    4.99
  -4   8   0   83.90    4.03
  -4   8   0   82.02    5.39
  -4   8   0   84.32    5.28
   3  -8   0  264.78    8.31
  -3   8   0  266.41    9.58
  -3   8   0  266.58    7.92
  -3   8   0  271.40    8.28
  -3   8   0  261.13    8.08
  -3   8   0  257.49    9.35
  -3   8   0  284.82   10.08
  -3   8   0  264.56    7.98
  -3   8   0  278.82    8.09
  -3   8   0  258.32    9.94
  -3   8   0  267.11    8.18
  -3   8   0  264.58   10.24
   2  -8   0  133.26    5.41
   2  -8   0  119.65    5.67
  -2   8   0  123.04    5.13
  -2   8   0  124.25    6.72
  -2   8   0  140.82    5.15
  -2   8   0  132.30    5.31
  -2   8   0  127.26    5.23
  -2   8   0  136.69    5.16
  -2   8   0  130.32    5.22
  -2   8   0  127.00    6.51
  -2   8   0  129.67    6.05
  -2   8   0  134.32    6.50
   1  -8   0    9.98    1.91
   1  -8   0   10.53    1.76
  -1   8   0   14.25    1.99
  -1   8   0    8.84    2.02
  -1   8   0   14.06    2.20
  -1   8   0   12.49    2.65
  -1   8   0    8.11    2.18
  -1   8   0   10.29    1.64
  -1   8   0   11.30    2.45
  -1   8   0    9.48    1.67
  -1   8   0   10.63    1.82
  -1   8   0   11.40    2.05
   0  -8   0  240.44    7.90
   0  -8   0  227.68    9.69
   0  -8   0  225.82    7.89
   0   8   0  233.64    7.79
   0   8   0  227.72    7.87
   0   8   0  219.29    9.27
   0   8   0  223.01    7.41
   0   8   0  241.15    9.16
   0   8   0  232.50    7.55
   0   8   0  229.80    8.32
   0   8   0  246.46    9.23
   0   8   0  248.56    7.81
   0   8   0  225.67    7.93
  -1  -8   0  245.62    8.69
  -1  -8   0  257.00   10.79
  -1  -8   0  273.98    8.70
  -1  -8   0  262.40   10.58
  -1  -8   0  251.05    8.61
   1   8   0  240.46    9.85
   1   8   0  272.34    8.50
   1   8   0  262.60    9.84
   1   8   0  259.32    9.52
   1   8   0  251.71    8.84
   1   8   0  261.55    8.24
   1   8   0  253.34    8.62
   1   8   0  251.89    8.69
   1   8   0  257.12    8.21
  -2  -8   0   15.26    2.38
  -2  -8   0   13.06    2.30
  -2  -8   0   19.10    3.38
  -2  -8   0   16.69    2.68
  -2  -8   0   15.22    3.39
  -2  -8   0   15.51    2.49
   2   8   0   17.34    2.47
   2   8   0   14.31    2.92
   2   8   0   12.32    2.29
   2   8   0   15.23    2.87
   2   8   0   15.08    2.70
   2   8   0   13.81    2.26
   2   8   0    7.74    1.57
   2   8   0   11.28    2.10
  -3  -8   0    1.99    1.32
  -3  -8   0    1.78    1.32
  -3  -8   0    3.05    2.03
  -3  -8   0    7.67    2.63
  -3  -8   0    1.83    1.05
  -3  -8   0    2.66    1.52
  -3  -8   0    7.55    1.80
  -3  -8   0    1.84    1.36
   3   8   0    5.45    1.84
   3   8   0    5.61    1.62
   3   8   0    1.72    1.49
   3   8   0    1.95    1.56
   3   8   0    5.25    1.74
   3   8   0    3.88    1.59
   3   8   0    3.13    1.57
   3   8   0    3.00    1.39
   3   8   0    3.55    1.52
  -4  -8   0   87.77    4.98
  -4  -8   0   92.58    5.34
  -4  -8   0   82.22    4.95
  -4  -8   0   79.78    5.09
  -4  -8   0   99.61    5.63
  -4  -8   0   94.88    5.38
  -4  -8   0   89.34    6.53
  -4  -8   0   82.35    6.25
   4   8   0   92.48    5.49
   4   8   0   82.41    5.25
   4   8   0   86.38    4.86
   4   8   0   87.74    6.96
   4   8   0   92.13    5.09
   4   8   0   86.33    5.14
   4   8   0   87.44    5.07
   4   8   0   91.03    4.87
  -5  -8   0   72.33    7.40
  -5  -8   0   78.46    6.42
  -5  -8   0   68.60    4.55
  -5  -8   0   65.64    4.64
  -5  -8   0   67.84    6.86
  -5  -8   0   72.22    8.16
  -5  -8   0   74.77    5.07
  -5  -8   0   80.60    5.07
  -5  -8   0   76.79    5.19
   5   8   0   65.31    4.63
   5   8   0   80.24    5.08
   5   8   0   81.24    5.14
  -6  -8   0   27.68    4.04
  -6  -8   0   33.70    5.35
  -6  -8   0   25.86    3.54
  -6  -8   0   24.81    3.98
  -6  -8   0   28.30    4.12
  -6  -8   0   24.71    4.54
   6   8   0   26.39    3.59
   6   8   0   24.48    3.42
  -7  -8   0    6.39    2.30
  -7  -8   0    2.91    1.77
  -7  -8   0    4.50    2.05
  -7  -8   0    1.49    2.46
  -7  -8   0    0.89    2.35
  -7  -8   0    0.38    1.77
   7   8   0    2.26    1.74
   7   8   0    3.99    2.00
  -8  -8   0   12.68    3.16
  -8  -8   0    3.90    2.73
  -8  -8   0    8.89    3.11
  -8  -8   0   12.56    2.84
  -8  -8   0    8.42    3.44
  -8  -8   0   12.99    3.26
   8   8   0    9.15    2.57
   8   8   0   17.89    3.37
  -9  -8   0   10.08    3.02
  -9  -8   0    9.94    3.32
  -9  -8   0   12.55    3.96
  -9  -8   0   15.25    3.75
  -9  -8   0    1.28    2.63
  -9  -8   0   11.70    3.14
   9   8   0   13.72    2.99
   9   8   0   12.93    2.96
 -10  -8   0    6.84    3.38
 -10  -8   0    2.74    2.42
 -10  -8   0    3.53    2.31
 -10  -8   0    7.28    2.78
  10   8   0    7.15    2.35
  10   8   0    7.48    2.66
 -11  -8   0    0.89    2.25
 -11  -8   0   -1.52    2.32
 -11  -8   0    1.27    2.21
 -11  -8   0   -1.69    1.81
  11   8   0    2.07    1.86
  11   8   0    0.28    1.79
 -12  -8   0    3.20    2.61
 -12  -8   0   -2.48    2.43
 -12  -8   0    0.06    2.07
 -12  -8   0    1.79    2.40
  12   8   0   -1.10    1.74
  12   8   0    1.84    2.06
 -13   9   0    2.32    1.15
 -13   9   0    3.08    1.27
 -13   9   0    2.91    2.02
 -13   9   0    4.63    2.59
 -13   9   0    2.83    1.98
  12  -9   0   15.46    2.83
 -12   9   0   16.62    3.34
 -12   9   0   16.90    2.36
 -12   9   0   16.56    3.66
 -12   9   0   11.34    2.92
 -12   9   0   15.88    2.59
 -12   9   0   12.46    1.96
  11  -9   0   19.33    2.85
 -11   9   0   15.06    2.26
 -11   9   0   19.98    2.08
 -11   9   0   22.85    3.98
 -11   9   0   18.46    1.73
 -11   9   0   21.17    2.48
 -11   9   0   20.65    3.52
 -11   9   0   16.03    2.50
 -11   9   0   19.41    3.61
  10  -9   0    0.21    1.22
 -10   9   0   -2.02    1.53
 -10   9   0    0.60    1.95
 -10   9   0    1.93    1.20
 -10   9   0    3.32    1.98
 -10   9   0    1.43    0.92
 -10   9   0    0.24    0.92
 -10   9   0    0.67    0.72
 -10   9   0    2.83    1.38
   9  -9   0    2.17    1.31
  -9   9   0    1.81    0.96
  -9   9   0    1.71    1.32
  -9   9   0    2.58    1.70
  -9   9   0    1.91    1.06
  -9   9   0    2.62    1.27
  -9   9   0    5.67    2.29
  -9   9   0    2.71    0.93
  -9   9   0    2.40    1.85
   8  -9   0   23.06    2.92
  -8   9   0   16.57    3.20
  -8   9   0   19.97    1.37
  -8   9   0   20.26    2.16
  -8   9   0   21.65    2.42
  -8   9   0   16.96    3.23
  -8   9   0   22.05    3.61
  -8   9   0   18.90    2.29
  -8   9   0   18.41    2.48
  -8   9   0   18.97    2.80
   7  -9   0    0.18    0.97
  -7   9   0   -0.14    0.54
  -7   9   0   -0.07    0.70
  -7   9   0   -0.10    0.91
  -7   9   0   -0.42    0.61
  -7   9   0    2.23    1.85
  -7   9   0    0.00    0.83
  -7   9   0   -0.26    0.84
  -7   9   0    0.19    1.42
  -7   9   0    1.28    1.79
  -7   9   0    0.68    1.25
   6  -9   0   17.98    2.46
  -6   9   0   16.85    2.74
  -6   9   0   15.32    2.16
  -6   9   0   16.83    3.25
  -6   9   0   15.24    1.98
  -6   9   0   14.66    3.07
  -6   9   0   16.03    2.10
  -6   9   0    9.61    2.64
  -6   9   0   15.50    1.81
  -6   9   0   14.34    1.84
  -6   9   0   13.77    2.92
  -6   9   0   16.33    2.14
   5  -9   0    4.53    1.49
  -5   9   0    3.86    2.00
  -5   9   0    5.30    1.35
  -5   9   0    4.97    1.71
  -5   9   0    6.85    2.10
  -5   9   0    3.89    1.31
  -5   9   0    4.61    1.43
  -5   9   0    2.45    1.79
  -5   9   0    4.08    1.14
  -5   9   0    4.23    1.22
  -5   9   0    3.47    2.02
  -5   9   0    2.17    0.93
   4  -9   0   20.65    2.56
  -4   9   0   24.47    3.83
  -4   9   0   27.26    2.77
  -4   9   0   26.88    2.87
  -4   9   0   21.28    3.38
  -4   9   0   21.51    3.47
  -4   9   0   26.06    2.75
  -4   9   0   22.75    3.33
  -4   9   0   21.15    3.19
  -4   9   0   22.66    2.42
  -4   9   0   24.72    2.65
  -4   9   0   21.78    2.41
   3  -9   0   61.88    3.82
  -3   9   0   50.07    5.26
  -3   9   0   56.28    4.47
  -3   9   0   58.13    4.36
  -3   9   0   52.60    3.37
  -3   9   0   56.96    5.34
  -3   9   0   46.37    3.13
  -3   9   0   57.38    3.54
  -3   9   0   57.32    3.55
  -3   9   0   44.28    3.08
  -3   9   0   55.63    3.29
   2  -9   0   19.50    2.66
   2  -9   0   18.68    2.45
  -2   9   0   17.74    2.22
  -2   9   0   16.89    2.11
  -2   9   0   21.24    2.66
  -2   9   0   20.60    2.66
  -2   9   0   14.96    2.21
  -2   9   0   22.56    2.83
  -2   9   0   15.20    2.69
  -2   9   0   17.37    3.26
  -2   9   0   19.61    3.57
  -2   9   0   12.37    2.54
   1  -9   0    8.82    1.79
   1  -9   0    8.00    1.99
  -1   9   0    8.15    2.12
  -1   9   0   12.42    2.24
  -1   9   0    8.60    2.45
  -1   9   0   10.63    1.78
  -1   9   0   10.83    2.28
  -1   9   0    8.05    1.65
  -1   9   0   10.08    2.05
  -1   9   0    8.17    1.86
  -1   9   0   13.21    2.09
  -1   9   0   11.01    2.61
   0  -9   0   42.26    4.10
   0  -9   0   41.68    4.00
   0  -9   0   45.63    3.43
   0  -9   0   47.42    5.46
   0   9   0   42.85    4.13
   0   9   0   60.47    6.05
   0   9   0   39.75    3.00
   0   9   0   42.35    3.09
   0   9   0   43.65    3.34
   0   9   0   38.57    4.22
   0   9   0   41.61    3.87
   0   9   0   39.51    3.79
   0   9   0   36.89    4.15
  -1  -9   0    1.98    1.39
  -1  -9   0   -0.48    2.03
  -1  -9   0    1.24    1.81
  -1  -9   0    2.55    1.58
   1   9   0    2.99    1.14
   1   9   0    2.79    1.47
   1   9   0    2.59    1.08
   1   9   0    1.75    1.33
   1   9   0    0.21    1.16
   1   9   0    2.69    1.67
   1   9   0    2.95    1.39
   1   9   0    0.07    1.21
   1   9   0    4.17    1.96
   1   9   0    3.86    1.44
  -2  -9   0    0.24    1.69
  -2  -9   0   -0.02    1.07
  -2  -9   0    1.02    1.28
  -2  -9   0    1.42    1.89
  -2  -9   0    0.58    1.25
   2   9   0    0.69    1.01
   2   9   0    1.48    1.34
   2   9   0    1.45    1.41
   2   9   0    1.13    1.01
   2   9   0   -0.32    1.07
   2   9   0    1.71    1.65
   2   9   0   -0.54    0.96
   2   9   0   -1.09    1.28
  -3  -9   0    6.06    1.91
  -3  -9   0    7.28    2.09
  -3  -9   0    2.13    1.55
  -3  -9   0    3.76    2.38
  -3  -9   0    3.45    2.34
   3   9   0    2.50    1.71
   3   9   0    4.11    1.55
   3   9   0    1.34    1.46
   3   9   0    4.14    1.55
   3   9   0    5.22    1.92
   3   9   0    5.24    2.03
  -4  -9   0    0.51    1.45
  -4  -9   0    1.39    1.59
  -4  -9   0    2.23    1.70
  -4  -9   0    5.50    3.24
  -4  -9   0    1.60    1.99
   4   9   0    1.34    1.46
   4   9   0    3.02    1.43
   4   9   0    2.93    1.72
   4   9   0    2.32    1.60
   4   9   0    2.56    1.63
  -5  -9   0    2.64    2.38
  -5  -9   0    2.73    1.79
  -5  -9   0    2.84    1.70
  -5  -9   0    1.72    1.68
   5   9   0    2.45    1.79
   5   9   0    2.28    1.59
   5   9   0    2.55    1.64
  -6  -9   0    2.09    1.87
  -6  -9   0   -0.32    1.58
  -6  -9   0    2.21    2.34
  -6  -9   0    2.82    2.00
   6   9   0    2.39    1.70
   6   9   0    1.63    1.61
  -7  -9   0    6.10    2.36
  -7  -9   0   11.32    3.41
  -7  -9   0    9.37    2.74
  -7  -9   0    9.13    3.01
   7   9   0   11.48    2.82
   7   9   0   10.33    2.82
  -8  -9   0    0.62    1.87
  -8  -9   0   -0.35    1.77
  -8  -9   0   -0.15    1.90
  -8  -9   0   -0.21    2.45
   8   9   0    1.54    1.84
   8   9   0    1.02    1.60
  -9  -9   0    0.58    2.51
  -9  -9   0    0.60    2.04
  -9  -9   0    1.10    2.08
  -9  -9   0    5.33    2.46
   9   9   0    0.85    1.79
   9   9   0    1.10    1.81
 -10  -9   0    4.89    2.60
 -10  -9   0   10.14    3.45
 -10  -9   0    5.37    3.50
 -10  -9   0    8.33    3.04
  10   9   0   10.08    2.68
  10   9   0   10.78    2.83
 -11  -9   0    0.95    2.92
 -11  -9   0   -0.82    1.88
 -11  -9   0    0.34    2.33
 -11  -9   0   -0.14    2.50
  11   9   0    0.60    1.81
  11   9   0    0.93    1.81
  12 -10   0    4.47    1.93
 -12  10   0    6.58    2.46
 -12  10   0    2.29    2.27
 -12  10   0    4.01    1.46
 -12  10   0    5.53    2.38
 -12  10   0    5.31    1.41
  11 -10   0   28.43    3.56
 -11  10   0   23.01    3.09
 -11  10   0   20.60    2.71
 -11  10   0   22.43    2.61
 -11  10   0   27.52    4.20
 -11  10   0   28.60    4.61
 -11  10   0   25.61    1.86
 -11  10   0   25.12    2.33
 -11  10   0   18.16    3.47
  10 -10   0   10.65    2.34
 -10  10   0   10.25    1.93
 -10  10   0   12.83    2.19
 -10  10   0   14.17    3.14
 -10  10   0   16.43    2.24
 -10  10   0   13.09    1.73
 -10  10   0   14.78    3.18
 -10  10   0   14.75    2.37
 -10  10   0   16.46    3.50
   9 -10   0    1.43    1.27
  -9  10   0   -0.73    1.63
  -9  10   0   -0.41    1.62
  -9  10   0   -0.12    1.03
  -9  10   0    0.66    0.99
  -9  10   0    2.69    2.10
  -9  10   0    1.70    1.11
  -9  10   0    1.43    1.90
  -9  10   0    0.96    0.78
  -9  10   0    1.24    1.24
   8 -10   0   34.75    3.70
  -8  10   0   33.34    3.12
  -8  10   0   43.74    5.18
  -8  10   0   36.60    4.59
  -8  10   0   42.41    3.93
  -8  10   0   33.92    2.60
  -8  10   0   38.41    4.90
  -8  10   0   31.99    3.77
  -8  10   0   31.24    3.14
  -8  10   0   37.91    4.84
   7 -10   0    1.44    1.28
  -7  10   0    0.23    0.70
  -7  10   0    0.48    1.24
  -7  10   0    1.27    1.62
  -7  10   0   -1.24    1.50
  -7  10   0    1.55    1.74
  -7  10   0    0.39    0.78
  -7  10   0   -0.78    1.51
  -7  10   0    1.50    0.99
  -7  10   0    2.17    1.02
  -7  10   0    1.53    1.19
  -7  10   0    1.42    0.91
   6 -10   0    3.25    1.43
  -6  10   0    2.71    1.82
  -6  10   0    3.27    2.12
  -6  10   0    1.83    0.95
  -6  10   0    2.45    1.92
  -6  10   0    3.41    1.77
  -6  10   0    1.07    0.92
  -6  10   0    1.97    1.13
  -6  10   0    2.01    1.05
  -6  10   0    3.22    1.33
  -6  10   0    2.99    1.23
  -6  10   0    3.69    2.01
   5 -10   0   16.82    2.58
  -5  10   0   21.28    2.47
  -5  10   0   19.97    2.72
  -5  10   0   19.95    2.68
  -5  10   0   22.23    3.57
  -5  10   0   16.60    2.21
  -5  10   0   22.19    3.33
  -5  10   0   20.05    3.56
  -5  10   0   20.51    3.51
  -5  10   0   22.21    2.56
  -5  10   0   18.36    2.47
  -5  10   0   16.98    3.31
   4 -10   0   13.35    2.38
  -4  10   0   12.84    2.02
  -4  10   0   11.36    2.59
  -4  10   0   11.45    1.95
  -4  10   0   13.91    2.21
  -4  10   0   14.61    3.14
  -4  10   0   11.83    2.04
  -4  10   0   14.07    2.19
  -4  10   0   12.53    2.06
  -4  10   0   18.98    3.68
  -4  10   0    8.52    2.33
   3 -10   0    9.21    2.02
  -3  10   0    9.63    2.71
  -3  10   0   11.91    2.70
  -3  10   0    9.71    1.91
  -3  10   0    8.33    1.90
  -3  10   0    7.05    1.73
  -3  10   0    8.32    2.78
  -3  10   0    7.48    1.87
  -3  10   0    9.69    1.94
  -3  10   0    8.81    2.33
  -3  10   0    6.55    1.50
   2 -10   0   38.22    3.94
  -2  10   0   36.14    3.68
  -2  10   0   36.34    3.68
  -2  10   0   38.14    3.71
  -2  10   0   31.11    4.17
  -2  10   0   34.43    4.13
  -2  10   0   35.50    3.46
  -2  10   0   31.15    3.91
  -2  10   0   39.85    3.64
  -2  10   0   34.70    3.56
  -2  10   0   28.57    4.38
   1 -10   0    1.16    1.29
  -1  10   0   -0.26    1.33
  -1  10   0    1.47    1.28
  -1  10   0    0.42    0.96
  -1  10   0    0.70    1.47
  -1  10   0    1.95    1.35
  -1  10   0    0.03    1.52
  -1  10   0    0.49    1.09
  -1  10   0   -0.31    0.75
  -1  10   0    0.79    1.31
  -1  10   0    1.43    1.22
   0 -10   0    4.07    1.79
   0 -10   0    1.14    1.37
   0  10   0    1.13    1.19
   0  10   0    2.19    1.84
   0  10   0    0.80    1.17
   0  10   0    4.00    1.87
   0  10   0    3.71    1.56
   0  10   0    2.39    1.29
   0  10   0    1.02    1.12
   0  10   0    1.12    1.57
  -1 -10   0    0.53    1.39
  -1 -10   0    3.43    1.67
   1  10   0   -1.01    1.00
   1  10   0    1.34    1.08
   1  10   0    1.02    1.82
   1  10   0    0.26    1.22
   1  10   0    2.04    1.56
   1  10   0    0.05    1.38
   1  10   0    1.99    1.58
   1  10   0    0.87    1.32
  -2 -10   0    8.10    2.26
  -2 -10   0    8.19    2.46
  -2 -10   0    5.10    1.92
   2  10   0    7.62    2.06
   2  10   0    7.45    2.12
   2  10   0    2.38    1.85
   2  10   0    4.99    1.59
   2  10   0    3.88    1.74
  -3 -10   0    4.76    2.06
  -3 -10   0    4.22    2.02
  -3 -10   0    5.72    2.08
   3  10   0    5.59    2.13
   3  10   0    4.36    2.20
   3  10   0    3.99    1.94
   3  10   0    3.56    1.44
   3  10   0    3.56    1.93
  -4 -10   0   40.43    4.86
  -4 -10   0   39.47    4.69
  -4 -10   0   35.04    4.59
   4  10   0   37.83    4.80
   4  10   0   32.14    4.11
   4  10   0   35.03    4.69
   4  10   0   44.22    4.89
  -5 -10   0    5.60    2.24
  -5 -10   0    5.73    2.44
  -5 -10   0    4.22    2.08
   5  10   0    6.53    2.18
   5  10   0    3.59    1.93
  -6 -10   0    2.24    2.04
  -6 -10   0    2.21    1.77
  -6 -10   0    1.16    1.98
   6  10   0    0.62    1.52
   6  10   0   -1.37    1.14
  -7 -10   0   -1.34    1.58
  -7 -10   0    0.43    1.79
  -7 -10   0   -0.04    1.77
   7  10   0   -0.74    1.64
   7  10   0    1.40    1.62
  -8 -10   0    0.71    1.88
  -8 -10   0    0.18    1.81
  -8 -10   0    0.63    2.09
   8  10   0    3.96    2.15
   8  10   0   -1.34    1.25
  -9 -10   0    0.17    1.93
  -9 -10   0    2.97    2.42
  -9 -10   0   -1.82    1.79
   9  10   0    1.25    1.93
   9  10   0   -1.25    1.28
 -10 -10   0    0.37    2.47
 -10 -10   0   -1.04    2.08
 -10 -10   0    1.02    2.24
  10  10   0    2.08    2.02
  10  10   0    0.56    1.92
  12 -11   0   -0.54    1.58
 -12  11   0    1.11    1.20
 -12  11   0    0.82    1.91
 -12  11   0    1.22    1.11
 -12  11   0    1.26    1.58
 -12  11   0    0.34    2.17
 -12  11   0    1.34    1.96
  11 -11   0   25.39    3.67
 -11  11   0   24.80    4.23
 -11  11   0   30.63    2.09
 -11  11   0   33.43    3.44
 -11  11   0   39.43    5.79
 -11  11   0   38.22    4.73
 -11  11   0   31.72    4.38
 -11  11   0   31.22    3.20
 -11  11   0   29.90    2.40
  10 -11   0   42.38    4.38
 -10  11   0   41.11    3.37
 -10  11   0   39.21    2.62
 -10  11   0   39.86    3.63
 -10  11   0   43.14    5.22
 -10  11   0   38.82    3.12
 -10  11   0   39.76    5.02
 -10  11   0   36.13    4.90
 -10  11   0   34.21    4.97
   9 -11   0   21.31    3.28
  -9  11   0   17.36    3.65
  -9  11   0   20.60    2.66
  -9  11   0   13.80    1.97
  -9  11   0   23.90    4.29
  -9  11   0   19.79    2.85
  -9  11   0   17.68    2.55
  -9  11   0   19.59    3.74
  -9  11   0   16.65    3.48
   8 -11   0    2.89    1.65
  -8  11   0    2.04    2.05
  -8  11   0    2.54    2.03
  -8  11   0    2.44    1.10
  -8  11   0    2.89    1.27
  -8  11   0    1.79    1.42
  -8  11   0    1.24    1.22
  -8  11   0    4.03    2.41
  -8  11   0   -1.25    1.57
  -8  11   0    3.16    2.05
   7 -11   0   24.96    3.43
  -7  11   0   28.82    3.10
  -7  11   0   27.04    4.24
  -7  11   0   22.18    2.71
  -7  11   0   27.50    2.76
  -7  11   0   25.72    3.59
  -7  11   0   26.98    3.28
  -7  11   0   24.57    3.99
  -7  11   0   26.04    2.46
  -7  11   0   27.60    4.24
   6 -11   0    6.11    1.95
  -6  11   0    0.57    1.62
  -6  11   0    3.35    1.35
  -6  11   0    1.99    1.15
  -6  11   0    4.34    1.43
  -6  11   0    4.93    2.28
  -6  11   0    3.80    1.86
  -6  11   0    2.36    1.26
  -6  11   0    3.58    1.48
  -6  11   0    4.02    1.55
  -6  11   0    2.48    2.12
   5 -11   0    1.51    1.42
  -5  11   0   -0.21    0.88
  -5  11   0    0.51    0.90
  -5  11   0   -0.48    1.50
  -5  11   0    0.43    1.74
  -5  11   0   -0.48    0.89
  -5  11   0    0.28    0.90
  -5  11   0   -0.34    1.17
  -5  11   0    1.26    1.14
  -5  11   0   -0.21    1.48
  -5  11   0    1.14    1.68
   4 -11   0    1.48    1.38
  -4  11   0    0.65    1.41
  -4  11   0    1.69    1.04
  -4  11   0    3.11    1.65
  -4  11   0    2.23    1.31
  -4  11   0    1.75    1.27
  -4  11   0   -0.55    0.94
  -4  11   0    2.86    1.96
  -4  11   0    2.92    1.45
  -4  11   0    3.67    2.25
   3 -11   0   11.71    2.52
  -3  11   0   12.04    2.11
  -3  11   0   13.96    3.08
  -3  11   0   12.98    2.36
  -3  11   0   13.15    2.46
  -3  11   0   10.95    2.78
  -3  11   0   13.45    2.29
  -3  11   0   10.65    2.70
  -3  11   0   10.06    2.63
   2 -11   0   18.04    3.11
  -2  11   0   16.60    3.15
  -2  11   0   14.86    3.23
  -2  11   0   12.10    3.14
  -2  11   0   15.94    2.57
  -2  11   0   15.91    2.56
  -2  11   0   15.43    2.71
  -2  11   0   16.23    3.08
  -2  11   0   13.65    2.57
   1 -11   0    4.71    1.81
   1 -11   0    9.75    2.43
  -1  11   0    1.90    1.98
  -1  11   0    9.63    2.13
  -1  11   0    5.26    2.02
  -1  11   0    8.30    2.58
  -1  11   0   10.36    2.32
  -1  11   0    2.46    1.95
  -1  11   0   11.24    2.49
  -1  11   0    8.50    1.96
   0 -11   0    9.29    2.45
   0 -11   0    7.03    2.30
   0  11   0    8.82    2.06
   0  11   0    5.19    1.69
   0  11   0    7.53    2.15
   0  11   0    4.61    2.24
   0  11   0    9.50    2.80
   0  11   0    6.49    1.98
   0  11   0    9.71    2.46
  -1 -11   0   15.68    2.99
   1  11   0   12.20    2.94
   1  11   0   13.95    2.78
   1  11   0   12.68    2.71
   1  11   0   15.31    2.47
   1  11   0   13.45    2.54
  -2 -11   0    1.85    1.87
  -2 -11   0   -1.77    1.24
   2  11   0    0.80    1.51
   2  11   0   -0.38    0.94
   2  11   0    0.17    1.79
   2  11   0   -0.32    1.42
   2  11   0    0.65    1.48
  -3 -11   0   10.28    2.90
  -3 -11   0   10.90    2.79
   3  11   0   17.04    3.51
   3  11   0   12.31    3.18
   3  11   0    6.78    2.34
   3  11   0    9.21    2.48
  -4 -11   0   15.00    3.40
  -4 -11   0   10.68    2.90
   4  11   0   17.81    3.37
   4  11   0   16.05    3.20
  -5 -11   0    2.24    1.95
  -5 -11   0    2.11    2.01
   5  11   0    0.30    1.36
   5  11   0   -0.82    1.30
  -6 -11   0    2.50    2.32
  -6 -11   0    6.01    2.51
   6  11   0    4.17    2.12
   6  11   0    0.62    1.91
  -7 -11   0   -1.45    1.54
  -7 -11   0   -2.20    1.82
   7  11   0    0.54    1.89
   7  11   0    0.84    1.73
  -8 -11   0    0.01    2.21
  -8 -11   0    2.21    2.55
   8  11   0    1.43    2.26
   8  11   0    2.02    2.09
  -9 -11   0    5.49    3.00
  -9 -11   0    8.56    3.02
   9  11   0    8.86    3.10
   9  11   0    7.75    2.79
  11 -12   0    0.33    1.70
 -11  12   0    0.37    1.17
 -11  12   0    1.01    0.93
 -11  12   0    0.06    0.68
 -11  12   0    1.29    2.01
 -11  12   0   -1.52    2.18
 -11  12   0    1.77    2.05
 -11  12   0   -0.07    1.03
  10 -12   0    6.72    2.31
 -10  12   0    4.76    1.26
 -10  12   0    8.94    2.00
 -10  12   0    3.47    2.34
 -10  12   0    4.46    1.56
 -10  12   0    1.59    2.03
 -10  12   0    2.19    2.45
 -10  12   0    3.09    1.50
   9 -12   0   10.44    2.66
  -9  12   0   10.43    3.08
  -9  12   0    9.19    2.01
  -9  12   0   10.21    2.24
  -9  12   0    7.60    2.84
  -9  12   0   11.67    2.15
  -9  12   0   12.10    1.88
  -9  12   0    8.99    2.89
   8 -12   0   10.21    2.59
  -8  12   0   10.45    2.24
  -8  12   0   14.34    2.74
  -8  12   0    8.42    2.69
  -8  12   0    9.07    1.81
  -8  12   0    7.41    2.83
  -8  12   0    9.11    2.84
   7 -12   0   -1.43    1.21
  -7  12   0    0.82    1.91
  -7  12   0    0.23    1.76
  -7  12   0    1.28    1.00
  -7  12   0   -0.12    2.01
  -7  12   0   -0.43    0.96
  -7  12   0   -1.05    1.23
  -7  12   0    0.41    0.98
   6 -12   0   55.60    4.33
  -6  12   0   52.60    6.05
  -6  12   0   50.96    5.30
  -6  12   0   50.54    3.59
  -6  12   0   51.33    3.54
  -6  12   0   48.35    5.86
  -6  12   0   54.20    6.13
  -6  12   0   54.34    3.46
  -6  12   0   47.26    3.84
   5 -12   0   10.07    2.39
  -5  12   0   18.56    2.78
  -5  12   0   21.11    2.77
  -5  12   0   18.64    3.93
  -5  12   0   16.63    2.42
  -5  12   0   18.21    3.77
  -5  12   0   19.26    2.74
  -5  12   0   14.91    3.38
  -5  12   0   19.25    3.50
   4 -12   0   -0.71    1.31
  -4  12   0    1.84    1.86
  -4  12   0    0.84    1.23
  -4  12   0    1.08    1.19
  -4  12   0   -0.33    0.88
  -4  12   0    0.80    1.99
  -4  12   0    0.19    1.10
  -4  12   0    2.04    1.80
  -4  12   0   -0.30    1.74
   3 -12   0   34.82    4.12
  -3  12   0   45.08    6.07
  -3  12   0   33.49    3.81
  -3  12   0   36.34    3.69
  -3  12   0   35.07    4.78
  -3  12   0   34.40    3.74
  -3  12   0   41.03    5.37
  -3  12   0   33.05    4.53
  -3  12   0   34.09    3.95
   2 -12   0  107.79    6.26
  -2  12   0  108.56    5.63
  -2  12   0  116.17    6.99
  -2  12   0   99.82    5.68
  -2  12   0  107.26    5.91
  -2  12   0  105.28    7.03
  -2  12   0  103.03    5.76
  -2  12   0  102.53    6.93
   1 -12   0   16.11    3.06
   1 -12   0    9.68    2.66
  -1  12   0   17.13    2.75
  -1  12   0   18.09    3.85
  -1  12   0   24.08    3.58
  -1  12   0   15.49    2.83
  -1  12   0   16.12    2.85
   0 -12   0    6.60    2.47
   0  12   0    9.12    2.37
   0  12   0   10.54    2.54
   0  12   0    7.87    1.94
   0  12   0    4.76    1.70
   0  12   0   12.48    3.04
  -1 -12   0    8.53    2.56
   1  12   0   10.52    2.52
   1  12   0    8.14    2.04
   1  12   0   15.17    3.48
   1  12   0   10.72    2.65
  -2 -12   0   53.09    5.94
  -2 -12   0   51.32    5.42
   2  12   0   53.63    6.19
   2  12   0   50.21    5.96
   2  12   0   54.81    5.80
   2  12   0   56.53    5.67
  -3 -12   0    9.92    2.95
  -3 -12   0    6.13    2.21
   3  12   0    7.68    2.51
   3  12   0    6.99    2.37
  -4 -12   0   -0.45    1.56
  -4 -12   0    0.34    2.01
   4  12   0    1.46    1.92
   4  12   0    0.20    1.62
  -5 -12   0    4.93    2.77
  -5 -12   0   -0.25    1.92
   5  12   0    3.03    2.04
   5  12   0    1.66    2.01
  -6 -12   0   21.18    4.02
  -6 -12   0   20.73    4.29
   6  12   0   21.82    4.18
   6  12   0   19.32    3.80
  -7 -12   0    2.74    2.42
  -7 -12   0    6.30    3.06
   7  12   0    4.89    2.36
   7  12   0    8.72    3.06
   9 -13   0    3.40    2.11
  -9  13   0    2.57    2.29
  -9  13   0    1.87    2.15
  -9  13   0    1.43    2.04
  -9  13   0    0.76    0.94
  -9  13   0    2.14    1.53
  -9  13   0    0.34    1.38
   8 -13   0    2.30    1.82
  -8  13   0    1.21    2.18
  -8  13   0    1.05    1.28
  -8  13   0    2.15    1.62
  -8  13   0    1.75    2.07
  -8  13   0    0.20    0.99
  -8  13   0    2.22    2.44
   7 -13   0   -1.11    1.37
  -7  13   0    0.88    1.91
  -7  13   0   -0.79    1.36
  -7  13   0    1.55    1.11
  -7  13   0    0.44    2.00
  -7  13   0   -0.57    1.10
  -7  13   0   -2.01    1.76
   6 -13   0    1.90    1.65
  -6  13   0    1.89    1.30
  -6  13   0    1.63    1.77
  -6  13   0    5.40    1.64
  -6  13   0    5.41    1.83
  -6  13   0   -0.26    1.83
  -6  13   0    1.96    2.22
  -6  13   0   -1.45    1.89
  -6  13   0    2.52    1.54
   5 -13   0   -1.64    1.29
  -5  13   0   -0.83    0.90
  -5  13   0   -0.96    1.01
  -5  13   0   -1.85    1.43
  -5  13   0    2.01    2.04
  -5  13   0    0.08    1.14
  -5  13   0   -0.15    1.10
  -5  13   0   -1.01    1.86
  -5  13   0    3.39    2.30
   4 -13   0    7.87    2.27
  -4  13   0    4.56    1.76
  -4  13   0    2.11    1.32
  -4  13   0    8.03    2.15
  -4  13   0    4.92    2.27
  -4  13   0    4.07    2.27
  -4  13   0    3.30    1.52
  -4  13   0    4.02    2.94
   3 -13   0    0.22    1.55
  -3  13   0    0.32    1.23
  -3  13   0    0.55    1.15
  -3  13   0    1.75    2.07
  -3  13   0   -0.12    1.28
  -3  13   0   -0.74    1.53
  -3  13   0    1.04    1.26
   2 -13   0   -0.01    1.34
   2 -13   0    0.03    1.47
  -2  13   0   -0.56    1.21
  -2  13   0    0.82    1.31
  -2  13   0   -0.39    1.11
  -2  13   0   -1.26    1.08
  -2  13   0   -0.76    1.81
   1 -13   0    1.22    1.79
   1 -13   0   -0.99    1.53
  -1  13   0    1.13    1.33
  -1  13   0    0.65    1.62
  -1  13   0   -1.77    0.99
  -1  13   0   -0.74    1.38
  -1  13   0    0.58    1.52
   0 -13   0    4.54    2.14
   0  13   0    1.82    2.26
   0  13   0    4.46    1.97
   0  13   0    5.14    2.02
   0  13   0    0.78    1.30
  -1 -13   0    0.38    1.72
  -1 -13   0   -1.81    1.37
   1  13   0    2.01    1.84
   1  13   0   -0.27    1.75
   1  13   0    0.03    1.31
   1  13   0   -0.09    1.85
  -2 -13   0   -0.20    1.90
  -2 -13   0    0.61    1.84
   2  13   0    2.59    3.48
   2  13   0    3.40    3.11
   2  13   0    2.55    1.86
   2  13   0    1.51    1.78
  -3 -13   0    4.75    2.46
  -3 -13   0    3.75    2.12
   3  13   0   -0.37    1.36
   3  13   0    1.50    2.03
  -4 -13   0   -1.89    1.62
  -4 -13   0    1.58    2.14
   4  13   0   -0.12    1.61
   4  13   0    3.06    1.92
  -5 -13   0    7.29    3.09
  -5 -13   0    3.88    2.65
   5  13   0    3.86    2.31
   5  13   0    4.83    2.52
  -6 -13   0   -1.13    1.89
  -6 -13   0    0.39    2.31
   6  13   0    0.05    1.98
   6  13   0   -0.65    1.56
   7 -14   0   -0.07    1.65
  -7  14   0    1.34    1.63
  -7  14   0    0.79    1.13
  -7  14   0    2.03    1.49
  -7  14   0   -0.88    2.05
  -7  14   0   -0.41    1.75
   6 -14   0    0.20    1.75
  -6  14   0    1.15    2.08
  -6  14   0   -0.40    2.07
  -6  14   0   -0.29    1.02
  -6  14   0   -1.41    1.03
  -6  14   0    0.44    1.65
   5 -14   0   -1.57    1.38
  -5  14   0    1.82    2.13
  -5  14   0    0.46    1.19
  -5  14   0    1.10    1.45
  -5  14   0   -0.32    1.19
  -5  14   0   -0.29    1.69
  -5  14   0   -0.27    1.19
   4 -14   0    0.42    1.81
  -4  14   0    2.34    1.47
  -4  14   0    3.12    1.67
  -4  14   0    2.30    1.69
  -4  14   0    1.44    2.21
  -4  14   0   -1.34    1.62
  -4  14   0    3.51    1.84
   3 -14   0    6.33    2.56
  -3  14   0    7.25    2.16
  -3  14   0    8.97    3.13
  -3  14   0    8.82    2.13
  -3  14   0    3.23    1.63
  -3  14   0    8.99    2.40
   2 -14   0   43.47    5.30
   2 -14   0   37.45    5.04
  -2  14   0   53.38    4.30
  -2  14   0   54.98    5.28
  -2  14   0   56.32    6.04
  -2  14   0   58.37    6.76
  -2  14   0   43.01    4.85
   1 -14   0    1.72    2.20
  -1  14   0    0.92    1.63
  -1  14   0    0.87    1.49
  -1  14   0    1.43    1.35
  -1  14   0    0.53    2.04
   0 -14   0   13.60    3.61
   0  14   0    8.57    2.56
   0  14   0   13.68    3.08
   0  14   0   10.23    3.14
   0  14   0    8.69    2.87
  -1 -14   0   17.53    3.82
  -1 -14   0   23.68    4.08
   1  14   0   24.93    4.71
   1  14   0   30.52    5.32
   1  14   0   19.94    3.88
   1  14   0   23.70    4.10
  -2 -14   0   16.76    3.56
  -2 -14   0    8.51    3.17
   2  14   0    7.37    2.65
   2  14   0   12.22    3.19
  -3 -14   0    0.31    2.01
  -3 -14   0    0.07    2.07
   3  14   0   -0.04    1.60
   3  14   0    0.23    1.62
  -4 -14   0    8.96    3.33
  -4 -14   0   10.83    3.54
   4  14   0    5.10    2.57
   4  14   0   10.16    3.24
   4 -15   0    3.29    2.23
  -4  15   0    3.59    1.92
  -4  15   0    5.90    2.18
  -4  15   0    1.72    1.60
  -4  15   0    1.35    2.17
  -4  15   0    7.24    2.13
   3 -15   0    0.53    2.04
   3 -15   0    0.50    1.95
  -3  15   0    0.70    1.38
  -3  15   0   -1.03    1.34
  -3  15   0   -0.26    1.45
  -3  15   0    0.46    2.18
   2 -15   0    4.30    2.53
   2 -15   0    8.67    3.13
  -2  15   0    8.08    3.18
  -2  15   0    3.95    1.78
  -2  15   0    7.88    2.41
  -2  15   0    6.36    2.29
   1 -15   0    2.64    2.30
  -1  15   0   11.82    3.64
  -1  15   0    4.02    2.07
  -1  15   0   10.43    3.33
  -1  15   0    9.27    2.67
   0 -15   0    0.76    2.04
   0  15   0    3.16    2.45
   0  15   0    1.44    1.88
   0  15   0    1.64    1.79
   0  15   0    2.15    2.44
   2  15  -1    4.66    2.36
   2  15  -1    3.45    2.49
  -2 -15   1    4.98    3.03
  -2 -15   1    4.97    2.79
   1  15  -1   15.35    3.53
   1  15  -1    8.82    2.79
  -1 -15   1   20.24    4.25
  -1 -15   1   12.38    3.69
   0  15  -1   13.42    3.95
   0  15  -1   11.07    3.19
   0  15  -1   12.27    3.01
   0 -15   1   10.79    3.41
  -1  15  -1    0.11    1.57
  -1  15  -1    6.49    2.42
  -1  15  -1    1.03    2.07
   1 -15   1    4.06    2.46
   1 -15   1    6.75    2.69
  -2  15  -1    1.76    1.57
  -2  15  -1    0.90    1.41
  -2  15  -1   -0.66    1.43
  -2  15  -1   -0.26    2.08
   2 -15   1   -3.21    1.33
   2 -15   1   -2.11    1.58
  -3  15  -1   25.54    3.93
  -3  15  -1   17.77    4.27
  -3  15  -1   19.07    3.08
  -3  15  -1   15.37    3.07
   3 -15   1   23.22    4.09
  -4  15  -1    7.06    2.17
  -4  15  -1    6.51    2.30
  -4  15  -1    5.64    2.18
  -4  15  -1    7.16    2.01
  -4  15  -1    7.29    2.87
   4 -15   1    3.54    2.34
  -5  15  -1    3.18    1.59
  -5  15  -1    1.89    2.32
  -5  15  -1    0.76    1.42
  -5  15  -1    2.34    1.65
  -5  15  -1    3.29    2.10
   5 -15   1    2.90    2.27
   5  14  -1    3.81    2.34
  -5 -14   1    3.31    2.63
   4  14  -1    1.28    2.14
   4  14  -1    2.00    1.96
  -4 -14   1    1.94    2.53
  -4 -14   1   -0.79    2.05
   3  14  -1   -1.02    1.44
   3  14  -1   -0.86    1.66
  -3 -14   1    0.55    2.02
  -3 -14   1   -1.00    1.77
   2  14  -1    9.12    2.79
   2  14  -1    9.33    2.72
  -2 -14   1    7.50    2.94
  -2 -14   1    9.87    3.16
   1  14  -1   25.79    4.10
   1  14  -1   20.15    3.68
   1  14  -1   20.11    4.94
  -1 -14   1   26.03    4.54
   0  14  -1   31.13    4.35
   0  14  -1   41.76    6.20
   0  14  -1   34.80    4.56
   0 -14   1   35.76    4.98
  -1  14  -1    6.10    2.15
  -1  14  -1    8.61    3.11
  -1  14  -1    7.52    2.57
  -1  14  -1    7.71    2.21
   1 -14   1    9.65    2.81
   1 -14   1    5.14    2.34
  -2  14  -1   14.25    2.74
  -2  14  -1   13.27    2.91
  -2  14  -1   16.37    3.07
  -2  14  -1   18.36    3.95
   2 -14   1   12.07    3.06
   2 -14   1   11.04    2.93
  -3  14  -1   26.65    3.45
  -3  14  -1   30.94    4.97
  -3  14  -1   29.95    4.21
  -3  14  -1   26.50    3.68
  -3  14  -1   22.64    3.55
   3 -14   1   27.53    4.13
  -4  14  -1    6.41    2.04
  -4  14  -1    7.40    2.25
  -4  14  -1    9.58    3.25
  -4  14  -1    3.99    1.61
  -4  14  -1    6.49    2.11
  -4  14  -1    6.63    3.28
   4 -14   1    6.93    2.52
  -5  14  -1    2.42    1.64
  -5  14  -1    2.04    1.51
  -5  14  -1    1.73    1.46
  -5  14  -1    1.42    1.49
  -5  14  -1    5.43    2.91
  -5  14  -1    0.30    2.01
   5 -14   1    7.70    2.56
  -6  14  -1   17.62    2.79
  -6  14  -1   15.41    3.02
  -6  14  -1   18.35    3.69
  -6  14  -1   15.25    2.54
  -6  14  -1   13.68    3.78
   6 -14   1   15.19    3.15
  -7  14  -1   25.98    3.12
  -7  14  -1   19.20    3.88
  -7  14  -1   25.56    3.49
  -7  14  -1   24.85    4.73
  -7  14  -1   21.41    4.79
   7 -14   1   22.03    3.81
  -8  14  -1    0.12    1.11
  -8  14  -1   -0.89    1.97
  -8  14  -1    0.46    2.37
  -8  14  -1    1.03    1.72
  -8  14  -1    0.33    1.36
   8 -14   1   -0.83    1.59
   6  13  -1    5.08    2.48
   6  13  -1    4.75    2.58
  -6 -13   1    3.97    2.56
  -6 -13   1    5.57    2.48
   5  13  -1    2.98    2.20
   5  13  -1    2.55    2.20
  -5 -13   1    2.30    2.20
  -5 -13   1    2.91    2.46
   4  13  -1   -1.46    1.58
   4  13  -1   -1.20    1.50
  -4 -13   1   -1.26    1.87
  -4 -13   1    0.84    1.63
   3  13  -1   -1.33    1.45
   3  13  -1    0.45    1.72
  -3 -13   1   -2.83    1.34
  -3 -13   1    1.91    2.00
   2  13  -1    2.67    2.22
   2  13  -1    3.78    2.09
  -2 -13   1    4.96    2.35
  -2 -13   1    0.26    1.78
   1  13  -1    4.56    2.45
   1  13  -1    3.84    2.09
   1  13  -1    1.84    1.77
  -1 -13   1    1.04    1.80
   0  13  -1    5.31    2.15
   0  13  -1    4.25    2.43
   0  13  -1    5.14    2.10
   0  13  -1    2.72    1.57
   0 -13   1    8.08    2.58
   0 -13   1    2.77    2.16
  -1  13  -1   -0.65    1.27
  -1  13  -1    0.21    1.99
  -1  13  -1    1.30    1.51
  -1  13  -1    0.52    1.46
  -1  13  -1   -0.62    1.06
   1 -13   1    1.89    1.80
   1 -13   1    1.67    1.79
  -2  13  -1   12.26    2.62
  -2  13  -1   13.08    2.50
  -2  13  -1   13.94    2.85
  -2  13  -1   12.52    3.35
  -2  13  -1   14.34    2.80
   2 -13   1   16.05    3.27
  -3  13  -1   14.05    2.72
  -3  13  -1   10.45    3.11
  -3  13  -1    8.64    2.20
  -3  13  -1    9.58    2.29
  -3  13  -1   10.07    3.35
  -3  13  -1   10.02    2.10
   3 -13   1   12.11    2.97
  -4  13  -1   13.43    3.49
  -4  13  -1   11.54    2.41
  -4  13  -1    8.90    2.19
  -4  13  -1   10.91    3.12
  -4  13  -1    9.51    2.01
  -4  13  -1   15.96    2.78
   4 -13   1   13.20    2.91
  -5  13  -1    4.43    2.07
  -5  13  -1    1.77    1.27
  -5  13  -1    4.02    1.67
  -5  13  -1    3.99    2.21
  -5  13  -1    0.03    1.75
  -5  13  -1    2.67    1.45
  -5  13  -1   -0.46    2.11
  -5  13  -1    1.88    1.50
   5 -13   1    3.01    1.81
  -6  13  -1   -1.42    1.94
  -6  13  -1    2.00    2.25
  -6  13  -1    2.35    2.49
  -6  13  -1    0.67    1.25
  -6  13  -1   -0.52    1.40
  -6  13  -1    0.24    1.06
  -6  13  -1   -0.51    1.01
  -6  13  -1    0.97    1.26
   6 -13   1   -0.23    1.35
  -7  13  -1    0.30    1.08
  -7  13  -1    2.08    2.48
  -7  13  -1    1.87    1.38
  -7  13  -1    1.69    1.27
  -7  13  -1    0.86    1.79
  -7  13  -1    4.79    2.68
  -7  13  -1    2.79    2.52
   7 -13   1    0.35    1.46
  -8  13  -1   36.20    5.62
  -8  13  -1   33.56    3.42
  -8  13  -1   36.41    5.36
  -8  13  -1   25.96    4.76
  -8  13  -1   29.29    4.14
  -8  13  -1   26.29    3.50
   8 -13   1   35.37    4.52
  -9  13  -1   21.77    4.21
  -9  13  -1    5.38    2.67
  -9  13  -1   12.94    2.52
  -9  13  -1    8.78    2.44
  -9  13  -1   13.28    3.63
  -9  13  -1   11.38    2.08
   9 -13   1   10.55    2.81
 -10  13  -1    1.04    2.13
 -10  13  -1    1.72    1.51
 -10  13  -1    0.97    0.98
 -10  13  -1   -1.49    1.79
 -10  13  -1   -2.03    1.19
  10 -13   1   -1.36    1.64
   8  12  -1    5.89    2.54
   8  12  -1    5.54    2.76
  -8 -12   1    5.47    3.10
  -8 -12   1    8.46    3.12
   7  12  -1    1.91    1.97
   7  12  -1   -0.48    1.71
  -7 -12   1    3.91    2.54
  -7 -12   1    4.99    2.59
   6  12  -1   -1.58    1.33
   6  12  -1    0.06    1.65
  -6 -12   1   -1.41    1.97
  -6 -12   1    0.29    1.88
   5  12  -1    2.37    2.00
   5  12  -1    1.18    1.62
  -5 -12   1    0.53    1.84
  -5 -12   1    0.26    1.91
   4  12  -1   -0.11    1.45
   4  12  -1   -0.36    1.43
  -4 -12   1   -0.17    1.60
  -4 -12   1    0.21    1.64
   3  12  -1   17.23    3.41
   3  12  -1   13.67    2.96
  -3 -12   1   10.44    2.98
  -3 -12   1   17.18    3.43
   2  12  -1   11.27    3.25
   2  12  -1    7.26    2.26
   2  12  -1    4.23    2.10
  -2 -12   1    7.38    2.40
  -2 -12   1    6.67    2.40
   1  12  -1   14.88    3.09
   1  12  -1    7.56    2.07
   1  12  -1   13.13    3.17
   1  12  -1    8.96    2.35
  -1 -12   1   10.25    2.60
   0  12  -1   -1.60    1.05
   0  12  -1   -1.72    1.55
   0  12  -1    0.39    1.25
   0  12  -1    1.25    1.07
   0  12  -1    1.34    1.53
   0 -12   1    0.87    1.50
   0 -12   1   -0.24    1.35
  -1  12  -1    0.29    1.09
  -1  12  -1    1.79    1.50
  -1  12  -1   -0.76    1.51
  -1  12  -1    0.76    1.07
  -1  12  -1    0.45    1.39
   1 -12   1    0.44    1.46
  -2  12  -1   24.67    3.98
  -2  12  -1   30.24    3.70
  -2  12  -1   29.38    3.77
  -2  12  -1   27.05    4.55
  -2  12  -1   27.76    4.48
  -2  12  -1   28.49    3.72
  -2  12  -1   33.12    3.74
   2 -12   1   30.20    4.07
  -3  12  -1    5.33    2.71
  -3  12  -1    7.40    2.07
  -3  12  -1    9.06    2.05
  -3  12  -1    3.82    2.23
  -3  12  -1    7.43    2.60
  -3  12  -1    7.47    2.85
  -3  12  -1    7.10    2.10
  -3  12  -1    6.77    1.88
   3 -12   1    7.12    2.13
  -4  12  -1    1.94    2.18
  -4  12  -1    0.50    1.19
  -4  12  -1    0.52    0.90
  -4  12  -1    0.87    1.68
  -4  12  -1   -1.39    0.97
  -4  12  -1   -0.28    0.99
  -4  12  -1    0.23    1.79
  -4  12  -1   -1.64    1.31
   4 -12   1    0.58    1.49
  -5  12  -1   12.07    2.20
  -5  12  -1   14.53    2.69
  -5  12  -1    8.28    1.98
  -5  12  -1    9.31    2.87
  -5  12  -1   11.51    3.18
  -5  12  -1    5.96    2.82
  -5  12  -1   11.03    3.25
  -5  12  -1   10.96    2.10
   5 -12   1    9.62    2.39
  -6  12  -1   15.25    3.59
  -6  12  -1   26.42    4.18
  -6  12  -1   28.78    4.94
  -6  12  -1   24.19    2.84
  -6  12  -1   15.59    3.57
  -6  12  -1   19.94    4.00
  -6  12  -1   18.83    2.82
  -6  12  -1   22.50    2.86
  -6  12  -1   17.99    2.54
   6 -12   1   24.50    3.56
  -7  12  -1    1.89    2.09
  -7  12  -1    5.43    2.54
  -7  12  -1    1.51    1.08
  -7  12  -1    0.32    1.82
  -7  12  -1    1.69    1.35
  -7  12  -1    0.60    1.00
  -7  12  -1   -0.26    2.17
  -7  12  -1   -0.13    1.59
   7 -12   1    1.06    1.48
  -8  12  -1   17.64    4.10
  -8  12  -1   12.82    3.35
  -8  12  -1   14.32    2.22
  -8  12  -1   15.48    3.76
  -8  12  -1    8.03    2.94
  -8  12  -1   17.94    2.91
  -8  12  -1   15.15    3.16
   8 -12   1   20.58    3.45
  -9  12  -1   10.04    3.20
  -9  12  -1    8.60    2.46
  -9  12  -1    6.10    1.74
  -9  12  -1    5.39    2.75
  -9  12  -1   14.51    3.63
  -9  12  -1    5.84    2.73
  -9  12  -1    9.02    1.77
   9 -12   1    6.33    2.22
 -10  12  -1   -0.59    2.02
 -10  12  -1   -0.12    1.27
 -10  12  -1   -0.29    1.87
 -10  12  -1    0.04    1.14
 -10  12  -1    0.68    2.36
 -10  12  -1    0.49    0.90
 -10  12  -1   -1.06    2.15
  10 -12   1   -0.46    1.52
 -11  12  -1   -0.43    2.15
 -11  12  -1    0.16    1.11
 -11  12  -1   -1.71    2.04
 -11  12  -1   -0.47    0.80
 -11  12  -1   -0.81    1.71
 -11  12  -1    0.34    2.17
 -11  12  -1    1.09    1.28
  11 -12   1   -0.12    1.64
   9  11  -1    9.84    3.12
   9  11  -1   21.97    4.12
  -9 -11   1   14.14    3.58
  -9 -11   1   12.92    3.89
   8  11  -1   18.20    3.95
   8  11  -1   20.79    4.01
  -8 -11   1   19.89    4.49
  -8 -11   1   11.30    3.22
   7  11  -1    3.99    2.21
   7  11  -1    2.75    1.96
  -7 -11   1    1.77    2.11
  -7 -11   1    0.22    2.11
   6  11  -1    0.02    1.52
   6  11  -1    0.66    1.49
  -6 -11   1   -0.55    1.69
  -6 -11   1    0.87    1.77
   5  11  -1   16.64    3.18
   5  11  -1   18.45    3.43
  -5 -11   1   13.30    3.16
  -5 -11   1   11.58    3.04
   4  11  -1   17.26    3.20
   4  11  -1   25.05    3.98
  -4 -11   1   25.13    4.06
  -4 -11   1   21.25    3.86
   3  11  -1   39.99    5.28
   3  11  -1   30.55    3.89
   3  11  -1   32.45    4.37
  -3 -11   1   26.84    4.15
  -3 -11   1   42.56    4.86
   2  11  -1   13.80    2.89
   2  11  -1   21.60    4.03
   2  11  -1   12.81    2.62
   2  11  -1   14.62    2.48
  -2 -11   1   15.60    3.22
   1  11  -1   15.43    2.90
   1  11  -1   15.36    3.26
   1  11  -1   11.94    2.19
   1  11  -1   11.74    2.54
   1  11  -1   15.19    2.65
  -1 -11   1   10.79    2.69
   0  11  -1    6.74    1.86
   0  11  -1    7.78    2.06
   0  11  -1    4.64    2.27
   0  11  -1    5.85    1.95
   0  11  -1    4.33    2.32
   0  11  -1    8.49    2.18
   0  11  -1    4.55    1.63
   0 -11   1    5.13    1.90
   0 -11   1    2.15    1.65
  -1  11  -1    3.42    1.38
  -1  11  -1    1.17    1.44
  -1  11  -1    7.43    2.07
  -1  11  -1    2.55    1.65
  -1  11  -1    6.34    2.32
  -1  11  -1    6.34    1.83
  -1  11  -1    3.36    2.02
  -1  11  -1    1.17    2.00
   1 -11   1    5.22    1.85
  -2  11  -1   13.80    3.45
  -2  11  -1   14.27    2.55
  -2  11  -1    9.68    2.60
  -2  11  -1   10.44    2.01
  -2  11  -1   15.22    2.50
  -2  11  -1   16.32    3.37
  -2  11  -1   12.11    3.07
  -2  11  -1   16.42    2.70
   2 -11   1   14.17    2.62
  -3  11  -1   14.59    3.61
  -3  11  -1   12.59    2.19
  -3  11  -1   10.95    2.16
  -3  11  -1   10.95    3.05
  -3  11  -1   12.38    2.28
  -3  11  -1   11.21    3.05
  -3  11  -1    7.14    2.21
  -3  11  -1   11.70    2.03
   3 -11   1   11.08    2.44
  -4  11  -1   66.42    3.92
  -4  11  -1   63.39    4.05
  -4  11  -1   67.25    6.30
  -4  11  -1   58.74    4.08
  -4  11  -1   60.91    5.95
  -4  11  -1   54.97    6.06
  -4  11  -1   54.66    5.94
  -4  11  -1   56.03    3.70
  -4  11  -1   57.08    6.16
   4 -11   1   55.03    4.14
  -5  11  -1   -1.20    1.38
  -5  11  -1   -0.72    0.81
  -5  11  -1   -0.08    0.93
  -5  11  -1    1.11    1.76
  -5  11  -1    0.49    0.88
  -5  11  -1   -0.11    1.67
  -5  11  -1    1.46    1.66
  -5  11  -1   -1.03    0.87
  -5  11  -1    1.58    2.20
  -5  11  -1   -0.78    0.89
   5 -11   1   -0.86    0.99
  -6  11  -1    3.93    2.24
  -6  11  -1    2.67    2.00
  -6  11  -1    4.60    1.53
  -6  11  -1    2.64    1.12
  -6  11  -1    2.37    1.16
  -6  11  -1    3.54    1.35
  -6  11  -1    5.71    1.63
  -6  11  -1    1.64    2.24
  -6  11  -1    3.40    2.22
  -6  11  -1    1.42    1.70
   6 -11   1    2.11    1.57
  -7  11  -1    0.14    1.41
  -7  11  -1   -0.88    0.80
  -7  11  -1    0.17    0.88
  -7  11  -1    0.77    1.83
  -7  11  -1   -0.55    0.87
  -7  11  -1    0.06    1.79
  -7  11  -1    0.75    1.92
  -7  11  -1    1.26    1.87
  -7  11  -1    2.35    1.35
   7 -11   1   -0.67    1.12
  -8  11  -1   17.47    3.63
  -8  11  -1   18.12    3.84
  -8  11  -1   11.85    2.73
  -8  11  -1   14.62    1.91
  -8  11  -1   12.61    3.40
  -8  11  -1   12.02    2.12
  -8  11  -1   15.55    2.16
  -8  11  -1   13.41    2.46
   8 -11   1   17.79    3.04
  -9  11  -1    4.28    2.37
  -9  11  -1   10.46    3.19
  -9  11  -1    2.46    1.44
  -9  11  -1    4.46    1.92
  -9  11  -1    3.75    1.32
  -9  11  -1    6.21    2.78
  -9  11  -1    5.36    1.66
   9 -11   1    4.33    1.91
 -10  11  -1   -1.08    1.25
 -10  11  -1    0.03    1.02
 -10  11  -1   -0.60    0.75
 -10  11  -1   -0.90    1.89
 -10  11  -1    0.34    1.78
 -10  11  -1   -0.97    1.02
 -10  11  -1    0.26    1.96
  10 -11   1    0.44    1.47
 -11  11  -1   11.44    2.23
 -11  11  -1    8.61    3.10
 -11  11  -1   12.38    3.55
 -11  11  -1   11.33    1.76
 -11  11  -1   16.43    2.57
 -11  11  -1   11.51    3.25
 -11  11  -1   10.63    2.07
  11 -11   1   13.49    2.90
 -12  11  -1   -0.01    1.00
 -12  11  -1    2.27    1.37
 -12  11  -1    1.86    2.14
 -12  11  -1    0.77    1.00
 -12  11  -1   -0.14    1.94
 -12  11  -1   -0.14    0.68
 -12  11  -1   -0.83    1.89
  12 -11   1    1.03    1.65
  10  10  -1   -1.19    1.52
  10  10  -1   -0.75    1.64
 -10 -10   1    0.37    2.01
 -10 -10   1    3.14    2.41
 -10 -10   1    3.37    2.71
   9  10  -1    1.76    1.98
   9  10  -1    0.97    1.86
  -9 -10   1    0.13    2.02
  -9 -10   1    2.12    2.31
  -9 -10   1    0.59    1.90
   8  10  -1    0.65    1.82
   8  10  -1    2.25    1.81
  -8 -10   1    1.89    1.90
  -8 -10   1   -1.34    1.87
  -8 -10   1    0.93    1.82
   7  10  -1   12.88    2.97
   7  10  -1    4.57    2.15
  -7 -10   1   12.04    3.10
  -7 -10   1    6.71    2.65
  -7 -10   1   10.43    3.11
   6  10  -1   -0.08    1.54
   6  10  -1   -0.71    1.41
  -6 -10   1    0.41    1.65
  -6 -10   1   -1.24    1.25
  -6 -10   1    1.67    1.69
   5  10  -1   -0.19    1.49
   5  10  -1    2.18    1.93
  -5 -10   1    0.46    1.58
  -5 -10   1    2.66    1.93
  -5 -10   1   -0.33    1.46
   4  10  -1    2.08    1.71
   4  10  -1    0.38    1.50
   4  10  -1    1.70    1.56
   4  10  -1   -0.12    1.25
  -4 -10   1    0.33    1.41
  -4 -10   1   -0.58    1.26
  -4 -10   1    1.98    1.45
   3  10  -1  193.22    8.33
   3  10  -1  214.35    9.50
   3  10  -1  203.80    8.64
   3  10  -1  206.38    7.98
  -3 -10   1  194.81    8.27
  -3 -10   1  205.14    8.62
  -3 -10   1  198.39    8.75
   2  10  -1    8.02    2.30
   2  10  -1   10.60    2.25
   2  10  -1    6.06    1.62
   2  10  -1   10.98    2.31
   2  10  -1    6.70    2.30
  -2 -10   1    9.37    2.34
  -2 -10   1    6.89    1.97
   1  10  -1  108.01    6.67
   1  10  -1  108.57    6.55
   1  10  -1   97.11    6.71
   1  10  -1   98.56    5.02
   1  10  -1  105.07    5.64
   1  10  -1   94.62    5.46
   1  10  -1  102.30    5.42
   1  10  -1  103.42    5.74
  -1 -10   1   93.77    5.23
  -1 -10   1   99.77    5.66
  -1 -10   1   91.05    5.38
   0  10  -1   29.15    4.26
   0  10  -1   31.79    3.69
   0  10  -1   37.54    4.22
   0  10  -1   28.43    3.12
   0  10  -1   34.36    3.74
   0  10  -1   27.73    4.25
   0  10  -1   37.05    3.60
   0  10  -1   31.18    4.23
   0 -10   1   31.32    3.46
   0 -10   1   27.44    3.34
   0 -10   1   27.90    3.51
  -1  10  -1   97.12    4.98
  -1  10  -1  102.08    6.50
  -1  10  -1   91.91    5.63
  -1  10  -1  102.44    4.94
  -1  10  -1   89.02    4.67
  -1  10  -1  100.85    5.23
  -1  10  -1   91.75    6.20
  -1  10  -1   91.61    6.50
  -1  10  -1   99.39    5.21
  -1  10  -1  100.90    5.07
   1 -10   1   94.03    5.19
   1 -10   1   89.35    5.04
  -2  10  -1   -0.07    1.20
  -2  10  -1    1.98    1.69
  -2  10  -1   -0.42    1.30
  -2  10  -1    0.94    1.04
  -2  10  -1    0.82    1.16
  -2  10  -1    1.10    1.06
  -2  10  -1    2.94    1.93
  -2  10  -1    0.85    1.05
  -2  10  -1   -0.68    0.88
  -2  10  -1   -0.52    0.87
   2 -10   1   -0.43    1.14
  -3  10  -1  172.63    6.64
  -3  10  -1  170.05    8.51
  -3  10  -1  156.81    8.61
  -3  10  -1  181.12    6.84
  -3  10  -1  165.14    6.71
  -3  10  -1  163.76    6.40
  -3  10  -1  173.63    8.72
  -3  10  -1  163.26    8.11
  -3  10  -1  172.07    6.56
  -3  10  -1  172.13    6.74
  -3  10  -1  164.10    7.86
   3 -10   1  168.75    7.01
  -4  10  -1   37.45    5.02
  -4  10  -1   37.54    3.43
  -4  10  -1   36.73    2.88
  -4  10  -1   36.95    3.55
  -4  10  -1   38.05    4.57
  -4  10  -1   29.65    3.06
  -4  10  -1   34.00    4.66
  -4  10  -1   29.78    2.97
  -4  10  -1   39.35    4.48
  -4  10  -1   33.63    3.33
  -4  10  -1   35.32    4.70
   4 -10   1   40.72    3.94
  -5  10  -1   35.61    4.33
  -5  10  -1   40.89    4.92
  -5  10  -1   33.26    4.59
  -5  10  -1   34.20    3.12
  -5  10  -1   33.26    2.74
  -5  10  -1   29.00    4.52
  -5  10  -1   33.71    3.20
  -5  10  -1   37.31    3.58
  -5  10  -1   38.60    3.58
  -5  10  -1   28.40    3.81
  -5  10  -1   31.46    3.12
   5 -10   1   36.25    3.69
  -6  10  -1    4.32    1.43
  -6  10  -1    4.30    1.37
  -6  10  -1    4.48    2.06
  -6  10  -1    3.07    1.25
  -6  10  -1    1.92    1.00
  -6  10  -1    2.86    2.20
  -6  10  -1    4.11    1.18
  -6  10  -1    6.77    2.36
  -6  10  -1    2.17    1.96
  -6  10  -1    8.53    1.84
   6 -10   1    4.07    1.58
  -7  10  -1  131.56    5.64
  -7  10  -1  138.59    4.71
  -7  10  -1  133.06    7.89
  -7  10  -1  121.01    5.68
  -7  10  -1  138.12    8.02
  -7  10  -1  144.63    5.66
  -7  10  -1  136.70    6.09
  -7  10  -1  140.84    7.85
  -7  10  -1  145.07    5.28
  -7  10  -1  123.35    6.89
   7 -10   1  151.73    6.42
  -8  10  -1   45.34    2.65
  -8  10  -1   45.53    3.57
  -8  10  -1   47.07    3.17
  -8  10  -1   46.85    3.34
  -8  10  -1   51.80    5.98
  -8  10  -1   41.88    5.41
  -8  10  -1   44.65    5.34
  -8  10  -1   49.32    4.95
  -8  10  -1   44.64    3.42
   8 -10   1   49.57    3.74
  -9  10  -1    3.60    2.42
  -9  10  -1    0.53    1.13
  -9  10  -1    3.85    1.56
  -9  10  -1    3.29    1.13
  -9  10  -1    3.28    2.23
  -9  10  -1    3.54    2.25
  -9  10  -1    2.92    1.69
  -9  10  -1    5.63    1.56
   9 -10   1    3.85    1.72
 -10  10  -1    1.99    2.37
 -10  10  -1    3.19    1.12
 -10  10  -1    0.71    2.00
 -10  10  -1    1.68    1.14
 -10  10  -1    1.22    1.08
 -10  10  -1    0.68    1.12
 -10  10  -1    0.27    1.35
 -10  10  -1    1.17    2.06
  10 -10   1    2.18    1.59
 -11  10  -1   44.40    2.91
 -11  10  -1   61.32    3.79
 -11  10  -1   52.54    3.89
 -11  10  -1   54.17    3.91
 -11  10  -1   42.29    5.69
 -11  10  -1   57.56    6.25
 -11  10  -1   59.86    6.38
  11 -10   1   51.91    4.87
 -12  10  -1   60.43    3.53
 -12  10  -1   53.82    6.34
 -12  10  -1   75.20    6.19
 -12  10  -1   57.25    3.78
 -12  10  -1   60.55    4.15
 -12  10  -1   64.03    3.08
 -12  10  -1   55.13    6.16
  12 -10   1   62.63    4.77
 -13  10  -1    1.14    1.17
  11   9  -1    6.96    2.79
  11   9  -1    2.55    1.98
 -11  -9   1   -1.28    1.92
 -11  -9   1    0.31    2.16
 -11  -9   1    4.42    3.17
 -11  -9   1    0.79    2.36
  10   9  -1   -1.59    1.58
  10   9  -1    1.14    1.72
 -10  -9   1   -0.89    2.29
 -10  -9   1   -0.81    1.82
 -10  -9   1    0.57    1.87
 -10  -9   1   -0.91    1.80
   9   9  -1   13.94    3.22
   9   9  -1   13.16    3.03
  -9  -9   1   14.78    4.20
  -9  -9   1    7.93    3.04
  -9  -9   1   13.81    3.25
  -9  -9   1    9.42    2.88
   8   9  -1    3.48    2.22
   8   9  -1    3.61    1.98
  -8  -9   1   -1.38    1.85
  -8  -9   1    3.45    3.47
  -8  -9   1    6.71    2.60
  -8  -9   1    3.99    2.13
  -8  -9   1    5.55    3.16
   7   9  -1   -0.82    1.29
   7   9  -1    1.74    1.58
  -7  -9   1    0.91    1.90
  -7  -9   1   -2.02    2.17
  -7  -9   1   -0.31    2.16
  -7  -9   1    0.10    1.72
  -7  -9   1   -0.35    1.68
   6   9  -1   12.46    2.75
   6   9  -1   11.97    2.66
  -6  -9   1    7.74    3.17
  -6  -9   1    5.11    2.81
  -6  -9   1   14.54    2.94
  -6  -9   1    8.05    2.60
  -6  -9   1    7.45    2.47
   5   9  -1   30.11    3.83
   5   9  -1   38.24    4.48
   5   9  -1   25.51    3.48
   5   9  -1   28.93    4.09
  -5  -9   1   33.29    4.36
  -5  -9   1   31.77    3.99
  -5  -9   1   24.49    4.51
  -5  -9   1   30.67    3.91
  -5  -9   1   34.26    5.10
   4   9  -1    1.17    1.27
   4   9  -1   -0.20    1.37
   4   9  -1    0.51    1.21
   4   9  -1    3.49    1.72
   4   9  -1    1.31    1.09
  -4  -9   1   -0.03    1.71
  -4  -9   1   -0.65    1.18
  -4  -9   1    2.01    1.54
  -4  -9   1    1.81    2.13
  -4  -9   1    1.79    1.48
   3   9  -1    1.13    1.03
   3   9  -1    3.13    1.21
   3   9  -1    5.37    1.72
   3   9  -1   -0.03    1.44
   3   9  -1    3.21    1.81
   3   9  -1    1.91    1.45
   3   9  -1    2.38    1.53
  -3  -9   1    2.20    1.44
  -3  -9   1    3.52    1.82
  -3  -9   1    2.83    1.52
  -3  -9   1   -0.36    1.84
  -3  -9   1    0.63    1.31
  -3  -9   1    2.70    1.59
  -3  -9   1    2.41    2.07
   2   9  -1    2.45    1.25
   2   9  -1    1.37    1.36
   2   9  -1   -0.40    1.32
   2   9  -1   -0.57    1.04
   2   9  -1   -1.62    1.14
   2   9  -1    1.43    1.38
   2   9  -1    0.08    1.00
   2   9  -1    1.01    0.89
  -2  -9   1    2.91    1.42
  -2  -9   1   -0.54    1.05
  -2  -9   1    0.92    1.82
  -2  -9   1    1.99    1.46
  -2  -9   1   -1.23    1.77
  -2  -9   1    0.57    0.93
   1   9  -1    0.24    1.37
   1   9  -1   -0.59    0.86
   1   9  -1   -0.73    0.75
   1   9  -1   -0.36    1.03
   1   9  -1   -0.44    1.31
   1   9  -1   -0.11    0.77
   1   9  -1    0.66    1.16
   1   9  -1    0.67    1.39
   1   9  -1   -0.32    0.87
   1   9  -1    0.95    0.94
  -1  -9   1   -1.79    1.46
  -1  -9   1    0.02    1.00
  -1  -9   1   -0.35    1.59
  -1  -9   1    1.16    1.18
  -1  -9   1   -0.65    0.97
   0   9  -1    9.53    2.82
   0   9  -1    9.42    2.48
   0   9  -1   10.09    1.89
   0   9  -1   10.17    1.82
   0   9  -1    7.64    2.03
   0   9  -1    7.48    1.61
   0   9  -1   12.06    2.28
   0   9  -1   11.22    1.92
   0   9  -1    5.70    2.16
   0   9  -1    9.54    2.05
   0  -9   1   15.17    2.54
   0  -9   1   11.48    2.06
   0  -9   1    7.49    2.54
   0  -9   1   11.86    3.04
  -1   9  -1   24.20    2.80
  -1   9  -1   23.05    3.59
  -1   9  -1   20.41    2.71
  -1   9  -1   17.41    2.50
  -1   9  -1   26.15    2.86
  -1   9  -1   21.18    3.42
  -1   9  -1   23.29    3.73
  -1   9  -1   24.02    3.29
  -1   9  -1   22.10    2.75
  -1   9  -1   24.52    2.73
   1  -9   1   17.68    2.60
   1  -9   1   18.09    2.35
  -2   9  -1    0.16    0.72
  -2   9  -1    0.64    1.32
  -2   9  -1   -0.02    1.59
  -2   9  -1    2.55    1.55
  -2   9  -1    1.63    1.11
  -2   9  -1    0.59    1.42
  -2   9  -1    2.16    0.99
  -2   9  -1    0.31    0.87
  -2   9  -1   -1.86    1.40
  -2   9  -1    0.68    1.02
  -2   9  -1   -0.32    0.90
   2  -9   1    0.03    0.93
   2  -9   1    0.03    0.81
  -3   9  -1    2.93    1.83
  -3   9  -1    2.89    1.64
  -3   9  -1    3.01    1.18
  -3   9  -1    2.89    1.12
  -3   9  -1    2.07    1.15
  -3   9  -1    4.46    2.02
  -3   9  -1    3.64    1.31
  -3   9  -1    3.06    1.86
  -3   9  -1    2.96    1.17
  -3   9  -1    3.92    1.18
  -3   9  -1    2.55    1.62
   3  -9   1    3.11    1.28
  -4   9  -1    1.56    0.93
  -4   9  -1    1.18    0.95
  -4   9  -1   -0.14    0.65
  -4   9  -1    0.32    1.24
  -4   9  -1    1.23    1.60
  -4   9  -1    1.19    0.92
  -4   9  -1    2.16    1.81
  -4   9  -1    1.06    0.98
  -4   9  -1    0.33    1.28
  -4   9  -1    0.74    0.97
   4  -9   1    0.47    1.15
  -5   9  -1   26.52    3.88
  -5   9  -1   22.07    3.72
  -5   9  -1   30.55    2.23
  -5   9  -1   24.42    2.57
  -5   9  -1   26.12    3.51
  -5   9  -1   24.36    2.77
  -5   9  -1   26.89    2.62
  -5   9  -1   28.49    2.82
  -5   9  -1   25.95    2.72
  -5   9  -1   25.90    3.63
   5  -9   1   25.97    3.01
  -6   9  -1    1.62    1.91
  -6   9  -1    2.21    1.00
  -6   9  -1    0.77    0.73
  -6   9  -1   -0.24    1.52
  -6   9  -1    0.79    0.89
  -6   9  -1    3.04    1.17
  -6   9  -1   -0.51    1.20
  -6   9  -1    1.23    1.04
  -6   9  -1    1.04    1.47
  -6   9  -1    0.56    0.81
   6  -9   1    0.79    1.22
  -7   9  -1   14.36    1.56
  -7   9  -1   16.74    2.03
  -7   9  -1   14.11    2.13
  -7   9  -1   15.87    2.06
  -7   9  -1   17.78    3.40
  -7   9  -1   16.82    2.89
  -7   9  -1   14.11    3.26
  -7   9  -1   18.21    3.58
  -7   9  -1   14.50    2.18
  -7   9  -1   14.46    2.04
   7  -9   1   12.63    2.21
  -8   9  -1    4.47    1.24
  -8   9  -1    3.81    2.06
  -8   9  -1    5.55    1.17
  -8   9  -1    3.15    2.09
  -8   9  -1    3.61    2.24
  -8   9  -1    4.76    1.31
  -8   9  -1    6.60    2.06
  -8   9  -1    6.32    1.60
  -8   9  -1    3.58    1.24
   8  -9   1    4.95    1.69
  -9   9  -1   29.67    4.28
  -9   9  -1   35.99    2.65
  -9   9  -1   38.27    2.89
  -9   9  -1   35.81    4.84
  -9   9  -1   34.42    3.30
  -9   9  -1   31.56    4.61
  -9   9  -1   29.73    3.12
  -9   9  -1   36.11    4.01
   9  -9   1   30.88    3.39
 -10   9  -1    2.48    1.90
 -10   9  -1    3.11    1.43
 -10   9  -1    5.05    2.64
 -10   9  -1    1.85    1.04
 -10   9  -1    0.88    0.97
 -10   9  -1    2.75    1.51
 -10   9  -1    1.86    0.93
 -10   9  -1   -1.40    1.76
  10  -9   1    4.86    1.75
 -11   9  -1   48.69    3.78
 -11   9  -1   35.71    3.63
 -11   9  -1   43.10    2.79
 -11   9  -1   42.17    5.39
 -11   9  -1   48.61    5.76
 -11   9  -1   38.49    5.12
 -11   9  -1   41.37    3.31
 -11   9  -1   40.83    3.15
  11  -9   1   44.53    4.28
 -12   9  -1   30.55    4.65
 -12   9  -1   29.07    4.57
 -12   9  -1   39.38    5.30
 -12   9  -1   30.11    3.32
 -12   9  -1   37.52    2.96
 -12   9  -1   32.21    2.33
 -12   9  -1   27.50    2.97
  12  -9   1   38.83    4.12
 -13   9  -1    1.98    2.33
 -13   9  -1    6.89    2.60
 -13   9  -1    5.03    1.67
 -13   9  -1    3.84    1.48
 -13   9  -1    1.19    2.19
  13  -9   1    5.48    2.11
  12   8  -1    2.82    2.02
  12   8  -1    3.48    2.24
 -12  -8   1    3.30    2.87
 -12  -8   1    3.45    2.57
 -12  -8   1    2.23    2.98
 -12  -8   1    3.19    2.33
 -12  -8   1    6.94    3.66
  11   8  -1   18.72    3.61
  11   8  -1   15.67    3.40
 -11  -8   1   16.82    4.28
 -11  -8   1   18.28    4.35
 -11  -8   1   20.12    4.13
 -11  -8   1   14.62    4.21
 -11  -8   1   18.92    3.68
  10   8  -1   25.57    4.00
  10   8  -1   32.70    4.62
 -10  -8   1   41.58    6.28
 -10  -8   1   34.76    4.67
 -10  -8   1   21.74    4.42
 -10  -8   1   32.57    5.05
 -10  -8   1   36.41    4.96
   9   8  -1    5.34    2.17
   9   8  -1    3.77    1.87
  -9  -8   1    0.91    2.50
  -9  -8   1    4.82    2.40
  -9  -8   1    0.45    2.24
  -9  -8   1    3.40    2.22
  -9  -8   1    2.83    2.45
   8   8  -1    4.57    1.87
   8   8  -1    5.23    2.01
  -8  -8   1    3.13    2.04
  -8  -8   1   -0.31    2.11
  -8  -8   1    3.10    2.26
  -8  -8   1    4.58    2.16
  -8  -8   1    3.50    2.29
  -8  -8   1    7.19    2.40
   7   8  -1    4.78    1.96
   7   8  -1    3.53    1.80
  -7  -8   1    3.44    1.67
  -7  -8   1    5.17    2.18
  -7  -8   1    4.42    2.14
  -7  -8   1    8.86    2.27
  -7  -8   1    3.21    2.39
  -7  -8   1    5.45    2.19
  -7  -8   1    1.68    2.15
   6   8  -1    8.10    2.21
   6   8  -1    9.36    2.43
  -6  -8   1   10.76    3.28
  -6  -8   1    7.76    2.68
  -6  -8   1    9.17    2.21
  -6  -8   1   12.14    2.81
  -6  -8   1    6.28    1.92
  -6  -8   1    6.23    1.90
  -6  -8   1   12.46    2.65
  -6  -8   1    4.69    2.07
   5   8  -1   26.87    3.66
   5   8  -1   19.47    2.95
   5   8  -1   20.24    3.27
   5   8  -1   19.18    2.86
   5   8  -1   24.18    3.34
  -5  -8   1   21.87    3.19
  -5  -8   1   24.55    3.91
  -5  -8   1   19.92    2.86
  -5  -8   1   20.87    2.82
  -5  -8   1   23.23    3.96
  -5  -8   1   22.70    3.16
  -5  -8   1   19.23    2.96
  -5  -8   1   21.95    3.30
   4   8  -1    8.35    2.06
   4   8  -1   10.63    2.33
   4   8  -1   11.00    2.25
   4   8  -1    8.40    1.75
   4   8  -1   11.30    2.53
  -4  -8   1    4.63    2.21
  -4  -8   1    7.18    2.19
  -4  -8   1   10.81    2.14
  -4  -8   1    7.83    1.82
  -4  -8   1    5.43    1.81
  -4  -8   1    8.39    2.90
  -4  -8   1   10.70    2.36
  -4  -8   1    4.50    1.58
   3   8  -1   -1.24    0.95
   3   8  -1    1.82    1.36
   3   8  -1    2.03    1.14
   3   8  -1    2.84    1.53
   3   8  -1    3.57    1.81
   3   8  -1    4.92    1.73
   3   8  -1    2.21    1.23
   3   8  -1    2.48    1.69
  -3  -8   1    2.45    1.32
  -3  -8   1    1.36    1.14
  -3  -8   1    2.80    1.93
  -3  -8   1    3.60    1.53
  -3  -8   1    0.75    0.97
  -3  -8   1    5.51    2.38
  -3  -8   1    3.05    1.54
  -3  -8   1    1.96    1.55
   2   8  -1   59.74    3.52
   2   8  -1   52.93    4.26
   2   8  -1   51.81    3.64
   2   8  -1   46.83    3.29
   2   8  -1   41.33    4.51
   2   8  -1   59.21    3.90
   2   8  -1   49.38    3.54
   2   8  -1   51.41    4.06
  -2  -8   1   57.19    3.55
  -2  -8   1   44.40    5.07
  -2  -8   1   45.57    3.27
  -2  -8   1   49.00    3.63
  -2  -8   1   54.76    3.65
  -2  -8   1   52.22    3.64
  -2  -8   1   48.96    5.43
   1   8  -1   93.96    4.78
   1   8  -1   94.23    4.83
   1   8  -1   96.08    5.70
   1   8  -1   97.52    4.43
   1   8  -1   93.96    4.85
   1   8  -1   87.22    5.52
   1   8  -1   92.46    5.85
   1   8  -1   87.51    4.80
   1   8  -1   92.46    4.54
   1   8  -1   92.02    4.35
  -1  -8   1  100.19    4.75
  -1  -8   1   82.79    4.45
  -1  -8   1   95.33    4.83
  -1  -8   1   90.01    6.29
  -1  -8   1   93.00    6.04
   0   8  -1   28.22    2.84
   0   8  -1   29.72    3.18
   0   8  -1   34.18    4.38
   0   8  -1   31.54    2.93
   0   8  -1   31.63    3.79
   0   8  -1   27.78    3.74
   0   8  -1   28.79    3.05
   0   8  -1   27.70    2.78
   0   8  -1   31.92    3.55
   0   8  -1   27.39    2.70
   0  -8   1   26.24    2.71
   0  -8   1   25.62    2.78
   0  -8   1   20.68    3.23
   0  -8   1   21.02    3.61
  -1   8  -1   12.39    1.87
  -1   8  -1    9.99    2.50
  -1   8  -1   16.64    2.32
  -1   8  -1    9.67    1.54
  -1   8  -1   12.06    2.84
  -1   8  -1   12.67    2.58
  -1   8  -1   13.99    1.99
  -1   8  -1   12.38    1.86
  -1   8  -1   12.39    2.14
  -1   8  -1    8.54    1.99
  -1   8  -1   14.38    2.79
   1  -8   1   10.53    1.70
   1  -8   1    8.25    1.73
  -2   8  -1  125.46    4.87
  -2   8  -1  110.68    6.23
  -2   8  -1  119.40    6.27
  -2   8  -1  124.83    4.88
  -2   8  -1  117.51    5.87
  -2   8  -1  120.69    6.61
  -2   8  -1  123.22    5.03
  -2   8  -1  124.73    5.23
  -2   8  -1  112.72    4.82
  -2   8  -1  110.54    6.53
  -2   8  -1  122.21    4.97
   2  -8   1  132.65    5.13
   2  -8   1  112.29    4.95
  -3   8  -1  228.87    7.21
  -3   8  -1  231.49    7.57
  -3   8  -1  241.38    9.50
  -3   8  -1  238.06    8.82
  -3   8  -1  233.38    9.48
  -3   8  -1  224.58    7.41
  -3   8  -1  230.03    7.18
  -3   8  -1  233.08    7.41
  -3   8  -1  237.93    7.35
  -3   8  -1  245.18    9.19
   3  -8   1  228.17    7.59
  -4   8  -1   50.82    3.10
  -4   8  -1   47.65    3.02
  -4   8  -1   42.50    4.20
  -4   8  -1   46.05    2.83
  -4   8  -1   49.02    2.80
  -4   8  -1   44.39    2.88
  -4   8  -1   47.04    4.99
  -4   8  -1   50.26    4.09
  -4   8  -1   48.21    3.07
  -4   8  -1   56.32    5.38
   4  -8   1   42.08    2.98
  -5   8  -1    1.09    0.85
  -5   8  -1    0.74    0.69
  -5   8  -1   -0.31    1.15
  -5   8  -1    0.72    0.81
  -5   8  -1    1.96    0.86
  -5   8  -1    1.77    0.82
  -5   8  -1    0.97    1.30
  -5   8  -1    1.38    1.65
  -5   8  -1    2.28    1.70
  -5   8  -1    2.39    1.05
   5  -8   1    0.18    0.92
  -6   8  -1   69.41    3.81
  -6   8  -1   78.03    3.76
  -6   8  -1   77.23    3.91
  -6   8  -1   75.82    5.14
  -6   8  -1   80.20    3.70
  -6   8  -1   81.10    3.72
  -6   8  -1   81.39    5.12
  -6   8  -1   79.53    5.61
  -6   8  -1   79.21    3.08
  -6   8  -1   88.36    5.90
   6  -8   1   76.90    4.05
  -7   8  -1   21.90    3.28
  -7   8  -1   27.16    2.20
  -7   8  -1   24.93    2.49
  -7   8  -1   26.12    1.50
  -7   8  -1   25.61    4.00
  -7   8  -1   29.62    2.86
  -7   8  -1   22.80    2.40
  -7   8  -1   27.76    2.45
  -7   8  -1   26.55    3.87
  -7   8  -1   24.60    3.33
   7  -8   1   29.13    3.10
  -8   8  -1   -1.05    0.57
  -8   8  -1    0.83    1.42
  -8   8  -1   -1.62    1.45
  -8   8  -1    0.42    0.85
  -8   8  -1   -0.07    0.77
  -8   8  -1   -0.58    0.68
  -8   8  -1    0.01    1.16
  -8   8  -1    2.82    1.92
  -8   8  -1    0.93    0.89
   8  -8   1    1.11    1.12
  -9   8  -1   17.13    2.27
  -9   8  -1   13.59    3.21
  -9   8  -1   15.40    3.24
  -9   8  -1   17.23    2.21
  -9   8  -1   13.43    1.87
  -9   8  -1   18.96    2.38
  -9   8  -1   16.09    1.42
  -9   8  -1   20.06    3.45
  -9   8  -1   17.61    2.76
   9  -8   1   19.63    2.72
 -10   8  -1    7.45    1.56
 -10   8  -1    6.87    2.63
 -10   8  -1   10.93    2.83
 -10   8  -1    5.03    2.46
 -10   8  -1    5.84    1.62
 -10   8  -1    5.78    1.85
 -10   8  -1    9.48    1.95
 -10   8  -1    8.62    1.51
  10  -8   1    6.31    1.91
 -11   8  -1   23.48    2.93
 -11   8  -1   20.92    2.22
 -11   8  -1   24.72    3.96
 -11   8  -1   24.84    2.70
 -11   8  -1   23.38    2.83
 -11   8  -1   29.06    4.55
 -11   8  -1   24.33    2.98
 -11   8  -1   19.27    3.61
  11  -8   1   24.38    3.15
 -12   8  -1    1.61    1.85
 -12   8  -1    0.44    1.12
 -12   8  -1   -0.36    0.69
 -12   8  -1    2.32    2.25
 -12   8  -1    0.41    1.17
 -12   8  -1    2.76    2.26
 -12   8  -1    0.73    1.19
 -12   8  -1    1.18    1.07
  12  -8   1    2.47    1.74
 -13   8  -1    2.38    0.84
 -13   8  -1    4.23    2.46
 -13   8  -1    2.05    1.03
 -13   8  -1    0.23    1.05
 -13   8  -1    0.41    1.87
 -13   8  -1    0.31    1.20
 -13   8  -1    1.79    2.06
  13  -8   1    2.91    1.69
 -14   8  -1    3.86    2.57
 -14   8  -1    2.02    1.52
 -14   8  -1    3.49    2.55
 -14   8  -1    9.31    1.87
 -14   8  -1    2.21    2.38
  14  -8   1    4.13    2.22
  13   7  -1    2.12    2.12
  13   7  -1   -0.49    1.76
 -13  -7   1   -3.83    1.77
 -13  -7   1    1.51    1.84
 -13  -7   1    0.51    2.59
 -13  -7   1    0.25    2.33
 -13  -7   1    0.50    1.99
 -13  -7   1   -2.78    2.40
  12   7  -1   22.78    3.80
  12   7  -1   22.95    4.05
 -12  -7   1   21.17    4.11
 -12  -7   1   20.72    3.91
 -12  -7   1   27.76    5.46
 -12  -7   1   16.02    4.27
 -12  -7   1   24.51    4.02
 -12  -7   1   19.19    4.53
 -12  -7   1   22.01    4.82
  11   7  -1   41.67    4.87
  11   7  -1   31.76    4.25
 -11  -7   1   26.60    4.69
 -11  -7   1   41.17    5.19
 -11  -7   1   32.77    5.59
 -11  -7   1   32.72    4.56
 -11  -7   1   25.81    4.75
 -11  -7   1   39.37    5.10
 -11  -7   1   24.78    5.35
  10   7  -1    2.26    1.67
  10   7  -1    1.96    1.64
 -10  -7   1   -0.11    1.56
 -10  -7   1    0.04    1.56
 -10  -7   1    2.59    2.32
 -10  -7   1   -0.67    1.51
 -10  -7   1   -0.45    1.78
 -10  -7   1   -2.26    2.17
 -10  -7   1    1.90    2.78
   9   7  -1   -1.16    1.12
   9   7  -1   -1.68    1.25
  -9  -7   1   -1.16    1.32
  -9  -7   1    3.19    2.57
  -9  -7   1   -0.53    1.95
  -9  -7   1   -1.80    1.40
  -9  -7   1   -1.48    1.11
  -9  -7   1    2.16    1.60
  -9  -7   1    1.74    1.75
  -9  -7   1   -1.47    1.95
  -9  -7   1    0.11    1.81
   8   7  -1   73.04    4.99
   8   7  -1   58.86    4.51
  -8  -7   1   74.32    7.23
  -8  -7   1   63.22    6.27
  -8  -7   1   59.79    5.65
  -8  -7   1   75.83    5.28
  -8  -7   1   62.01    6.67
  -8  -7   1   63.50    4.95
  -8  -7   1   60.97    6.86
  -8  -7   1   74.64    4.88
  -8  -7   1   72.04    5.06
   7   7  -1   65.96    4.53
   7   7  -1   60.88    4.41
  -7  -7   1   61.75    4.64
  -7  -7   1   46.91    4.38
  -7  -7   1   60.74    4.64
  -7  -7   1   55.14    5.15
  -7  -7   1   60.04    4.38
  -7  -7   1   50.06    5.38
  -7  -7   1   44.60    5.23
  -7  -7   1   67.76    6.93
  -7  -7   1   52.35    6.37
   6   7  -1   14.17    2.49
   6   7  -1    9.47    2.18
   6   7  -1   14.25    2.51
  -6  -7   1    8.19    2.41
  -6  -7   1   10.71    2.32
  -6  -7   1   11.76    2.93
  -6  -7   1   14.25    3.28
  -6  -7   1   13.35    2.53
  -6  -7   1   13.49    2.44
  -6  -7   1   10.69    2.18
  -6  -7   1   13.58    2.66
  -6  -7   1   15.95    2.70
  -6  -7   1   14.09    3.23
  -6  -7   1   16.27    3.32
   5   7  -1   26.89    3.26
   5   7  -1   28.67    3.59
   5   7  -1   23.87    3.26
   5   7  -1   23.62    2.92
   5   7  -1   23.66    3.25
   5   7  -1   23.68    2.71
  -5  -7   1   23.61    3.05
  -5  -7   1   22.39    2.80
  -5  -7   1   30.25    4.47
  -5  -7   1   23.25    2.97
  -5  -7   1   20.19    3.21
  -5  -7   1   19.97    3.01
  -5  -7   1   21.00    3.45
  -5  -7   1   24.35    3.94
  -5  -7   1   21.89    3.06
  -5  -7   1   21.71    3.07
   4   7  -1  152.20    5.96
   4   7  -1  154.91    6.53
   4   7  -1  156.41    6.23
   4   7  -1  144.69    6.70
   4   7  -1  143.14    6.24
  -4  -7   1  154.82    6.67
  -4  -7   1  165.34    8.18
  -4  -7   1  146.22    7.60
  -4  -7   1  149.99    6.30
  -4  -7   1  156.84    6.52
  -4  -7   1  140.76    6.42
  -4  -7   1  156.99    6.20
  -4  -7   1  149.98    6.48
  -4  -7   1  153.38    6.32
  -4  -7   1  139.11    7.50
   3   7  -1  186.31    7.16
   3   7  -1  197.30    6.78
   3   7  -1  172.60    8.96
   3   7  -1  196.95    7.80
   3   7  -1  194.20    8.03
   3   7  -1  180.41    6.77
   3   7  -1  185.79    7.02
  -3  -7   1  193.97    6.96
  -3  -7   1  179.86    6.98
  -3  -7   1  201.52    6.94
  -3  -7   1  187.96    7.09
  -3  -7   1  182.84    7.14
  -3  -7   1  192.68    8.61
  -3  -7   1  183.78    6.87
   2   7  -1   50.54    4.87
   2   7  -1   42.12    2.86
   2   7  -1   39.27    3.95
   2   7  -1   58.42    4.07
   2   7  -1   48.22    3.23
   2   7  -1   51.16    3.43
   2   7  -1   47.88    3.06
  -2  -7   1   40.99    2.91
  -2  -7   1   38.75    2.84
  -2  -7   1   48.73    3.23
  -2  -7   1   41.59    2.95
  -2  -7   1   51.50    3.38
  -2  -7   1   44.21    4.57
  -2  -7   1   40.52    4.25
   1   7  -1    4.92    1.22
   1   7  -1    4.41    1.78
   1   7  -1    4.18    1.20
   1   7  -1    1.61    1.03
   1   7  -1    2.30    1.50
   1   7  -1    3.20    1.25
   1   7  -1    3.42    1.09
   1   7  -1    6.25    1.49
   1   7  -1    1.88    1.14
   1   7  -1    2.68    1.53
  -1  -7   1    3.62    1.24
  -1  -7   1    2.72    1.03
  -1  -7   1    2.90    1.87
  -1  -7   1    3.69    1.79
  -1  -7   1    3.65    1.23
  -1  -7   1    2.60    1.06
   0   7  -1   85.62    4.20
   0   7  -1   84.73    4.41
   0   7  -1   73.12    4.71
   0   7  -1   80.84    4.04
   0   7  -1   91.54    5.09
   0   7  -1   77.26    3.83
   0   7  -1   88.14    5.37
   0   7  -1   88.27    3.87
   0   7  -1   89.57    3.88
   0   7  -1   79.12    3.74
   0  -7   1   83.05    5.47
   0  -7   1   82.89    5.22
   0  -7   1   85.18    3.96
   0  -7   1   84.37    4.03
  -1   7  -1  303.73    9.41
  -1   7  -1  288.22    8.29
  -1   7  -1  274.75    8.35
  -1   7  -1  277.16    8.29
  -1   7  -1  294.82   10.47
  -1   7  -1  289.04    8.22
  -1   7  -1  297.76   10.13
  -1   7  -1  292.90   10.27
  -1   7  -1  297.85   10.05
  -1   7  -1  283.30    8.61
  -1   7  -1  289.64    8.22
   1  -7   1  296.32    8.38
   1  -7   1  274.42   12.13
   1  -7   1  290.98    8.53
  -2   7  -1   17.51    1.96
  -2   7  -1   18.13    2.99
  -2   7  -1   16.68    2.03
  -2   7  -1   17.74    1.93
  -2   7  -1   22.72    3.33
  -2   7  -1   18.19    2.77
  -2   7  -1   18.19    2.13
  -2   7  -1   14.57    1.83
  -2   7  -1   19.35    2.61
  -2   7  -1   16.90    2.14
   2  -7   1   15.31    1.83
   2  -7   1   16.55    2.01
  -3   7  -1    7.35    1.37
  -3   7  -1    8.98    2.26
  -3   7  -1    7.33    1.32
  -3   7  -1    8.52    1.39
  -3   7  -1    8.46    1.40
  -3   7  -1    6.51    1.19
  -3   7  -1    9.42    1.69
  -3   7  -1    7.92    2.03
  -3   7  -1    9.63    1.96
  -3   7  -1    7.37    2.23
   3  -7   1    6.94    1.45
  -4   7  -1   53.29    3.03
  -4   7  -1   57.51    4.13
  -4   7  -1   55.18    3.03
  -4   7  -1   56.43    4.00
  -4   7  -1   52.17    4.34
  -4   7  -1   52.98    2.65
  -4   7  -1   53.16    2.84
  -4   7  -1   59.77    4.53
  -4   7  -1   53.04    2.86
  -4   7  -1   51.41    2.94
   4  -7   1   52.32    3.02
  -5   7  -1   91.83    3.94
  -5   7  -1   94.42    5.17
  -5   7  -1   88.39    3.96
  -5   7  -1   86.84    3.80
  -5   7  -1   94.69    3.40
  -5   7  -1   93.59    3.81
  -5   7  -1   93.86    5.63
  -5   7  -1   85.62    4.99
  -5   7  -1   83.68    5.52
  -5   7  -1   93.65    3.88
   5  -7   1   89.62    4.07
  -6   7  -1   18.60    2.81
  -6   7  -1   21.26    1.37
  -6   7  -1   25.48    3.57
  -6   7  -1   21.57    2.19
  -6   7  -1   21.85    3.32
  -6   7  -1   21.85    2.35
  -6   7  -1   22.72    2.17
  -6   7  -1   18.94    2.89
  -6   7  -1   22.71    2.15
  -6   7  -1   19.84    2.18
   6  -7   1   24.63    2.54
  -7   7  -1   15.62    1.96
  -7   7  -1   14.95    2.71
  -7   7  -1   14.39    0.91
  -7   7  -1   16.32    1.83
  -7   7  -1   13.86    1.76
  -7   7  -1   14.22    1.68
  -7   7  -1   10.73    1.76
  -7   7  -1   10.97    2.33
  -7   7  -1   13.34    2.96
  -7   7  -1   12.45    2.78
   7  -7   1   14.01    2.04
  -8   7  -1   16.28    3.24
  -8   7  -1   14.40    2.99
  -8   7  -1   16.37    1.98
  -8   7  -1   14.71    2.59
  -8   7  -1   17.17    2.97
  -8   7  -1   16.40    1.70
  -8   7  -1   13.01    1.88
  -8   7  -1   15.87    2.14
  -8   7  -1   15.16    1.86
   8  -7   1   18.58    2.44
  -9   7  -1    0.89    1.75
  -9   7  -1    0.79    0.61
  -9   7  -1    0.78    0.94
  -9   7  -1   -1.27    1.15
  -9   7  -1    2.56    2.08
  -9   7  -1    1.26    1.52
  -9   7  -1    0.82    0.98
  -9   7  -1    0.76    0.81
  -9   7  -1    0.26    0.67
   9  -7   1    0.82    1.02
 -10   7  -1    2.43    1.22
 -10   7  -1    3.83    1.85
 -10   7  -1    3.68    1.26
 -10   7  -1    1.75    2.14
 -10   7  -1    0.95    0.86
 -10   7  -1    2.87    1.04
 -10   7  -1    1.96    1.39
 -10   7  -1    3.18    2.02
  10  -7   1    0.08    1.13
 -11   7  -1   -0.03    1.37
 -11   7  -1    0.12    1.24
 -11   7  -1   -1.62    1.47
 -11   7  -1    0.08    0.75
 -11   7  -1    0.55    0.88
 -11   7  -1    1.61    1.05
 -11   7  -1    1.14    1.09
 -11   7  -1    2.30    2.15
  11  -7   1   -0.16    1.14
 -12   7  -1   -0.30    0.92
 -12   7  -1    0.31    1.13
 -12   7  -1   -0.68    1.45
 -12   7  -1    0.31    0.95
 -12   7  -1    0.08    1.18
 -12   7  -1   -0.88    1.82
 -12   7  -1   -0.57    0.69
 -12   7  -1   -0.57    1.68
  12  -7   1    0.98    1.24
 -13   7  -1    2.44    1.13
 -13   7  -1    3.23    1.03
 -13   7  -1    3.85    1.58
 -13   7  -1    0.28    1.08
 -13   7  -1    3.65    2.18
 -13   7  -1   -1.03    1.95
 -13   7  -1    2.28    2.10
 -13   7  -1    2.86    1.45
  13  -7   1    0.81    1.50
 -14   7  -1    1.16    1.32
 -14   7  -1   -0.88    2.08
 -14   7  -1   -0.87    1.81
 -14   7  -1   -0.64    1.69
 -14   7  -1    0.95    1.08
  14  -7   1   -1.49    1.40
  13   6  -1    1.26    1.87
  13   6  -1    1.18    1.78
 -13  -6   1    2.36    2.85
 -13  -6   1   -1.89    2.46
 -13  -6   1    2.71    2.23
 -13  -6   1    0.21    2.43
 -13  -6   1   -0.98    1.74
 -13  -6   1   -1.43    1.83
 -13  -6   1    2.59    1.99
  12   6  -1    5.77    2.36
  12   6  -1    3.60    2.01
 -12  -6   1   10.97    3.93
 -12  -6   1    7.55    3.46
 -12  -6   1    4.07    2.37
 -12  -6   1    8.40    2.67
 -12  -6   1    8.45    2.55
 -12  -6   1    5.42    2.80
 -12  -6   1    2.83    2.32
 -12  -6   1    4.81    2.87
  11   6  -1   13.04    2.95
  11   6  -1   12.29    2.75
 -11  -6   1   11.20    2.82
 -11  -6   1   17.20    2.99
 -11  -6   1   10.48    3.33
 -11  -6   1    8.35    3.14
 -11  -6   1   12.06    3.04
 -11  -6   1   10.88    3.58
 -11  -6   1   10.88    2.69
 -11  -6   1   17.33    4.24
 -11  -6   1   11.42    2.96
  10   6  -1    0.10    1.38
  10   6  -1   -0.41    1.26
 -10  -6   1    2.67    1.86
 -10  -6   1   -0.27    1.83
 -10  -6   1    0.38    1.56
 -10  -6   1    2.18    1.91
 -10  -6   1    0.46    1.82
 -10  -6   1   -0.14    1.31
 -10  -6   1   -0.74    1.77
 -10  -6   1    2.03    2.33
 -10  -6   1    0.99    1.61
   9   6  -1   -0.39    1.06
   9   6  -1    1.09    1.39
  -9  -6   1    0.33    1.17
  -9  -6   1    0.65    1.78
  -9  -6   1    0.63    1.48
  -9  -6   1    0.03    1.45
  -9  -6   1    1.51    1.70
  -9  -6   1   -0.95    1.29
  -9  -6   1    1.16    1.82
  -9  -6   1   -0.13    1.25
  -9  -6   1    0.00    1.80
   8   6  -1    0.15    1.19
   8   6  -1   -2.13    0.94
  -8  -6   1   -0.47    1.74
  -8  -6   1    0.16    1.38
  -8  -6   1    0.11    1.10
  -8  -6   1    0.67    1.68
  -8  -6   1    1.09    1.51
  -8  -6   1    0.09    1.46
  -8  -6   1   -0.31    1.23
  -8  -6   1    1.02    1.53
  -8  -6   1   -1.00    0.98
  -8  -6   1   -0.27    1.23
  -8  -6   1    0.59    1.60
   7   6  -1    0.64    1.11
   7   6  -1   -0.36    1.07
   7   6  -1   -0.33    0.91
  -7  -6   1    0.82    1.43
  -7  -6   1    0.34    1.44
  -7  -6   1    2.20    1.53
  -7  -6   1   -0.17    1.39
  -7  -6   1    0.34    1.81
  -7  -6   1    3.65    1.62
  -7  -6   1    1.80    1.16
  -7  -6   1    1.18    1.12
  -7  -6   1    1.12    1.42
  -7  -6   1    3.39    1.97
  -7  -6   1    1.19    1.16
   6   6  -1   23.21    3.11
   6   6  -1   22.45    2.85
   6   6  -1   25.35    3.15
  -6  -6   1   18.89    2.73
  -6  -6   1   14.96    3.11
  -6  -6   1   16.64    2.62
  -6  -6   1   27.53    3.40
  -6  -6   1   17.81    3.27
  -6  -6   1   19.71    3.35
  -6  -6   1   20.99    2.88
  -6  -6   1   21.22    3.26
  -6  -6   1   19.09    2.57
  -6  -6   1   24.41    2.90
  -6  -6   1   16.14    3.05
   5   6  -1   19.36    2.55
   5   6  -1   20.92    2.82
   5   6  -1   21.50    2.88
   5   6  -1   21.68    2.56
   5   6  -1   22.53    3.04
  -5  -6   1   16.61    3.14
  -5  -6   1   17.49    2.56
  -5  -6   1   24.30    3.03
  -5  -6   1   20.20    2.57
  -5  -6   1   17.13    2.44
  -5  -6   1   19.90    2.48
  -5  -6   1   17.26    2.88
  -5  -6   1   19.74    2.63
  -5  -6   1   22.28    3.04
  -5  -6   1   17.39    3.25
  -5  -6   1   25.14    3.50
   4   6  -1    9.54    1.68
   4   6  -1    7.12    1.74
   4   6  -1    5.94    1.43
   4   6  -1    7.70    1.83
   4   6  -1    7.00    1.76
  -4  -6   1    6.94    2.32
  -4  -6   1    6.63    1.76
  -4  -6   1    8.45    2.11
  -4  -6   1    8.43    1.74
  -4  -6   1    5.71    1.55
  -4  -6   1    6.84    1.58
  -4  -6   1    6.14    1.63
  -4  -6   1    7.49    2.05
  -4  -6   1    7.89    1.62
  -4  -6   1    6.23    1.48
  -4  -6   1    7.06    2.28
   3   6  -1   98.86    5.06
   3   6  -1   93.45    4.54
   3   6  -1  101.96    4.36
   3   6  -1  103.55    4.51
   3   6  -1  108.31    4.55
   3   6  -1  101.01    4.63
  -3  -6   1  109.20    4.78
  -3  -6   1  105.87    4.58
  -3  -6   1  104.09    4.79
  -3  -6   1  104.65    5.91
  -3  -6   1  100.20    4.57
  -3  -6   1   91.59    4.28
  -3  -6   1  111.46    5.99
  -3  -6   1  103.78    5.75
  -3  -6   1   93.16    4.70
  -3  -6   1  107.86    4.78
   2   6  -1   91.02    5.08
   2   6  -1   91.75    4.35
   2   6  -1   98.64    4.37
   2   6  -1   96.68    5.30
   2   6  -1   89.98    4.35
   2   6  -1   92.99    4.16
   2   6  -1  103.40    5.08
   2   6  -1  104.87    4.20
  -2  -6   1   97.93    4.40
  -2  -6   1   94.99    5.46
  -2  -6   1  100.96    4.28
  -2  -6   1   97.57    4.20
  -2  -6   1   89.26    4.14
  -2  -6   1   97.13    4.31
   1   6  -1    4.47    1.06
   1   6  -1    5.50    1.39
   1   6  -1    2.43    0.96
   1   6  -1    2.70    1.38
   1   6  -1    4.37    1.25
   1   6  -1    3.47    1.41
   1   6  -1    3.65    1.19
   1   6  -1    3.11    1.55
   1   6  -1    4.68    1.52
   1   6  -1    4.04    1.03
  -1  -6   1    4.86    1.33
  -1  -6   1    3.01    1.17
  -1  -6   1    3.31    1.11
  -1  -6   1    4.92    1.19
  -1  -6   1    4.15    1.13
  -1  -6   1    4.75    1.14
  -1  -6   1    4.77    2.02
  -1  -6   1    3.95    1.59
   0   6  -1  199.04    6.23
   0   6  -1  191.58    6.31
   0   6  -1  197.13    7.46
   0   6  -1  192.56    7.74
   0   6  -1  199.61    7.46
   0   6  -1  194.80    6.01
   0   6  -1  193.68    5.99
   0   6  -1  194.12    7.55
   0   6  -1  189.66    5.92
   0   6  -1  192.58    6.68
   0  -6   1  193.34    6.09
   0  -6   1  187.51    7.82
   0  -6   1  201.51    6.73
   0  -6   1  191.81    7.67
   0  -6   1  193.48    6.24
  -1   6  -1  242.20    7.03
  -1   6  -1  246.79    7.26
  -1   6  -1  252.46    7.09
  -1   6  -1  252.93    8.87
  -1   6  -1  249.01    7.13
  -1   6  -1  252.32    8.11
  -1   6  -1  259.06    7.53
  -1   6  -1  250.26    8.61
  -1   6  -1  263.38    8.92
  -1   6  -1  261.75    7.32
   1  -6   1  240.59    7.09
   1  -6   1  247.91    8.99
   1  -6   1  248.94    7.25
  -2   6  -1    1.16    0.72
  -2   6  -1    2.00    0.81
  -2   6  -1    0.08    1.12
  -2   6  -1    0.65    0.73
  -2   6  -1    0.98    1.21
  -2   6  -1    0.84    1.25
  -2   6  -1   -0.15    0.75
  -2   6  -1   -0.50    0.47
  -2   6  -1    1.66    1.36
  -2   6  -1   -0.09    0.64
   2  -6   1    0.12    0.63
   2  -6   1    2.65    1.04
  -3   6  -1  180.84    6.86
  -3   6  -1  192.52    5.94
  -3   6  -1  187.76    7.61
  -3   6  -1  186.94    5.68
  -3   6  -1  183.73    7.49
  -3   6  -1  179.21    5.43
  -3   6  -1  185.03    5.71
  -3   6  -1  193.69    7.23
  -3   6  -1  190.35    5.88
  -3   6  -1  177.60    5.54
   3  -6   1  181.16    5.80
  -4   6  -1   71.48    3.27
  -4   6  -1   74.75    3.33
  -4   6  -1   78.90    4.80
  -4   6  -1   73.36    3.15
  -4   6  -1   69.09    4.65
  -4   6  -1   71.78    4.31
  -4   6  -1   67.08    4.06
  -4   6  -1   78.07    3.35
  -4   6  -1   78.97    2.92
  -4   6  -1   78.97    3.26
   4  -6   1   72.63    3.37
  -5   6  -1   37.86    3.99
  -5   6  -1   41.42    4.32
  -5   6  -1   34.05    3.44
  -5   6  -1   39.68    2.27
  -5   6  -1   38.39    2.40
  -5   6  -1   38.09    2.40
  -5   6  -1   41.18    2.42
  -5   6  -1   38.21    3.09
  -5   6  -1   41.07    2.39
  -5   6  -1   38.91    1.83
   5  -6   1   39.64    2.52
  -6   6  -1    0.30    0.68
  -6   6  -1    1.56    0.79
  -6   6  -1   -0.09    0.64
  -6   6  -1    0.96    0.78
  -6   6  -1    2.04    1.66
  -6   6  -1    1.05    0.40
  -6   6  -1    1.38    1.09
  -6   6  -1    2.24    1.28
  -6   6  -1    1.46    0.72
  -6   6  -1    1.02    1.38
   6  -6   1    1.59    0.93
  -7   6  -1   39.72    2.56
  -7   6  -1   41.48    2.46
  -7   6  -1   38.73    3.74
  -7   6  -1   40.07    4.16
  -7   6  -1   44.68    3.54
  -7   6  -1   44.92    2.74
  -7   6  -1   40.65    2.31
  -7   6  -1   37.26    4.20
  -7   6  -1   42.28    2.53
   7  -6   1   43.84    2.83
  -8   6  -1   83.38    3.83
  -8   6  -1   70.42    5.32
  -8   6  -1   74.44    3.72
  -8   6  -1   81.34    4.75
  -8   6  -1   73.66    2.96
  -8   6  -1   74.84    3.54
  -8   6  -1   68.11    4.49
  -8   6  -1   79.99    3.56
  -8   6  -1   82.88    5.39
   8  -6   1   77.79    3.88
  -9   6  -1    9.59    2.56
  -9   6  -1    8.83    2.11
  -9   6  -1   15.88    2.04
  -9   6  -1   16.38    1.39
  -9   6  -1   10.99    1.84
  -9   6  -1   11.80    2.83
  -9   6  -1   15.34    2.67
  -9   6  -1   13.55    1.77
  -9   6  -1   11.86    1.72
   9  -6   1   14.92    2.24
 -10   6  -1    5.09    2.39
 -10   6  -1    5.35    2.07
 -10   6  -1    3.78    1.18
 -10   6  -1    2.95    1.15
 -10   6  -1    3.04    1.50
 -10   6  -1    4.95    1.26
 -10   6  -1    3.21    1.78
 -10   6  -1    4.17    1.27
  10  -6   1    1.98    1.21
 -11   6  -1   22.13    2.57
 -11   6  -1   16.59    3.87
 -11   6  -1   21.11    3.41
 -11   6  -1   16.43    2.57
 -11   6  -1   16.79    2.41
 -11   6  -1   18.90    2.17
 -11   6  -1   14.52    3.20
 -11   6  -1   22.11    3.82
 -11   6  -1   18.85    2.54
  11  -6   1   25.72    3.14
 -12   6  -1   50.14    3.41
 -12   6  -1   43.95    3.53
 -12   6  -1   53.13    3.76
 -12   6  -1   44.69    4.88
 -12   6  -1   43.20    5.00
 -12   6  -1   41.58    5.19
 -12   6  -1   45.97    2.96
 -12   6  -1   46.68    3.53
 -12   6  -1   45.30    5.95
  12  -6   1   43.43    4.19
 -13   6  -1   12.99    3.01
 -13   6  -1   14.45    2.49
 -13   6  -1   13.18    2.19
 -13   6  -1   14.67    3.50
 -13   6  -1    9.79    1.87
 -13   6  -1   13.97    2.41
 -13   6  -1   17.20    3.45
 -13   6  -1   13.21    3.93
 -13   6  -1    9.58    1.53
  13  -6   1   14.35    2.67
 -14   6  -1   -1.09    1.88
 -14   6  -1   -0.01    0.73
 -14   6  -1    1.48    1.88
 -14   6  -1   -0.58    0.95
 -14   6  -1   -1.71    2.36
 -14   6  -1   -0.14    1.26
 -14   6  -1    1.44    2.25
  14  -6   1   -0.35    1.27
  14   5  -1   -1.96    1.59
  14   5  -1    0.33    1.44
 -14  -5   1    0.85    2.04
 -14  -5   1   -2.59    2.38
 -14  -5   1    4.69    3.01
 -14  -5   1   -0.46    2.06
 -14  -5   1   -0.20    1.73
 -14  -5   1    0.40    2.34
 -14  -5   1   -1.41    2.00
  13   5  -1    2.52    2.18
  13   5  -1    3.80    1.90
 -13  -5   1    6.43    2.58
 -13  -5   1    5.80    2.68
 -13  -5   1    8.22    3.48
 -13  -5   1    3.62    2.38
 -13  -5   1    7.49    3.32
 -13  -5   1    4.80    2.00
 -13  -5   1    3.58    2.54
 -13  -5   1    3.34    2.28
 -13  -5   1    1.21    2.31
  12   5  -1   40.69    4.70
  12   5  -1   38.04    4.34
 -12  -5   1   34.25    5.03
 -12  -5   1   26.18    4.05
 -12  -5   1   41.27    5.33
 -12  -5   1   40.27    4.68
 -12  -5   1   43.37    4.99
 -12  -5   1   45.56    6.15
 -12  -5   1   47.73    4.79
 -12  -5   1   37.60    5.44
 -12  -5   1   33.69    4.59
  11   5  -1   16.23    2.85
  11   5  -1   23.67    3.55
 -11  -5   1   16.86    2.99
 -11  -5   1   22.10    3.42
 -11  -5   1   12.79    3.53
 -11  -5   1   23.19    3.86
 -11  -5   1   16.94    3.02
 -11  -5   1   19.97    3.78
 -11  -5   1   18.52    3.83
 -11  -5   1   19.05    3.51
 -11  -5   1   24.12    4.41
  10   5  -1    4.19    1.77
  10   5  -1    3.07    1.63
 -10  -5   1    1.90    2.91
 -10  -5   1    3.72    1.84
 -10  -5   1    1.82    1.86
 -10  -5   1    4.95    1.92
 -10  -5   1    4.24    2.02
 -10  -5   1    0.80    1.46
 -10  -5   1    5.30    2.61
 -10  -5   1    6.36    2.28
 -10  -5   1    8.87    2.77
   9   5  -1   64.15    4.38
   9   5  -1   64.61    4.26
  -9  -5   1   63.43    4.46
  -9  -5   1   47.44    5.05
  -9  -5   1   55.33    4.29
  -9  -5   1   67.63    4.46
  -9  -5   1   53.99    5.55
  -9  -5   1   61.52    4.69
  -9  -5   1   62.85    6.01
  -9  -5   1   59.63    4.65
  -9  -5   1   57.33    5.84
  -9  -5   1   66.62    4.32
   8   5  -1  117.79    5.67
   8   5  -1  123.84    5.87
  -8  -5   1  126.82    6.25
  -8  -5   1  130.07    5.93
  -8  -5   1  120.77    6.93
  -8  -5   1  117.96    5.85
  -8  -5   1  128.46    5.89
  -8  -5   1  125.90    6.78
  -8  -5   1  115.67    5.96
  -8  -5   1  131.88    6.93
  -8  -5   1  119.84    6.16
  -8  -5   1  126.42    7.31
   7   5  -1    1.45    1.17
   7   5  -1   -0.27    0.79
   7   5  -1    1.41    1.16
  -7  -5   1   -0.78    0.77
  -7  -5   1    3.04    1.59
  -7  -5   1    0.35    0.99
  -7  -5   1   -1.65    0.96
  -7  -5   1    1.35    1.38
  -7  -5   1   -0.17    1.08
  -7  -5   1    2.93    1.31
  -7  -5   1   -0.21    1.36
  -7  -5   1    0.04    0.91
  -7  -5   1    2.62    1.50
  -7  -5   1   -1.86    1.08
   6   5  -1   51.35    3.49
   6   5  -1   52.72    3.51
   6   5  -1   53.79    3.58
  -6  -5   1   50.90    3.61
  -6  -5   1   50.49    4.01
  -6  -5   1   54.45    5.24
  -6  -5   1   52.88    3.46
  -6  -5   1   56.63    3.59
  -6  -5   1   52.23    5.16
  -6  -5   1   55.50    5.18
  -6  -5   1   58.87    4.32
  -6  -5   1   57.98    3.81
  -6  -5   1   50.69    3.63
  -6  -5   1   51.49    3.42
   5   5  -1  164.56    6.52
   5   5  -1  172.89    6.60
   5   5  -1  174.94    6.40
   5   5  -1  175.55    6.51
  -5  -5   1  174.44    7.79
  -5  -5   1  174.18    6.44
  -5  -5   1  177.93    6.54
  -5  -5   1  180.99    6.28
  -5  -5   1  174.07    6.58
  -5  -5   1  168.63    6.51
  -5  -5   1  174.42    7.63
  -5  -5   1  170.15    7.48
  -5  -5   1  182.80    6.98
  -5  -5   1  176.89    6.43
  -5  -5   1  177.23    7.39
   4   5  -1  246.64    7.58
   4   5  -1  231.19    7.92
   4   5  -1  248.70    8.13
   4   5  -1  232.93    7.52
   4   5  -1  238.95    7.70
   4   5  -1  237.87    7.35
  -4  -5   1  229.56    7.58
  -4  -5   1  251.44    8.80
  -4  -5   1  236.19    7.40
  -4  -5   1  233.03    7.68
  -4  -5   1  241.20    7.61
  -4  -5   1  249.76    7.81
  -4  -5   1  231.12    7.89
  -4  -5   1  245.60    7.64
  -4  -5   1  240.24    8.86
  -4  -5   1  241.57    9.16
  -4  -5   1  261.70    9.22
   3   5  -1   24.34    2.02
   3   5  -1   24.38    2.51
   3   5  -1   25.94    2.90
   3   5  -1   28.30    2.58
   3   5  -1   20.56    2.25
   3   5  -1   22.12    2.11
  -3  -5   1   24.62    3.20
  -3  -5   1   24.10    2.52
  -3  -5   1   21.61    2.34
  -3  -5   1   28.83    2.56
  -3  -5   1   21.76    2.33
  -3  -5   1   20.53    2.73
  -3  -5   1   24.57    2.44
  -3  -5   1   29.24    3.66
  -3  -5   1   19.05    2.10
  -3  -5   1   23.61    3.09
   2   5  -1   12.47    1.81
   2   5  -1   11.39    1.99
   2   5  -1   13.03    2.20
   2   5  -1   11.20    1.55
   2   5  -1   10.60    1.76
   2   5  -1    9.95    1.49
   2   5  -1   11.83    2.12
   2   5  -1   10.76    1.56
  -2  -5   1   11.26    1.54
  -2  -5   1    8.93    1.95
  -2  -5   1   10.19    1.52
  -2  -5   1   10.29    1.56
  -2  -5   1    9.40    1.56
  -2  -5   1   11.80    2.21
  -2  -5   1   13.63    1.88
  -2  -5   1   13.94    2.53
  -2  -5   1   11.21    1.70
   1   5  -1  116.25    4.15
   1   5  -1  115.84    5.19
   1   5  -1  112.40    4.48
   1   5  -1  114.03    5.39
   1   5  -1  119.67    4.50
   1   5  -1  113.31    4.40
   1   5  -1  118.18    4.27
   1   5  -1  123.39    5.29
   1   5  -1  121.97    4.21
  -1  -5   1  128.38    5.82
  -1  -5   1  122.05    4.26
  -1  -5   1  114.55    4.30
  -1  -5   1  116.05    4.34
  -1  -5   1  122.74    5.54
  -1  -5   1  122.85    4.29
  -1  -5   1  118.24    4.23
   0   5  -1  176.50    5.30
   0   5  -1  174.30    6.72
   0   5  -1  180.34    5.62
   0   5  -1  184.33    5.40
   0   5  -1  167.17    6.45
   0   5  -1  181.42    5.51
   0   5  -1  180.53    6.01
   0   5  -1  176.36    5.67
   0   5  -1  184.28    5.40
   0   5  -1  183.78    6.72
   0   5  -1  174.70    6.83
   0  -5   1  177.07    6.79
   0  -5   1  177.01    5.38
   0  -5   1  176.42    6.95
   0  -5   1  185.67    5.47
   0  -5   1  173.99    5.47
  -1   5  -1   20.04    1.95
  -1   5  -1   14.70    1.56
  -1   5  -1   14.68    1.51
  -1   5  -1   21.02    2.79
  -1   5  -1   17.79    1.93
  -1   5  -1   17.78    2.29
  -1   5  -1   14.40    2.20
  -1   5  -1   13.81    1.43
  -1   5  -1   18.72    2.24
   1  -5   1   15.26    2.28
   1  -5   1   19.09    2.76
   1  -5   1   13.71    1.44
   1  -5   1   16.19    1.70
  -2   5  -1   16.72    1.62
  -2   5  -1   11.92    1.40
  -2   5  -1   11.55    1.55
  -2   5  -1   13.33    2.25
  -2   5  -1    8.90    1.63
  -2   5  -1   10.73    1.86
  -2   5  -1   13.26    1.48
  -2   5  -1   11.08    1.31
  -2   5  -1   13.20    1.55
  -2   5  -1   12.06    2.26
   2  -5   1   13.30    1.53
   2  -5   1   11.57    1.39
  -3   5  -1   52.25    3.30
  -3   5  -1   56.74    2.53
  -3   5  -1   58.76    2.41
  -3   5  -1   55.30    2.77
  -3   5  -1   56.05    2.67
  -3   5  -1   64.57    4.08
  -3   5  -1   57.08    2.63
  -3   5  -1   54.32    2.55
  -3   5  -1   54.00    3.83
  -3   5  -1   61.71    3.71
   3  -5   1   57.31    2.74
  -4   5  -1   27.30    3.14
  -4   5  -1   31.46    1.96
  -4   5  -1   30.24    3.37
  -4   5  -1   30.99    2.83
  -4   5  -1   30.94    3.10
  -4   5  -1   33.01    1.98
  -4   5  -1   29.48    1.86
  -4   5  -1   33.52    2.06
  -4   5  -1   32.04    1.61
  -4   5  -1   32.78    2.10
   4  -5   1   32.12    2.07
  -5   5  -1   71.44    4.40
  -5   5  -1   69.33    4.05
  -5   5  -1   78.21    3.97
  -5   5  -1   69.35    2.97
  -5   5  -1   67.68    3.00
  -5   5  -1   66.47    4.47
  -5   5  -1   71.09    2.23
  -5   5  -1   69.26    3.10
  -5   5  -1   65.63    2.96
  -5   5  -1   68.76    2.91
   5  -5   1   72.39    3.20
  -6   5  -1   66.94    3.01
  -6   5  -1   67.46    1.78
  -6   5  -1   75.65    4.62
  -6   5  -1   66.85    2.94
  -6   5  -1   66.12    3.01
  -6   5  -1   69.09    4.69
  -6   5  -1   64.57    4.02
  -6   5  -1   71.19    3.91
  -6   5  -1   67.33    3.05
  -6   5  -1   69.40    3.19
   6  -5   1   67.86    3.21
  -7   5  -1    0.69    0.67
  -7   5  -1    0.76    0.66
  -7   5  -1    0.26    0.58
  -7   5  -1    0.50    0.63
  -7   5  -1   -0.24    1.10
  -7   5  -1    0.21    0.63
  -7   5  -1   -0.63    0.95
  -7   5  -1   -0.55    1.31
  -7   5  -1   -0.40    0.92
   7  -5   1    1.01    0.83
  -8   5  -1   15.82    1.58
  -8   5  -1   11.06    2.60
  -8   5  -1   13.57    1.76
  -8   5  -1   17.11    1.91
  -8   5  -1   16.66    2.88
  -8   5  -1   12.90    2.39
  -8   5  -1   12.92    1.73
  -8   5  -1   12.47    1.64
  -8   5  -1   17.76    2.58
  -8   5  -1   14.91    2.82
   8  -5   1   17.43    2.10
  -9   5  -1   70.93    3.78
  -9   5  -1   72.78    3.55
  -9   5  -1   82.27    4.76
  -9   5  -1   67.68    5.31
  -9   5  -1   72.73    3.59
  -9   5  -1   78.48    5.58
  -9   5  -1   74.92    2.80
  -9   5  -1   83.55    4.77
  -9   5  -1   70.17    5.12
  -9   5  -1   76.17    3.73
   9  -5   1   81.33    4.06
 -10   5  -1    1.98    1.86
 -10   5  -1    4.52    2.32
 -10   5  -1    2.65    1.49
 -10   5  -1    1.35    1.53
 -10   5  -1    0.67    1.86
 -10   5  -1    4.23    1.34
 -10   5  -1    4.26    1.18
 -10   5  -1    5.06    1.28
 -10   5  -1    3.09    1.18
 -10   5  -1    4.56    0.70
  10  -5   1    4.17    1.46
 -11   5  -1    7.14    1.56
 -11   5  -1    9.81    2.41
 -11   5  -1    9.42    2.27
 -11   5  -1    4.13    2.22
 -11   5  -1    5.88    2.65
 -11   5  -1    7.19    1.51
 -11   5  -1   12.20    3.45
 -11   5  -1    8.15    1.71
 -11   5  -1    7.39    1.78
  11  -5   1   10.22    2.20
 -12   5  -1  109.06    5.26
 -12   5  -1  109.56    5.06
 -12   5  -1  104.80    5.41
 -12   5  -1  102.25    7.69
 -12   5  -1  116.56    5.68
 -12   5  -1  103.00    7.12
 -12   5  -1  107.44    4.75
 -12   5  -1  122.56    7.24
 -12   5  -1  109.30    6.42
  12  -5   1  113.93    5.64
 -13   5  -1   64.13    4.17
 -13   5  -1   58.42    3.97
 -13   5  -1   49.66    5.82
 -13   5  -1   58.12    5.63
 -13   5  -1   58.32    3.42
 -13   5  -1   57.82    7.07
 -13   5  -1   58.92    3.86
 -13   5  -1   56.40    4.16
 -13   5  -1   48.48    5.51
  13  -5   1   52.42    4.83
 -14   5  -1   -0.90    2.16
 -14   5  -1   -1.09    1.66
 -14   5  -1   -1.12    1.82
 -14   5  -1    1.19    1.97
 -14   5  -1   -0.33    1.04
 -14   5  -1    1.71    1.54
 -14   5  -1   -0.15    1.01
 -14   5  -1   -0.09    0.85
  14  -5   1    1.84    1.72
 -15   5  -1    8.27    3.78
 -15   5  -1   10.35    3.04
 -15   5  -1   17.05    3.80
 -15   5  -1    7.52    2.12
 -15   5  -1   12.84    2.31
 -15   5  -1   18.71    3.89
  15  -5   1   16.24    3.15
  14   4  -1   12.15    2.99
  14   4  -1    7.72    2.30
 -14  -4   1   15.48    3.65
 -14  -4   1   12.29    4.26
 -14  -4   1   -0.31    2.38
 -14  -4   1   10.11    3.33
 -14  -4   1    6.08    2.39
 -14  -4   1    5.92    2.69
 -14  -4   1   10.36    3.18
 -14  -4   1    4.62    2.39
  13   4  -1    2.93    1.82
  13   4  -1    1.37    1.80
 -13  -4   1    1.01    2.14
 -13  -4   1    1.41    2.22
 -13  -4   1    0.42    1.83
 -13  -4   1    1.51    1.72
 -13  -4   1    2.13    2.10
 -13  -4   1    2.81    2.48
 -13  -4   1   -1.43    1.58
 -13  -4   1   -2.26    1.51
 -13  -4   1    1.88    2.08
  12   4  -1   -0.63    1.36
  12   4  -1    2.24    1.53
 -12  -4   1    1.46    1.57
 -12  -4   1    0.22    1.40
 -12  -4   1    0.82    1.92
 -12  -4   1    1.77    2.03
 -12  -4   1    3.09    2.05
 -12  -4   1   -0.86    1.25
 -12  -4   1    0.82    1.58
 -12  -4   1   -0.61    1.75
  11   4  -1   20.53    2.88
  11   4  -1   23.12    3.42
 -11  -4   1   21.52    3.28
 -11  -4   1   22.40    3.47
 -11  -4   1   20.24    3.85
 -11  -4   1   12.34    2.82
 -11  -4   1   16.78    2.83
 -11  -4   1   18.86    3.54
 -11  -4   1   21.06    3.39
 -11  -4   1   18.49    3.05
 -11  -4   1   24.04    4.41
  10   4  -1   55.82    3.80
  10   4  -1   50.90    3.92
 -10  -4   1   46.51    4.42
 -10  -4   1   49.27    4.02
 -10  -4   1   45.16    4.62
 -10  -4   1   40.90    4.50
 -10  -4   1   38.57    4.50
 -10  -4   1   49.35    5.41
 -10  -4   1   40.82    4.01
 -10  -4   1   47.10    3.66
 -10  -4   1   36.14    4.40
 -10  -4   1   39.62    4.96
   9   4  -1   19.21    2.82
   9   4  -1   15.13    2.32
  -9  -4   1   12.48    2.49
  -9  -4   1   15.37    2.90
  -9  -4   1   14.27    3.27
  -9  -4   1   17.34    2.87
  -9  -4   1   12.73    2.30
  -9  -4   1   10.90    2.75
  -9  -4   1   14.14    2.30
  -9  -4   1   14.24    2.42
  -9  -4   1   12.50    2.55
  -9  -4   1   13.24    2.29
   8   4  -1    6.08    1.61
   8   4  -1    3.55    1.31
  -8  -4   1    2.91    1.16
  -8  -4   1    5.02    1.57
  -8  -4   1    3.44    1.52
  -8  -4   1    2.92    1.57
  -8  -4   1    3.03    1.74
  -8  -4   1    3.17    1.53
  -8  -4   1    7.35    2.23
  -8  -4   1    2.81    1.34
  -8  -4   1    2.20    1.37
  -8  -4   1    1.76    1.38
   7   4  -1    4.45    1.46
   7   4  -1    3.77    1.28
  -7  -4   1    2.11    1.46
  -7  -4   1    1.91    1.25
  -7  -4   1    3.77    1.42
  -7  -4   1    5.24    1.72
  -7  -4   1    4.66    1.91
  -7  -4   1    5.02    1.38
  -7  -4   1    6.07    1.39
  -7  -4   1    5.55    1.70
  -7  -4   1    3.99    1.59
  -7  -4   1    3.07    1.15
   6   4  -1  121.48    5.09
   6   4  -1  121.11    5.06
  -6  -4   1  126.00    5.34
  -6  -4   1  129.45    5.86
  -6  -4   1  107.82    5.68
  -6  -4   1  123.50    5.04
  -6  -4   1  116.68    5.20
  -6  -4   1  115.19    6.05
  -6  -4   1  125.60    5.20
  -6  -4   1  117.78    5.68
  -6  -4   1  128.64    5.36
  -6  -4   1  116.11    4.87
   5   4  -1   34.11    2.53
   5   4  -1   35.00    2.64
   5   4  -1   33.76    2.67
   5   4  -1   37.66    2.72
  -5  -4   1   33.03    2.64
  -5  -4   1   35.48    3.10
  -5  -4   1   37.25    2.77
  -5  -4   1   31.46    2.40
  -5  -4   1   34.91    2.56
  -5  -4   1   33.92    3.54
  -5  -4   1   31.90    2.48
  -5  -4   1   41.78    3.98
  -5  -4   1   30.33    3.13
  -5  -4   1   34.11    3.35
   4   4  -1   53.78    3.08
   4   4  -1   55.87    3.06
   4   4  -1   59.20    3.35
   4   4  -1   55.97    3.28
  -4  -4   1   53.58    3.89
  -4  -4   1   55.46    3.84
  -4  -4   1   56.34    2.94
  -4  -4   1   51.34    3.08
  -4  -4   1   55.70    3.12
  -4  -4   1   55.46    3.03
  -4  -4   1   59.91    3.12
  -4  -4   1   59.37    3.74
  -4  -4   1   55.96    3.76
  -4  -4   1   59.57    3.33
  -4  -4   1   55.27    3.04
   3   4  -1    0.40    0.84
   3   4  -1   -0.62    0.45
   3   4  -1    0.66    0.70
   3   4  -1    0.05    0.87
   3   4  -1   -0.76    0.74
  -3  -4   1   -0.28    0.97
  -3  -4   1   -0.11    1.12
  -3  -4   1    0.02    0.64
  -3  -4   1   -0.20    0.65
  -3  -4   1    0.08    0.99
  -3  -4   1   -0.72    0.60
  -3  -4   1   -1.27    0.47
  -3  -4   1    0.87    1.09
  -3  -4   1   -0.53    0.72
  -3  -4   1   -0.05    0.77
  -3  -4   1   -0.73    0.65
   2   4  -1   12.66    1.61
   2   4  -1   10.60    1.82
   2   4  -1   13.77    2.19
   2   4  -1   13.14    1.88
   2   4  -1   11.25    1.58
   2   4  -1   12.90    1.46
   2   4  -1   14.09    1.44
   2   4  -1   16.66    1.73
  -2  -4   1   10.93    1.50
  -2  -4   1   11.75    1.56
  -2  -4   1   11.80    2.00
  -2  -4   1   11.66    1.39
  -2  -4   1   11.36    1.98
  -2  -4   1   14.40    1.69
  -2  -4   1   11.95    1.47
  -2  -4   1   15.02    2.13
  -2  -4   1   14.97    1.62
   1   4  -1   27.66    1.77
   1   4  -1   30.47    2.08
   1   4  -1   28.26    2.80
   1   4  -1   27.97    1.76
   1   4  -1   31.34    2.14
   1   4  -1   29.47    1.90
   1   4  -1   24.96    1.91
   1   4  -1   35.20    3.21
   1   4  -1   33.67    3.04
   1   4  -1   33.19    2.97
   1   4  -1   29.23    2.04
  -1  -4   1   28.44    1.91
  -1  -4   1   27.66    1.85
  -1  -4   1   34.44    3.06
  -1  -4   1   40.96    3.58
  -1  -4   1   31.29    3.12
  -1  -4   1   30.14    1.87
  -1  -4   1   29.34    1.82
  -1  -4   1   27.04    2.12
  -1  -4   1   28.12    1.85
   0   4  -1   65.10    2.63
   0   4  -1   71.49    2.98
   0   4  -1   68.69    2.89
   0   4  -1   70.38    3.71
   0   4  -1   65.50    2.62
   0   4  -1   65.73    2.63
   0   4  -1   74.42    3.72
   0   4  -1   68.09    2.78
   0   4  -1   65.90    3.11
   0   4  -1   72.87    3.75
   0  -4   1   65.81    2.65
   0  -4   1   64.72    2.67
   0  -4   1   66.69    2.66
   0  -4   1   67.67    2.77
   0  -4   1   66.58    3.67
   0  -4   1   67.38    2.75
   0  -4   1   62.82    3.70
  -1   4  -1   11.60    1.23
  -1   4  -1   10.08    1.16
  -1   4  -1   13.40    2.06
  -1   4  -1   10.17    1.80
  -1   4  -1   12.66    1.81
  -1   4  -1   13.49    1.43
  -1   4  -1    9.38    1.49
  -1   4  -1   11.30    1.19
  -1   4  -1   10.15    1.11
  -1   4  -1   13.87    1.59
   1  -4   1   14.09    1.41
   1  -4   1   14.90    1.54
   1  -4   1   10.81    1.78
   1  -4   1   16.46    2.21
  -2   4  -1   62.65    2.43
  -2   4  -1   57.26    3.55
  -2   4  -1   57.27    2.47
  -2   4  -1   53.81    2.32
  -2   4  -1   56.25    2.29
  -2   4  -1   60.20    3.41
  -2   4  -1   58.54    3.12
  -2   4  -1   55.31    2.56
  -2   4  -1   57.92    3.58
  -2   4  -1   55.96    2.35
   2  -4   1   60.97    2.52
   2  -4   1   59.80    2.41
  -3   4  -1  122.24    3.92
  -3   4  -1  128.42    3.52
  -3   4  -1  121.99    3.79
  -3   4  -1  123.19    4.06
  -3   4  -1  119.93    3.81
  -3   4  -1  127.57    3.88
  -3   4  -1  127.24    5.29
  -3   4  -1  122.02    4.62
  -3   4  -1  127.11    5.05
  -3   4  -1  121.34    5.36
   3  -4   1  128.29    4.00
  -4   4  -1   56.17    2.52
  -4   4  -1   53.96    3.71
  -4   4  -1   54.09    2.38
  -4   4  -1   52.92    2.52
  -4   4  -1   53.81    2.98
  -4   4  -1   52.23    2.33
  -4   4  -1   55.15    1.85
  -4   4  -1   51.70    3.52
  -4   4  -1   50.17    3.26
  -4   4  -1   51.03    2.34
   4  -4   1   56.88    2.56
  -5   4  -1   17.36    2.53
  -5   4  -1   24.12    2.99
  -5   4  -1   21.28    1.67
  -5   4  -1   18.97    2.59
  -5   4  -1   20.36    0.91
  -5   4  -1   22.60    1.62
  -5   4  -1   18.85    2.39
  -5   4  -1   22.14    1.62
  -5   4  -1   18.49    2.09
  -5   4  -1   21.07    1.57
  -5   4  -1   21.10    1.87
   5  -4   1   19.44    1.84
  -6   4  -1   62.38    4.02
  -6   4  -1   60.88    2.75
  -6   4  -1   60.11    2.71
  -6   4  -1   54.69    2.79
  -6   4  -1   68.04    4.37
  -6   4  -1   64.72    4.18
  -6   4  -1   56.14    3.26
  -6   4  -1   57.76    2.71
  -6   4  -1   64.96    2.84
   6  -4   1   61.42    2.95
  -7   4  -1   74.85    3.24
  -7   4  -1   78.59    4.70
  -7   4  -1   74.58    3.92
  -7   4  -1   78.82    4.84
  -7   4  -1   74.24    3.26
  -7   4  -1   66.00    2.92
  -7   4  -1   73.40    3.39
  -7   4  -1   71.99    4.80
  -7   4  -1   74.27    3.23
   7  -4   1   69.73    3.35
  -8   4  -1    6.63    1.25
  -8   4  -1    4.93    1.13
  -8   4  -1    5.94    1.36
  -8   4  -1    4.19    1.72
  -8   4  -1    6.53    2.23
  -8   4  -1    7.71    1.24
  -8   4  -1    4.11    1.40
  -8   4  -1    5.40    1.95
  -8   4  -1    7.48    1.33
  -8   4  -1    7.75    1.98
   8  -4   1   10.42    1.65
  -9   4  -1    1.13    0.70
  -9   4  -1    0.34    1.42
  -9   4  -1   -0.24    1.39
  -9   4  -1    1.11    0.86
  -9   4  -1    0.82    0.81
  -9   4  -1   -0.05    1.42
  -9   4  -1    2.82    1.31
  -9   4  -1    0.80    0.80
  -9   4  -1    1.02    0.91
  -9   4  -1    0.60    1.32
   9  -4   1    1.25    1.01
 -10   4  -1   11.93    2.88
 -10   4  -1   17.10    1.46
 -10   4  -1   14.43    2.39
 -10   4  -1   13.63    1.95
 -10   4  -1   11.86    1.85
 -10   4  -1   12.19    2.71
 -10   4  -1   11.47    1.73
 -10   4  -1   14.82    2.23
 -10   4  -1   11.62    2.86
  10  -4   1   16.20    2.35
 -11   4  -1   17.82    3.38
 -11   4  -1   16.92    2.47
 -11   4  -1   19.45    2.98
 -11   4  -1   17.51    2.30
 -11   4  -1   18.92    3.78
 -11   4  -1   20.79    2.52
 -11   4  -1   15.86    3.10
 -11   4  -1   18.25    2.31
  11  -4   1   20.20    2.76
 -12   4  -1    5.21    2.52
 -12   4  -1    7.09    3.02
 -12   4  -1    1.97    1.56
 -12   4  -1    7.64    2.55
 -12   4  -1    5.51    1.51
 -12   4  -1    4.65    1.70
 -12   4  -1    5.27    1.47
 -12   4  -1    4.34    1.45
  12  -4   1    4.27    1.65
 -13   4  -1    1.83    2.24
 -13   4  -1    1.50    2.29
 -13   4  -1    4.36    1.55
 -13   4  -1    2.02    1.94
 -13   4  -1    3.59    1.79
 -13   4  -1    3.03    1.30
 -13   4  -1    5.65    1.59
 -13   4  -1    2.13    1.47
  13  -4   1    3.65    1.78
 -14   4  -1    1.20    1.61
 -14   4  -1   -0.13    1.09
 -14   4  -1    0.11    1.31
 -14   4  -1   -0.22    2.22
 -14   4  -1    2.12    1.58
 -14   4  -1   -0.43    1.94
 -14   4  -1    1.22    2.00
 -14   4  -1    0.89    1.12
  14  -4   1    0.19    1.44
 -15   4  -1   14.16    2.69
 -15   4  -1    1.94    2.48
 -15   4  -1   14.52    3.23
 -15   4  -1   10.10    1.78
 -15   4  -1   15.88    3.54
 -15   4  -1   16.41    3.01
 -15   4  -1   12.25    1.71
 -15   4  -1   15.80    3.78
 -15   4  -1   12.22    2.39
  15  -4   1   10.05    2.82
  14   3  -1    3.20    1.98
  14   3  -1    3.05    1.55
 -14  -3   1    3.10    3.06
 -14  -3   1    1.31    1.71
 -14  -3   1    1.68    2.18
 -14  -3   1    3.59    2.62
 -14  -3   1    7.61    2.53
 -14  -3   1    0.95    1.88
 -14  -3   1    1.87    2.08
  13   3  -1    2.62    1.63
  13   3  -1    2.13    1.30
 -13  -3   1   -2.39    1.36
 -13  -3   1   -1.71    1.41
 -13  -3   1    4.59    2.02
 -13  -3   1   -1.71    1.85
 -13  -3   1    2.08    1.83
 -13  -3   1   -1.02    1.60
 -13  -3   1   -0.42    1.88
  12   3  -1    7.41    1.95
  12   3  -1    6.09    2.04
 -12  -3   1    4.65    2.28
 -12  -3   1    3.72    1.52
 -12  -3   1    7.00    2.28
 -12  -3   1    4.11    1.88
 -12  -3   1    5.52    2.35
 -12  -3   1    7.42    2.32
 -12  -3   1   11.63    2.88
 -12  -3   1    2.97    2.48
 -12  -3   1    2.97    1.72
  11   3  -1   34.07    3.84
  11   3  -1   28.58    3.13
 -11  -3   1   25.49    3.57
 -11  -3   1   24.89    3.37
 -11  -3   1   33.37    4.19
 -11  -3   1   29.55    3.70
 -11  -3   1   26.11    3.65
 -11  -3   1   23.17    3.44
 -11  -3   1   14.75    3.55
 -11  -3   1   29.07    4.30
 -11  -3   1   27.18    3.28
 -11  -3   1   31.13    3.35
  10   3  -1   41.57    3.11
  10   3  -1   55.00    3.88
 -10  -3   1   48.66    4.24
 -10  -3   1   45.25    3.40
 -10  -3   1   44.06    4.51
 -10  -3   1   46.21    3.62
 -10  -3   1   53.90    5.05
 -10  -3   1   42.54    4.38
 -10  -3   1   46.04    4.66
 -10  -3   1   47.03    3.77
 -10  -3   1   41.91    5.22
 -10  -3   1   47.87    4.96
   9   3  -1   33.24    3.17
   9   3  -1   34.11    3.37
  -9  -3   1   34.12    3.73
  -9  -3   1   42.39    3.97
  -9  -3   1   34.40    4.31
  -9  -3   1   29.35    3.70
  -9  -3   1   31.67    3.89
  -9  -3   1   42.82    4.33
  -9  -3   1   41.00    4.20
  -9  -3   1   35.46    2.85
  -9  -3   1   32.60    3.18
  -9  -3   1   31.20    3.29
   8   3  -1    4.45    1.35
   8   3  -1    6.60    1.72
  -8  -3   1    3.89    1.42
  -8  -3   1    4.16    1.49
  -8  -3   1    3.47    1.85
  -8  -3   1    4.43    1.68
  -8  -3   1    1.72    1.32
  -8  -3   1    6.48    1.60
  -8  -3   1    6.13    1.85
  -8  -3   1    6.11    1.40
  -8  -3   1    6.50    1.65
  -8  -3   1    4.82    1.52
   7   3  -1   89.73    4.24
   7   3  -1   97.50    4.28
  -7  -3   1   86.33    4.89
  -7  -3   1   93.16    4.47
  -7  -3   1   96.06    4.50
  -7  -3   1   85.84    4.49
  -7  -3   1   99.54    5.32
  -7  -3   1   81.32    4.40
  -7  -3   1   92.27    4.14
  -7  -3   1  103.53    5.41
  -7  -3   1   95.28    4.82
  -7  -3   1   96.39    4.29
   6   3  -1  115.11    4.69
   6   3  -1  128.81    4.85
  -6  -3   1  114.95    4.94
  -6  -3   1  114.15    5.18
  -6  -3   1  125.40    4.79
  -6  -3   1  131.61    5.87
  -6  -3   1  119.04    5.55
  -6  -3   1  120.19    5.51
  -6  -3   1  124.50    4.92
  -6  -3   1  120.65    5.03
  -6  -3   1  120.79    4.97
  -6  -3   1  120.99    4.60
   5   3  -1   12.87    1.70
   5   3  -1   17.58    1.99
  -5  -3   1    6.10    1.72
  -5  -3   1   18.59    2.20
  -5  -3   1   18.20    2.13
  -5  -3   1   13.81    2.21
  -5  -3   1   13.90    1.83
  -5  -3   1   11.69    1.49
  -5  -3   1   16.54    2.35
  -5  -3   1   16.33    1.83
  -5  -3   1   13.47    2.06
  -5  -3   1   13.33    1.73
   4   3  -1   19.53    2.08
   4   3  -1   18.06    1.90
   4   3  -1   18.10    1.94
   4   3  -1   19.71    1.93
  -4  -3   1   15.89    1.67
  -4  -3   1   21.22    1.98
  -4  -3   1   18.11    2.18
  -4  -3   1   18.38    1.77
  -4  -3   1   20.83    1.84
  -4  -3   1   22.60    2.53
  -4  -3   1   16.09    2.02
  -4  -3   1   18.44    2.02
  -4  -3   1   23.67    2.73
  -4  -3   1   13.35    1.61
   3   3  -1  102.00    3.80
   3   3  -1   96.21    3.89
  -3  -3   1   97.49    4.16
  -3  -3   1   98.35    3.62
  -3  -3   1   99.23    3.63
  -3  -3   1  104.94    4.57
  -3  -3   1   98.61    3.94
  -3  -3   1   98.41    3.71
  -3  -3   1   97.53    4.32
  -3  -3   1  100.87    3.54
  -3  -3   1   97.73    3.65
  -3  -3   1  107.96    3.83
   2   3  -1  140.84    4.31
   2   3  -1  148.91    4.40
   2   3  -1  143.89    4.26
   2   3  -1  144.72    4.55
   2   3  -1  147.52    4.94
  -2  -3   1  148.40    4.45
  -2  -3   1  143.64    4.46
  -2  -3   1  146.12    5.14
  -2  -3   1  142.26    4.33
  -2  -3   1  142.66    4.47
  -2  -3   1  151.93    4.53
  -2  -3   1  146.28    4.27
  -2  -3   1  147.34    5.46
  -2  -3   1  136.69    5.20
  -2  -3   1  137.10    5.12
   1   3  -1   93.31    2.99
   1   3  -1   91.78    3.77
   1   3  -1   88.56    3.75
   1   3  -1   90.45    3.29
   1   3  -1   88.09    3.85
   1   3  -1   79.43    3.51
   1   3  -1   91.35    3.06
   1   3  -1   93.07    3.22
   1   3  -1   83.63    3.07
   1   3  -1   88.35    2.91
  -1  -3   1   87.54    3.03
  -1  -3   1   85.81    2.92
  -1  -3   1   87.46    3.92
  -1  -3   1   90.41    3.86
  -1  -3   1   88.82    3.03
  -1  -3   1   86.25    3.83
  -1  -3   1   87.71    2.95
  -1  -3   1   89.60    3.30
  -1  -3   1   87.58    2.94
   0   3  -1   53.33    2.05
   0   3  -1   53.35    2.46
   0   3  -1   48.01    2.24
   0   3  -1   47.21    2.73
   0   3  -1   49.23    2.01
   0   3  -1   49.12    1.98
   0   3  -1   47.00    2.79
   0   3  -1   49.64    2.90
   0   3  -1   50.23    2.14
   0   3  -1   47.37    2.05
   0  -3   1   51.47    2.04
   0  -3   1   49.73    2.09
   0  -3   1   48.56    2.96
   0  -3   1   50.06    2.04
   0  -3   1   46.47    2.48
   0  -3   1   51.65    2.03
   0  -3   1   48.48    3.35
   0  -3   1   51.18    2.09
   0  -3   1   50.60    2.88
  -1   3  -1  593.14   12.86
  -1   3  -1  621.98   13.77
  -1   3  -1  593.89   12.84
  -1   3  -1  606.28   13.18
  -1   3  -1  621.47   12.92
  -1   3  -1  632.77   14.42
  -1   3  -1  590.96   14.04
  -1   3  -1  600.86   12.87
  -1   3  -1  625.76   14.37
  -1   3  -1  603.73   12.97
   1  -3   1  605.81   12.90
   1  -3   1  606.74   12.83
   1  -3   1  609.61   12.97
   1  -3   1  606.04   14.29
   1  -3   1  601.53   14.16
  -2   3  -1  371.34    8.23
  -2   3  -1  375.14    8.57
  -2   3  -1  377.52    8.48
  -2   3  -1  381.18    9.95
  -2   3  -1  373.81    8.47
  -2   3  -1  389.35    9.34
  -2   3  -1  398.91    9.84
  -2   3  -1  368.16    8.78
  -2   3  -1  383.05   10.10
  -2   3  -1  373.47    8.50
   2  -3   1  374.88    8.50
   2  -3   1  376.12    8.59
  -3   3  -1   46.95    3.11
  -3   3  -1   48.11    2.01
  -3   3  -1   46.69    1.98
  -3   3  -1   52.49    2.56
  -3   3  -1   48.19    2.09
  -3   3  -1   46.46    1.60
  -3   3  -1   44.50    2.22
  -3   3  -1   47.84    3.04
  -3   3  -1   46.94    1.98
   3  -3   1   49.68    2.13
  -4   3  -1   34.97    2.72
  -4   3  -1   40.12    1.90
  -4   3  -1   36.61    1.96
  -4   3  -1   42.36    2.95
  -4   3  -1   39.39    2.33
  -4   3  -1   38.43    1.94
  -4   3  -1   40.01    1.32
  -4   3  -1   34.69    2.81
  -4   3  -1   37.88    1.89
  -4   3  -1   39.43    2.11
  -4   3  -1   36.05    2.91
   4  -3   1   41.17    2.05
  -5   3  -1  309.78    8.30
  -5   3  -1  309.40    7.78
  -5   3  -1  305.81    7.60
  -5   3  -1  294.05    9.03
  -5   3  -1  294.91    9.31
  -5   3  -1  302.74    7.84
  -5   3  -1  302.89    6.32
  -5   3  -1  305.30    9.40
  -5   3  -1  311.23    9.24
  -5   3  -1  312.34    7.74
  -5   3  -1  324.30    6.43
  -5   3  -1  298.08    7.58
   5  -3   1  309.06    7.83
  -6   3  -1   26.96    3.09
  -6   3  -1   26.67    3.09
  -6   3  -1   30.52    1.99
  -6   3  -1   33.18    2.01
  -6   3  -1   29.67    1.89
  -6   3  -1   31.57    3.20
  -6   3  -1   28.07    1.94
  -6   3  -1   27.51    2.24
  -6   3  -1   29.16    2.04
  -6   3  -1   31.29    1.03
  -6   3  -1   32.66    3.12
   6  -3   1   29.33    2.03
  -7   3  -1    1.66    1.18
  -7   3  -1    3.53    1.61
  -7   3  -1    2.04    1.01
  -7   3  -1    1.58    0.74
  -7   3  -1    2.41    1.37
  -7   3  -1    2.35    0.88
  -7   3  -1    0.91    0.73
  -7   3  -1    3.35    1.58
  -7   3  -1    0.84    0.34
  -7   3  -1    1.89    0.78
  -7   3  -1    0.40    0.62
   7  -3   1    0.11    0.69
  -8   3  -1    3.19    1.02
  -8   3  -1   -0.78    1.20
  -8   3  -1    1.39    0.80
  -8   3  -1    1.33    0.77
  -8   3  -1    0.61    0.66
  -8   3  -1    1.61    1.37
  -8   3  -1    1.22    1.03
  -8   3  -1    4.14    1.72
  -8   3  -1    1.20    0.75
  -8   3  -1    1.59    1.32
   8  -3   1    1.59    1.00
  -9   3  -1   -0.58    1.10
  -9   3  -1    0.61    0.78
  -9   3  -1    0.17    0.80
  -9   3  -1    0.08    0.92
  -9   3  -1   -0.33    0.68
  -9   3  -1    0.34    0.69
  -9   3  -1   -1.29    1.25
  -9   3  -1    0.07    0.67
  -9   3  -1    0.54    1.47
  -9   3  -1    0.97    1.28
   9  -3   1    0.00    0.85
 -10   3  -1   13.99    1.93
 -10   3  -1   12.11    2.45
 -10   3  -1   14.52    3.17
 -10   3  -1   14.40    2.85
 -10   3  -1   16.38    3.03
 -10   3  -1   12.25    1.94
 -10   3  -1    9.29    1.69
 -10   3  -1   14.96    2.20
 -10   3  -1   15.29    1.62
 -10   3  -1   10.68    2.16
  10  -3   1   15.69    2.33
 -11   3  -1   48.23    5.94
 -11   3  -1   46.38    4.46
 -11   3  -1   41.22    3.12
 -11   3  -1   49.62    3.28
 -11   3  -1   45.95    4.86
 -11   3  -1   53.71    5.40
 -11   3  -1   42.78    3.23
 -11   3  -1   38.20    4.01
 -11   3  -1   48.48    2.18
 -11   3  -1   42.54    3.53
  11  -3   1   47.92    3.54
 -12   3  -1   22.49    3.81
 -12   3  -1   28.56    3.15
 -12   3  -1   33.34    4.41
 -12   3  -1   22.82    4.61
 -12   3  -1   28.63    3.03
 -12   3  -1   23.20    3.44
 -12   3  -1   28.10    3.67
 -12   3  -1   29.40    3.61
 -12   3  -1   29.82    3.14
  12  -3   1   25.54    3.21
 -13   3  -1    7.06    2.28
 -13   3  -1    6.65    2.63
 -13   3  -1    9.89    2.38
 -13   3  -1    6.71    2.58
 -13   3  -1    5.66    2.05
 -13   3  -1    9.05    2.12
 -13   3  -1    9.90    2.05
 -13   3  -1   10.85    3.38
 -13   3  -1    7.89    1.86
  13  -3   1    7.24    2.15
 -14   3  -1    6.76    2.00
 -14   3  -1    8.53    1.90
 -14   3  -1    6.57    2.58
 -14   3  -1    4.24    3.12
 -14   3  -1    4.87    1.87
 -14   3  -1    5.71    2.27
 -14   3  -1    6.14    2.61
 -14   3  -1    7.01    2.19
  14  -3   1    8.51    2.40
 -15   3  -1   11.85    2.57
 -15   3  -1   14.02    2.29
 -15   3  -1   16.71    4.48
 -15   3  -1   20.13    4.08
 -15   3  -1   15.05    3.43
 -15   3  -1   17.29    2.90
 -15   3  -1   13.85    2.99
 -15   3  -1   18.69    4.01
  15  -3   1   16.56    3.12
  15   2  -1    1.52    1.84
 -15  -2   1   -0.23    1.59
 -15  -2   1   -1.21    1.42
 -15  -2   1   -0.39    1.88
 -15  -2   1   -0.92    1.85
 -15  -2   1    1.02    2.53
 -15  -2   1    0.91    1.65
 -15  -2   1   -1.52    1.65
 -15  -2   1   -3.11    1.60
  14   2  -1    1.79    1.81
 -14  -2   1    2.74    1.71
 -14  -2   1    0.61    1.60
 -14  -2   1   -2.28    1.65
 -14  -2   1    0.46    1.83
 -14  -2   1    0.32    1.66
 -14  -2   1   -0.22    1.77
 -14  -2   1    0.28    1.57
 -14  -2   1    0.29    1.82
  13   2  -1   -0.56    1.34
  13   2  -1    1.91    1.30
 -13  -2   1    1.60    2.31
 -13  -2   1    2.05    1.98
 -13  -2   1   -1.27    1.29
 -13  -2   1    1.41    1.69
 -13  -2   1    0.11    1.56
 -13  -2   1   -0.59    1.33
 -13  -2   1   -2.77    1.30
 -13  -2   1    2.29    1.71
  12   2  -1   21.47    2.69
  12   2  -1   19.39    3.05
 -12  -2   1   13.00    3.49
 -12  -2   1   11.54    2.84
 -12  -2   1   16.78    2.58
 -12  -2   1   14.43    3.10
 -12  -2   1   18.00    2.19
 -12  -2   1   15.03    2.88
 -12  -2   1   19.11    3.49
 -12  -2   1   13.94    2.81
 -12  -2   1   11.65    2.51
 -12  -2   1   14.60    2.68
  11   2  -1    5.00    1.52
  11   2  -1    3.46    1.69
 -11  -2   1    0.95    1.26
 -11  -2   1    2.36    1.34
 -11  -2   1    2.97    1.30
 -11  -2   1    3.61    1.62
 -11  -2   1    2.54    1.64
 -11  -2   1    2.96    1.74
 -11  -2   1    2.95    1.85
 -11  -2   1    3.81    1.65
 -11  -2   1    2.16    1.44
 -11  -2   1    4.56    2.26
  10   2  -1    3.64    1.40
  10   2  -1    0.46    0.92
 -10  -2   1    1.57    1.51
 -10  -2   1    0.72    1.25
 -10  -2   1    0.19    1.15
 -10  -2   1    4.92    1.46
 -10  -2   1    1.71    1.14
 -10  -2   1    3.48    1.71
 -10  -2   1    3.00    1.44
 -10  -2   1    2.30    1.70
 -10  -2   1    0.36    1.13
 -10  -2   1    3.22    2.12
   9   2  -1   23.70    2.72
   9   2  -1   26.53    2.63
  -9  -2   1   23.58    2.87
  -9  -2   1   20.05    2.42
  -9  -2   1   23.21    2.73
  -9  -2   1   26.18    3.91
  -9  -2   1   22.51    2.93
  -9  -2   1   23.89    2.64
  -9  -2   1   24.91    3.17
  -9  -2   1   23.05    3.12
  -9  -2   1   27.04    3.20
  -9  -2   1   18.90    2.25
   8   2  -1   56.81    3.07
   8   2  -1   57.98    3.33
  -8  -2   1   58.34    3.36
  -8  -2   1   54.34    3.90
  -8  -2   1   48.35    3.37
  -8  -2   1   59.34    3.74
  -8  -2   1   50.64    4.88
  -8  -2   1   54.55    3.25
  -8  -2   1   62.99    3.88
  -8  -2   1   51.78    3.04
  -8  -2   1   52.99    3.38
  -8  -2   1   57.49    3.84
   7   2  -1   15.04    1.85
   7   2  -1   14.41    1.94
  -7  -2   1   15.06    2.03
  -7  -2   1   12.94    1.92
  -7  -2   1   11.05    1.85
  -7  -2   1   14.71    1.80
  -7  -2   1   10.55    1.58
  -7  -2   1   15.21    2.13
  -7  -2   1   13.63    1.97
  -7  -2   1    9.57    1.95
  -7  -2   1   13.72    2.25
  -7  -2   1   13.40    2.56
   6   2  -1   97.76    3.96
   6   2  -1  102.47    3.96
  -6  -2   1  100.57    3.80
  -6  -2   1  104.92    4.42
  -6  -2   1  115.22    5.20
  -6  -2   1  102.07    4.21
  -6  -2   1  100.42    4.59
  -6  -2   1   95.06    4.28
  -6  -2   1   90.91    4.55
  -6  -2   1  104.13    4.21
  -6  -2   1  100.88    4.36
  -6  -2   1  102.78    4.03
   5   2  -1   19.82    1.87
   5   2  -1   23.66    1.83
  -5  -2   1   29.36    2.06
  -5  -2   1   17.34    2.07
  -5  -2   1   24.62    2.26
  -5  -2   1   27.51    2.47
  -5  -2   1   21.98    2.06
  -5  -2   1   24.12    1.70
  -5  -2   1   23.14    1.77
  -5  -2   1   24.00    2.47
  -5  -2   1   24.10    2.30
  -5  -2   1   28.15    2.78
   4   2  -1   -0.16    0.65
   4   2  -1   -0.69    0.58
  -4  -2   1   -0.04    0.66
  -4  -2   1    0.04    0.76
  -4  -2   1   -0.19    0.46
  -4  -2   1    1.16    0.99
  -4  -2   1    0.49    0.67
  -4  -2   1    0.14    0.70
  -4  -2   1   -0.01    0.58
  -4  -2   1   -0.05    0.83
  -4  -2   1   -0.09    0.75
  -4  -2   1   -0.39    0.59
   3   2  -1  633.95   14.45
   3   2  -1  659.66   14.34
   3   2  -1  654.64   14.49
   3   2  -1  673.95   14.24
  -3  -2   1  638.09   14.67
  -3  -2   1  688.22   14.89
  -3  -2   1  657.62   14.95
  -3  -2   1  638.24   14.00
  -3  -2   1  640.45   15.05
  -3  -2   1  670.17   14.37
  -3  -2   1  648.88   14.24
  -3  -2   1  667.96   14.06
  -3  -2   1  649.85   14.26
  -3  -2   1  660.02   14.36
   2   2  -1  584.00   13.54
   2   2  -1  620.73   13.33
   2   2  -1  647.18   13.80
   2   2  -1  617.30   13.19
   2   2  -1  630.10   13.30
   2   2  -1  635.07   13.47
  -2  -2   1  629.13   13.36
  -2  -2   1  624.59   14.18
  -2  -2   1  613.38   14.04
  -2  -2   1  630.45   13.27
  -2  -2   1  613.89   14.00
  -2  -2   1  647.69   13.40
  -2  -2   1  638.26   13.17
  -2  -2   1  609.94   13.87
  -2  -2   1  638.67   13.28
  -2  -2   1  606.63   13.23
   1   2  -1   63.45    2.69
   1   2  -1   64.88    2.29
   1   2  -1   63.14    2.19
   1   2  -1   64.07    2.28
   1   2  -1   61.99    2.07
   1   2  -1   64.06    2.17
   1   2  -1   62.80    2.25
   1   2  -1   61.20    2.67
   1   2  -1   63.81    2.79
  -1  -2   1   60.95    2.25
  -1  -2   1   61.18    2.07
  -1  -2   1   60.75    2.04
  -1  -2   1   65.04    2.75
  -1  -2   1   62.49    2.82
  -1  -2   1   62.76    2.15
  -1  -2   1   57.69    2.67
  -1  -2   1   64.37    2.15
  -1  -2   1   62.11    2.07
  -1  -2   1   59.27    2.13
   0   2  -1  142.20    4.27
   0   2  -1  141.84    4.36
   0   2  -1  145.87    3.61
   0   2  -1  135.36    3.50
   0   2  -1  142.33    4.35
   0   2  -1  142.38    3.78
   0   2  -1  142.66    3.55
   0   2  -1  145.56    3.56
   0   2  -1  139.42    3.93
   0   2  -1  138.95    3.67
   0  -2   1  134.77    3.56
   0  -2   1  138.35    4.35
   0  -2   1  152.17    4.49
   0  -2   1  140.61    3.53
   0  -2   1  141.04    4.29
   0  -2   1  143.97    3.55
   0  -2   1  142.37    3.54
   0  -2   1  142.81    3.98
   0  -2   1  138.62    3.60
  -1   2  -1  236.37    5.26
  -1   2  -1  239.74    6.33
  -1   2  -1  235.91    5.28
  -1   2  -1  224.08    5.57
  -1   2  -1  233.41    5.83
  -1   2  -1  235.47    5.30
  -1   2  -1  229.87    6.33
  -1   2  -1  236.48    5.39
  -1   2  -1  232.27    5.30
   1  -2   1  230.80    5.30
   1  -2   1  231.97    5.26
   1  -2   1  221.64    6.24
   1  -2   1  235.96    5.37
   1  -2   1  227.37    5.28
   1  -2   1  222.66    5.32
  -2   2  -1  317.76    6.64
  -2   2  -1  305.07    7.40
  -2   2  -1  310.49    6.95
  -2   2  -1  308.19    7.04
  -2   2  -1  320.26    7.88
  -2   2  -1  305.89    6.96
  -2   2  -1  315.87    8.03
  -2   2  -1  310.57    8.15
  -2   2  -1  309.98    8.04
  -2   2  -1  297.84    7.26
  -2   2  -1  313.94    6.96
   2  -2   1  315.58    7.06
   2  -2   1  318.77    6.97
  -3   2  -1   53.22    2.94
  -3   2  -1   52.59    2.91
  -3   2  -1   51.70    2.10
  -3   2  -1   50.34    2.83
  -3   2  -1   55.65    2.34
  -3   2  -1   47.92    1.91
  -3   2  -1   53.16    2.03
  -3   2  -1   53.45    2.81
  -3   2  -1   51.69    2.30
  -3   2  -1   55.01    2.10
   3  -2   1   55.52    2.16
  -4   2  -1  282.41    7.20
  -4   2  -1  290.46    8.03
  -4   2  -1  291.48    7.32
  -4   2  -1  279.33    6.94
  -4   2  -1  281.83    6.79
  -4   2  -1  275.68    8.19
  -4   2  -1  289.21    8.03
  -4   2  -1  281.56    7.05
  -4   2  -1  282.61    6.19
  -4   2  -1  265.97    6.77
  -4   2  -1  278.30    8.12
   4  -2   1  281.73    6.99
  -5   2  -1  270.38    8.12
  -5   2  -1  247.74    6.47
  -5   2  -1  253.34    8.15
  -5   2  -1  264.68    7.79
  -5   2  -1  250.72    6.63
  -5   2  -1  255.06    6.91
  -5   2  -1  265.69    6.95
  -5   2  -1  257.79    7.08
  -5   2  -1  248.98    6.75
  -5   2  -1  258.26    7.84
   5  -2   1  258.48    6.78
  -6   2  -1   57.73    2.91
  -6   2  -1   57.11    2.83
  -6   2  -1   61.24    3.66
  -6   2  -1   57.21    3.92
  -6   2  -1   58.98    2.88
  -6   2  -1   62.38    2.79
  -6   2  -1   60.39    3.52
  -6   2  -1   61.57    3.78
  -6   2  -1   61.12    2.67
  -6   2  -1   64.61    3.14
   6  -2   1   58.01    2.83
  -7   2  -1   26.94    1.89
  -7   2  -1   30.34    2.97
  -7   2  -1   26.60    2.55
  -7   2  -1   26.43    2.17
  -7   2  -1   29.62    3.28
  -7   2  -1   26.81    3.28
  -7   2  -1   24.20    2.92
  -7   2  -1   27.49    2.05
  -7   2  -1   29.42    2.05
  -7   2  -1   23.19    2.30
   7  -2   1   28.39    2.15
  -8   2  -1  347.82   10.71
  -8   2  -1  357.23   10.23
  -8   2  -1  372.39    9.50
  -8   2  -1  360.15   12.01
  -8   2  -1  350.89    9.38
  -8   2  -1  348.87    9.57
  -8   2  -1  349.99    9.79
  -8   2  -1  352.75   11.08
  -8   2  -1  356.72   10.09
  -8   2  -1  351.50   11.22
   8  -2   1  363.85    9.84
  -9   2  -1  152.42    5.75
  -9   2  -1  151.21    6.14
  -9   2  -1  161.60    5.45
  -9   2  -1  166.40    6.93
  -9   2  -1  176.17    8.09
  -9   2  -1  158.12    7.26
  -9   2  -1  161.76    5.67
  -9   2  -1  163.83    7.17
  -9   2  -1  164.11    6.48
  -9   2  -1  162.06    6.09
   9  -2   1  161.10    5.98
 -10   2  -1    5.19    1.51
 -10   2  -1    5.42    1.52
 -10   2  -1    5.80    2.01
 -10   2  -1    6.41    1.97
 -10   2  -1    5.83    1.75
 -10   2  -1    6.63    2.09
 -10   2  -1    7.65    1.41
 -10   2  -1    4.15    1.35
 -10   2  -1    2.60    2.02
 -10   2  -1    6.32    1.45
  10  -2   1    8.96    1.84
 -11   2  -1    8.97    1.91
 -11   2  -1    6.14    1.84
 -11   2  -1    7.78    1.44
 -11   2  -1    3.98    1.67
 -11   2  -1    3.49    2.02
 -11   2  -1    8.08    1.57
 -11   2  -1    5.77    2.04
 -11   2  -1    6.27    2.44
 -11   2  -1    7.74    1.72
 -11   2  -1    5.65    2.06
  11  -2   1    8.64    2.01
 -12   2  -1   33.44    3.91
 -12   2  -1   23.82    2.97
 -12   2  -1   26.33    4.64
 -12   2  -1   20.04    3.59
 -12   2  -1   28.60    3.32
 -12   2  -1   38.05    4.32
 -12   2  -1   28.99    3.54
 -12   2  -1   25.22    2.90
 -12   2  -1   24.28    4.05
  12  -2   1   29.66    3.49
 -13   2  -1   13.56    2.44
 -13   2  -1   15.29    3.00
 -13   2  -1   18.50    2.63
 -13   2  -1   16.15    4.06
 -13   2  -1   12.63    2.37
 -13   2  -1   18.17    3.46
 -13   2  -1   16.84    2.58
 -13   2  -1   20.30    3.30
 -13   2  -1   22.63    4.06
 -13   2  -1   16.67    3.04
  13  -2   1   18.29    3.04
 -14   2  -1   -0.12    1.14
 -14   2  -1    0.18    1.37
 -14   2  -1   -0.72    1.59
 -14   2  -1   -1.71    1.49
 -14   2  -1   -1.08    1.95
 -14   2  -1    0.15    1.59
 -14   2  -1    0.31    1.82
 -14   2  -1   -1.43    1.06
 -14   2  -1    0.19    2.16
  14  -2   1   -0.63    1.37
 -15   2  -1    1.93    2.08
 -15   2  -1    4.72    2.76
 -15   2  -1    1.20    2.74
 -15   2  -1    3.03    2.28
 -15   2  -1    4.61    1.81
 -15   2  -1    4.34    2.04
 -15   2  -1    4.36    2.08
 -15   2  -1    3.26    2.20
  15  -2   1    6.06    2.39
  15   1  -1   10.57    2.83
 -15  -1   1   11.24    2.26
 -15  -1   1    6.95    2.45
 -15  -1   1    4.01    2.16
 -15  -1   1    6.87    1.98
 -15  -1   1    4.40    2.51
 -15  -1   1    4.41    2.78
 -15  -1   1    8.01    2.70
 -15  -1   1    1.42    2.31
  14   1  -1   20.17    3.42
 -14  -1   1   18.03    3.54
 -14  -1   1    9.60    2.61
 -14  -1   1   13.28    3.16
 -14  -1   1   11.63    2.43
 -14  -1   1   11.64    3.75
 -14  -1   1   14.44    2.55
 -14  -1   1    8.25    2.56
 -14  -1   1   16.22    3.10
  13   1  -1   22.05    3.25
  13   1  -1   24.76    3.90
 -13  -1   1   19.16    3.44
 -13  -1   1   23.23    3.22
 -13  -1   1   13.12    2.98
 -13  -1   1   19.59    3.18
 -13  -1   1   26.32    4.91
 -13  -1   1   23.38    3.24
 -13  -1   1   23.12    3.43
 -13  -1   1   22.56    3.17
 -13  -1   1   22.94    3.69
  12   1  -1   54.43    4.07
  12   1  -1   62.37    3.44
 -12  -1   1   64.74    5.09
 -12  -1   1   55.07    4.18
 -12  -1   1   65.41    4.56
 -12  -1   1   56.24    4.71
 -12  -1   1   64.31    5.07
 -12  -1   1   64.56    6.78
 -12  -1   1   55.74    4.38
 -12  -1   1   70.19    4.55
 -12  -1   1   63.75    4.08
  11   1  -1   56.17    3.19
  11   1  -1   54.37    3.76
 -11  -1   1   57.79    4.51
 -11  -1   1   58.48    4.43
 -11  -1   1   52.81    3.48
 -11  -1   1   51.94    2.76
 -11  -1   1   57.45    4.05
 -11  -1   1   46.07    4.54
 -11  -1   1   52.80    3.92
 -11  -1   1   51.16    3.84
 -11  -1   1   39.31    5.09
 -11  -1   1   54.56    4.03
  10   1  -1   51.75    3.01
  10   1  -1   51.87    3.45
 -10  -1   1   56.83    3.91
 -10  -1   1   60.62    3.05
 -10  -1   1   57.62    3.76
 -10  -1   1   60.64    4.31
 -10  -1   1   59.03    4.27
 -10  -1   1   60.83    5.92
 -10  -1   1   60.52    4.21
 -10  -1   1   59.15    3.93
 -10  -1   1   54.92    3.78
 -10  -1   1   57.10    3.39
   9   1  -1   39.96    2.45
   9   1  -1   40.82    2.82
  -9  -1   1   31.88    3.41
  -9  -1   1   37.43    2.58
  -9  -1   1   37.99    2.89
  -9  -1   1   40.16    3.04
  -9  -1   1   38.90    3.03
  -9  -1   1   37.33    3.52
  -9  -1   1   34.52    3.49
  -9  -1   1   35.57    4.38
  -9  -1   1   36.80    2.47
  -9  -1   1   31.34    3.17
   8   1  -1   46.89    2.54
   8   1  -1   48.05    2.85
  -8  -1   1   49.38    4.86
  -8  -1   1   40.03    3.06
  -8  -1   1   41.45    2.94
  -8  -1   1   42.75    3.23
  -8  -1   1   43.59    2.59
  -8  -1   1   41.93    3.21
  -8  -1   1   41.28    2.93
  -8  -1   1   39.30    2.48
  -8  -1   1   40.06    2.73
  -8  -1   1   42.38    3.07
   7   1  -1   16.61    1.85
   7   1  -1   18.97    1.82
  -7  -1   1   10.58    1.62
  -7  -1   1   15.90    1.71
  -7  -1   1   11.99    2.24
  -7  -1   1   16.36    1.83
  -7  -1   1   12.53    1.86
  -7  -1   1   14.25    1.94
  -7  -1   1   15.04    2.02
  -7  -1   1   18.77    1.95
  -7  -1   1   16.67    2.20
  -7  -1   1   13.41    1.81
   6   1  -1   25.48    2.17
   6   1  -1   21.30    1.61
  -6  -1   1   21.53    2.72
  -6  -1   1   22.14    1.73
  -6  -1   1   24.41    2.44
  -6  -1   1   21.37    1.60
  -6  -1   1   21.20    2.13
  -6  -1   1   24.10    2.06
  -6  -1   1   20.94    2.02
  -6  -1   1   19.69    2.11
  -6  -1   1   24.67    2.32
  -6  -1   1   22.25    2.12
  -6  -1   1   21.22    2.04
   5   1  -1  110.85    3.59
   5   1  -1  106.29    3.60
  -5  -1   1  106.49    3.82
  -5  -1   1  106.23    3.69
  -5  -1   1  102.15    4.09
  -5  -1   1  108.37    3.62
  -5  -1   1  108.92    3.45
  -5  -1   1  103.28    4.52
  -5  -1   1  103.62    3.86
  -5  -1   1  105.12    4.03
  -5  -1   1  107.72    3.98
  -5  -1   1  116.78    4.07
   4   1  -1  669.49   14.28
   4   1  -1  646.29   14.16
  -4  -1   1  686.88   14.50
  -4  -1   1  658.64   14.87
  -4  -1   1  651.76   14.75
  -4  -1   1  654.65   14.10
  -4  -1   1  667.46   14.02
  -4  -1   1  670.66   14.61
  -4  -1   1  654.19   15.27
  -4  -1   1  671.88   14.36
  -4  -1   1  670.20   14.60
  -4  -1   1  685.56   14.63
   3   1  -1   36.89    1.74
   3   1  -1   34.96    1.61
  -3  -1   1   35.80    1.47
  -3  -1   1   35.91    1.78
  -3  -1   1   34.01    1.70
  -3  -1   1   39.34    2.17
  -3  -1   1   40.60    2.03
  -3  -1   1   39.89    1.89
  -3  -1   1   36.69    1.55
  -3  -1   1   37.74    2.05
  -3  -1   1   37.91    1.80
  -3  -1   1   37.71    1.72
   2   1  -1    6.43    0.82
   2   1  -1    7.09    0.76
   2   1  -1    6.84    0.84
  -2  -1   1    6.98    0.77
  -2  -1   1    6.69    0.95
  -2  -1   1    5.46    0.73
  -2  -1   1    5.64    0.81
  -2  -1   1    4.97    0.82
  -2  -1   1    3.61    0.55
  -2  -1   1    7.49    0.81
  -2  -1   1    6.26    0.62
  -2  -1   1    6.02    0.69
  -2  -1   1    5.52    0.57
  -2  -1   1    4.39    0.79
   1   1  -1   87.83    2.56
   1   1  -1   88.68    2.20
   1   1  -1   88.76    2.40
   1   1  -1   90.32    2.19
   1   1  -1   86.58    2.18
   1   1  -1   85.29    2.54
   1   1  -1   89.70    2.28
   1   1  -1   93.66    2.45
   1   1  -1   85.55    2.57
   1   1  -1   83.92    2.20
   1   1  -1   85.83    2.11
  -1  -1   1   86.27    2.18
  -1  -1   1   90.70    2.23
  -1  -1   1   86.42    2.13
  -1  -1   1   88.26    2.61
  -1  -1   1   86.24    2.26
  -1  -1   1   84.90    2.21
  -1  -1   1   91.23    2.24
  -1  -1   1   85.48    2.17
  -1  -1   1   82.48    2.55
  -1  -1   1   91.30    2.35
  -1  -1   1   89.11    2.65
   0   1  -1  439.39    9.30
   0   1  -1  440.49    9.33
   0   1  -1  430.41    8.73
   0   1  -1  434.95    8.96
   0   1  -1  435.02    8.74
   0   1  -1  437.40    8.75
   0   1  -1  421.24    8.75
   0   1  -1  428.15    9.05
   0   1  -1  436.01    9.31
   0   1  -1  430.91    8.88
   0  -1   1  433.92    8.73
   0  -1   1  432.38    9.27
   0  -1   1  426.16    8.73
   0  -1   1  428.40    9.06
   0  -1   1  431.66    8.77
   0  -1   1  432.42    9.32
   0  -1   1  432.81    8.77
   0  -1   1  436.55    8.73
   0  -1   1  431.17    9.28
  -1   1  -1  177.56    4.02
  -1   1  -1  175.91    4.34
  -1   1  -1  177.69    4.08
  -1   1  -1  183.68    4.67
  -1   1  -1  177.88    4.29
  -1   1  -1  179.41    4.46
  -1   1  -1  178.03    4.04
  -1   1  -1  183.36    4.59
  -1   1  -1  174.36    4.53
   1  -1   1  176.10    3.99
   1  -1   1  173.31    4.23
   1  -1   1  177.19    4.54
   1  -1   1  185.14    4.61
   1  -1   1  176.75    4.03
   1  -1   1  183.57    4.58
   1  -1   1  169.35    4.02
   1  -1   1  187.44    4.12
   1  -1   1  183.44    4.10
  -2   1  -1    3.09    0.55
  -2   1  -1    1.84    0.84
  -2   1  -1    2.72    0.79
  -2   1  -1    2.82    0.77
  -2   1  -1    3.36    0.97
  -2   1  -1    2.43    0.76
  -2   1  -1    2.08    0.54
  -2   1  -1    2.45    0.57
  -2   1  -1    1.76    0.60
  -2   1  -1    1.63    0.49
   2  -1   1    2.39    0.55
   2  -1   1    1.75    0.73
   2  -1   1    1.98    0.55
   2  -1   1    1.45    0.64
   2  -1   1    2.62    0.64
  -3   1  -1   85.54    3.55
  -3   1  -1   84.99    3.10
  -3   1  -1   81.63    2.82
  -3   1  -1   81.65    2.78
  -3   1  -1   84.35    3.40
  -3   1  -1   88.55    3.37
  -3   1  -1   84.81    2.90
  -3   1  -1   83.05    2.59
  -3   1  -1   81.45    2.67
  -3   1  -1   88.82    3.32
   3  -1   1   79.82    2.62
   3  -1   1   76.63    2.69
  -4   1  -1  183.87    5.20
  -4   1  -1  191.92    5.99
  -4   1  -1  179.32    6.09
  -4   1  -1  193.71    5.82
  -4   1  -1  189.78    5.48
  -4   1  -1  180.61    5.26
  -4   1  -1  184.70    4.89
  -4   1  -1  193.27    5.36
  -4   1  -1  187.76    5.86
  -4   1  -1  190.32    5.09
   4  -1   1  178.23    5.09
  -5   1  -1    4.81    1.16
  -5   1  -1    3.26    0.85
  -5   1  -1    3.01    1.23
  -5   1  -1    2.72    0.92
  -5   1  -1    5.71    0.92
  -5   1  -1    2.81    0.91
  -5   1  -1    5.54    1.36
  -5   1  -1    2.97    1.07
  -5   1  -1    4.54    1.46
  -5   1  -1    4.06    0.94
   5  -1   1    2.75    0.88
  -6   1  -1   46.34    2.70
  -6   1  -1   49.27    2.78
  -6   1  -1   42.95    2.63
  -6   1  -1   39.52    2.19
  -6   1  -1   52.63    3.29
  -6   1  -1   47.34    3.07
  -6   1  -1   41.51    3.14
  -6   1  -1   46.53    3.42
  -6   1  -1   43.03    2.60
  -6   1  -1   47.20    2.53
   6  -1   1   41.27    2.46
  -7   1  -1   12.92    2.21
  -7   1  -1   18.90    2.54
  -7   1  -1   18.02    2.73
  -7   1  -1   20.25    2.25
  -7   1  -1   16.10    2.04
  -7   1  -1   14.42    1.62
  -7   1  -1   14.93    1.97
  -7   1  -1   16.63    1.94
  -7   1  -1   16.64    2.25
  -7   1  -1   15.49    1.93
   7  -1   1   18.03    2.11
  -8   1  -1    2.01    1.02
  -8   1  -1    1.66    0.93
  -8   1  -1    4.21    1.68
  -8   1  -1    0.61    1.33
  -8   1  -1    1.69    1.01
  -8   1  -1    1.49    1.21
  -8   1  -1    0.37    0.86
  -8   1  -1    1.53    0.81
  -8   1  -1    1.87    1.03
  -8   1  -1   -0.11    1.10
   8  -1   1    2.10    1.09
  -9   1  -1   -0.26    0.97
  -9   1  -1   -0.12    1.13
  -9   1  -1   -0.13    0.82
  -9   1  -1   -0.95    0.75
  -9   1  -1    1.00    1.00
  -9   1  -1   -0.24    0.65
  -9   1  -1    2.01    1.37
  -9   1  -1   -0.14    0.77
  -9   1  -1    0.48    1.40
  -9   1  -1   -0.17    1.31
   9  -1   1   -1.24    0.80
 -10   1  -1   11.09    2.10
 -10   1  -1   16.70    2.56
 -10   1  -1    9.14    1.82
 -10   1  -1    7.80    2.59
 -10   1  -1   12.60    1.93
 -10   1  -1   12.06    2.43
 -10   1  -1   12.28    2.16
 -10   1  -1   12.64    2.63
 -10   1  -1   16.51    2.83
 -10   1  -1   12.86    1.92
  10  -1   1   12.32    2.20
 -11   1  -1    0.53    1.11
 -11   1  -1   -0.64    0.84
 -11   1  -1    0.95    1.96
 -11   1  -1   -0.19    1.15
 -11   1  -1    1.19    1.12
 -11   1  -1    0.41    0.91
 -11   1  -1    0.54    1.74
 -11   1  -1    1.46    1.42
 -11   1  -1    1.23    1.47
 -11   1  -1   -0.13    1.18
  11  -1   1    0.66    1.33
 -12   1  -1    7.60    1.95
 -12   1  -1   13.62    2.44
 -12   1  -1   11.73    3.06
 -12   1  -1    8.56    2.92
 -12   1  -1    8.01    2.28
 -12   1  -1    8.01    1.99
 -12   1  -1    6.77    2.89
 -12   1  -1    7.96    2.29
 -12   1  -1   13.96    2.84
 -12   1  -1   10.31    1.72
 -12   1  -1   10.28    2.03
  12  -1   1   12.12    2.47
 -13   1  -1   17.00    3.47
 -13   1  -1   22.96    4.51
 -13   1  -1   17.81    3.41
 -13   1  -1   17.33    3.27
 -13   1  -1   18.42    2.88
 -13   1  -1   12.12    3.07
 -13   1  -1   19.95    3.36
 -13   1  -1   12.20    2.50
 -13   1  -1   18.09    2.98
  13  -1   1   30.27    3.77
 -14   1  -1   -0.33    1.99
 -14   1  -1    1.84    1.46
 -14   1  -1   -0.46    1.72
 -14   1  -1    0.95    1.64
 -14   1  -1    1.15    2.63
 -14   1  -1    0.13    1.29
 -14   1  -1    3.22    2.10
 -14   1  -1    0.27    1.71
  14  -1   1   -0.49    1.51
 -15   1  -1   11.06    2.50
 -15   1  -1    7.56    2.44
 -15   1  -1    7.32    2.56
 -15   1  -1   12.08    3.49
 -15   1  -1   16.31    3.56
 -15   1  -1   10.89    4.00
 -15   1  -1    8.13    2.84
  15  -1   1   16.50    3.24
  15   0  -1    1.46    1.83
 -15   0   1   -0.19    1.02
 -15   0   1    0.62    1.64
 -15   0   1    2.98    2.03
 -15   0   1   -0.61    1.20
 -15   0   1    1.47    1.88
 -15   0   1    2.47    2.08
 -15   0   1   -0.77    1.21
 -15   0   1    0.38    2.11
  14   0  -1   30.51    3.97
 -14   0   1   28.31    4.24
 -14   0   1   25.36    2.99
 -14   0   1   24.81    3.48
 -14   0   1   26.59    3.42
 -14   0   1   26.59    3.92
 -14   0   1   29.86    4.01
 -14   0   1   25.74    3.00
 -14   0   1   26.05    5.07
 -14   0   1   25.59    3.74
  13   0  -1   67.15    4.54
 -13   0   1   55.66    6.59
 -13   0   1   58.72    4.12
 -13   0   1   61.79    4.94
 -13   0   1   61.34    5.83
 -13   0   1   66.09    4.25
 -13   0   1   66.87    5.21
 -13   0   1   71.22    5.06
 -13   0   1   59.40    4.00
 -13   0   1   68.72    4.63
  12   0  -1    7.47    1.35
  12   0  -1    9.14    2.09
 -12   0   1    2.96    2.39
 -12   0   1    8.77    2.29
 -12   0   1    6.72    1.98
 -12   0   1    7.69    1.84
 -12   0   1    7.72    1.78
 -12   0   1    7.55    2.27
 -12   0   1    6.60    1.77
 -12   0   1    5.90    1.73
 -12   0   1   10.25    2.39
  11   0  -1    9.66    1.49
  11   0  -1   10.03    2.06
 -11   0   1    3.28    1.47
 -11   0   1    7.38    2.03
 -11   0   1    7.23    1.93
 -11   0   1    6.46    1.68
 -11   0   1    7.14    2.49
 -11   0   1    7.16    1.70
 -11   0   1    5.68    1.40
 -11   0   1    8.75    1.89
 -11   0   1   10.51    2.38
  10   0  -1   29.05    2.97
  10   0  -1   25.43    2.18
 -10   0   1   21.53    2.23
 -10   0   1   21.05    2.57
 -10   0   1   29.14    3.32
 -10   0   1   22.95    2.65
 -10   0   1   16.71    2.65
 -10   0   1   20.99    1.44
 -10   0   1   19.14    2.40
 -10   0   1   24.24    2.76
 -10   0   1   19.74    2.44
 -10   0   1   20.70    3.57
 -10   0   1   22.35    2.86
   9   0  -1  132.98    4.36
   9   0  -1  131.51    5.09
  -9   0   1  139.06    5.85
  -9   0   1  128.64    5.16
  -9   0   1  139.09    5.39
  -9   0   1  126.20    5.56
  -9   0   1  128.96    5.33
  -9   0   1  124.90    4.72
  -9   0   1  126.61    6.65
  -9   0   1  129.03    5.86
  -9   0   1  132.69    5.30
  -9   0   1  134.89    4.04
  -9   0   1  131.30    5.16
   8   0  -1    3.60    1.06
   8   0  -1    3.21    0.82
  -8   0   1    3.38    0.86
  -8   0   1    4.97    1.24
  -8   0   1    6.48    1.26
  -8   0   1    4.11    1.10
  -8   0   1    2.86    1.02
  -8   0   1    3.35    0.88
  -8   0   1    5.09    1.79
  -8   0   1    3.35    1.22
  -8   0   1    2.95    1.36
  -8   0   1    3.87    1.26
  -8   0   1    2.52    1.04
   7   0  -1    1.54    0.79
   7   0  -1    1.31    0.60
  -7   0   1    1.31    0.92
  -7   0   1    1.47    0.82
  -7   0   1    1.07    1.25
  -7   0   1    0.86    0.94
  -7   0   1    0.94    0.68
  -7   0   1    1.77    0.87
  -7   0   1    1.91    0.91
  -7   0   1    0.77    0.63
  -7   0   1    1.77    0.66
  -7   0   1    1.50    0.81
  -7   0   1    0.81    0.73
   6   0  -1  119.60    3.86
   6   0  -1  115.27    3.48
  -6   0   1  117.83    4.45
  -6   0   1  114.71    3.92
  -6   0   1  113.89    3.60
  -6   0   1  107.79    4.15
  -6   0   1  120.81    5.26
  -6   0   1  117.84    3.54
  -6   0   1  118.65    4.19
  -6   0   1  113.04    3.83
  -6   0   1  116.58    4.08
  -6   0   1  113.74    4.30
   5   0  -1  410.84    9.10
   5   0  -1  405.96    9.34
  -5   0   1  416.92    9.73
  -5   0   1  411.00    9.34
  -5   0   1  413.85    9.91
  -5   0   1  409.76    9.05
  -5   0   1  405.30    9.80
  -5   0   1  402.41    9.08
  -5   0   1  417.21    8.80
  -5   0   1  409.06   10.94
  -5   0   1  417.91    9.54
  -5   0   1  415.37    9.98
  -5   0   1  403.69    9.61
   4   0  -1   16.82    1.11
   4   0  -1   16.09    1.05
  -4   0   1   16.94    1.09
  -4   0   1   16.43    1.34
  -4   0   1   16.44    1.44
  -4   0   1   15.79    1.19
  -4   0   1   16.30    0.97
  -4   0   1   17.24    1.91
  -4   0   1   18.65    0.91
  -4   0   1   15.88    1.41
  -4   0   1   16.66    1.03
  -4   0   1   17.83    1.32
  -4   0   1   16.47    1.26
   3   0  -1   11.16    0.77
   3   0  -1   10.59    0.85
  -3   0   1   10.98    0.95
  -3   0   1   12.85    0.75
  -3   0   1   11.58    1.00
  -3   0   1   11.77    0.68
  -3   0   1   13.65    1.49
  -3   0   1   11.84    0.67
  -3   0   1   12.15    1.09
  -3   0   1   12.41    1.04
  -3   0   1   10.81    0.95
  -3   0   1   11.18    0.58
  -3   0   1   11.82    0.89
   2   0  -1    0.21    0.31
  -2   0   1   -0.20    0.49
  -2   0   1    0.31    0.34
  -2   0   1   -0.13    0.25
  -2   0   1   -0.05    0.25
  -2   0   1    0.07    0.30
  -2   0   1   -0.25    0.27
  -2   0   1    0.09    0.25
  -2   0   1    0.44    0.33
  -2   0   1    0.01    0.25
   1   0  -1  176.15    3.82
  -1   0   1  176.05    3.84
   0   0   1  122.71    2.66
   0   0   1  119.76    2.68
  -1   0  -1  108.68    2.76
  -1   0  -1  110.25    2.99
  -1   0  -1  111.52    2.87
  -1   0  -1  112.41    2.71
  -1   0  -1  108.06    2.96
  -1   0  -1  109.31    3.00
  -1   0  -1  108.82    2.83
  -1   0  -1  105.05    2.84
  -1   0  -1  104.15    2.96
  -1   0  -1  110.55    3.03
   1   0   1  106.85    2.94
   1   0   1  105.86    2.66
   1   0   1  107.57    2.93
   1   0   1  105.10    2.72
   1   0   1  109.20    2.81
   1   0   1  110.62    2.80
   1   0   1  110.78    2.84
   1   0   1  109.86    2.99
   1   0   1  111.55    2.84
   1   0   1  112.82    2.70
  -2   0  -1   52.73    2.10
  -2   0  -1   56.46    2.31
  -2   0  -1   57.84    2.12
  -2   0  -1   55.08    2.47
  -2   0  -1   58.09    2.37
  -2   0  -1   56.80    2.15
  -2   0  -1   57.53    2.29
  -2   0  -1   55.53    1.91
  -2   0  -1   59.99    2.38
  -2   0  -1   54.29    2.02
   2   0   1   61.48    2.29
   2   0   1   58.84    2.03
   2   0   1   59.14    2.33
   2   0   1   56.34    1.87
   2   0   1   57.31    1.88
   2   0   1   53.90    2.04
   2   0   1   54.73    2.22
   2   0   1   54.16    2.26
  -3   0  -1  522.29   11.87
  -3   0  -1  514.48   11.61
  -3   0  -1  517.76   12.22
  -3   0  -1  495.63   11.58
  -3   0  -1  538.17   11.96
  -3   0  -1  515.88   11.81
  -3   0  -1  522.93   11.17
  -3   0  -1  504.97   11.35
  -3   0  -1  536.97   11.52
  -3   0  -1  521.21   11.93
   3   0   1  519.82   11.33
   3   0   1  503.50   11.00
   3   0   1  515.92   11.41
  -4   0  -1  380.90    9.56
  -4   0  -1  373.40   10.10
  -4   0  -1  377.10    8.82
  -4   0  -1  385.73    9.45
  -4   0  -1  381.71    9.72
  -4   0  -1  375.17    9.09
  -4   0  -1  375.72    9.59
  -4   0  -1  379.30    9.38
  -4   0  -1  379.58    9.20
  -4   0  -1  390.88    9.81
   4   0   1  382.03    9.00
   4   0   1  376.85    9.10
   4   0   1  379.92    8.64
  -5   0  -1   72.45    3.49
  -5   0  -1   71.81    3.98
  -5   0  -1   70.92    3.05
  -5   0  -1   70.01    3.13
  -5   0  -1   67.93    2.79
  -5   0  -1   65.76    3.23
  -5   0  -1   62.96    3.23
  -5   0  -1   69.46    3.25
  -5   0  -1   65.04    3.52
  -5   0  -1   72.86    3.58
   5   0   1   68.41    3.04
   5   0   1   71.09    2.66
  -6   0  -1    9.41    1.65
  -6   0  -1   12.06    1.68
  -6   0  -1   12.52    1.47
  -6   0  -1   10.37    1.79
  -6   0  -1   10.79    1.82
  -6   0  -1   11.80    1.78
  -6   0  -1   12.35    1.69
  -6   0  -1   10.35    2.02
  -6   0  -1   10.59    1.87
  -6   0  -1   12.35    1.67
   6   0   1   11.99    1.70
   6   0   1    9.92    1.25
  -7   0  -1  112.11    4.66
  -7   0  -1  122.73    5.09
  -7   0  -1  121.04    5.37
  -7   0  -1  124.06    5.54
  -7   0  -1  124.89    4.54
  -7   0  -1  124.59    6.03
  -7   0  -1  123.60    5.24
  -7   0  -1  123.48    5.03
  -7   0  -1  127.03    5.50
  -7   0  -1  122.66    4.97
   7   0   1  128.16    4.21
   7   0   1  123.85    4.85
  -8   0  -1   70.83    3.90
  -8   0  -1   76.01    3.89
  -8   0  -1   68.32    3.46
  -8   0  -1   66.82    4.87
  -8   0  -1   77.19    4.53
  -8   0  -1   71.63    3.96
  -8   0  -1   80.19    4.25
  -8   0  -1   75.23    4.36
  -8   0  -1   76.83    4.30
  -8   0  -1   74.58    4.57
   8   0   1   74.69    3.21
   8   0   1   78.34    3.95
  -9   0  -1    0.14    0.97
  -9   0  -1    2.13    1.10
  -9   0  -1    3.55    1.38
  -9   0  -1    2.22    1.22
  -9   0  -1    1.56    1.47
  -9   0  -1    2.31    0.95
  -9   0  -1    1.41    1.42
  -9   0  -1    3.35    1.35
  -9   0  -1    3.06    1.41
  -9   0  -1    2.24    1.69
   9   0   1    4.39    1.48
   9   0   1    2.52    0.94
 -10   0  -1    3.87    2.13
 -10   0  -1    0.97    1.18
 -10   0  -1    6.14    2.11
 -10   0  -1    4.58    1.54
 -10   0  -1    2.33    1.40
 -10   0  -1    1.39    1.31
 -10   0  -1    2.69    1.22
 -10   0  -1    2.93    1.74
 -10   0  -1    1.78    1.31
 -10   0  -1    3.37    1.68
  10   0   1    2.73    1.44
 -11   0  -1   40.48    4.21
 -11   0  -1   26.81    3.58
 -11   0  -1   30.93    3.16
 -11   0  -1   41.89    5.41
 -11   0  -1   37.87    4.11
 -11   0  -1   40.71    4.30
 -11   0  -1   32.37    4.21
 -11   0  -1   27.78    3.25
 -11   0  -1   25.68    3.81
 -11   0  -1   38.24    3.49
 -11   0  -1   28.70    3.30
  11   0   1   44.39    4.32
 -12   0  -1   15.15    2.65
 -12   0  -1   20.30    4.20
 -12   0  -1   16.36    2.61
 -12   0  -1   12.75    2.66
 -12   0  -1   15.87    3.24
 -12   0  -1   14.21    2.72
 -12   0  -1   19.27    2.57
 -12   0  -1   12.58    3.20
 -12   0  -1   12.97    2.66
 -12   0  -1   19.58    3.53
 -12   0  -1   18.74    3.15
  12   0   1   16.36    2.83
 -13   0  -1    0.89    1.60
 -13   0  -1   -2.34    1.83
 -13   0  -1   -1.38    1.53
 -13   0  -1    1.07    1.88
 -13   0  -1    0.61    1.65
 -13   0  -1    0.03    1.39
 -13   0  -1    0.10    1.62
 -13   0  -1    2.46    1.96
  13   0   1    0.58    1.46
 -14   0  -1   -0.42    1.85
 -14   0  -1    1.90    1.78
 -14   0  -1    3.16    1.86
 -14   0  -1   -0.99    1.48
 -14   0  -1    1.43    1.87
 -14   0  -1   -0.94    1.88
 -14   0  -1    0.67    2.28
  14   0   1   -0.09    1.58
 -15   0  -1   11.97    4.34
 -15   0  -1    6.09    2.85
 -15   0  -1   17.30    3.14
 -15   0  -1   16.83    3.76
 -15   0  -1   12.89    3.01
 -15   0  -1   14.50    3.69
 -15   0  -1   14.66    3.59
  15   0   1   16.33    3.44
  15  -1  -1   -1.32    1.39
 -15   1   1    0.63    1.99
 -15   1   1   -0.89    2.09
 -15   1   1   -1.34    1.35
 -15   1   1   -0.61    1.57
 -15   1   1   -0.72    1.49
 -15   1   1   -0.17    1.25
  14  -1  -1    9.81    2.47
 -14   1   1    9.80    2.54
 -14   1   1    6.22    1.39
 -14   1   1   10.44    2.58
 -14   1   1    6.57    3.03
 -14   1   1   14.46    2.79
 -14   1   1    8.09    2.03
 -14   1   1   10.84    2.31
 -14   1   1   10.08    3.00
  13  -1  -1    6.48    1.90
 -13   1   1    1.54    1.05
 -13   1   1    2.90    1.29
 -13   1   1    2.47    1.69
 -13   1   1    1.62    1.56
 -13   1   1    0.60    1.83
 -13   1   1   -0.88    1.16
 -13   1   1    3.09    1.66
 -13   1   1    0.60    1.10
 -13   1   1    5.68    2.29
  12  -1  -1    7.54    1.83
 -12   1   1    4.97    1.92
 -12   1   1    4.05    1.54
 -12   1   1    5.18    1.80
 -12   1   1    5.93    2.16
 -12   1   1    2.77    2.07
 -12   1   1    6.43    2.07
 -12   1   1    5.24    1.45
 -12   1   1    5.49    1.38
 -12   1   1    5.90    1.65
  11  -1  -1   38.43    3.00
 -11   1   1   34.91    3.54
 -11   1   1   39.95    3.95
 -11   1   1   42.71    2.88
 -11   1   1   44.06    4.44
 -11   1   1   44.08    3.12
 -11   1   1   46.02    3.03
 -11   1   1   42.62    3.06
 -11   1   1   41.66    3.18
 -11   1   1   40.38    5.23
 -11   1   1   40.22    3.79
  10  -1  -1   96.00    4.40
 -10   1   1  101.44    4.43
 -10   1   1   96.40    6.15
 -10   1   1   91.51    4.27
 -10   1   1   93.99    4.25
 -10   1   1   98.98    4.80
 -10   1   1   86.27    4.89
 -10   1   1   99.55    4.71
 -10   1   1  111.32    5.53
 -10   1   1   98.22    4.60
 -10   1   1   91.41    4.01
   9  -1  -1    0.73    0.86
   9  -1  -1    0.74    0.50
  -9   1   1   -0.08    1.27
  -9   1   1    0.41    0.73
  -9   1   1    0.37    0.83
  -9   1   1    0.07    0.73
  -9   1   1    0.74    1.17
  -9   1   1    0.12    0.74
  -9   1   1   -0.07    0.76
  -9   1   1    0.84    0.62
  -9   1   1    1.29    1.21
   8  -1  -1    3.28    0.70
   8  -1  -1    3.57    1.09
  -8   1   1    3.48    1.29
  -8   1   1    6.25    1.68
  -8   1   1    3.10    1.00
  -8   1   1    2.77    1.12
  -8   1   1    3.75    0.96
  -8   1   1    4.47    0.96
  -8   1   1    6.00    1.87
  -8   1   1    3.19    0.97
  -8   1   1    4.85    1.20
   7  -1  -1   17.57    1.09
   7  -1  -1   19.19    1.80
  -7   1   1   13.68    2.41
  -7   1   1   14.40    1.67
  -7   1   1   17.79    1.73
  -7   1   1   15.12    2.07
  -7   1   1   16.62    0.74
  -7   1   1   15.00    1.41
  -7   1   1   15.95    1.85
  -7   1   1   15.93    1.57
  -7   1   1   20.27    2.20
  -7   1   1   16.26    0.80
  -7   1   1   16.59    1.60
   6  -1  -1  266.93    6.16
   6  -1  -1  278.58    6.94
  -6   1   1  288.34    7.47
  -6   1   1  273.49    7.01
  -6   1   1  279.63    7.76
  -6   1   1  290.60    7.04
  -6   1   1  275.52    8.74
  -6   1   1  274.50    6.69
  -6   1   1  281.11    6.97
  -6   1   1  279.72    7.23
  -6   1   1  276.02    7.87
   5  -1  -1  121.08    3.45
   5  -1  -1  122.23    2.94
  -5   1   1  119.40    4.83
  -5   1   1  119.75    3.49
  -5   1   1  118.78    3.26
  -5   1   1  117.45    4.06
  -5   1   1  123.60    3.51
  -5   1   1  120.74    3.47
  -5   1   1  117.67    3.82
  -5   1   1  117.15    3.63
  -5   1   1  123.34    4.20
   4  -1  -1   30.91    1.00
   4  -1  -1   29.32    1.28
  -4   1   1   28.02    1.14
  -4   1   1   31.95    1.92
  -4   1   1   27.96    1.28
  -4   1   1   31.70    1.44
  -4   1   1   31.49    1.80
  -4   1   1   28.19    2.21
  -4   1   1   31.55    1.66
  -4   1   1   30.03    1.33
  -4   1   1   28.45    1.24
   3  -1  -1   22.76    0.87
   3  -1  -1   22.41    0.75
  -3   1   1   22.64    0.88
  -3   1   1   23.97    1.41
  -3   1   1   24.22    1.50
  -3   1   1   23.68    0.83
  -3   1   1   22.21    1.08
  -3   1   1   22.59    0.78
  -3   1   1   22.66    0.96
  -3   1   1   22.57    1.01
  -3   1   1   22.32    1.76
  -2   1   1  412.27    8.77
  -2   1   1  414.53    8.35
  -2   1   1  422.80    9.26
  -2   1   1  421.31    8.38
  -2   1   1  424.38    8.76
   1  -1  -1   74.51    1.75
   1  -1  -1   73.22    1.77
   1  -1  -1   75.58    1.93
   1  -1  -1   74.83    1.83
  -1   1   1   76.77    2.08
  -1   1   1   70.29    1.74
  -1   1   1   74.42    1.93
  -1   1   1   73.58    1.75
  -1   1   1   75.94    1.90
  -1   1   1   76.08    1.82
  -1   1   1   73.89    1.88
  -1   1   1   77.26    2.01
  -1   1   1   72.34    1.65
  -1   1   1   75.43    1.84
  -1   1   1   76.09    1.68
   0  -1  -1  113.39    3.07
   0  -1  -1  108.19    2.90
   0  -1  -1  110.51    2.82
   0  -1  -1  109.37    2.95
   0  -1  -1  110.13    2.91
   0  -1  -1  107.71    2.76
   0  -1  -1  110.03    2.80
   0  -1  -1  113.41    2.83
   0  -1  -1  109.27    2.85
   0   1   1  109.14    3.00
   0   1   1  109.98    2.76
   0   1   1  110.50    2.87
   0   1   1  108.94    2.82
   0   1   1  107.56    2.78
   0   1   1  108.51    2.77
   0   1   1  116.42    2.97
   0   1   1  114.75    2.90
   0   1   1  108.80    2.91
   0   1   1  109.26    2.82
   0   1   1  110.89    3.01
  -1  -1  -1  183.74    4.67
  -1  -1  -1  180.84    4.80
  -1  -1  -1  182.50    4.71
  -1  -1  -1  184.40    4.58
  -1  -1  -1  187.38    4.53
  -1  -1  -1  190.24    4.90
  -1  -1  -1  186.77    4.69
  -1  -1  -1  176.65    4.58
  -1  -1  -1  191.35    4.75
  -1  -1  -1  188.97    4.77
   1   1   1  186.87    4.80
   1   1   1  186.03    4.58
   1   1   1  183.23    4.48
   1   1   1  183.31    4.63
   1   1   1  184.77    4.66
   1   1   1  190.99    4.78
   1   1   1  189.26    4.58
   1   1   1  192.11    4.61
   1   1   1  182.36    4.68
  -2  -1  -1  295.24    7.28
  -2  -1  -1  297.12    7.24
  -2  -1  -1  280.52    7.22
  -2  -1  -1  304.30    7.40
  -2  -1  -1  301.29    7.00
  -2  -1  -1  282.57    7.17
  -2  -1  -1  294.26    7.04
  -2  -1  -1  284.88    6.78
  -2  -1  -1  286.03    7.21
  -2  -1  -1  283.19    7.10
   2   1   1  296.51    6.76
   2   1   1  290.33    7.09
   2   1   1  292.86    7.19
   2   1   1  289.56    7.16
   2   1   1  293.35    6.86
   2   1   1  281.79    7.12
   2   1   1  279.62    6.89
   2   1   1  297.08    6.98
  -3  -1  -1   30.02    2.09
  -3  -1  -1   27.75    1.82
  -3  -1  -1   27.79    2.10
  -3  -1  -1   29.93    2.01
  -3  -1  -1   28.14    1.66
  -3  -1  -1   31.37    1.85
  -3  -1  -1   28.73    2.08
  -3  -1  -1   31.66    2.07
  -3  -1  -1   28.33    2.14
  -3  -1  -1   27.89    2.04
   3   1   1   27.21    1.68
   3   1   1   30.86    1.85
   3   1   1   26.83    1.94
   3   1   1   30.88    1.94
  -4  -1  -1   20.44    2.06
  -4  -1  -1   27.06    2.17
  -4  -1  -1   28.10    1.95
  -4  -1  -1   30.15    2.89
  -4  -1  -1   26.00    1.72
  -4  -1  -1   28.23    1.94
  -4  -1  -1   26.94    2.09
  -4  -1  -1   22.69    2.14
  -4  -1  -1   24.25    2.28
  -4  -1  -1   29.07    2.18
   4   1   1   28.12    1.95
   4   1   1   29.54    1.91
   4   1   1   27.11    1.76
  -5  -1  -1   72.09    3.29
  -5  -1  -1   69.65    3.49
  -5  -1  -1   60.33    3.43
  -5  -1  -1   64.83    3.18
  -5  -1  -1   63.46    3.75
  -5  -1  -1   67.06    3.53
  -5  -1  -1   65.27    3.44
  -5  -1  -1   64.82    3.48
  -5  -1  -1   64.86    3.50
  -5  -1  -1   71.22    3.01
   5   1   1   67.98    2.91
   5   1   1   70.33    3.09
   5   1   1   67.61    3.15
  -6  -1  -1   11.53    1.48
  -6  -1  -1   10.37    1.77
  -6  -1  -1   10.48    1.62
  -6  -1  -1   11.92    1.74
  -6  -1  -1   10.61    1.84
  -6  -1  -1   12.38    1.95
  -6  -1  -1    7.93    1.77
  -6  -1  -1   12.11    2.29
  -6  -1  -1    9.63    1.87
  -6  -1  -1    8.41    1.65
   6   1   1   10.32    1.53
   6   1   1   11.71    1.72
  -7  -1  -1   11.10    2.03
  -7  -1  -1    5.97    1.45
  -7  -1  -1    9.37    1.92
  -7  -1  -1    7.81    1.87
  -7  -1  -1    6.04    1.30
  -7  -1  -1    9.72    1.91
  -7  -1  -1    7.80    1.73
  -7  -1  -1    5.63    1.35
  -7  -1  -1    7.59    2.24
  -7  -1  -1    6.75    1.45
   7   1   1    8.14    1.65
   7   1   1    6.70    1.32
  -8  -1  -1   26.33    2.92
  -8  -1  -1   22.75    2.78
  -8  -1  -1   28.30    3.72
  -8  -1  -1   23.12    2.59
  -8  -1  -1   18.93    2.12
  -8  -1  -1   18.17    2.39
  -8  -1  -1   23.21    3.11
  -8  -1  -1   18.09    2.48
  -8  -1  -1   21.23    2.92
  -8  -1  -1   17.20    2.59
  -8  -1  -1   21.53    2.79
   8   1   1   22.89    2.62
   8   1   1   21.37    2.17
  -9  -1  -1    8.15    2.24
  -9  -1  -1    8.14    1.95
  -9  -1  -1    8.98    1.97
  -9  -1  -1    8.26    1.89
  -9  -1  -1    9.69    2.24
  -9  -1  -1    4.18    1.47
  -9  -1  -1    9.06    1.73
  -9  -1  -1    6.38    1.70
  -9  -1  -1    7.69    2.47
  -9  -1  -1   12.58    2.32
  -9  -1  -1    8.39    1.95
   9   1   1    7.87    1.57
   9   1   1    8.32    1.91
 -10  -1  -1    0.61    1.42
 -10  -1  -1    1.00    1.81
 -10  -1  -1   -0.55    1.10
 -10  -1  -1    1.13    1.19
 -10  -1  -1    0.39    1.51
 -10  -1  -1    0.52    0.96
 -10  -1  -1    0.87    1.14
 -10  -1  -1    3.01    1.63
 -10  -1  -1    0.09    1.14
 -10  -1  -1    0.96    1.43
 -10  -1  -1    0.26    1.11
  10   1   1   -0.28    1.16
  10   1   1    1.46    1.03
 -11  -1  -1   12.60    2.41
 -11  -1  -1   14.23    2.62
 -11  -1  -1   11.46    2.51
 -11  -1  -1    8.52    2.26
 -11  -1  -1    9.30    2.57
 -11  -1  -1   12.42    3.26
 -11  -1  -1    9.32    2.63
 -11  -1  -1   10.12    2.05
 -11  -1  -1   12.07    2.52
 -11  -1  -1   11.63    2.77
 -11  -1  -1   14.15    2.61
  11   1   1   11.01    1.89
  11   1   1   12.23    2.55
 -12  -1  -1    0.00    1.89
 -12  -1  -1    0.53    1.36
 -12  -1  -1    0.36    1.51
 -12  -1  -1    0.50    1.60
 -12  -1  -1   -0.23    1.74
 -12  -1  -1   -0.95    1.13
 -12  -1  -1   -0.05    1.51
 -12  -1  -1    0.21    1.62
 -12  -1  -1   -0.60    1.19
  12   1   1    0.87    1.43
 -13  -1  -1   14.45    3.09
 -13  -1  -1   12.91    3.37
 -13  -1  -1   17.51    3.87
 -13  -1  -1   15.06    3.42
 -13  -1  -1   17.29    4.22
 -13  -1  -1   14.33    3.01
 -13  -1  -1    7.79    2.54
 -13  -1  -1   14.76    2.43
  13   1   1   10.77    2.69
 -14  -1  -1    2.69    2.22
 -14  -1  -1    4.71    2.81
 -14  -1  -1   -0.24    1.60
 -14  -1  -1    1.62    1.96
 -14  -1  -1    1.12    1.98
 -14  -1  -1    1.79    2.23
 -14  -1  -1    2.78    2.25
  14   1   1    1.74    1.66
 -15  -1  -1   24.07    3.93
  15  -2  -1   12.94    2.85
 -15   2   1   12.11    2.84
 -15   2   1   10.83    2.82
 -15   2   1   11.28    3.68
 -15   2   1    7.33    2.22
 -15   2   1    8.69    3.60
 -15   2   1    7.37    2.56
 -15   2   1   10.58    2.29
  14  -2  -1   23.05    3.27
 -14   2   1   32.86    5.68
 -14   2   1   30.08    3.63
 -14   2   1   28.36    3.75
 -14   2   1   24.77    3.55
 -14   2   1   25.93    3.10
 -14   2   1   20.53    3.56
 -14   2   1   27.33    3.15
  13  -2  -1    0.46    1.19
 -13   2   1    1.33    0.88
 -13   2   1   -0.44    1.19
 -13   2   1   -0.83    0.83
 -13   2   1   -0.17    0.69
 -13   2   1    1.50    1.55
 -13   2   1    0.80    1.14
 -13   2   1    1.45    1.66
 -13   2   1   -1.00    1.78
 -13   2   1   -1.52    1.05
  12  -2  -1    7.89    1.86
 -12   2   1   13.45    2.03
 -12   2   1    8.09    1.98
 -12   2   1    9.82    2.55
 -12   2   1   11.23    1.92
 -12   2   1    6.28    2.15
 -12   2   1   10.87    1.93
 -12   2   1    9.17    1.38
 -12   2   1    7.56    1.85
 -12   2   1    9.55    3.05
  11  -2  -1   24.56    2.73
 -11   2   1   15.43    1.83
 -11   2   1   17.49    3.52
 -11   2   1   20.38    3.17
 -11   2   1   19.79    2.24
 -11   2   1   17.04    2.34
 -11   2   1   15.64    2.68
 -11   2   1   18.70    2.57
 -11   2   1   18.65    2.23
  10  -2  -1   22.37    2.48
 -10   2   1   23.16    2.13
 -10   2   1   15.28    2.65
 -10   2   1   18.44    2.65
 -10   2   1   23.26    2.53
 -10   2   1   21.88    3.70
 -10   2   1   17.07    2.14
 -10   2   1   23.84    2.70
 -10   2   1   19.43    1.97
 -10   2   1   21.35    2.22
   9  -2  -1   16.54    2.01
  -9   2   1   15.24    1.66
  -9   2   1   14.74    1.95
  -9   2   1   16.23    2.35
  -9   2   1   18.65    1.86
  -9   2   1   14.76    1.95
  -9   2   1   18.46    1.84
  -9   2   1   14.43    2.37
  -9   2   1   15.36    2.84
  -9   2   1   14.62    1.92
   8  -2  -1   96.16    3.76
  -8   2   1   97.45    5.41
  -8   2   1   96.37    3.54
  -8   2   1   94.99    3.95
  -8   2   1   98.40    4.06
  -8   2   1   91.60    3.56
  -8   2   1   99.86    3.56
  -8   2   1  101.18    4.59
  -8   2   1   94.21    4.69
  -8   2   1   96.68    3.88
   7  -2  -1   84.29    3.24
  -7   2   1   82.88    4.72
  -7   2   1   88.01    3.09
  -7   2   1   90.34    4.28
  -7   2   1   87.60    4.06
  -7   2   1   88.71    3.39
  -7   2   1   90.76    3.50
  -7   2   1   86.69    3.14
  -7   2   1   84.89    3.04
   6  -2  -1   46.66    2.10
  -6   2   1   47.07    2.03
  -6   2   1   44.56    1.93
  -6   2   1   52.09    3.00
  -6   2   1   48.90    2.83
  -6   2   1   42.92    3.23
  -6   2   1   49.55    2.02
  -6   2   1   50.71    2.23
  -6   2   1   46.19    2.22
   5  -2  -1   61.07    2.20
  -5   2   1   62.40    2.29
  -5   2   1   64.53    3.11
  -5   2   1   55.83    2.04
  -5   2   1   62.70    2.53
  -5   2   1   59.94    3.41
  -5   2   1   62.96    2.19
  -5   2   1   61.14    2.31
  -5   2   1   56.08    2.85
   4  -2  -1   -0.40    0.36
  -4   2   1   -0.59    0.87
  -4   2   1    0.20    0.34
  -4   2   1   -0.11    0.49
  -4   2   1   -0.19    0.31
  -4   2   1    0.17    0.37
  -4   2   1    0.05    0.75
  -4   2   1   -0.19    0.30
  -4   2   1    0.43    0.44
  -4   2   1   -0.60    0.64
   3  -2  -1   37.51    1.34
   3  -2  -1   32.89    1.06
  -3   2   1   37.46    1.29
  -3   2   1   39.30    2.09
  -3   2   1   36.73    1.27
  -3   2   1   37.42    1.64
  -3   2   1   37.46    2.22
  -3   2   1   36.54    1.99
  -3   2   1   34.61    1.37
  -3   2   1   37.01    1.46
  -3   2   1   35.74    1.34
   2  -2  -1    7.64    0.71
  -2   2   1    6.23    0.63
  -2   2   1    5.66    0.95
  -2   2   1    7.93    0.62
  -2   2   1    6.05    0.53
  -2   2   1    6.00    0.64
  -2   2   1    5.68    0.54
  -2   2   1    5.60    0.73
  -2   2   1    6.33    0.62
  -2   2   1    6.10    0.79
  -2   2   1    5.13    0.88
  -2   2   1    6.02    0.59
   1  -2  -1  313.08    6.73
   1  -2  -1  297.60    6.69
  -1   2   1  314.35    6.68
  -1   2   1  301.43    7.20
  -1   2   1  300.19    6.71
  -1   2   1  299.68    7.08
  -1   2   1  309.11    6.69
  -1   2   1  304.90    7.08
  -1   2   1  308.23    6.81
  -1   2   1  305.84    7.37
  -1   2   1  307.99    6.69
  -1   2   1  300.81    6.74
   0  -2  -1   16.31    1.19
   0  -2  -1   19.14    1.75
   0  -2  -1   16.47    1.13
   0  -2  -1   16.31    1.17
   0  -2  -1   13.41    1.35
   0  -2  -1   15.57    1.14
   0   2   1   14.50    1.41
   0   2   1   14.79    1.13
   0   2   1   13.17    1.26
   0   2   1   16.80    1.14
   0   2   1   16.44    1.08
   0   2   1   15.10    1.21
   0   2   1   15.59    1.15
   0   2   1   16.74    1.08
  -1  -2  -1  163.53    4.48
  -1  -2  -1  160.10    4.50
  -1  -2  -1  159.46    4.37
  -1  -2  -1  150.57    4.68
  -1  -2  -1  159.79    4.53
  -1  -2  -1  160.82    4.42
  -1  -2  -1  161.44    4.90
  -1  -2  -1  155.45    4.42
  -1  -2  -1  157.33    4.51
   1   2   1  163.46    4.46
   1   2   1  162.76    4.39
   1   2   1  164.17    4.66
   1   2   1  159.92    4.86
   1   2   1  159.80    4.39
   1   2   1  156.95    4.44
   1   2   1  160.74    4.41
   1   2   1  158.25    4.58
   1   2   1  156.22    4.72
   1   2   1  157.69    4.48
   1   2   1  162.42    4.47
  -2  -2  -1  100.88    3.75
  -2  -2  -1  100.80    3.95
  -2  -2  -1   97.95    3.65
  -2  -2  -1  101.67    3.46
  -2  -2  -1  107.62    3.76
  -2  -2  -1  104.80    3.66
  -2  -2  -1   96.96    3.67
  -2  -2  -1  110.74    4.17
  -2  -2  -1  101.35    3.78
  -2  -2  -1  102.87    3.51
  -2  -2  -1  110.96    3.74
   2   2   1  104.45    3.81
   2   2   1  107.44    3.60
   2   2   1  106.26    3.64
   2   2   1  104.25    3.65
   2   2   1  101.68    3.87
   2   2   1  110.78    3.45
   2   2   1  109.32    3.61
   2   2   1  102.85    3.56
   2   2   1   99.71    3.40
  -3  -2  -1   27.59    2.10
  -3  -2  -1   24.82    2.38
  -3  -2  -1   24.92    2.28
  -3  -2  -1   27.96    1.83
  -3  -2  -1   26.88    2.00
  -3  -2  -1   28.90    2.13
  -3  -2  -1   24.10    1.84
  -3  -2  -1   27.01    2.05
  -3  -2  -1   27.06    2.09
  -3  -2  -1   20.80    2.11
  -3  -2  -1   29.59    2.37
   3   2   1   24.28    1.89
   3   2   1   26.17    1.92
   3   2   1   24.19    1.82
   3   2   1   29.87    1.99
   3   2   1   27.36    1.70
   3   2   1   27.08    1.95
  -4  -2  -1    9.49    1.28
  -4  -2  -1   10.72    1.53
  -4  -2  -1   11.22    1.65
  -4  -2  -1    7.49    1.47
  -4  -2  -1   12.93    1.97
  -4  -2  -1   11.02    1.61
  -4  -2  -1   11.51    1.82
  -4  -2  -1   11.79    1.50
  -4  -2  -1   14.00    2.01
  -4  -2  -1   12.69    1.92
  -4  -2  -1   10.60    1.54
   4   2   1    8.06    1.36
   4   2   1    9.62    1.36
   4   2   1   11.20    1.57
   4   2   1   14.58    1.71
  -5  -2  -1  110.10    5.00
  -5  -2  -1  110.51    4.64
  -5  -2  -1  110.50    4.61
  -5  -2  -1  109.21    4.16
  -5  -2  -1  108.49    4.99
  -5  -2  -1  107.18    4.86
  -5  -2  -1  111.41    4.40
  -5  -2  -1  109.28    4.78
  -5  -2  -1  112.94    4.84
  -5  -2  -1  104.84    4.68
  -5  -2  -1  111.99    4.61
   5   2   1  102.91    4.18
   5   2   1  109.60    4.19
   5   2   1  104.06    4.25
  -6  -2  -1   64.48    3.96
  -6  -2  -1   69.17    3.99
  -6  -2  -1   63.35    3.66
  -6  -2  -1   73.77    4.07
  -6  -2  -1   63.43    4.00
  -6  -2  -1   75.78    4.00
  -6  -2  -1   63.97    3.48
  -6  -2  -1   74.13    3.46
  -6  -2  -1   73.61    4.06
  -6  -2  -1   63.92    3.67
  -6  -2  -1   75.37    4.52
   6   2   1   72.70    3.56
   6   2   1   74.11    3.73
   6   2   1   64.49    3.31
  -7  -2  -1   -0.85    0.69
  -7  -2  -1    0.91    1.01
  -7  -2  -1   -0.85    0.79
  -7  -2  -1    0.96    1.08
  -7  -2  -1   -1.08    1.11
  -7  -2  -1   -0.70    0.91
  -7  -2  -1   -0.54    0.75
  -7  -2  -1   -0.63    0.97
  -7  -2  -1   -0.10    0.68
  -7  -2  -1    0.65    1.17
  -7  -2  -1    1.15    1.11
   7   2   1   -0.30    0.75
   7   2   1    0.35    0.94
  -8  -2  -1   17.66    2.44
  -8  -2  -1   22.14    2.64
  -8  -2  -1   17.63    2.49
  -8  -2  -1   19.13    2.77
  -8  -2  -1   18.04    3.17
  -8  -2  -1   22.50    3.01
  -8  -2  -1   19.76    2.82
  -8  -2  -1   26.25    2.76
  -8  -2  -1   20.67    2.94
  -8  -2  -1   20.86    3.03
  -8  -2  -1   14.20    2.27
   8   2   1   25.73    2.67
   8   2   1   21.90    2.71
  -9  -2  -1   58.24    4.24
  -9  -2  -1   64.26    4.79
  -9  -2  -1   63.16    3.80
  -9  -2  -1   60.46    4.15
  -9  -2  -1   64.18    4.62
  -9  -2  -1   59.05    4.48
  -9  -2  -1   69.92    5.46
  -9  -2  -1   63.50    4.39
  -9  -2  -1   59.14    4.16
  -9  -2  -1   61.89    4.55
   9   2   1   60.04    3.58
   9   2   1   55.50    3.86
 -10  -2  -1    7.23    2.51
 -10  -2  -1    9.70    2.16
 -10  -2  -1   12.30    2.78
 -10  -2  -1    8.98    1.90
 -10  -2  -1    9.46    2.61
 -10  -2  -1    9.25    2.26
 -10  -2  -1    9.71    2.32
 -10  -2  -1    8.74    2.28
 -10  -2  -1    4.89    1.96
 -10  -2  -1    5.77    1.99
  10   2   1   12.43    2.08
  10   2   1    9.46    2.20
 -11  -2  -1   12.23    2.59
 -11  -2  -1   10.50    2.36
 -11  -2  -1   12.01    2.62
 -11  -2  -1   11.62    2.94
 -11  -2  -1    8.32    2.27
 -11  -2  -1   10.62    2.77
 -11  -2  -1    7.31    2.32
 -11  -2  -1    8.19    2.27
 -11  -2  -1    8.86    2.90
  11   2   1   10.51    1.96
  11   2   1    8.88    2.27
 -12  -2  -1    0.55    1.42
 -12  -2  -1    0.52    1.85
 -12  -2  -1   -0.62    1.23
 -12  -2  -1    1.25    2.04
 -12  -2  -1   -0.60    1.41
 -12  -2  -1    0.01    1.54
 -12  -2  -1   -1.30    1.50
 -12  -2  -1   -1.65    1.23
  12   2   1    0.30    1.35
  12   2   1    0.79    1.05
 -13  -2  -1    5.25    2.51
 -13  -2  -1    4.69    1.81
 -13  -2  -1    4.88    2.73
 -13  -2  -1    3.25    2.00
 -13  -2  -1    2.82    1.99
 -13  -2  -1    5.02    2.72
 -13  -2  -1    4.99    2.46
 -13  -2  -1    3.16    2.16
  13   2   1    0.66    1.77
 -14  -2  -1    5.87    2.22
 -14  -2  -1    8.85    2.88
 -14  -2  -1    4.17    2.60
 -14  -2  -1    7.50    3.08
 -14  -2  -1    8.19    2.61
 -14  -2  -1    0.05    2.21
 -14  -2  -1    4.91    2.99
  14   2   1    6.79    2.61
 -15   3   1    6.75    2.50
 -15   3   1   11.04    2.77
 -15   3   1   11.50    2.18
 -15   3   1   15.34    2.64
 -15   3   1   16.36    2.75
 -15   3   1    8.70    2.58
 -15   3   1   11.10    3.61
  14  -3  -1   18.96    2.96
 -14   3   1   10.58    3.36
 -14   3   1   16.21    2.47
 -14   3   1   19.19    3.12
 -14   3   1   14.59    2.40
 -14   3   1   20.34    3.29
 -14   3   1   11.40    2.82
 -14   3   1   18.02    2.75
  13  -3  -1    0.69    1.25
 -13   3   1   -0.59    1.26
 -13   3   1   -3.17    1.54
 -13   3   1   -0.97    0.82
 -13   3   1    0.65    1.45
 -13   3   1   -0.63    1.06
 -13   3   1    1.35    1.83
 -13   3   1    1.52    0.99
 -13   3   1   -0.44    0.92
  12  -3  -1   43.04    3.27
 -12   3   1   42.38    2.92
 -12   3   1   43.57    3.00
 -12   3   1   45.28    5.45
 -12   3   1   47.70    4.78
 -12   3   1   43.31    4.02
 -12   3   1   35.55    3.92
 -12   3   1   41.34    3.20
  11  -3  -1   32.03    3.04
 -11   3   1   28.61    2.69
 -11   3   1   28.74    1.81
 -11   3   1   30.22    3.70
 -11   3   1   25.03    4.01
 -11   3   1   28.16    2.81
 -11   3   1   25.37    3.31
 -11   3   1   37.07    2.56
 -11   3   1   29.72    3.20
 -11   3   1   27.21    1.99
  10  -3  -1   29.18    2.78
 -10   3   1   28.18    3.00
 -10   3   1   27.76    3.17
 -10   3   1   28.49    2.36
 -10   3   1   26.67    2.07
 -10   3   1   30.67    2.23
 -10   3   1   26.99    1.79
 -10   3   1   24.80    3.21
 -10   3   1   32.50    4.36
 -10   3   1   23.89    2.25
   9  -3  -1    3.31    1.09
  -9   3   1    3.76    0.86
  -9   3   1    2.18    0.81
  -9   3   1    2.31    1.44
  -9   3   1    3.41    1.07
  -9   3   1    3.93    1.88
  -9   3   1    3.86    1.43
  -9   3   1    2.94    1.10
  -9   3   1    2.93    0.89
  -9   3   1    3.60    1.05
   8  -3  -1  138.34    4.63
  -8   3   1  132.99    5.53
  -8   3   1  133.74    4.39
  -8   3   1  136.78    4.60
  -8   3   1  117.77    5.54
  -8   3   1  128.28    6.42
  -8   3   1  136.38    4.94
  -8   3   1  135.91    4.39
  -8   3   1  137.14    4.58
  -8   3   1  137.86    4.08
   7  -3  -1  229.81    6.25
  -7   3   1  221.88    5.98
  -7   3   1  223.06    8.22
  -7   3   1  227.89    6.56
  -7   3   1  231.36    6.26
  -7   3   1  227.10    5.99
  -7   3   1  242.19    5.82
  -7   3   1  218.29    7.27
  -7   3   1  223.65    6.32
  -7   3   1  217.43    7.46
   6  -3  -1   38.80    1.95
  -6   3   1   43.15    2.27
  -6   3   1   38.19    1.93
  -6   3   1   38.89    2.18
  -6   3   1   41.80    1.77
  -6   3   1   37.97    3.58
  -6   3   1   43.07    3.00
  -6   3   1   37.72    1.82
  -6   3   1   38.85    1.86
  -6   3   1   38.76    2.71
   5  -3  -1   47.01    2.01
  -5   3   1   50.26    2.31
  -5   3   1   48.08    2.03
  -5   3   1   54.41    2.02
  -5   3   1   50.45    2.38
  -5   3   1   50.28    3.24
  -5   3   1   49.14    1.94
  -5   3   1   51.18    3.04
  -5   3   1   49.89    2.87
  -5   3   1   47.57    1.82
   4  -3  -1  220.76    4.74
   4  -3  -1  217.02    5.37
  -4   3   1  217.45    4.59
  -4   3   1  223.39    5.16
  -4   3   1  223.79    5.30
  -4   3   1  220.21    4.61
  -4   3   1  215.09    5.28
  -4   3   1  218.37    5.77
  -4   3   1  224.90    6.48
  -4   3   1  217.53    6.49
  -4   3   1  215.00    5.80
  -4   3   1  221.20    5.39
   3  -3  -1  121.51    3.37
  -3   3   1  127.15    3.17
  -3   3   1  121.11    3.86
  -3   3   1  118.03    3.38
  -3   3   1  127.68    3.25
  -3   3   1  122.61    3.34
  -3   3   1  116.82    3.30
  -3   3   1  119.65    3.01
  -3   3   1  120.33    3.07
  -3   3   1  110.52    3.72
  -3   3   1  125.53    4.31
  -3   3   1  118.98    4.24
   2  -3  -1    7.51    0.90
  -2   3   1    3.61    0.89
  -2   3   1    7.02    0.91
  -2   3   1    4.77    0.65
  -2   3   1    7.67    0.88
  -2   3   1    4.56    1.10
  -2   3   1    5.46    1.14
  -2   3   1    6.40    1.28
  -2   3   1    4.01    0.91
  -2   3   1    6.02    0.78
  -2   3   1    6.70    0.86
  -2   3   1    5.89    0.82
   1  -3  -1   33.86    1.71
   1  -3  -1   34.51    1.67
  -1   3   1   33.47    1.71
  -1   3   1   31.24    1.97
  -1   3   1   33.93    2.16
  -1   3   1   32.97    1.61
  -1   3   1   34.20    1.70
  -1   3   1   34.11    1.60
  -1   3   1   36.38    2.34
  -1   3   1   34.80    2.09
  -1   3   1   33.23    1.66
  -1   3   1   32.59    1.72
   0  -3  -1  134.10    4.04
   0  -3  -1  141.62    4.11
   0  -3  -1  138.65    4.99
   0  -3  -1  139.44    4.13
   0  -3  -1  136.80    4.77
   0  -3  -1  130.27    4.44
   0   3   1  132.60    3.97
   0   3   1  135.21    4.08
   0   3   1  143.45    4.83
   0   3   1  130.97    4.45
   0   3   1  138.83    4.59
   0   3   1  135.89    4.26
   0   3   1  127.97    3.91
   0   3   1  143.04    4.14
   0   3   1  134.81    4.16
  -1  -3  -1    7.77    1.20
  -1  -3  -1    8.84    1.25
  -1  -3  -1    9.38    1.58
  -1  -3  -1    6.05    1.06
  -1  -3  -1    6.45    1.16
  -1  -3  -1    8.91    1.68
  -1  -3  -1    7.94    1.18
   1   3   1    7.41    1.07
   1   3   1    6.93    1.40
   1   3   1    9.26    1.29
   1   3   1    7.49    1.12
   1   3   1    7.26    1.30
   1   3   1    4.88    1.07
   1   3   1    6.82    1.11
   1   3   1    6.50    1.18
   1   3   1    6.78    1.16
   1   3   1    5.83    1.03
   1   3   1    6.32    1.05
  -2  -3  -1    0.79    0.73
  -2  -3  -1    1.02    0.70
  -2  -3  -1   -0.15    0.86
  -2  -3  -1    1.61    0.77
  -2  -3  -1    2.06    0.82
  -2  -3  -1    0.25    0.96
  -2  -3  -1    0.50    0.63
  -2  -3  -1    1.31    0.90
  -2  -3  -1    1.26    0.92
  -2  -3  -1    1.55    1.01
   2   3   1    0.96    0.76
   2   3   1    1.37    0.94
   2   3   1    1.43    0.76
   2   3   1    1.67    0.84
   2   3   1    2.16    0.87
   2   3   1    2.03    0.87
   2   3   1    1.19    0.72
   2   3   1    1.99    0.76
   2   3   1    1.28    0.77
   2   3   1    1.92    0.89
  -3  -3  -1    1.37    0.78
  -3  -3  -1    1.08    0.96
  -3  -3  -1    1.06    0.84
  -3  -3  -1    2.02    0.99
  -3  -3  -1    2.34    1.17
  -3  -3  -1    0.21    0.66
  -3  -3  -1    2.28    1.21
  -3  -3  -1   -0.29    1.01
  -3  -3  -1    1.09    0.98
  -3  -3  -1    1.41    0.79
   3   3   1    1.30    0.73
   3   3   1    1.44    0.71
   3   3   1    1.38    0.95
   3   3   1    1.34    0.90
   3   3   1    2.31    1.18
   3   3   1    2.34    1.00
   3   3   1    1.46    1.17
   3   3   1    0.54    0.68
  -4  -3  -1  112.91    4.87
  -4  -3  -1  120.07    5.40
  -4  -3  -1  119.69    4.86
  -4  -3  -1  125.54    5.36
  -4  -3  -1  117.61    4.83
  -4  -3  -1  115.54    4.71
  -4  -3  -1  117.69    4.91
  -4  -3  -1  113.39    4.39
  -4  -3  -1  124.52    4.64
  -4  -3  -1  122.11    5.08
   4   3   1  116.50    4.61
   4   3   1  115.08    4.65
   4   3   1  122.30    4.66
   4   3   1  111.68    4.42
   4   3   1  113.24    4.53
  -5  -3  -1   62.80    3.90
  -5  -3  -1   67.39    3.73
  -5  -3  -1   74.68    4.08
  -5  -3  -1   68.19    3.87
  -5  -3  -1   67.69    3.52
  -5  -3  -1   61.06    4.08
  -5  -3  -1   64.51    3.77
  -5  -3  -1   64.27    4.05
  -5  -3  -1   66.13    3.37
  -5  -3  -1   70.70    3.96
   5   3   1   66.35    3.41
   5   3   1   75.72    3.71
   5   3   1   62.90    3.41
  -6  -3  -1   11.22    2.18
  -6  -3  -1   13.70    2.34
  -6  -3  -1   11.34    1.75
  -6  -3  -1    7.73    1.63
  -6  -3  -1   12.02    2.04
  -6  -3  -1   11.06    2.01
  -6  -3  -1   11.40    2.32
  -6  -3  -1   11.63    2.15
  -6  -3  -1   13.28    2.35
  -6  -3  -1   13.75    2.21
   6   3   1   12.69    1.99
   6   3   1   12.07    1.88
   6   3   1   12.83    1.94
  -7  -3  -1   53.94    3.74
  -7  -3  -1   53.22    3.36
  -7  -3  -1   51.98    3.51
  -7  -3  -1   37.98    3.88
  -7  -3  -1   59.63    4.02
  -7  -3  -1   51.83    3.82
  -7  -3  -1   55.30    4.32
  -7  -3  -1   56.03    4.29
  -7  -3  -1   45.70    3.56
  -7  -3  -1   58.04    3.99
   7   3   1   55.06    3.43
   7   3   1   49.42    3.21
   7   3   1   47.76    3.40
  -8  -3  -1   -0.69    1.24
  -8  -3  -1    2.46    1.54
  -8  -3  -1    1.14    1.19
  -8  -3  -1   -0.85    1.04
  -8  -3  -1   -0.81    1.04
  -8  -3  -1   -0.74    1.01
  -8  -3  -1    0.21    0.91
  -8  -3  -1   -0.42    1.11
  -8  -3  -1    0.13    1.01
  -8  -3  -1   -0.14    1.54
   8   3   1   -0.95    0.92
   8   3   1   -0.25    0.83
  -9  -3  -1    1.11    1.30
  -9  -3  -1    4.70    2.00
  -9  -3  -1    0.88    1.32
  -9  -3  -1    1.78    1.17
  -9  -3  -1    1.20    1.43
  -9  -3  -1    1.54    1.59
  -9  -3  -1    2.29    1.86
  -9  -3  -1    0.64    1.41
  -9  -3  -1    0.19    1.08
  -9  -3  -1    3.57    1.82
   9   3   1    1.09    1.11
   9   3   1    1.47    1.41
 -10  -3  -1    2.03    1.84
 -10  -3  -1    2.03    1.76
 -10  -3  -1    2.55    1.73
 -10  -3  -1    5.71    2.05
 -10  -3  -1    2.34    1.61
 -10  -3  -1    1.67    1.77
 -10  -3  -1    3.54    2.04
 -10  -3  -1    3.38    1.88
 -10  -3  -1    1.39    1.31
 -10  -3  -1    3.94    1.84
  10   3   1    5.32    1.95
  10   3   1    6.21    1.73
 -11  -3  -1    1.94    1.55
 -11  -3  -1    5.55    2.44
 -11  -3  -1    3.45    2.07
 -11  -3  -1    3.49    1.90
 -11  -3  -1    2.07    1.78
 -11  -3  -1    3.57    2.26
 -11  -3  -1    3.43    2.11
 -11  -3  -1    1.93    1.91
  11   3   1    4.60    1.85
  11   3   1    4.50    1.63
 -12  -3  -1    5.82    2.45
 -12  -3  -1    6.34    3.10
 -12  -3  -1    7.45    2.39
 -12  -3  -1    5.80    2.48
 -12  -3  -1    4.45    2.21
 -12  -3  -1    7.60    2.20
 -12  -3  -1    7.85    2.90
 -12  -3  -1    6.70    2.59
  12   3   1    9.55    2.46
  12   3   1    6.37    1.92
 -13  -3  -1   13.04    2.64
 -13  -3  -1   12.20    4.08
 -13  -3  -1   14.75    3.79
 -13  -3  -1   12.12    3.25
 -13  -3  -1   11.09    3.45
 -13  -3  -1   18.42    3.69
 -13  -3  -1   13.36    3.28
 -13  -3  -1    6.16    2.73
  13   3   1   10.34    2.39
  13   3   1   12.69    3.09
 -14  -3  -1   -0.86    2.16
 -14  -3  -1    0.22    2.16
 -14  -3  -1    1.84    2.16
 -14  -3  -1    0.90    2.35
 -14  -3  -1    0.58    1.92
 -14  -3  -1    1.75    2.23
  14   3   1    2.37    2.06
 -15   4   1    2.50    1.80
 -15   4   1    3.50    1.38
 -15   4   1    1.89    1.86
 -15   4   1    4.46    2.99
 -15   4   1   -1.61    1.61
 -15   4   1    1.10    1.41
 -15   4   1    0.70    1.14
  14  -4  -1    8.52    2.29
 -14   4   1    4.97    1.64
 -14   4   1    7.21    1.61
 -14   4   1   10.02    2.59
 -14   4   1   11.69    2.08
 -14   4   1    6.92    3.05
 -14   4   1   10.88    2.60
 -14   4   1    7.38    2.20
 -14   4   1    8.24    1.74
  13  -4  -1   29.77    3.44
 -13   4   1   39.13    5.68
 -13   4   1   31.32    3.69
 -13   4   1   30.31    3.09
 -13   4   1   37.62    2.99
 -13   4   1   28.09    3.58
 -13   4   1   28.60    3.80
 -13   4   1   31.99    2.91
  12  -4  -1   13.13    2.21
 -12   4   1   16.15    2.63
 -12   4   1   12.91    2.67
 -12   4   1    8.53    2.87
 -12   4   1   15.27    1.95
 -12   4   1   18.19    2.91
 -12   4   1   15.55    2.14
 -12   4   1   14.18    2.11
  11  -4  -1    1.31    1.17
 -11   4   1    2.36    2.16
 -11   4   1    7.70    1.50
 -11   4   1    5.32    1.24
 -11   4   1    5.86    1.39
 -11   4   1    5.91    1.74
 -11   4   1    3.48    1.76
 -11   4   1    3.63    1.71
  10  -4  -1    0.75    0.97
 -10   4   1    0.39    1.50
 -10   4   1    0.10    0.72
 -10   4   1    0.81    0.73
 -10   4   1    2.26    1.23
 -10   4   1    0.79    0.56
 -10   4   1    1.56    0.92
 -10   4   1    2.23    1.94
 -10   4   1    1.91    0.76
 -10   4   1    2.20    1.46
   9  -4  -1   37.19    2.47
  -9   4   1   32.98    3.52
  -9   4   1   30.26    3.96
  -9   4   1   34.61    2.12
  -9   4   1   36.15    3.55
  -9   4   1   37.85    2.35
  -9   4   1   38.23    1.88
  -9   4   1   38.19    2.22
  -9   4   1   38.83    2.41
  -9   4   1   43.82    3.03
   8  -4  -1    2.25    0.86
  -8   4   1    3.17    0.85
  -8   4   1    1.04    0.63
  -8   4   1    2.39    1.24
  -8   4   1    1.82    1.47
  -8   4   1    0.13    1.38
  -8   4   1    2.58    0.89
  -8   4   1    1.00    0.87
  -8   4   1    1.21    0.71
  -8   4   1    1.77    0.62
   7  -4  -1   15.45    1.62
  -7   4   1    9.26    1.22
  -7   4   1    8.31    1.74
  -7   4   1   11.06    2.29
  -7   4   1   11.44    1.27
  -7   4   1   11.71    1.48
  -7   4   1   12.14    1.66
  -7   4   1   12.02    1.17
  -7   4   1   10.27    1.29
  -7   4   1   11.14    2.01
   6  -4  -1    0.17    0.53
  -6   4   1    0.57    0.51
  -6   4   1    0.50    0.51
  -6   4   1   -0.05    0.70
  -6   4   1   -0.92    0.40
  -6   4   1    0.83    1.03
  -6   4   1    0.60    0.45
  -6   4   1    0.82    0.77
  -6   4   1    0.70    1.14
   5  -4  -1    1.04    0.37
   5  -4  -1    0.44    0.58
  -5   4   1    0.79    0.72
  -5   4   1   -0.12    0.42
  -5   4   1    0.11    0.25
  -5   4   1    0.42    0.69
  -5   4   1    0.11    0.40
  -5   4   1    0.19    1.05
  -5   4   1    1.67    1.03
  -5   4   1   -0.39    0.41
  -5   4   1    0.36    0.49
  -5   4   1    0.26    0.27
   4  -4  -1   18.01    1.38
  -4   4   1   18.90    2.23
  -4   4   1   17.96    1.20
  -4   4   1   19.69    2.21
  -4   4   1   20.79    1.36
  -4   4   1   22.56    1.21
  -4   4   1   19.26    1.09
  -4   4   1   19.82    1.40
  -4   4   1   17.37    1.31
  -4   4   1   19.87    1.11
  -4   4   1   18.91    1.82
  -4   4   1   21.44    1.99
   3  -4  -1  106.88    3.42
  -3   4   1  105.99    3.41
  -3   4   1  102.51    3.15
  -3   4   1  101.95    3.18
  -3   4   1   96.97    3.11
  -3   4   1  105.99    3.37
  -3   4   1  104.61    3.31
  -3   4   1  100.84    4.26
  -3   4   1  107.04    4.34
  -3   4   1  106.35    3.98
  -3   4   1  107.44    4.09
   2  -4  -1   57.63    2.44
  -2   4   1   54.60    3.04
  -2   4   1   57.53    3.24
  -2   4   1   57.68    2.35
  -2   4   1   56.47    2.96
  -2   4   1   53.82    2.31
  -2   4   1   56.42    2.26
  -2   4   1   55.45    2.37
  -2   4   1   59.19    2.40
  -2   4   1   57.96    2.38
  -2   4   1   56.04    3.14
  -2   4   1   59.58    2.99
   1  -4  -1    5.22    0.96
   1  -4  -1    5.39    0.99
  -1   4   1    5.66    1.03
  -1   4   1    4.30    1.03
  -1   4   1    6.75    1.07
  -1   4   1    6.44    1.42
  -1   4   1    5.38    1.06
  -1   4   1    5.73    0.98
  -1   4   1    5.62    1.10
  -1   4   1    5.45    1.21
  -1   4   1    5.07    0.86
  -1   4   1    4.73    1.32
   0  -4  -1  129.46    5.24
   0  -4  -1  119.75    4.16
   0  -4  -1  126.63    5.13
   0  -4  -1  133.80    4.31
   0  -4  -1  133.41    5.45
   0   4   1  130.98    4.28
   0   4   1  126.96    4.47
   0   4   1  122.04    4.20
   0   4   1  123.94    4.32
   0   4   1  131.31    4.80
   0   4   1  134.92    4.93
   0   4   1  121.59    4.11
   0   4   1  121.53    4.97
   0   4   1  125.89    4.06
   0   4   1  126.72    4.10
  -1  -4  -1  343.61    8.76
  -1  -4  -1  349.18    8.88
  -1  -4  -1  342.13    8.95
  -1  -4  -1  351.82    9.97
  -1  -4  -1  346.21   10.17
   1   4   1  338.99    8.87
   1   4   1  325.63    8.84
   1   4   1  331.87    8.57
   1   4   1  354.73    9.85
   1   4   1  350.65    8.67
   1   4   1  321.26    9.37
   1   4   1  326.46    8.76
   1   4   1  349.50    8.86
   1   4   1  328.93    8.65
   1   4   1  350.44    9.43
  -2  -4  -1   18.24    2.49
  -2  -4  -1   23.91    2.63
  -2  -4  -1   21.48    2.12
  -2  -4  -1   25.76    2.12
  -2  -4  -1   28.31    2.62
  -2  -4  -1   28.15    2.11
  -2  -4  -1   27.08    2.10
  -2  -4  -1   29.27    2.14
   2   4   1   26.77    2.03
   2   4   1   19.85    1.93
   2   4   1   27.92    2.16
   2   4   1   24.85    2.41
   2   4   1   23.88    2.33
   2   4   1   25.09    1.94
   2   4   1   18.08    2.11
   2   4   1   24.63    2.52
   2   4   1   28.21    2.49
   2   4   1   28.44    2.08
  -3  -4  -1    9.76    1.89
  -3  -4  -1   11.23    2.22
  -3  -4  -1    9.48    1.58
  -3  -4  -1    9.40    1.71
  -3  -4  -1   12.21    1.90
  -3  -4  -1   10.24    1.70
  -3  -4  -1    7.78    1.86
  -3  -4  -1   10.24    1.60
  -3  -4  -1   11.38    1.72
  -3  -4  -1   10.28    1.82
   3   4   1   12.36    1.83
   3   4   1   11.68    1.80
   3   4   1   11.60    1.66
   3   4   1   10.33    1.84
   3   4   1   13.43    1.85
   3   4   1   13.00    1.71
   3   4   1   13.32    1.74
   3   4   1   14.71    2.27
  -4  -4  -1  133.65    5.41
  -4  -4  -1  139.79    5.89
  -4  -4  -1  140.31    5.31
  -4  -4  -1  136.62    5.72
  -4  -4  -1  137.24    5.63
  -4  -4  -1  141.95    6.30
  -4  -4  -1  147.47    5.77
  -4  -4  -1  137.32    5.29
  -4  -4  -1  141.54    5.64
  -4  -4  -1  139.14    6.36
   4   4   1  136.48    5.35
   4   4   1  153.76    5.76
   4   4   1  131.24    5.26
   4   4   1  136.63    5.36
   4   4   1  142.44    5.34
   4   4   1  139.00    5.46
  -5  -4  -1  239.54    7.60
  -5  -4  -1  236.72    8.04
  -5  -4  -1  222.57    8.70
  -5  -4  -1  232.64    7.86
  -5  -4  -1  226.91    8.16
  -5  -4  -1  226.52    8.63
  -5  -4  -1  214.71    7.87
  -5  -4  -1  237.98    7.64
  -5  -4  -1  218.43    8.04
  -5  -4  -1  234.51    7.98
   5   4   1  222.03    7.54
   5   4   1  224.90    7.50
   5   4   1  216.20    7.55
   5   4   1  227.15    7.50
   5   4   1  229.58    7.65
  -6  -4  -1    1.22    1.32
  -6  -4  -1    1.77    1.16
  -6  -4  -1   -0.30    1.02
  -6  -4  -1    1.39    1.35
  -6  -4  -1    0.72    0.88
  -6  -4  -1    2.83    1.50
  -6  -4  -1    0.09    0.84
  -6  -4  -1   -1.59    0.88
  -6  -4  -1    1.56    1.13
  -6  -4  -1   -0.45    1.09
   6   4   1    1.49    1.05
   6   4   1    2.59    1.15
   6   4   1   -0.99    0.76
  -7  -4  -1   22.34    2.67
  -7  -4  -1   19.71    2.73
  -7  -4  -1   20.16    3.28
  -7  -4  -1   22.44    3.22
  -7  -4  -1   22.54    3.19
  -7  -4  -1   21.68    3.52
  -7  -4  -1   21.75    3.05
  -7  -4  -1   20.35    3.01
  -7  -4  -1   23.78    3.24
  -7  -4  -1   19.74    2.57
   7   4   1   23.18    2.99
   7   4   1   18.69    2.58
   7   4   1   25.32    2.89
  -8  -4  -1   54.02    3.82
  -8  -4  -1   53.75    5.30
  -8  -4  -1   64.80    4.50
  -8  -4  -1   61.58    5.12
  -8  -4  -1   49.85    4.91
  -8  -4  -1   54.04    4.38
  -8  -4  -1   62.43    4.49
  -8  -4  -1   58.48    4.10
  -8  -4  -1   66.34    6.15
  -8  -4  -1   52.86    5.04
   8   4   1   54.75    3.73
   8   4   1   50.83    3.92
  -9  -4  -1  102.15    6.71
  -9  -4  -1  103.60    6.00
  -9  -4  -1  114.50    6.02
  -9  -4  -1  104.31    6.85
  -9  -4  -1   98.41    5.87
  -9  -4  -1   96.55    6.15
  -9  -4  -1  106.73    6.93
  -9  -4  -1  113.38    6.44
  -9  -4  -1  112.16    6.86
   9   4   1  102.19    5.65
   9   4   1  111.00    5.50
 -10  -4  -1   10.61    2.51
 -10  -4  -1    6.36    2.33
 -10  -4  -1    5.29    2.34
 -10  -4  -1    3.86    1.89
 -10  -4  -1    2.81    2.38
 -10  -4  -1    6.65    2.80
 -10  -4  -1    8.58    2.39
 -10  -4  -1    3.80    2.19
  10   4   1    5.53    1.90
  10   4   1    7.20    2.24
 -11  -4  -1   10.66    3.12
 -11  -4  -1    7.75    2.46
 -11  -4  -1    6.02    2.92
 -11  -4  -1   11.17    2.91
 -11  -4  -1    4.72    2.30
 -11  -4  -1    4.91    2.19
 -11  -4  -1   11.86    2.77
 -11  -4  -1   12.72    3.28
  11   4   1    6.14    1.86
  11   4   1    8.44    2.43
 -12  -4  -1   11.17    3.38
 -12  -4  -1   14.23    3.34
 -12  -4  -1   14.08    3.32
 -12  -4  -1    9.65    3.17
 -12  -4  -1    5.62    3.23
 -12  -4  -1   14.55    4.14
 -12  -4  -1   14.49    4.00
 -12  -4  -1   10.69    2.72
  12   4   1   11.79    3.01
  12   4   1   20.10    3.15
 -13  -4  -1   33.38    5.05
 -13  -4  -1   33.06    4.41
 -13  -4  -1   31.32    4.65
 -13  -4  -1   24.69    4.41
 -13  -4  -1   27.10    5.36
 -13  -4  -1   24.33    4.93
  13   4   1   35.29    4.14
  13   4   1   33.48    4.68
 -14  -4  -1    8.16    3.28
 -14  -4  -1    5.94    3.11
 -14  -4  -1   11.68    4.07
 -14  -4  -1    8.89    3.43
 -14  -4  -1    5.03    2.66
  14   4   1    8.60    2.37
  14   4   1    3.45    2.16
 -15   5   1    3.39    1.75
 -15   5   1    1.60    1.86
 -15   5   1    7.02    2.64
 -15   5   1    4.60    1.64
 -15   5   1    3.61    1.29
 -15   5   1    4.94    3.24
 -15   5   1    5.68    1.64
 -14   5   1   -0.65    2.05
 -14   5   1    1.78    1.78
 -14   5   1    1.74    1.64
 -14   5   1    0.82    1.12
 -14   5   1   -0.88    0.99
 -14   5   1    0.32    0.92
 -14   5   1    0.28    0.87
 -14   5   1    0.74    1.56
  13  -5  -1   17.36    2.62
 -13   5   1   16.61    2.25
 -13   5   1   19.46    2.49
 -13   5   1   12.01    3.64
 -13   5   1   17.40    2.13
 -13   5   1   17.28    3.09
 -13   5   1   17.53    2.91
 -13   5   1   17.36    3.05
  12  -5  -1   12.54    2.15
 -12   5   1   11.20    2.42
 -12   5   1   12.85    2.69
 -12   5   1   12.40    1.76
 -12   5   1    9.22    1.68
 -12   5   1   11.14    1.89
 -12   5   1    8.66    2.22
 -12   5   1    4.69    2.58
  11  -5  -1   -0.82    0.86
 -11   5   1   -0.06    0.76
 -11   5   1    0.37    1.41
 -11   5   1   -0.65    1.58
 -11   5   1    0.48    0.83
 -11   5   1   -0.11    0.62
 -11   5   1    2.20    1.44
 -11   5   1   -0.27    1.18
  10  -5  -1   82.14    4.04
 -10   5   1   82.84    3.78
 -10   5   1   85.38    5.24
 -10   5   1   88.54    3.96
 -10   5   1  100.98    5.23
 -10   5   1   80.72    3.52
 -10   5   1   93.21    4.93
 -10   5   1   92.83    6.23
   9  -5  -1   39.89    2.60
  -9   5   1   40.26    1.88
  -9   5   1   39.41    2.51
  -9   5   1   41.16    4.00
  -9   5   1   40.21    2.31
  -9   5   1   37.55    3.43
  -9   5   1   39.64    2.47
  -9   5   1   40.41    4.64
  -9   5   1   41.41    2.20
  -9   5   1   37.72    3.70
   8  -5  -1    7.78    1.39
  -8   5   1    6.82    1.91
  -8   5   1    6.89    1.12
  -8   5   1    6.99    0.96
  -8   5   1    6.84    1.64
  -8   5   1   11.10    2.06
  -8   5   1    9.64    1.36
  -8   5   1    6.02    1.20
  -8   5   1    6.24    1.15
   7  -5  -1   12.40    1.58
  -7   5   1   17.22    2.50
  -7   5   1   14.69    1.56
  -7   5   1   16.51    1.58
  -7   5   1   15.62    1.25
  -7   5   1   11.48    1.42
  -7   5   1   14.77    1.76
  -7   5   1   13.91    2.23
  -7   5   1   14.55    2.01
   6  -5  -1  225.31    6.36
  -6   5   1  226.11    6.18
  -6   5   1  224.94    6.08
  -6   5   1  222.61    7.20
  -6   5   1  218.60    7.66
  -6   5   1  229.96    5.86
  -6   5   1  222.00    6.25
  -6   5   1  226.58    7.78
  -6   5   1  228.41    6.74
   5  -5  -1  279.42    7.18
  -5   5   1  272.58    7.76
  -5   5   1  266.15    6.88
  -5   5   1  273.59    6.25
  -5   5   1  267.65    8.53
  -5   5   1  265.44    7.00
  -5   5   1  259.55    8.06
  -5   5   1  264.88    7.05
  -5   5   1  265.98    6.25
  -5   5   1  272.65    6.70
  -5   5   1  270.69    8.60
  -5   5   1  271.77    6.71
   4  -5  -1    6.35    1.16
  -4   5   1    5.66    1.48
  -4   5   1    7.28    1.10
  -4   5   1    8.09    1.02
  -4   5   1    8.61    1.08
  -4   5   1    8.07    1.44
  -4   5   1    7.55    1.12
  -4   5   1    7.17    1.06
  -4   5   1    7.74    1.00
  -4   5   1    6.17    1.49
  -4   5   1    8.62    1.75
   3  -5  -1    2.75    0.87
  -3   5   1    1.49    0.64
  -3   5   1    1.44    0.65
  -3   5   1    1.36    0.63
  -3   5   1    2.09    1.10
  -3   5   1    2.51    1.18
  -3   5   1    1.17    1.09
  -3   5   1    1.87    0.71
  -3   5   1    2.36    0.79
  -3   5   1    3.58    1.31
  -3   5   1    1.94    1.00
  -3   5   1    1.26    0.68
   2  -5  -1   93.86    3.50
  -2   5   1   83.80    3.33
  -2   5   1   86.30    3.34
  -2   5   1   86.43    3.20
  -2   5   1   85.37    3.26
  -2   5   1   89.68    4.07
  -2   5   1   86.11    4.18
  -2   5   1   83.88    3.30
  -2   5   1   91.92    4.15
  -2   5   1   80.93    3.30
  -2   5   1   87.64    4.41
   1  -5  -1   70.62    3.16
   1  -5  -1   74.05    3.14
  -1   5   1   72.81    3.14
  -1   5   1   67.49    3.05
  -1   5   1   66.07    3.89
  -1   5   1   76.29    3.65
  -1   5   1   68.44    3.76
  -1   5   1   75.03    3.06
  -1   5   1   70.44    2.96
  -1   5   1   70.11    3.11
  -1   5   1   70.39    3.71
  -1   5   1   70.92    3.19
   0  -5  -1    8.14    1.42
   0  -5  -1    9.37    1.82
   0  -5  -1   12.68    1.67
   0  -5  -1   10.54    1.55
   0   5   1    8.97    1.72
   0   5   1    9.59    1.29
   0   5   1   10.92    1.61
   0   5   1   12.89    1.57
   0   5   1   12.99    2.16
   0   5   1    8.55    1.30
   0   5   1   10.09    1.68
   0   5   1    9.14    1.35
   0   5   1   14.91    1.86
   0   5   1   10.98    1.71
  -1  -5  -1   73.09    3.38
  -1  -5  -1   68.52    3.49
  -1  -5  -1   67.44    4.42
  -1  -5  -1   63.59    4.09
  -1  -5  -1   72.89    4.41
   1   5   1   66.44    3.28
   1   5   1   66.39    3.17
   1   5   1   73.45    3.49
   1   5   1   67.91    3.47
   1   5   1   73.60    3.92
   1   5   1   68.00    3.40
   1   5   1   73.16    4.18
   1   5   1   71.95    3.28
   1   5   1   60.64    3.11
  -2  -5  -1  147.34    5.38
  -2  -5  -1  145.63    5.55
  -2  -5  -1  141.55    6.59
  -2  -5  -1  135.64    6.23
  -2  -5  -1  146.29    5.36
  -2  -5  -1  143.15    5.51
  -2  -5  -1  147.92    5.46
  -2  -5  -1  153.37    5.43
   2   5   1  144.72    5.16
   2   5   1  140.89    5.91
   2   5   1  147.24    5.34
   2   5   1  144.25    5.72
   2   5   1  135.17    5.58
   2   5   1  151.68    5.22
   2   5   1  146.30    6.15
   2   5   1  146.17    5.34
   2   5   1  143.92    5.46
   2   5   1  139.90    5.31
  -3  -5  -1   22.83    2.40
  -3  -5  -1   27.79    2.95
  -3  -5  -1   18.03    2.67
  -3  -5  -1   28.59    2.81
  -3  -5  -1   19.28    2.31
  -3  -5  -1   23.80    2.36
  -3  -5  -1   22.67    3.08
  -3  -5  -1   30.89    3.12
   3   5   1   29.86    2.77
   3   5   1   24.39    2.56
   3   5   1   30.98    2.46
   3   5   1   34.50    3.62
   3   5   1   24.10    2.67
   3   5   1   30.33    3.25
   3   5   1   28.09    2.95
   3   5   1   26.06    2.84
   3   5   1   24.50    2.36
  -4  -5  -1   17.20    2.49
  -4  -5  -1   15.73    2.26
  -4  -5  -1   15.82    2.26
  -4  -5  -1   11.78    2.20
  -4  -5  -1   12.21    2.14
  -4  -5  -1   16.01    2.47
  -4  -5  -1   19.78    2.92
  -4  -5  -1   14.58    2.09
  -4  -5  -1   16.05    2.28
  -4  -5  -1   19.01    3.23
   4   5   1   21.13    2.39
   4   5   1   15.25    2.23
   4   5   1   13.32    2.09
   4   5   1   14.61    2.15
   4   5   1   17.76    2.20
   4   5   1   16.07    2.11
  -5  -5  -1    5.07    1.60
  -5  -5  -1    5.03    1.51
  -5  -5  -1    2.37    1.57
  -5  -5  -1    1.99    1.33
  -5  -5  -1    5.51    1.51
  -5  -5  -1    3.49    1.70
  -5  -5  -1    3.82    1.41
  -5  -5  -1    3.57    1.78
  -5  -5  -1    4.02    1.73
  -5  -5  -1    4.92    1.59
   5   5   1    2.21    1.16
   5   5   1    6.41    1.61
   5   5   1    3.59    1.41
   5   5   1    5.80    1.53
   5   5   1    3.37    1.39
  -6  -5  -1   63.62    4.23
  -6  -5  -1   63.61    4.00
  -6  -5  -1   55.26    5.21
  -6  -5  -1   53.48    4.05
  -6  -5  -1   67.36    4.54
  -6  -5  -1   61.56    4.37
  -6  -5  -1   58.67    4.22
  -6  -5  -1   67.10    4.07
  -6  -5  -1   57.76    5.57
  -6  -5  -1   62.74    4.87
   6   5   1   59.91    3.89
   6   5   1   73.74    4.21
   6   5   1   69.67    4.25
   6   5   1   66.72    4.15
  -7  -5  -1    4.44    1.97
  -7  -5  -1    6.84    2.14
  -7  -5  -1    6.66    2.24
  -7  -5  -1    3.60    1.77
  -7  -5  -1    9.18    2.12
  -7  -5  -1    4.34    2.11
  -7  -5  -1    5.99    1.80
  -7  -5  -1    1.97    1.60
  -7  -5  -1    7.10    2.03
  -7  -5  -1    5.41    1.74
   7   5   1    6.43    1.79
   7   5   1    4.52    1.69
   7   5   1    8.48    1.98
  -8  -5  -1   42.63    4.56
  -8  -5  -1   39.77    4.80
  -8  -5  -1   39.49    3.94
  -8  -5  -1   36.25    4.13
  -8  -5  -1   53.35    5.94
  -8  -5  -1   36.16    4.49
  -8  -5  -1   29.03    3.82
  -8  -5  -1   31.09    3.81
   8   5   1   33.49    3.66
   8   5   1   35.77    3.89
  -9  -5  -1   13.73    3.39
  -9  -5  -1   23.58    3.38
  -9  -5  -1   18.48    3.83
  -9  -5  -1   22.75    3.70
  -9  -5  -1   22.28    3.60
  -9  -5  -1   15.58    3.70
  -9  -5  -1   15.78    3.26
  -9  -5  -1   23.47    3.30
   9   5   1   24.57    3.47
   9   5   1   29.10    3.92
 -10  -5  -1    2.11    1.70
 -10  -5  -1   -1.54    1.66
 -10  -5  -1    1.40    1.72
 -10  -5  -1    2.90    1.65
 -10  -5  -1    1.50    2.03
 -10  -5  -1    0.16    2.14
 -10  -5  -1   -3.98    1.44
 -10  -5  -1    0.52    1.70
  10   5   1   -0.01    1.33
  10   5   1    0.81    1.57
 -11  -5  -1   -0.09    2.04
 -11  -5  -1    4.38    2.03
 -11  -5  -1    4.71    2.34
 -11  -5  -1    6.06    2.61
 -11  -5  -1    5.96    2.52
 -11  -5  -1    2.21    2.26
  11   5   1    6.83    2.29
  11   5   1    5.36    2.00
 -12  -5  -1   17.31    3.69
 -12  -5  -1   11.36    3.43
 -12  -5  -1   11.25    2.92
 -12  -5  -1   14.94    3.54
 -12  -5  -1   17.39    4.34
 -12  -5  -1    8.23    3.27
  12   5   1   13.07    2.71
  12   5   1   14.10    3.29
 -13  -5  -1   12.85    3.54
 -13  -5  -1   12.98    3.69
 -13  -5  -1    8.48    2.90
 -13  -5  -1    8.09    2.65
 -13  -5  -1   18.07    4.26
 -13  -5  -1    9.65    3.57
  13   5   1    5.31    2.65
  13   5   1   11.27    2.71
 -15   6   1    2.25    1.17
 -15   6   1    0.31    0.87
 -15   6   1    1.66    1.69
 -15   6   1   -0.05    0.97
 -15   6   1    0.09    1.17
 -14   6   1   27.55    3.34
 -14   6   1   29.90    2.89
 -14   6   1   26.01    2.60
 -14   6   1   26.23    4.11
 -14   6   1   27.80    3.53
 -14   6   1   27.90    3.25
  13  -6  -1   24.93    3.20
 -13   6   1   21.63    2.29
 -13   6   1   18.29    3.20
 -13   6   1   20.23    2.44
 -13   6   1   25.49    3.37
 -13   6   1   20.83    3.18
 -13   6   1   21.22    2.70
  12  -6  -1    0.94    1.19
 -12   6   1   -1.34    1.34
 -12   6   1    2.12    0.92
 -12   6   1    2.05    1.73
 -12   6   1    1.56    1.04
 -12   6   1    1.41    1.08
 -12   6   1    0.67    1.47
  11  -6  -1   12.17    2.06
 -11   6   1    9.12    1.54
 -11   6   1    6.06    1.50
 -11   6   1   11.49    2.41
 -11   6   1   10.25    1.51
 -11   6   1    9.92    2.41
 -11   6   1   13.26    2.57
  10  -6  -1   11.12    1.92
 -10   6   1    8.31    1.47
 -10   6   1    6.65    2.12
 -10   6   1   10.29    1.70
 -10   6   1    9.56    2.14
 -10   6   1   12.36    2.36
 -10   6   1   11.29    1.54
   9  -6  -1    1.32    0.98
  -9   6   1    1.42    1.55
  -9   6   1    1.02    0.52
  -9   6   1    1.69    0.82
  -9   6   1    2.91    1.57
  -9   6   1    3.01    0.88
  -9   6   1    2.11    0.93
  -9   6   1    1.27    1.27
  -9   6   1    1.70    0.82
   8  -6  -1   78.19    3.71
  -8   6   1   80.77    3.34
  -8   6   1   84.15    3.64
  -8   6   1   92.33    5.15
  -8   6   1   82.25    3.00
  -8   6   1   72.93    3.52
  -8   6   1   83.42    3.56
  -8   6   1   88.59    4.75
  -8   6   1   80.70    4.81
   7  -6  -1   41.82    2.62
  -7   6   1   47.04    2.85
  -7   6   1   42.46    3.92
  -7   6   1   44.37    2.40
  -7   6   1   39.85    2.36
  -7   6   1   42.20    2.12
  -7   6   1   47.91    3.42
  -7   6   1   51.42    3.76
  -7   6   1   42.72    2.50
   6  -6  -1   35.68    2.33
  -6   6   1   32.68    3.20
  -6   6   1   34.59    3.53
  -6   6   1   37.11    1.99
  -6   6   1   38.82    2.29
  -6   6   1   37.24    2.29
  -6   6   1   36.22    1.52
  -6   6   1   36.61    1.49
  -6   6   1   38.50    2.16
  -6   6   1   36.82    3.58
  -6   6   1   34.67    2.60
   5  -6  -1   62.45    3.03
  -5   6   1   65.16    2.50
  -5   6   1   66.95    4.08
  -5   6   1   62.74    2.92
  -5   6   1   70.07    2.92
  -5   6   1   66.74    4.14
  -5   6   1   61.57    3.82
  -5   6   1   65.29    2.71
  -5   6   1   60.10    3.44
  -5   6   1   64.16    2.55
  -5   6   1   59.21    2.93
   4  -6  -1   37.14    2.35
  -4   6   1   37.00    2.82
  -4   6   1   43.08    3.37
  -4   6   1   46.10    2.24
  -4   6   1   40.17    3.04
  -4   6   1   33.41    2.12
  -4   6   1   39.93    2.35
  -4   6   1   37.47    2.10
  -4   6   1   36.87    3.58
  -4   6   1   40.11    2.11
  -4   6   1   35.94    2.28
  -4   6   1   33.51    3.34
   3  -6  -1    1.79    0.82
  -3   6   1    0.74    0.96
  -3   6   1    0.38    0.67
  -3   6   1    0.54    0.69
  -3   6   1    1.30    1.13
  -3   6   1    1.28    1.11
  -3   6   1   -0.69    0.51
  -3   6   1    0.99    0.67
  -3   6   1    1.37    1.01
  -3   6   1    1.05    1.18
  -3   6   1    0.79    0.59
  -3   6   1    0.22    0.67
   2  -6  -1   11.19    1.63
  -2   6   1   15.11    2.36
  -2   6   1   16.96    1.80
  -2   6   1   12.00    1.44
  -2   6   1   11.87    1.85
  -2   6   1   15.95    1.76
  -2   6   1   16.86    2.60
  -2   6   1   14.95    1.75
  -2   6   1   13.97    1.64
  -2   6   1   17.59    2.40
  -2   6   1   14.06    1.73
   1  -6  -1   26.75    2.36
   1  -6  -1   30.72    2.72
  -1   6   1   26.99    2.51
  -1   6   1   27.49    2.15
  -1   6   1   28.02    2.59
  -1   6   1   27.29    3.19
  -1   6   1   24.76    1.92
  -1   6   1   26.85    2.05
  -1   6   1   33.04    3.23
  -1   6   1   27.64    2.11
  -1   6   1   29.60    2.90
  -1   6   1   22.18    2.72
   0  -6  -1    0.06    1.22
   0  -6  -1    0.63    0.71
   0  -6  -1    1.50    0.93
   0  -6  -1   -0.66    0.71
   0   6   1    0.87    1.10
   0   6   1    1.91    1.12
   0   6   1    2.03    1.00
   0   6   1    1.11    0.78
   0   6   1    0.86    1.01
   0   6   1    0.40    0.72
   0   6   1    1.02    0.79
   0   6   1    0.27    0.70
   0   6   1   -0.58    0.76
   0   6   1    0.45    0.86
  -1  -6  -1   81.29    4.11
  -1  -6  -1   85.33    5.23
  -1  -6  -1   85.50    5.05
  -1  -6  -1   80.50    5.22
  -1  -6  -1   80.74    3.93
   1   6   1   76.83    4.49
   1   6   1   88.33    3.88
   1   6   1   88.38    4.59
   1   6   1   95.85    4.01
   1   6   1   89.02    4.10
   1   6   1   91.84    4.27
   1   6   1   84.43    3.91
   1   6   1   84.12    4.06
   1   6   1   92.57    4.31
   1   6   1   80.90    4.80
  -2  -6  -1   26.24    3.34
  -2  -6  -1   23.55    3.15
  -2  -6  -1   24.71    3.55
  -2  -6  -1   17.71    2.53
  -2  -6  -1   19.78    2.25
  -2  -6  -1   25.75    2.76
  -2  -6  -1   19.77    2.35
   2   6   1   18.51    2.16
   2   6   1   22.95    3.21
   2   6   1   28.68    3.13
   2   6   1   20.87    2.71
   2   6   1   28.97    2.70
   2   6   1   26.05    2.77
   2   6   1   27.01    2.90
   2   6   1   27.22    3.07
   2   6   1   28.16    2.85
   2   6   1   27.63    2.70
  -3  -6  -1   17.48    2.56
  -3  -6  -1   23.54    3.31
  -3  -6  -1   14.81    2.08
  -3  -6  -1   23.04    3.52
  -3  -6  -1   19.15    2.55
  -3  -6  -1   17.82    2.43
  -3  -6  -1   19.17    3.19
  -3  -6  -1   17.27    2.56
  -3  -6  -1   14.51    2.03
   3   6   1   17.74    2.73
   3   6   1   26.55    3.16
   3   6   1   19.83    2.25
   3   6   1   25.88    2.82
   3   6   1   19.53    2.51
   3   6   1   17.58    2.58
   3   6   1   18.89    2.96
   3   6   1   15.32    2.06
   3   6   1   12.19    2.06
  -4  -6  -1   15.94    2.90
  -4  -6  -1   10.00    2.02
  -4  -6  -1   11.85    2.11
  -4  -6  -1    9.85    1.96
  -4  -6  -1    7.89    1.66
  -4  -6  -1   13.46    2.24
  -4  -6  -1    8.11    2.14
  -4  -6  -1   11.72    2.75
   4   6   1   11.38    1.83
   4   6   1   11.67    2.22
   4   6   1   14.02    2.18
   4   6   1   12.45    2.41
   4   6   1    9.81    1.98
   4   6   1   10.91    2.15
   4   6   1   11.69    1.99
  -5  -6  -1   69.61    5.08
  -5  -6  -1   68.02    4.50
  -5  -6  -1   59.79    4.26
  -5  -6  -1   65.21    5.39
  -5  -6  -1   69.70    4.38
  -5  -6  -1   71.24    4.41
  -5  -6  -1   71.30    4.62
  -5  -6  -1   62.44    5.10
  -5  -6  -1   68.80    4.24
  -5  -6  -1   68.00    4.55
   5   6   1   62.11    4.17
   5   6   1   67.94    4.12
   5   6   1   68.47    4.33
   5   6   1   71.62    4.38
   5   6   1   73.88    4.22
  -6  -6  -1    4.05    2.09
  -6  -6  -1   10.88    2.41
  -6  -6  -1    9.85    2.28
  -6  -6  -1   10.88    2.37
  -6  -6  -1    7.16    2.36
  -6  -6  -1    9.04    2.36
  -6  -6  -1   12.22    2.76
  -6  -6  -1   10.35    2.18
  -6  -6  -1    7.02    2.37
  -6  -6  -1   10.25    2.17
   6   6   1    8.03    2.68
   6   6   1    8.53    2.05
   6   6   1    8.36    2.01
   6   6   1    8.68    2.07
   6   6   1   12.04    2.22
  -7  -6  -1    6.48    2.28
  -7  -6  -1    8.05    2.66
  -7  -6  -1    9.21    2.25
  -7  -6  -1   12.90    3.27
  -7  -6  -1   10.32    2.84
  -7  -6  -1   13.92    2.59
  -7  -6  -1   15.08    2.84
  -7  -6  -1    7.63    2.20
   7   6   1    7.65    2.11
   7   6   1   14.54    2.68
  -8  -6  -1    5.10    2.34
  -8  -6  -1    5.15    2.53
  -8  -6  -1    7.15    2.40
  -8  -6  -1    4.48    1.84
  -8  -6  -1    2.46    1.91
  -8  -6  -1    0.91    1.79
  -8  -6  -1    4.99    1.89
  -8  -6  -1   10.25    2.71
   8   6   1    5.05    2.01
   8   6   1    4.25    1.95
  -9  -6  -1   14.21    3.67
  -9  -6  -1   22.27    4.38
  -9  -6  -1   14.90    3.26
  -9  -6  -1   11.59    2.73
  -9  -6  -1   19.18    3.50
  -9  -6  -1   24.12    4.35
   9   6   1   12.82    2.81
   9   6   1   21.65    3.36
 -10  -6  -1    8.38    2.96
 -10  -6  -1   11.11    3.50
 -10  -6  -1   10.01    3.00
 -10  -6  -1   14.12    3.81
 -10  -6  -1    6.83    2.85
  10   6   1   12.10    2.87
  10   6   1   14.64    2.99
 -11  -6  -1    2.32    2.27
 -11  -6  -1    2.04    2.28
 -11  -6  -1    1.32    2.35
 -11  -6  -1    0.67    2.14
 -11  -6  -1    6.03    2.82
  11   6   1   -0.51    1.46
  11   6   1    0.37    1.57
 -12  -6  -1    5.81    3.08
 -12  -6  -1    1.55    2.21
 -12  -6  -1   -0.67    1.82
 -12  -6  -1    2.69    2.72
 -12  -6  -1    4.74    3.09
  12   6   1    0.03    1.64
  12   6   1    2.93    1.78
 -13  -6  -1   -0.59    2.07
 -13  -6  -1    2.43    3.06
 -13  -6  -1    2.31    2.17
 -13  -6  -1    1.33    2.45
  13   6   1    4.35    2.12
 -14   7   1   32.29    2.62
 -14   7   1   30.28    2.69
 -14   7   1   24.80    4.04
 -14   7   1   31.42    3.51
 -14   7   1   21.40    3.11
 -14   7   1   26.67    3.21
 -13   7   1   10.27    2.44
 -13   7   1   12.05    1.86
 -13   7   1   10.87    2.08
 -13   7   1   14.02    2.58
 -13   7   1   14.84    3.19
 -13   7   1   12.27    1.71
  12  -7  -1    3.23    1.58
 -12   7   1    1.65    1.26
 -12   7   1    0.96    1.57
 -12   7   1    2.07    1.03
 -12   7   1    3.19    1.06
 -12   7   1    2.33    1.78
 -12   7   1    2.61    1.85
  11  -7  -1   19.31    2.66
 -11   7   1   20.92    3.30
 -11   7   1   12.57    2.65
 -11   7   1   16.17    2.73
 -11   7   1   20.71    2.54
 -11   7   1   16.65    2.01
 -11   7   1   16.18    2.09
  10  -7  -1   57.27    3.49
 -10   7   1   50.09    3.25
 -10   7   1   43.80    4.31
 -10   7   1   47.43    2.91
 -10   7   1   52.60    2.84
 -10   7   1   48.09    4.69
 -10   7   1   48.02    4.66
   9  -7  -1   -0.84    0.77
  -9   7   1    0.43    0.68
  -9   7   1    1.02    0.81
  -9   7   1    0.79    0.78
  -9   7   1   -0.86    1.16
  -9   7   1    0.50    0.55
  -9   7   1    0.41    0.89
  -9   7   1    0.25    1.45
  -9   7   1    0.76    1.35
   8  -7  -1   38.09    2.69
  -8   7   1   38.62    2.68
  -8   7   1   32.42    3.80
  -8   7   1   37.37    2.37
  -8   7   1   34.84    2.42
  -8   7   1   36.30    2.06
  -8   7   1   41.16    4.15
  -8   7   1   37.56    2.65
  -8   7   1   37.05    3.89
   7  -7  -1  206.31    6.74
  -7   7   1  215.73    8.25
  -7   7   1  209.18    5.92
  -7   7   1  206.22    6.94
  -7   7   1  208.69    6.63
  -7   7   1  202.73    8.07
  -7   7   1  204.86    6.28
  -7   7   1  204.37    6.42
  -7   7   1  211.01    8.20
   6  -7  -1  137.28    5.11
  -6   7   1  129.14    4.83
  -6   7   1  136.72    4.77
  -6   7   1  146.34    6.46
  -6   7   1  133.15    6.28
  -6   7   1  134.86    4.12
  -6   7   1  138.96    5.02
  -6   7   1  140.08    4.01
  -6   7   1  138.66    6.39
  -6   7   1  128.59    4.44
  -6   7   1  131.69    5.47
   5  -7  -1   16.43    2.00
  -5   7   1   16.48    1.69
  -5   7   1   17.00    2.66
  -5   7   1   14.04    2.48
  -5   7   1   19.91    1.79
  -5   7   1   17.85    2.91
  -5   7   1   16.83    2.30
  -5   7   1   14.69    1.58
  -5   7   1   17.04    1.95
  -5   7   1   19.23    1.93
  -5   7   1   15.38    2.53
  -5   7   1   18.80    2.13
   4  -7  -1   15.09    1.96
  -4   7   1   14.54    1.75
  -4   7   1   15.14    1.71
  -4   7   1   14.41    1.84
  -4   7   1   14.48    1.77
  -4   7   1   14.33    1.64
  -4   7   1   12.50    2.24
  -4   7   1   14.34    1.76
  -4   7   1   17.40    2.68
  -4   7   1   16.26    2.63
  -4   7   1   14.79    2.28
  -4   7   1   15.27    2.48
   3  -7  -1  135.43    5.08
  -3   7   1  132.93    4.73
  -3   7   1  136.95    4.90
  -3   7   1  122.31    4.68
  -3   7   1  138.83    6.00
  -3   7   1  136.31    5.02
  -3   7   1  130.59    6.34
  -3   7   1  134.09    6.13
  -3   7   1  129.99    4.93
  -3   7   1  143.43    4.92
  -3   7   1  139.96    5.95
   2  -7  -1  170.02    6.05
  -2   7   1  168.67    5.93
  -2   7   1  177.66    7.52
  -2   7   1  184.84    5.93
  -2   7   1  173.05    7.12
  -2   7   1  172.71    5.76
  -2   7   1  175.48    6.79
  -2   7   1  182.33    7.03
  -2   7   1  180.30    6.01
  -2   7   1  178.45    6.04
  -2   7   1  182.72    6.13
   1  -7  -1    4.81    1.40
   1  -7  -1    7.47    1.50
  -1   7   1    5.28    1.68
  -1   7   1    4.80    1.30
  -1   7   1    7.87    1.50
  -1   7   1    6.66    1.29
  -1   7   1    7.08    1.47
  -1   7   1    6.02    1.75
  -1   7   1    8.77    1.52
  -1   7   1    9.07    1.81
  -1   7   1    3.98    1.46
  -1   7   1    4.39    1.27
   0  -7  -1    0.48    1.02
   0  -7  -1    1.30    0.88
   0  -7  -1    1.09    1.02
   0   7   1    0.99    1.17
   0   7   1    0.90    0.81
   0   7   1    0.50    0.80
   0   7   1    0.84    0.90
   0   7   1    2.34    1.42
   0   7   1    2.01    1.05
   0   7   1    1.08    0.79
   0   7   1   -0.31    1.01
   0   7   1    0.60    0.99
   0   7   1    0.69    0.67
  -1  -7  -1   85.16    4.36
  -1  -7  -1   86.88    5.52
  -1  -7  -1   83.90    4.45
  -1  -7  -1   80.58    5.52
   1   7   1   79.66    4.82
   1   7   1   81.68    4.04
   1   7   1   88.65    5.33
   1   7   1   92.76    4.26
   1   7   1   94.82    4.46
   1   7   1   91.70    5.14
   1   7   1   88.56    4.15
   1   7   1   92.17    4.52
   1   7   1   90.66    4.53
  -2  -7  -1   72.49    4.17
  -2  -7  -1   69.21    5.42
  -2  -7  -1   71.09    5.31
  -2  -7  -1   71.51    4.10
  -2  -7  -1   70.14    5.17
  -2  -7  -1   75.48    4.37
  -2  -7  -1   69.72    4.35
   2   7   1   71.34    4.50
   2   7   1   71.38    4.00
   2   7   1   69.33    4.44
   2   7   1   69.97    4.12
   2   7   1   69.36    4.12
   2   7   1   73.74    4.75
   2   7   1   70.19    3.84
   2   7   1   74.15    3.93
   2   7   1   83.77    5.20
   2   7   1   70.63    4.13
  -3  -7  -1    2.98    1.48
  -3  -7  -1    6.26    2.32
  -3  -7  -1    7.57    1.96
  -3  -7  -1    8.38    1.95
  -3  -7  -1    4.93    1.48
  -3  -7  -1   10.17    2.73
  -3  -7  -1    6.84    1.90
  -3  -7  -1    7.40    2.59
  -3  -7  -1   10.61    2.25
   3   7   1    6.52    1.83
   3   7   1   11.12    2.44
   3   7   1    8.40    1.68
   3   7   1    6.81    1.81
   3   7   1    4.01    1.61
   3   7   1    8.29    2.09
   3   7   1    5.82    1.39
   3   7   1    4.70    1.39
   3   7   1    7.22    1.92
  -4  -7  -1    8.98    2.23
  -4  -7  -1   16.54    2.73
  -4  -7  -1   20.55    3.64
  -4  -7  -1   14.12    2.40
  -4  -7  -1   13.71    3.05
  -4  -7  -1   11.28    2.40
  -4  -7  -1   15.39    2.53
  -4  -7  -1   12.80    3.16
  -4  -7  -1   15.66    2.39
   4   7   1   13.01    2.37
   4   7   1   13.35    2.51
   4   7   1   12.32    2.63
   4   7   1   16.13    2.44
   4   7   1   10.45    2.12
   4   7   1   12.49    2.22
   4   7   1   13.37    2.31
   4   7   1   10.21    2.27
  -5  -7  -1   36.69    4.74
  -5  -7  -1   38.90    4.21
  -5  -7  -1   26.83    4.26
  -5  -7  -1   37.94    4.07
  -5  -7  -1   31.62    3.74
  -5  -7  -1   30.67    3.81
  -5  -7  -1   26.19    3.09
  -5  -7  -1   25.89    3.45
  -5  -7  -1   34.96    4.64
   5   7   1   36.07    3.79
   5   7   1   30.59    3.70
   5   7   1   30.66    3.66
   5   7   1   37.20    4.05
   5   7   1   34.03    3.60
  -6  -7  -1   14.94    3.72
  -6  -7  -1   10.55    2.57
  -6  -7  -1   13.55    2.92
  -6  -7  -1   13.44    3.16
  -6  -7  -1    9.10    2.32
  -6  -7  -1   11.95    2.86
  -6  -7  -1   12.26    2.43
  -6  -7  -1   13.40    3.42
  -6  -7  -1   12.79    2.57
   6   7   1   10.51    2.44
   6   7   1   12.33    2.53
   6   7   1   11.51    2.42
  -7  -7  -1   23.21    4.35
  -7  -7  -1   17.37    3.22
  -7  -7  -1   14.49    3.09
  -7  -7  -1   21.97    3.70
  -7  -7  -1   12.62    3.17
   7   7   1   19.48    3.09
   7   7   1   18.33    3.10
  -8  -7  -1    4.00    2.21
  -8  -7  -1    2.81    2.49
  -8  -7  -1   -0.12    1.90
  -8  -7  -1    1.06    1.87
  -8  -7  -1    1.97    1.87
   8   7   1    1.56    1.66
   8   7   1    2.86    1.72
  -9  -7  -1    0.15    1.77
  -9  -7  -1   -0.25    2.22
  -9  -7  -1   -1.29    1.61
  -9  -7  -1    1.23    1.92
  -9  -7  -1    1.19    2.23
  -9  -7  -1    5.29    2.45
   9   7   1    0.28    1.44
   9   7   1    1.07    1.55
 -10  -7  -1    3.99    2.69
 -10  -7  -1   -1.72    1.99
 -10  -7  -1   -0.06    1.75
 -10  -7  -1   -1.43    1.55
 -10  -7  -1   -1.54    2.18
 -10  -7  -1   -2.25    2.20
  10   7   1   -0.51    1.37
  10   7   1   -0.04    1.46
 -11  -7  -1    8.95    2.91
 -11  -7  -1    4.99    2.60
 -11  -7  -1   11.36    3.81
 -11  -7  -1    5.29    3.21
  11   7   1    7.84    2.61
  11   7   1    9.65    2.72
 -12  -7  -1    6.24    3.08
 -12  -7  -1    5.79    3.10
 -12  -7  -1    6.72    3.31
 -12  -7  -1    3.57    2.43
  12   7   1   12.72    3.22
  12   7   1    8.29    2.63
 -14   8   1   12.43    3.18
 -14   8   1   12.16    2.35
 -14   8   1   11.61    1.85
 -14   8   1   13.47    1.85
 -14   8   1   14.34    2.36
 -14   8   1   14.22    2.60
 -13   8   1   35.12    2.74
 -13   8   1   32.79    3.69
 -13   8   1   36.70    4.84
 -13   8   1   37.91    3.76
 -13   8   1   41.19    2.71
 -13   8   1   37.22    3.81
  12  -8  -1   22.91    3.15
 -12   8   1   23.39    3.92
 -12   8   1   23.08    2.35
 -12   8   1   20.57    3.14
 -12   8   1   25.28    2.51
 -12   8   1   26.46    3.04
 -12   8   1   18.93    2.96
  11  -8  -1    2.16    1.44
 -11   8   1    1.23    0.83
 -11   8   1    2.21    1.59
 -11   8   1    4.89    2.08
 -11   8   1    2.80    1.28
 -11   8   1    1.99    1.71
 -11   8   1    1.77    1.01
  10  -8  -1    2.66    1.36
 -10   8   1    1.94    0.63
 -10   8   1    3.65    1.27
 -10   8   1    2.59    1.77
 -10   8   1    0.23    1.51
 -10   8   1    1.67    0.72
 -10   8   1    2.69    1.09
 -10   8   1    2.81    1.63
 -10   8   1    1.98    0.94
   9  -8  -1   27.46    2.99
  -9   8   1   28.59    2.25
  -9   8   1   24.98    3.73
  -9   8   1   26.83    2.23
  -9   8   1   24.63    3.52
  -9   8   1   25.79    2.54
  -9   8   1   29.53    3.71
  -9   8   1   29.88    2.92
  -9   8   1   24.56    1.73
   8  -8  -1    5.94    1.51
  -8   8   1    3.70    1.10
  -8   8   1    3.27    1.66
  -8   8   1    3.50    1.66
  -8   8   1    4.00    0.97
  -8   8   1    4.96    1.39
  -8   8   1    2.61    1.10
  -8   8   1    3.08    1.23
  -8   8   1    4.82    1.86
   7  -8  -1    1.22    1.01
  -7   8   1    0.17    1.36
  -7   8   1   -0.58    0.67
  -7   8   1    0.60    0.98
  -7   8   1    0.16    0.46
  -7   8   1    0.66    0.79
  -7   8   1   -0.71    1.24
  -7   8   1   -0.37    1.25
  -7   8   1   -0.36    0.57
  -7   8   1   -0.54    1.36
  -7   8   1   -1.24    0.56
   6  -8  -1    3.22    1.29
  -6   8   1    4.29    0.98
  -6   8   1    2.82    1.62
  -6   8   1    2.43    0.91
  -6   8   1    3.09    0.92
  -6   8   1    1.95    1.54
  -6   8   1    1.17    1.37
  -6   8   1    3.13    1.02
  -6   8   1    2.93    1.68
  -6   8   1    2.50    1.32
  -6   8   1    3.20    1.14
  -6   8   1    1.72    0.96
   5  -8  -1   -0.27    0.84
  -5   8   1   -0.52    1.18
  -5   8   1   -0.21    1.24
  -5   8   1    1.50    0.91
  -5   8   1   -0.84    1.20
  -5   8   1    1.27    0.78
  -5   8   1    0.51    0.79
  -5   8   1    0.20    0.78
  -5   8   1    2.12    1.23
  -5   8   1    0.59    0.76
  -5   8   1    0.09    1.10
  -5   8   1    1.40    0.92
   4  -8  -1    1.31    1.00
  -4   8   1    0.13    0.71
  -4   8   1    0.13    0.70
  -4   8   1   -0.56    0.64
  -4   8   1   -0.27    0.65
  -4   8   1    1.36    0.84
  -4   8   1   -0.55    0.89
  -4   8   1    1.35    1.32
  -4   8   1    0.37    1.29
  -4   8   1    1.28    0.77
  -4   8   1    0.24    1.13
   3  -8  -1    6.54    1.63
  -3   8   1    9.04    1.61
  -3   8   1    8.79    1.53
  -3   8   1   11.19    2.25
  -3   8   1    7.88    1.49
  -3   8   1    8.16    1.90
  -3   8   1    4.73    1.16
  -3   8   1    6.86    1.45
  -3   8   1    4.23    1.72
  -3   8   1    7.06    1.45
  -3   8   1    5.78    1.89
   2  -8  -1   18.33    2.46
  -2   8   1   23.03    3.42
  -2   8   1   23.53    2.61
  -2   8   1   23.50    2.48
  -2   8   1   24.07    3.09
  -2   8   1   19.19    2.31
  -2   8   1   17.68    2.07
  -2   8   1   13.28    1.91
  -2   8   1   22.84    2.72
  -2   8   1   17.51    2.56
  -2   8   1   20.15    3.06
   1  -8  -1    8.07    1.60
   1  -8  -1    5.42    1.57
  -1   8   1    6.37    1.70
  -1   8   1    5.93    1.65
  -1   8   1    4.05    1.74
  -1   8   1    4.93    1.36
  -1   8   1    4.93    1.27
  -1   8   1    8.98    2.21
  -1   8   1    5.02    1.77
  -1   8   1    6.67    1.56
  -1   8   1    7.12    1.42
  -1   8   1    4.42    1.37
   0  -8  -1   27.89    3.24
   0  -8  -1   24.54    2.93
   0  -8  -1   25.59    3.06
   0   8   1   23.68    2.56
   0   8   1   31.05    3.08
   0   8   1   23.44    3.13
   0   8   1   28.65    3.18
   0   8   1   26.73    3.13
   0   8   1   19.75    3.21
   0   8   1   24.37    2.77
   0   8   1   24.25    2.50
   0   8   1   22.44    2.57
   0   8   1   18.79    2.84
  -1  -8  -1  109.41    6.79
  -1  -8  -1  103.73    5.13
  -1  -8  -1  107.26    5.34
   1   8   1  107.19    5.33
   1   8   1  104.83    5.28
   1   8   1   97.59    4.87
   1   8   1  104.79    4.81
   1   8   1  102.07    5.67
   1   8   1  105.61    5.88
   1   8   1   99.80    6.10
   1   8   1  112.34    4.96
   1   8   1  100.87    4.83
  -2  -8  -1   69.24    4.28
  -2  -8  -1   70.00    6.73
  -2  -8  -1   62.40    4.22
  -2  -8  -1   56.83    4.17
  -2  -8  -1   70.08    5.49
   2   8   1   69.02    4.29
   2   8   1   67.78    4.30
   2   8   1   69.65    4.00
   2   8   1   62.88    4.22
   2   8   1   67.40    4.57
   2   8   1   71.64    5.18
   2   8   1   63.93    4.55
   2   8   1   78.87    7.42
   2   8   1   66.12    4.79
   2   8   1   70.64    4.21
   2   8   1   62.04    4.15
  -3  -8  -1    2.33    1.54
  -3  -8  -1    2.62    1.40
  -3  -8  -1    3.42    1.97
  -3  -8  -1    6.25    2.51
  -3  -8  -1    4.16    1.62
  -3  -8  -1    0.11    1.77
  -3  -8  -1    1.37    1.26
  -3  -8  -1    1.15    1.62
   3   8   1    6.43    1.92
   3   8   1    6.12    2.02
   3   8   1    4.08    1.77
   3   8   1    7.41    1.88
   3   8   1    4.83    1.62
   3   8   1    3.18    1.47
   3   8   1    3.72    1.39
   3   8   1    3.53    1.49
   3   8   1    1.38    1.49
  -4  -8  -1   33.55    4.18
  -4  -8  -1   28.81    3.71
  -4  -8  -1   25.11    4.11
  -4  -8  -1   37.88    4.17
  -4  -8  -1   25.06    4.34
   4   8   1   36.08    3.53
   4   8   1   30.62    3.67
   4   8   1   34.40    4.05
   4   8   1   27.32    3.59
   4   8   1   32.51    3.65
  -5  -8  -1   46.72    4.93
  -5  -8  -1   47.38    5.00
  -5  -8  -1   39.84    5.66
  -5  -8  -1   47.44    5.04
  -5  -8  -1   48.13    6.11
   5   8   1   47.45    4.57
   5   8   1   40.58    4.23
   5   8   1   50.55    4.91
  -6  -8  -1   10.32    3.10
  -6  -8  -1   13.51    3.04
  -6  -8  -1   12.62    2.98
  -6  -8  -1   12.08    2.66
  -6  -8  -1   10.93    3.34
  -6  -8  -1   13.31    3.51
   6   8   1   10.92    2.50
   6   8   1   18.06    3.22
  -7  -8  -1   -1.23    1.42
  -7  -8  -1   -0.93    1.68
  -7  -8  -1    1.68    1.71
  -7  -8  -1   -2.01    1.71
   7   8   1   -1.14    1.11
   7   8   1    1.77    1.62
  -8  -8  -1   12.18    3.60
  -8  -8  -1   18.30    3.50
  -8  -8  -1   14.01    3.34
  -8  -8  -1   10.93    2.93
   8   8   1   20.41    3.55
   8   8   1   24.73    3.85
  -9  -8  -1   31.97    4.83
  -9  -8  -1   28.57    4.76
  -9  -8  -1   34.23    4.88
  -9  -8  -1   40.22    6.15
   9   8   1   34.30    4.74
   9   8   1   32.07    4.65
 -10  -8  -1   11.59    3.22
 -10  -8  -1   12.93    3.90
 -10  -8  -1   22.44    4.51
 -10  -8  -1   14.56    3.63
  10   8   1   15.00    3.46
  10   8   1   12.82    3.28
 -11  -8  -1   -0.31    2.26
 -11  -8  -1    0.92    2.27
 -11  -8  -1   -3.04    2.17
 -11  -8  -1    0.63    2.12
  11   8   1   -0.01    1.76
  11   8   1   -1.01    1.61
 -13   9   1    3.17    1.29
 -13   9   1    2.30    1.55
 -13   9   1    3.61    1.77
 -13   9   1    3.42    1.21
 -13   9   1    5.65    1.80
 -13   9   1    4.65    2.55
 -13   9   1    3.12    1.80
  12  -9  -1    6.57    2.10
 -12   9   1    6.87    1.81
 -12   9   1    5.38    1.95
 -12   9   1   10.46    3.09
 -12   9   1    6.32    2.11
 -12   9   1    4.90    1.92
 -12   9   1    8.08    1.63
 -12   9   1    7.79    1.49
  11  -9  -1    8.14    2.07
 -11   9   1    8.56    2.26
 -11   9   1    4.77    1.23
 -11   9   1    4.93    2.08
 -11   9   1    4.72    2.05
 -11   9   1    8.42    2.74
 -11   9   1    4.00    1.24
 -11   9   1    6.80    1.74
  10  -9  -1   16.03    2.52
 -10   9   1   16.90    1.67
 -10   9   1   13.30    2.69
 -10   9   1   14.21    2.35
 -10   9   1   14.78    2.90
 -10   9   1   23.84    3.81
 -10   9   1   14.09    1.34
 -10   9   1   14.94    3.05
 -10   9   1   14.62    2.05
 -10   9   1   15.93    2.06
   9  -9  -1    3.03    1.46
  -9   9   1    2.89    0.85
  -9   9   1    2.79    1.06
  -9   9   1    5.18    1.51
  -9   9   1    4.47    1.30
  -9   9   1    0.58    1.61
  -9   9   1    3.99    1.26
  -9   9   1    1.75    1.68
  -9   9   1    3.06    1.79
  -9   9   1    6.92    2.40
   8  -9  -1    4.38    1.55
  -8   9   1    5.07    1.12
  -8   9   1    3.77    1.20
  -8   9   1    2.94    1.28
  -8   9   1    5.11    2.05
  -8   9   1    2.21    1.76
  -8   9   1    2.39    1.25
  -8   9   1    3.71    1.88
  -8   9   1    4.67    1.34
  -8   9   1    2.12    1.73
   7  -9  -1    0.79    1.11
  -7   9   1   -0.25    0.77
  -7   9   1    1.44    0.72
  -7   9   1    1.51    1.54
  -7   9   1    0.32    1.47
  -7   9   1   -0.12    0.80
  -7   9   1    0.50    0.73
  -7   9   1   -0.07    0.80
  -7   9   1   -0.23    0.95
  -7   9   1    0.05    0.53
  -7   9   1   -0.74    1.31
  -7   9   1    2.19    1.46
   6  -9  -1   25.40    2.93
  -6   9   1   31.07    2.33
  -6   9   1   28.41    3.23
  -6   9   1   27.84    2.86
  -6   9   1   28.95    3.80
  -6   9   1   29.63    3.98
  -6   9   1   27.81    2.61
  -6   9   1   35.84    3.27
  -6   9   1   32.44    2.13
  -6   9   1   26.65    2.07
  -6   9   1   22.45    3.28
   5  -9  -1   22.94    2.88
  -5   9   1   24.39    3.48
  -5   9   1   18.92    2.14
  -5   9   1   22.77    2.53
  -5   9   1   24.05    2.38
  -5   9   1   14.66    2.91
  -5   9   1   20.54    2.43
  -5   9   1   24.48    3.20
  -5   9   1   18.93    2.22
  -5   9   1   16.72    2.23
  -5   9   1   17.03    2.97
   4  -9  -1    2.50    1.28
  -4   9   1    3.04    1.66
  -4   9   1    2.93    1.04
  -4   9   1    0.39    0.94
  -4   9   1    1.56    1.38
  -4   9   1    2.56    1.27
  -4   9   1    1.62    1.62
  -4   9   1    2.80    1.14
  -4   9   1    2.82    1.16
  -4   9   1    2.23    1.67
  -4   9   1    1.40    0.93
   3  -9  -1    1.72    1.29
  -3   9   1    3.12    1.28
  -3   9   1    1.64    1.10
  -3   9   1    2.16    1.19
  -3   9   1    2.99    1.83
  -3   9   1    3.10    1.52
  -3   9   1    2.78    1.06
  -3   9   1    2.62    1.22
  -3   9   1    2.45    1.60
  -3   9   1    1.04    1.39
  -3   9   1    3.08    1.19
   2  -9  -1   27.14    3.21
  -2   9   1   30.52    3.11
  -2   9   1   31.95    4.31
  -2   9   1   34.38    4.01
  -2   9   1   28.56    2.91
  -2   9   1   27.40    2.93
  -2   9   1   30.33    2.89
  -2   9   1   29.74    3.13
  -2   9   1   27.10    3.42
  -2   9   1   34.48    3.39
  -2   9   1   32.29    3.97
   1  -9  -1   41.86    3.95
   1  -9  -1   39.75    3.70
  -1   9   1   35.67    3.58
  -1   9   1   46.11    4.65
  -1   9   1   50.45    5.42
  -1   9   1   42.03    3.24
  -1   9   1   39.83    3.00
  -1   9   1   42.26    4.49
  -1   9   1   36.99    4.11
  -1   9   1   39.42    2.94
  -1   9   1   47.29    3.37
  -1   9   1   38.24    3.59
   0  -9  -1    2.65    1.44
   0  -9  -1    3.17    1.62
   0  -9  -1    2.67    1.37
   0   9   1    2.88    1.60
   0   9   1    5.61    1.59
   0   9   1    3.96    1.77
   0   9   1    3.61    1.52
   0   9   1    4.02    1.38
   0   9   1    2.61    1.30
   0   9   1    4.09    1.32
   0   9   1    0.52    0.99
   0   9   1    3.13    1.32
   0   9   1    4.89    2.24
  -1  -9  -1    3.05    1.40
  -1  -9  -1    0.76    1.35
   1   9   1    0.76    1.23
   1   9   1    0.52    1.18
   1   9   1    2.55    1.36
   1   9   1    1.29    1.49
   1   9   1    4.24    1.46
   1   9   1    3.19    1.52
   1   9   1    3.16    2.11
   1   9   1    2.36    1.37
  -2  -9  -1    8.63    2.16
  -2  -9  -1   11.11    2.61
  -2  -9  -1   10.37    2.49
   2   9   1    4.62    1.55
   2   9   1    5.52    1.80
   2   9   1    8.37    1.96
   2   9   1   10.21    2.36
   2   9   1    9.75    2.75
   2   9   1    8.19    2.09
   2   9   1    6.17    2.25
   2   9   1    6.60    2.02
   2   9   1    7.27    2.14
  -3  -9  -1    2.57    1.73
  -3  -9  -1    1.28    1.56
  -3  -9  -1    1.72    1.55
   3   9   1    1.06    1.59
   3   9   1    1.57    1.11
   3   9   1    0.38    1.35
   3   9   1    1.73    1.46
   3   9   1    2.01    1.48
   3   9   1    0.84    1.30
  -4  -9  -1   -0.36    1.38
  -4  -9  -1    1.48    1.49
  -4  -9  -1   -1.93    1.05
   4   9   1    2.39    1.65
   4   9   1    0.06    1.35
   4   9   1    0.08    1.48
   4   9   1   -1.77    1.17
  -5  -9  -1    5.07    2.16
  -5  -9  -1    2.82    1.95
  -5  -9  -1    5.40    2.28
   5   9   1    1.92    1.56
   5   9   1    4.65    2.31
   5   9   1    3.94    2.02
  -6  -9  -1   -1.59    1.30
  -6  -9  -1    1.28    1.88
  -6  -9  -1   -0.52    1.56
   6   9   1    1.23    1.59
   6   9   1   -0.63    1.21
  -7  -9  -1    1.03    2.09
  -7  -9  -1   -0.91    1.70
  -7  -9  -1    1.11    2.03
   7   9   1    0.23    1.53
   7   9   1   -1.64    1.53
  -8  -9  -1    3.31    2.27
  -8  -9  -1    4.41    2.45
  -8  -9  -1    2.59    2.30
   8   9   1   -0.84    1.39
   8   9   1    1.17    1.90
  -9  -9  -1   14.78    3.85
  -9  -9  -1   13.06    3.91
  -9  -9  -1   19.82    4.18
   9   9   1   17.02    3.70
   9   9   1    5.88    2.48
 -10  -9  -1   13.43    3.61
 -10  -9  -1   19.36    4.66
 -10  -9  -1   12.03    3.50
  10   9   1   15.94    3.80
  10   9   1   10.59    3.13
 -12  10   1    0.94    1.47
 -12  10   1    2.63    1.18
 -12  10   1    1.55    1.42
 -12  10   1    1.75    1.72
 -12  10   1    1.06    2.07
 -12  10   1    4.21    1.28
  11 -10  -1   15.60    2.81
 -11  10   1   13.47    2.04
 -11  10   1   13.96    2.90
 -11  10   1   10.75    1.80
 -11  10   1   11.91    2.35
 -11  10   1   17.97    3.83
 -11  10   1   10.87    2.58
  10 -10  -1   23.82    3.14
 -10  10   1   16.94    3.56
 -10  10   1   20.10    3.35
 -10  10   1   19.01    1.55
 -10  10   1   17.48    2.63
 -10  10   1   18.38    3.35
 -10  10   1   22.81    2.63
 -10  10   1   21.74    2.04
 -10  10   1   19.84    2.37
   9 -10  -1   24.57    3.14
  -9  10   1   28.92    4.36
  -9  10   1   28.64    2.83
  -9  10   1   28.29    2.07
  -9  10   1   19.56    2.43
  -9  10   1   21.34    3.68
  -9  10   1   24.85    2.64
  -9  10   1   22.79    3.54
  -9  10   1   25.92    3.13
   8 -10  -1   -0.07    1.15
  -8  10   1   -0.96    0.90
  -8  10   1    0.31    0.88
  -8  10   1    2.24    1.72
  -8  10   1   -0.47    0.63
  -8  10   1    0.61    1.65
  -8  10   1   -1.12    0.80
  -8  10   1    0.29    1.00
  -8  10   1    0.73    1.61
   7 -10  -1   28.61    3.36
  -7  10   1   28.39    2.32
  -7  10   1   28.94    3.14
  -7  10   1   25.44    1.75
  -7  10   1   23.28    2.69
  -7  10   1   17.85    3.34
  -7  10   1   22.78    2.20
  -7  10   1   22.32    3.00
  -7  10   1   29.79    4.34
  -7  10   1   24.40    3.75
  -7  10   1   29.30    2.89
   6 -10  -1    7.25    1.92
  -6  10   1    4.58    1.43
  -6  10   1    5.51    1.27
  -6  10   1    5.83    1.80
  -6  10   1    5.40    1.27
  -6  10   1    6.21    2.23
  -6  10   1    5.92    1.56
  -6  10   1    3.49    1.36
  -6  10   1    7.37    2.45
  -6  10   1    5.40    2.03
  -6  10   1    5.51    1.40
   5 -10  -1    9.79    2.16
  -5  10   1   11.00    2.66
  -5  10   1    9.92    1.83
  -5  10   1    9.95    2.64
  -5  10   1   11.55    2.45
  -5  10   1    9.39    1.70
  -5  10   1    5.77    2.45
  -5  10   1    8.63    1.73
  -5  10   1    9.22    1.89
  -5  10   1    6.90    1.51
  -5  10   1    8.16    1.80
   4 -10  -1    0.15    1.15
  -4  10   1   -0.60    1.27
  -4  10   1    0.39    0.83
  -4  10   1   -0.55    0.83
  -4  10   1   -0.25    1.37
  -4  10   1   -0.02    0.97
  -4  10   1   -0.10    0.89
  -4  10   1   -0.02    0.89
  -4  10   1    1.94    1.69
  -4  10   1    1.68    1.17
  -4  10   1   -0.85    1.10
   3 -10  -1    7.92    2.08
  -3  10   1    7.74    2.16
  -3  10   1    3.49    1.90
  -3  10   1    5.83    2.14
  -3  10   1    5.92    1.58
  -3  10   1    7.05    1.67
  -3  10   1    8.21    1.80
  -3  10   1    6.51    1.76
  -3  10   1    4.17    1.92
  -3  10   1    6.65    1.60
  -3  10   1    8.01    1.76
   2 -10  -1    9.32    2.31
  -2  10   1   12.23    2.14
  -2  10   1   10.69    2.02
  -2  10   1   10.82    2.17
  -2  10   1   12.43    2.35
  -2  10   1   11.03    2.74
  -2  10   1    8.54    2.33
  -2  10   1   11.40    1.94
  -2  10   1    7.81    2.33
  -2  10   1   10.48    2.06
  -2  10   1   13.82    2.69
   1 -10  -1   -0.27    1.09
   1 -10  -1   -0.29    1.20
  -1  10   1    2.60    1.66
  -1  10   1   -0.12    0.84
  -1  10   1   -0.72    1.14
  -1  10   1    1.48    1.55
  -1  10   1    0.40    1.23
  -1  10   1    0.62    1.17
  -1  10   1    0.09    1.04
  -1  10   1    0.11    1.07
   0 -10  -1   -1.41    1.09
   0 -10  -1   -0.74    1.11
   0  10   1    1.93    1.36
   0  10   1    2.29    1.86
   0  10   1   -0.28    1.58
   0  10   1    1.20    1.28
   0  10   1    1.27    1.26
   0  10   1    1.92    1.20
   0  10   1    0.85    1.38
   0  10   1    0.66    0.95
  -1 -10  -1    0.98    1.40
   1  10   1    1.78    1.65
   1  10   1    1.82    1.34
   1  10   1    0.61    1.44
   1  10   1   -0.14    1.40
   1  10   1    2.15    1.52
   1  10   1    0.69    1.99
   1  10   1    3.07    1.35
   1  10   1    1.54    1.69
   1  10   1    1.41    1.48
  -2 -10  -1   12.04    2.87
  -2 -10  -1   11.24    2.53
   2  10   1    8.26    1.99
   2  10   1    6.71    1.86
   2  10   1    8.25    2.35
   2  10   1   10.35    2.42
   2  10   1    9.14    2.41
   2  10   1    6.85    2.14
  -3 -10  -1   20.59    3.65
  -3 -10  -1   13.79    2.91
   3  10   1   18.75    3.41
   3  10   1   18.14    3.34
   3  10   1   13.18    2.40
   3  10   1   15.31    3.09
   3  10   1   19.49    3.28
  -4 -10  -1    0.41    1.42
  -4 -10  -1   -0.87    1.56
   4  10   1    0.11    1.46
   4  10   1   -0.09    1.29
   4  10   1    0.48    1.42
  -5 -10  -1    1.91    1.88
  -5 -10  -1    0.92    1.64
   5  10   1    4.49    2.04
   5  10   1    1.79    1.75
  -6 -10  -1    8.59    2.82
  -6 -10  -1    4.87    2.50
   6  10   1    7.39    2.47
   6  10   1    5.20    2.50
  -7 -10  -1    4.28    2.55
  -7 -10  -1    2.01    2.29
   7  10   1    4.49    2.41
   7  10   1    1.44    1.87
  -8 -10  -1    5.42    2.71
  -8 -10  -1    2.91    2.28
   8  10   1    0.82    1.99
   8  10   1    1.89    2.09
  -9 -10  -1    3.79    2.97
  -9 -10  -1    0.65    2.22
   9  10   1   -2.16    1.48
   9  10   1    1.57    2.05
 -12  11   1   -1.41    1.44
 -12  11   1   -0.46    0.89
 -12  11   1   -0.49    1.36
  11 -11  -1    0.76    1.46
 -11  11   1   -1.06    0.77
 -11  11   1    0.91    0.93
 -11  11   1   -0.84    1.89
 -11  11   1    1.26    1.51
 -11  11   1   -0.78    1.48
  10 -11  -1    7.10    2.27
 -10  11   1   11.40    3.31
 -10  11   1   11.91    1.89
 -10  11   1   10.64    1.39
 -10  11   1    8.73    1.82
 -10  11   1    9.78    1.58
 -10  11   1    7.43    2.68
 -10  11   1    9.54    2.58
   9 -11  -1   35.58    3.96
  -9  11   1   37.81    2.58
  -9  11   1   33.13    4.36
  -9  11   1   34.07    4.47
  -9  11   1   29.87    4.56
  -9  11   1   39.90    3.09
  -9  11   1   33.82    3.82
  -9  11   1   36.49    3.04
  -9  11   1   30.58    3.14
   8 -11  -1    0.58    1.27
  -8  11   1    0.12    1.60
  -8  11   1    1.89    0.96
  -8  11   1    2.84    1.44
  -8  11   1    0.99    1.14
  -8  11   1    2.49    1.22
  -8  11   1    2.09    1.85
  -8  11   1    0.92    1.24
  -8  11   1    1.59    1.85
   7 -11  -1   26.74    3.60
  -7  11   1   25.79    3.97
  -7  11   1   22.39    3.18
  -7  11   1   23.39    3.93
  -7  11   1   23.75    2.94
  -7  11   1   22.23    2.49
  -7  11   1   24.73    4.17
  -7  11   1   20.88    2.69
  -7  11   1   27.73    3.09
   6 -11  -1   24.22    3.26
  -6  11   1   17.87    2.53
  -6  11   1   12.81    2.15
  -6  11   1   16.20    2.18
  -6  11   1   10.54    2.80
  -6  11   1   20.26    3.69
  -6  11   1   20.36    2.47
  -6  11   1   19.92    3.08
  -6  11   1   22.30    2.41
  -6  11   1   12.48    2.90
  -6  11   1   25.27    3.17
   5 -11  -1   15.61    2.77
  -5  11   1   11.45    2.99
  -5  11   1   14.54    3.06
  -5  11   1   10.57    2.05
  -5  11   1   13.45    2.17
  -5  11   1   14.17    2.14
  -5  11   1   16.61    2.30
  -5  11   1   16.74    3.32
  -5  11   1   15.64    2.90
  -5  11   1   14.92    3.36
  -5  11   1   11.06    2.02
   4 -11  -1    1.77    1.35
  -4  11   1    0.20    1.42
  -4  11   1   -0.61    0.90
  -4  11   1    0.69    1.05
  -4  11   1    0.39    1.74
  -4  11   1    2.15    1.21
  -4  11   1    0.48    0.84
  -4  11   1    1.54    1.67
  -4  11   1    0.76    1.39
  -4  11   1   -0.01    1.17
   3 -11  -1    5.42    1.98
  -3  11   1    5.66    2.31
  -3  11   1    4.37    2.14
  -3  11   1    3.90    1.87
  -3  11   1    6.50    1.73
  -3  11   1    5.71    2.14
  -3  11   1    4.19    1.72
  -3  11   1    5.28    1.58
  -3  11   1    8.37    1.96
   2 -11  -1   32.37    3.91
  -2  11   1   39.86    3.91
  -2  11   1   45.63    4.92
  -2  11   1   36.40    4.59
  -2  11   1   31.25    4.50
  -2  11   1   39.20    4.68
  -2  11   1   45.65    3.41
  -2  11   1   45.31    3.70
  -2  11   1   49.77    4.69
   1 -11  -1   50.88    4.95
   1 -11  -1   43.51    4.75
  -1  11   1   56.53    4.22
  -1  11   1   56.37    4.29
  -1  11   1   58.84    6.01
  -1  11   1   45.14    4.74
  -1  11   1   49.28    5.10
  -1  11   1   68.44    7.04
  -1  11   1   57.61    4.19
  -1  11   1   51.66    3.76
   0 -11  -1   13.45    2.96
   0  11   1   15.36    2.73
   0  11   1   26.47    4.17
   0  11   1   15.13    3.15
   0  11   1   18.94    3.03
   0  11   1   17.45    2.62
   0  11   1   19.51    3.17
  -1 -11  -1   22.96    3.81
  -1 -11  -1   20.32    3.36
   1  11   1   15.09    2.86
   1  11   1   16.14    2.86
   1  11   1   19.88    3.29
   1  11   1   20.44    3.02
   1  11   1   21.73    3.77
   1  11   1   18.26    3.49
  -2 -11  -1   28.11    3.95
  -2 -11  -1   31.13    4.47
   2  11   1   29.62    3.68
   2  11   1   25.93    3.78
   2  11   1   28.12    4.13
   2  11   1   25.98    4.04
   2  11   1   27.35    4.00
  -3 -11  -1   40.17    4.84
  -3 -11  -1   38.66    4.97
   3  11   1   52.10    5.81
   3  11   1   44.66    4.80
   3  11   1   57.97    5.79
   3  11   1   44.84    5.27
  -4 -11  -1    3.48    2.02
  -4 -11  -1    6.64    2.59
   4  11   1    4.34    2.09
   4  11   1    8.23    2.51
  -5 -11  -1   26.16    4.22
  -5 -11  -1   26.80    4.65
   5  11   1   29.01    4.43
   5  11   1   31.35    4.50
  -6 -11  -1   24.80    4.62
  -6 -11  -1   15.14    3.61
   6  11   1   16.86    3.51
   6  11   1   12.27    3.06
  -7 -11  -1    6.14    2.90
  -7 -11  -1    5.01    2.81
   7  11   1    1.40    1.81
   7  11   1    2.76    2.44
  -8 -11  -1   -0.17    1.84
  -8 -11  -1    2.35    2.43
   8  11   1   -2.73    1.43
   8  11   1   -2.18    1.69
  10 -12  -1    3.15    1.88
 -10  12   1    1.12    1.12
 -10  12   1    1.62    1.04
 -10  12   1    1.09    0.79
 -10  12   1    1.99    1.87
 -10  12   1    0.67    2.16
 -10  12   1    0.77    1.21
 -10  12   1    0.83    1.68
   9 -12  -1    1.73    1.73
  -9  12   1    0.94    1.12
  -9  12   1    1.62    1.85
  -9  12   1    4.75    2.43
  -9  12   1    0.43    1.76
  -9  12   1    0.90    1.22
  -9  12   1    2.10    1.01
  -9  12   1    0.50    1.21
   8 -12  -1    0.96    1.58
  -8  12   1   -1.11    1.50
  -8  12   1   -1.95    1.10
  -8  12   1   -0.98    1.94
  -8  12   1    0.04    1.04
  -8  12   1    0.17    1.09
  -8  12   1   -0.54    0.86
  -8  12   1   -1.09    1.49
   7 -12  -1    7.24    2.20
  -7  12   1   10.04    2.74
  -7  12   1    5.77    2.41
  -7  12   1    8.08    2.13
  -7  12   1    6.91    1.88
  -7  12   1    4.90    2.48
  -7  12   1    7.23    1.65
   6 -12  -1    8.75    2.37
  -6  12   1    7.29    1.99
  -6  12   1   11.44    2.05
  -6  12   1   10.80    2.51
  -6  12   1    8.19    2.58
  -6  12   1   11.63    1.88
  -6  12   1    6.69    1.63
  -6  12   1    5.65    2.36
  -6  12   1    6.94    2.54
   5 -12  -1   19.71    3.36
  -5  12   1   20.99    4.05
  -5  12   1   17.98    2.56
  -5  12   1   19.88    3.59
  -5  12   1   24.64    3.74
  -5  12   1   15.56    3.39
  -5  12   1   21.06    3.09
  -5  12   1   21.59    2.75
  -5  12   1   18.64    2.76
   4 -12  -1    4.25    1.96
  -4  12   1   -0.04    1.09
  -4  12   1    1.98    1.82
  -4  12   1    2.01    1.23
  -4  12   1    2.47    1.66
  -4  12   1    4.73    2.24
  -4  12   1    2.65    2.06
  -4  12   1    4.21    1.47
  -4  12   1    2.03    1.44
   3 -12  -1    0.97    1.43
  -3  12   1    1.64    1.96
  -3  12   1    3.45    1.84
  -3  12   1   -0.03    1.10
  -3  12   1    2.48    1.44
  -3  12   1    3.38    1.97
  -3  12   1    0.10    1.12
  -3  12   1    4.05    1.63
  -3  12   1   -0.29    1.44
   2 -12  -1   64.53    5.88
   2 -12  -1   66.72    6.04
  -2  12   1   70.86    5.68
  -2  12   1   65.33    6.24
  -2  12   1   67.06    4.87
  -2  12   1   65.89    4.36
  -2  12   1   55.76    5.68
  -2  12   1   66.79    4.55
  -2  12   1   72.60    4.83
   1 -12  -1   14.12    3.18
   1 -12  -1   15.23    3.17
  -1  12   1    9.04    2.19
  -1  12   1    9.25    2.20
  -1  12   1    8.77    2.40
  -1  12   1   11.80    3.63
  -1  12   1    9.93    3.09
  -1  12   1    8.75    2.17
   0 -12  -1   -0.45    1.45
   0  12   1   -0.03    1.18
   0  12   1   -0.99    1.07
   0  12   1    1.12    1.91
   0  12   1    0.55    1.24
   0  12   1   -0.93    1.33
   0  12   1    2.50    1.98
  -1 -12  -1   21.12    4.02
  -1 -12  -1   21.74    3.54
   1  12   1   16.27    3.62
   1  12   1   21.62    4.11
   1  12   1   15.96    3.10
   1  12   1   20.78    3.48
   1  12   1   14.95    2.58
  -2 -12  -1   31.10    4.64
  -2 -12  -1   23.33    3.82
   2  12   1   23.46    3.83
   2  12   1   31.16    4.62
   2  12   1   31.01    4.51
   2  12   1   26.54    4.47
  -3 -12  -1   24.49    4.15
  -3 -12  -1   18.62    3.94
   3  12   1   22.81    3.77
   3  12   1   23.70    4.06
  -4 -12  -1    3.67    2.32
  -4 -12  -1    1.20    1.79
   4  12   1    2.45    2.01
   4  12   1    0.19    1.47
  -5 -12  -1   36.24    5.32
  -5 -12  -1   35.37    5.25
   5  12   1   44.40    5.78
   5  12   1   39.62    5.14
  -6 -12  -1   36.01    5.56
  -6 -12  -1   30.80    5.27
   6  12   1   16.69    3.56
   6  12   1   28.80    4.83
  -7 -12  -1    1.19    2.30
  -7 -12  -1    2.87    2.72
   7  12   1    3.14    2.19
   7  12   1    7.49    3.03
   9 -13  -1    1.96    1.92
  -9  13   1    2.00    1.03
  -9  13   1    3.66    1.52
  -9  13   1    3.34    1.95
  -9  13   1    2.22    2.36
  -9  13   1    2.71    2.15
  -9  13   1    2.68    1.41
   8 -13  -1    1.44    1.88
  -8  13   1    2.21    1.82
  -8  13   1    6.32    1.96
  -8  13   1    1.96    1.15
  -8  13   1    1.04    2.25
  -8  13   1    1.03    2.07
  -8  13   1    2.63    1.51
   7 -13  -1    1.90    1.80
  -7  13   1   -0.98    1.22
  -7  13   1    1.33    1.82
  -7  13   1    0.24    0.87
  -7  13   1    1.33    1.25
  -7  13   1   -0.93    1.93
  -7  13   1   -0.57    1.72
   6 -13  -1    4.70    2.05
  -6  13   1    2.40    1.69
  -6  13   1    2.98    1.34
  -6  13   1   -1.44    1.52
  -6  13   1    1.64    1.25
  -6  13   1    2.17    2.21
  -6  13   1    5.04    2.46
  -6  13   1    2.57    1.78
   5 -13  -1    0.62    1.59
  -5  13   1   -1.87    1.46
  -5  13   1   -0.24    1.19
  -5  13   1   -1.53    0.83
  -5  13   1    1.82    1.55
  -5  13   1    1.09    1.27
  -5  13   1   -2.90    1.31
  -5  13   1    1.06    1.81
  -5  13   1    4.19    2.48
   4 -13  -1    0.20    1.51
  -4  13   1    0.27    1.35
  -4  13   1   -0.48    1.03
  -4  13   1    0.79    1.79
  -4  13   1   -0.94    1.01
  -4  13   1    0.21    3.21
  -4  13   1   -0.24    1.73
  -4  13   1   -1.37    1.01
  -4  13   1    1.95    1.76
   3 -13  -1    0.38    1.49
  -3  13   1    2.22    1.52
  -3  13   1    1.48    1.31
  -3  13   1    0.65    1.33
  -3  13   1    1.67    1.79
  -3  13   1   -0.27    1.65
  -3  13   1    4.33    1.61
   2 -13  -1    8.79    2.69
   2 -13  -1    4.60    2.15
  -2  13   1    7.80    3.04
  -2  13   1    5.82    2.12
  -2  13   1    7.38    2.04
  -2  13   1    5.05    1.95
  -2  13   1    4.95    2.12
   1 -13  -1   18.37    3.52
  -1  13   1   21.39    3.47
  -1  13   1   19.43    3.76
  -1  13   1   14.79    3.08
  -1  13   1   14.35    3.36
  -1  13   1   18.41    2.99
  -1  13   1   19.75    3.04
   0 -13  -1    5.10    2.55
   0  13   1    4.42    2.08
   0  13   1    6.58    2.72
   0  13   1    4.26    2.02
   0  13   1    5.11    1.79
   0  13   1    4.05    2.46
  -1 -13  -1   -1.65    1.65
  -1 -13  -1   -0.22    1.38
   1  13   1    0.11    1.54
   1  13   1    0.10    1.68
   1  13   1   -0.65    1.83
   1  13   1   -0.91    1.74
  -2 -13  -1    4.55    2.28
  -2 -13  -1    6.37    2.51
   2  13   1    2.70    2.66
   2  13   1    8.10    2.61
   2  13   1    7.59    3.25
   2  13   1    7.17    2.57
  -3 -13  -1    0.71    1.93
  -3 -13  -1    5.61    2.89
   3  13   1    2.06    1.81
   3  13   1    0.99    1.86
  -4 -13  -1    1.87    2.30
  -4 -13  -1    1.87    2.30
   4  13   1    0.86    1.83
   4  13   1    3.43    2.20
  -5 -13  -1    6.54    3.02
  -5 -13  -1    6.80    3.05
   5  13   1   11.26    3.39
   5  13   1   11.31    3.20
   7 -14  -1    2.30    2.11
  -7  14   1    0.29    1.13
  -7  14   1    0.54    1.60
  -7  14   1    1.09    1.72
  -7  14   1   -0.06    1.92
  -7  14   1   -0.45    0.91
   6 -14  -1   -0.25    1.77
  -6  14   1    0.59    2.02
  -6  14   1    1.60    1.91
  -6  14   1    0.30    1.32
  -6  14   1    0.27    1.65
  -6  14   1    0.33    1.14
   5 -14  -1   -1.59    1.67
  -5  14   1    0.35    1.21
  -5  14   1    1.39    1.93
  -5  14   1    1.79    1.58
  -5  14   1    0.23    1.15
  -5  14   1    1.41    1.29
  -5  14   1    2.72    2.06
   4 -14  -1    0.97    1.94
  -4  14   1   -0.32    1.68
  -4  14   1   -0.12    1.12
  -4  14   1   -1.17    1.20
  -4  14   1   -1.53    1.50
  -4  14   1    0.93    1.23
  -4  14   1    1.68    1.39
   3 -14  -1   -1.58    1.38
   3 -14  -1    1.16    1.85
  -3  14   1   -0.03    1.49
  -3  14   1    0.49    1.66
  -3  14   1    1.40    2.26
  -3  14   1    0.53    1.36
  -3  14   1    0.00    1.19
   2 -14  -1    1.15    1.95
   2 -14  -1   -0.25    1.72
  -2  14   1   -1.71    1.76
  -2  14   1    0.04    1.47
  -2  14   1    1.68    2.31
  -2  14   1    1.31    1.31
  -2  14   1    1.74    1.86
  -2  14   1   -0.01    1.36
   1 -14  -1    4.22    2.45
  -1  14   1    1.87    1.99
  -1  14   1    3.18    2.09
  -1  14   1    3.14    1.95
  -1  14   1    1.48    1.61
  -1  14   1   -1.04    1.95
   0 -14  -1   -0.36    1.51
   0 -14  -1    0.79    1.91
   0  14   1   -1.82    1.18
   0  14   1   -2.23    1.62
   0  14   1    1.26    1.83
   0  14   1   -0.67    1.62
  -1 -14  -1    1.25    1.91
  -1 -14  -1    0.52    2.08
   1  14   1    2.55    2.31
   1  14   1    1.46    1.81
   1  14   1   -0.30    1.87
   1  14   1    1.66    1.95
  -2 -14  -1   -0.70    2.03
  -2 -14  -1   -0.59    1.96
   2  14   1   -0.68    1.76
   2  14   1    1.72    1.84
  -3 -14  -1   -1.76    1.90
  -3 -14  -1    1.43    2.19
   3  14   1    2.29    2.12
   3  14   1    7.15    2.67
   3  15  -2    3.52    2.15
   3  15  -2    3.28    2.49
  -3 -15   2    3.59    2.32
  -3 -15   2    6.97    2.89
   2  15  -2    7.07    2.59
   2  15  -2    7.90    2.69
  -2 -15   2    4.63    2.60
  -2 -15   2   10.14    3.33
   1  15  -2   30.65    4.88
   1  15  -2   26.88    4.28
  -1 -15   2   22.04    4.25
   0  15  -2   25.60    4.18
   0  15  -2   18.49    3.54
   0 -15   2   23.06    4.22
  -1  15  -2    9.75    3.62
  -1  15  -2   19.21    3.61
  -1  15  -2   10.87    2.96
   1 -15   2    9.54    2.99
   1 -15   2   10.30    3.08
  -2  15  -2    0.84    1.56
  -2  15  -2    1.76    1.38
  -2  15  -2    0.30    2.30
  -2  15  -2    2.48    1.78
   2 -15   2    0.85    1.81
   2 -15   2   -0.14    1.65
  -3  15  -2   32.95    4.44
  -3  15  -2   27.44    3.86
  -3  15  -2   33.37    4.16
  -3  15  -2   34.99    5.77
   3 -15   2   43.23    5.58
  -4  15  -2    3.49    2.89
  -4  15  -2    8.60    2.86
  -4  15  -2    3.42    1.79
  -4  15  -2    0.84    1.45
  -4  15  -2    4.87    1.96
   4 -15   2    3.39    2.24
  -5  15  -2    2.60    1.57
  -5  15  -2   -0.67    1.44
  -5  15  -2   -1.63    1.99
  -5  15  -2    0.88    1.47
  -5  15  -2    1.32    1.47
   5 -15   2    0.68    1.77
  -6  15  -2   26.24    3.48
  -6  15  -2   20.05    4.17
  -6  15  -2   16.35    3.03
  -6  15  -2   17.06    2.86
  -6  15  -2   20.73    4.42
   6 -15   2   27.35    4.53
   5  14  -2    0.01    1.79
   5  14  -2    3.82    2.56
  -5 -14   2    1.93    2.25
  -5 -14   2    3.89    2.53
   4  14  -2    0.98    1.93
   4  14  -2   -0.53    1.47
  -4 -14   2    0.74    2.13
  -4 -14   2   -1.41    1.75
   3  14  -2   -1.06    1.41
   3  14  -2    0.36    1.81
  -3 -14   2   -1.41    1.52
  -3 -14   2    2.27    2.17
   2  14  -2   -1.65    1.43
   2  14  -2   -0.02    1.59
  -2 -14   2    0.50    1.95
  -2 -14   2    1.18    1.76
   1  14  -2    2.12    1.83
   1  14  -2    2.03    1.97
  -1 -14   2    0.84    1.71
   0  14  -2    0.96    1.65
   0  14  -2    1.65    2.24
   0  14  -2    0.38    1.53
   0 -14   2    4.30    2.28
   0 -14   2    0.55    1.72
  -1  14  -2   -0.60    1.19
  -1  14  -2    0.49    2.11
  -1  14  -2   -0.12    1.39
  -1  14  -2    0.70    1.58
   1 -14   2   -0.09    1.76
   1 -14   2   -1.40    1.28
  -2  14  -2    2.04    2.27
  -2  14  -2    2.88    1.77
  -2  14  -2    4.53    1.81
  -2  14  -2    2.83    1.65
   2 -14   2    2.57    1.89
  -3  14  -2   33.52    4.16
  -3  14  -2   45.18    5.07
  -3  14  -2   27.40    3.41
  -3  14  -2   32.68    4.14
  -3  14  -2   29.24    4.93
   3 -14   2   35.57    4.66
  -4  14  -2    2.06    1.77
  -4  14  -2    3.15    2.44
  -4  14  -2    3.13    1.66
  -4  14  -2    7.00    2.03
  -4  14  -2    5.06    2.05
   4 -14   2    1.55    1.88
  -5  14  -2    0.54    1.95
  -5  14  -2    0.39    1.17
  -5  14  -2   -0.42    1.24
  -5  14  -2    0.67    2.33
  -5  14  -2    2.12    1.39
  -5  14  -2    2.49    1.65
   5 -14   2    0.49    1.62
  -6  14  -2   10.86    3.38
  -6  14  -2   18.86    2.90
  -6  14  -2   11.91    2.46
  -6  14  -2   12.54    3.41
  -6  14  -2   19.48    2.89
   6 -14   2   17.85    3.57
  -7  14  -2   28.54    3.29
  -7  14  -2   23.78    4.85
  -7  14  -2   26.99    3.74
  -7  14  -2   26.00    4.48
  -7  14  -2   26.55    3.35
   7 -14   2   17.50    3.39
  -8  14  -2    3.76    1.66
  -8  14  -2    2.44    1.69
  -8  14  -2    1.00    2.48
  -8  14  -2    4.11    2.22
  -8  14  -2    2.11    2.40
   8 -14   2    4.52    2.18
   7  13  -2   -2.35    1.63
   7  13  -2    2.52    2.11
  -7 -13   2    0.30    1.91
  -7 -13   2   -2.13    1.97
   6  13  -2   -0.78    1.62
   6  13  -2    2.46    2.11
  -6 -13   2    0.21    1.94
  -6 -13   2   -0.20    1.86
   5  13  -2    7.20    2.73
   5  13  -2    4.18    2.17
  -5 -13   2    3.10    2.33
  -5 -13   2   -0.97    1.84
   4  13  -2    1.64    1.97
   4  13  -2    1.46    1.75
  -4 -13   2   -0.54    1.62
  -4 -13   2   -0.49    1.53
   3  13  -2   -0.08    1.33
   3  13  -2    0.02    1.42
  -3 -13   2   -0.68    1.68
  -3 -13   2    0.98    1.63
   2  13  -2   -0.31    1.50
   2  13  -2    0.27    1.51
  -2 -13   2    2.53    1.95
  -2 -13   2    0.34    1.57
   1  13  -2    4.19    2.38
   1  13  -2    0.88    1.51
   1  13  -2    2.47    1.86
  -1 -13   2    5.41    2.27
   0  13  -2    7.05    2.32
   0  13  -2    8.37    2.35
   0  13  -2    4.51    1.85
   0  13  -2   10.75    3.21
   0 -13   2    3.96    2.22
   0 -13   2    8.43    2.58
  -1  13  -2   14.11    2.97
  -1  13  -2   11.11    2.55
  -1  13  -2   10.96    3.24
  -1  13  -2   10.12    2.25
   1 -13   2   12.40    2.97
  -2  13  -2   33.41    4.14
  -2  13  -2   33.62    3.78
  -2  13  -2   26.18    3.55
  -2  13  -2   27.68    4.72
  -2  13  -2   29.81    3.84
   2 -13   2   38.49    4.50
  -3  13  -2   -2.04    1.58
  -3  13  -2   -2.41    1.88
  -3  13  -2    0.36    1.33
  -3  13  -2    0.35    1.10
  -3  13  -2    0.11    1.07
  -3  13  -2   -0.77    1.18
   3 -13   2    1.51    1.65
  -4  13  -2    2.28    1.41
  -4  13  -2    1.32    2.21
  -4  13  -2    1.74    2.37
  -4  13  -2    1.47    1.41
  -4  13  -2    0.72    1.47
  -4  13  -2    3.12    1.70
   4 -13   2    1.45    1.63
  -5  13  -2   16.36    2.59
  -5  13  -2    8.41    3.04
  -5  13  -2   17.24    2.67
  -5  13  -2   12.64    4.28
  -5  13  -2   18.78    2.93
  -5  13  -2   19.49    3.30
  -5  13  -2   15.62    4.71
  -5  13  -2   23.51    4.94
  -5  13  -2   13.48    3.72
   5 -13   2   20.78    3.49
  -6  13  -2    0.64    2.15
  -6  13  -2    2.05    1.15
  -6  13  -2    1.65    2.48
  -6  13  -2   -1.31    1.95
  -6  13  -2    2.50    2.38
  -6  13  -2   -0.22    0.95
  -6  13  -2    1.19    1.20
  -6  13  -2   -0.16    1.18
  -6  13  -2    0.50    1.91
   6 -13   2   -0.53    1.37
  -7  13  -2    2.30    1.70
  -7  13  -2    4.58    2.47
  -7  13  -2    2.20    2.45
  -7  13  -2    0.13    1.11
  -7  13  -2    1.14    1.18
  -7  13  -2    2.92    2.27
  -7  13  -2    2.55    2.57
  -7  13  -2    3.06    2.59
   7 -13   2    1.48    1.52
  -8  13  -2   -0.43    2.00
  -8  13  -2   -1.45    1.10
  -8  13  -2    0.83    1.21
  -8  13  -2   -1.63    1.81
  -8  13  -2   -0.75    2.23
  -8  13  -2   -0.52    1.43
  -8  13  -2    1.83    2.58
   8 -13   2    2.12    1.82
  -9  13  -2    0.43    1.10
  -9  13  -2   -0.71    2.30
  -9  13  -2    0.63    2.26
  -9  13  -2    1.45    2.50
  -9  13  -2   -1.32    2.21
  -9  13  -2    1.39    1.43
  -9  13  -2   -0.63    1.61
   9 -13   2   -2.57    1.30
 -10  13  -2   -0.73    2.21
 -10  13  -2   -2.60    1.33
 -10  13  -2    0.14    2.20
 -10  13  -2   -3.67    1.96
 -10  13  -2   -0.54    2.17
 -10  13  -2    0.19    0.95
 -10  13  -2    0.68    1.34
  10 -13   2    0.32    1.64
   8  12  -2   25.36    4.58
   8  12  -2   24.42    4.54
  -8 -12   2   19.30    4.25
  -8 -12   2   23.51    5.01
   7  12  -2   12.79    3.19
   7  12  -2   13.88    3.33
  -7 -12   2   15.05    3.83
  -7 -12   2   16.71    3.96
   6  12  -2   -0.43    1.32
   6  12  -2    1.51    1.72
  -6 -12   2   -1.33    1.55
  -6 -12   2   -1.33    1.78
   5  12  -2   19.35    3.52
   5  12  -2   17.63    3.67
  -5 -12   2   13.30    3.27
  -5 -12   2   17.87    3.68
   4  12  -2   23.81    3.65
   4  12  -2   22.46    3.84
  -4 -12   2   32.06    4.45
  -4 -12   2   20.50    3.60
   3  12  -2    4.66    2.06
   3  12  -2    2.26    1.91
  -3 -12   2    3.47    2.10
  -3 -12   2    4.29    2.18
   2  12  -2   19.24    3.50
   2  12  -2   18.53    3.91
   2  12  -2   16.39    3.28
  -2 -12   2   19.72    3.59
   1  12  -2   15.44    3.00
   1  12  -2   17.17    2.66
   1  12  -2   12.20    3.18
   1  12  -2   11.26    2.78
  -1 -12   2   10.94    2.71
  -1 -12   2   12.75    2.69
   0  12  -2   -0.51    1.05
   0  12  -2   -1.76    1.12
   0  12  -2    1.19    1.20
   0  12  -2   -0.14    1.77
   0  12  -2   -0.97    1.26
   0 -12   2    1.17    1.64
   0 -12   2   -0.66    1.30
  -1  12  -2   12.61    2.43
  -1  12  -2   17.81    3.18
  -1  12  -2   13.86    2.69
  -1  12  -2    9.06    3.06
  -1  12  -2   13.65    2.56
   1 -12   2   13.30    2.83
  -2  12  -2    1.47    1.99
  -2  12  -2    0.31    1.74
  -2  12  -2    1.99    1.34
  -2  12  -2    0.51    1.25
  -2  12  -2    0.64    1.85
  -2  12  -2   -0.60    0.91
  -2  12  -2   -0.47    1.25
   2 -12   2    1.16    1.50
  -3  12  -2   19.73    3.54
  -3  12  -2   24.40    4.00
  -3  12  -2   12.18    2.51
  -3  12  -2   27.86    3.32
  -3  12  -2   15.12    3.62
  -3  12  -2   25.26    4.56
  -3  12  -2   22.05    3.19
  -3  12  -2   21.53    3.03
   3 -12   2   16.30    2.95
  -4  12  -2    3.56    2.04
  -4  12  -2    1.53    1.34
  -4  12  -2    2.15    2.05
  -4  12  -2    1.20    1.37
  -4  12  -2   -3.97    1.55
  -4  12  -2    3.09    1.61
  -4  12  -2    3.83    1.51
  -4  12  -2    3.09    2.31
  -4  12  -2    3.25    2.33
   4 -12   2    0.51    1.26
  -5  12  -2   18.89    2.63
  -5  12  -2   19.51    3.71
  -5  12  -2   10.88    2.09
  -5  12  -2   13.16    3.20
  -5  12  -2   11.83    3.44
  -5  12  -2    9.64    2.11
  -5  12  -2   17.11    3.73
  -5  12  -2   14.61    3.76
  -5  12  -2    8.39    2.20
   5 -12   2   17.12    2.92
  -6  12  -2    0.06    2.00
  -6  12  -2    2.27    1.21
  -6  12  -2    4.35    2.86
  -6  12  -2   -2.82    1.64
  -6  12  -2    1.49    1.25
  -6  12  -2    3.43    1.43
  -6  12  -2    1.49    1.37
  -6  12  -2    5.05    2.49
  -6  12  -2    2.44    1.81
   6 -12   2    1.42    1.42
  -7  12  -2   20.77    4.51
  -7  12  -2   12.02    2.34
  -7  12  -2   14.46    2.41
  -7  12  -2    8.44    3.24
  -7  12  -2   15.98    3.28
  -7  12  -2   11.57    2.16
  -7  12  -2   12.35    3.41
   7 -12   2    9.85    2.46
  -8  12  -2    1.95    1.17
  -8  12  -2   -0.95    0.86
  -8  12  -2    0.01    2.15
  -8  12  -2   -0.46    1.10
  -8  12  -2    1.12    1.64
  -8  12  -2    4.67    2.63
  -8  12  -2   -1.72    2.00
   8 -12   2    2.66    1.69
  -9  12  -2   24.42    4.76
  -9  12  -2   27.32    4.93
  -9  12  -2   26.65    3.33
  -9  12  -2   19.88    2.64
  -9  12  -2   26.19    4.04
  -9  12  -2   19.75    4.17
   9 -12   2   25.22    3.65
 -10  12  -2    2.26    2.52
 -10  12  -2    4.96    1.76
 -10  12  -2    5.13    1.48
 -10  12  -2    2.37    1.96
 -10  12  -2    4.45    2.82
 -10  12  -2    1.43    2.21
  10 -12   2    4.97    2.21
 -11  12  -2    4.34    2.56
 -11  12  -2    1.44    1.35
 -11  12  -2    0.00    1.39
 -11  12  -2    1.40    1.04
 -11  12  -2    3.14    2.61
 -11  12  -2   -1.11    2.08
  11 -12   2    0.31    1.51
  10  11  -2   -0.81    1.78
  10  11  -2    1.22    1.95
 -10 -11   2    0.10    2.21
 -10 -11   2    1.94    2.34
 -10 -11   2    3.10    2.57
   9  11  -2    2.92    2.25
   9  11  -2    5.31    2.56
  -9 -11   2    8.67    3.22
  -9 -11   2    5.87    2.94
  -9 -11   2    3.30    2.39
   8  11  -2   11.24    3.04
   8  11  -2   14.78    3.35
  -8 -11   2   11.49    3.22
  -8 -11   2    6.80    2.82
  -8 -11   2    8.57    3.04
   7  11  -2   36.64    5.01
   7  11  -2   50.28    5.74
  -7 -11   2   36.07    4.99
  -7 -11   2   48.96    6.04
  -7 -11   2   39.99    5.21
   6  11  -2   -0.91    1.11
   6  11  -2   -1.39    1.43
  -6 -11   2   -1.36    1.41
  -6 -11   2   -0.12    1.47
  -6 -11   2    2.17    1.98
   5  11  -2   19.04    3.46
   5  11  -2   18.64    3.39
  -5 -11   2   21.51    3.85
  -5 -11   2   22.76    3.80
  -5 -11   2   27.85    4.30
   4  11  -2    4.35    1.93
   4  11  -2    3.84    1.84
  -4 -11   2    3.32    1.91
  -4 -11   2    3.10    1.76
  -4 -11   2    3.75    1.98
   3  11  -2  103.10    6.91
   3  11  -2   94.36    6.07
   3  11  -2  116.19    6.49
  -3 -11   2  124.57    6.57
  -3 -11   2  101.50    6.30
  -3 -11   2  108.37    6.52
   2  11  -2    1.15    1.42
   2  11  -2    1.16    1.15
   2  11  -2    2.04    1.68
   2  11  -2   -1.07    1.36
  -2 -11   2   -0.31    1.33
  -2 -11   2    0.45    1.39
   1  11  -2   37.80    3.76
   1  11  -2   33.56    4.07
   1  11  -2   39.21    4.29
   1  11  -2   41.01    4.11
   1  11  -2   45.25    5.54
  -1 -11   2   32.39    4.06
  -1 -11   2   27.05    3.63
   0  11  -2   26.06    4.45
   0  11  -2   20.36    2.84
   0  11  -2   31.44    3.71
   0  11  -2   28.83    3.64
   0  11  -2   25.91    3.48
   0  11  -2   31.57    3.94
   0  11  -2   28.20    4.28
   0 -11   2   24.05    3.30
  -1  11  -2  105.96    6.26
  -1  11  -2  104.09    6.97
  -1  11  -2  100.77    5.60
  -1  11  -2   95.00    5.03
  -1  11  -2  110.10    7.60
  -1  11  -2   98.55    5.37
  -1  11  -2   97.32    5.52
  -1  11  -2   93.12    6.65
   1 -11   2   97.07    5.50
  -2  11  -2    0.30    1.58
  -2  11  -2    0.10    1.10
  -2  11  -2    0.29    2.00
  -2  11  -2    2.54    1.50
  -2  11  -2   -1.72    1.36
  -2  11  -2    0.73    1.25
  -2  11  -2    0.63    1.01
  -2  11  -2   -0.29    1.36
  -2  11  -2   -0.54    1.65
   2 -11   2    1.48    1.38
  -3  11  -2  110.08    5.23
  -3  11  -2   97.19    7.01
  -3  11  -2  101.72    7.38
  -3  11  -2  101.27    5.42
  -3  11  -2   94.81    6.87
  -3  11  -2  104.82    6.50
  -3  11  -2  109.09    5.51
  -3  11  -2  108.93    6.96
  -3  11  -2   99.42    5.22
   3 -11   2   99.65    5.55
  -4  11  -2   34.36    3.74
  -4  11  -2   21.52    4.14
  -4  11  -2   25.32    3.00
  -4  11  -2   22.29    3.80
  -4  11  -2   22.32    2.71
  -4  11  -2   37.74    4.00
  -4  11  -2   34.04    5.30
  -4  11  -2   26.66    4.20
  -4  11  -2   18.02    3.77
   4 -11   2   31.66    3.66
  -5  11  -2   12.45    2.03
  -5  11  -2   10.80    1.96
  -5  11  -2    9.64    2.86
  -5  11  -2    9.43    2.00
  -5  11  -2   10.69    3.30
  -5  11  -2    7.57    1.83
  -5  11  -2    9.50    2.88
  -5  11  -2    6.53    2.58
   5 -11   2    9.37    2.24
  -6  11  -2    0.32    1.03
  -6  11  -2   -1.54    1.60
  -6  11  -2    2.51    1.69
  -6  11  -2   -2.05    1.37
  -6  11  -2   -0.81    0.76
  -6  11  -2    0.45    0.84
  -6  11  -2    0.56    1.07
  -6  11  -2    0.83    2.17
  -6  11  -2   -0.50    1.13
   6 -11   2    0.87    1.35
  -7  11  -2   70.19    4.91
  -7  11  -2   58.68    6.51
  -7  11  -2   60.98    3.88
  -7  11  -2   57.55    6.10
  -7  11  -2   60.65    3.74
  -7  11  -2   66.41    5.47
  -7  11  -2   63.87    4.26
  -7  11  -2   64.79    7.04
   7 -11   2   69.71    4.64
  -8  11  -2   32.22    3.84
  -8  11  -2   39.54    4.80
  -8  11  -2   32.71    4.96
  -8  11  -2   36.98    5.27
  -8  11  -2   40.33    2.88
  -8  11  -2   26.67    2.87
  -8  11  -2   43.74    5.65
  -8  11  -2   31.18    3.50
   8 -11   2   44.14    4.43
  -9  11  -2    4.35    2.61
  -9  11  -2    2.61    2.51
  -9  11  -2    2.96    1.30
  -9  11  -2    0.44    1.70
  -9  11  -2    3.77    1.96
  -9  11  -2    4.30    2.67
  -9  11  -2    2.10    1.32
   9 -11   2    2.81    1.64
 -10  11  -2   17.33    3.29
 -10  11  -2   13.60    2.16
 -10  11  -2   17.17    2.75
 -10  11  -2   16.06    3.91
 -10  11  -2   19.09    4.08
 -10  11  -2   19.47    4.28
  10 -11   2   18.15    3.10
 -11  11  -2   19.71    4.17
 -11  11  -2   21.52    4.35
 -11  11  -2   18.38    3.19
 -11  11  -2   16.22    3.95
 -11  11  -2   13.30    2.51
 -11  11  -2   14.04    2.13
  11 -11   2   19.44    3.33
 -12  11  -2   -0.37    1.25
 -12  11  -2    0.17    1.17
 -12  11  -2   -0.94    2.15
 -12  11  -2    5.04    2.46
 -12  11  -2    1.65    2.22
 -12  11  -2    1.00    0.92
  12 -11   2    0.73    1.58
  11  10  -2    3.97    2.39
  11  10  -2    6.65    2.74
 -11 -10   2    3.65    2.81
 -11 -10   2    1.54    2.20
 -11 -10   2    4.63    2.76
 -11 -10   2    3.85    3.09
  10  10  -2   -0.58    1.77
  10  10  -2    2.56    1.91
 -10 -10   2   -0.33    2.45
 -10 -10   2   -0.94    1.75
 -10 -10   2    0.33    1.90
 -10 -10   2    1.72    2.47
   9  10  -2    1.10    1.73
   9  10  -2    1.49    1.93
  -9 -10   2   -0.52    1.58
  -9 -10   2    0.68    1.96
  -9 -10   2   -0.22    2.41
  -9 -10   2   -0.41    2.05
   8  10  -2    5.51    2.24
   8  10  -2    5.77    2.34
  -8 -10   2    5.22    2.37
  -8 -10   2    5.09    2.33
  -8 -10   2    1.38    2.07
  -8 -10   2    0.01    2.22
   7  10  -2   15.01    3.11
   7  10  -2   25.71    3.91
  -7 -10   2   26.28    4.48
  -7 -10   2   23.00    4.68
  -7 -10   2   23.02    3.93
  -7 -10   2   21.96    3.97
   6  10  -2   20.35    3.44
   6  10  -2   18.95    3.37
  -6 -10   2   20.68    4.57
  -6 -10   2   18.95    3.43
  -6 -10   2   19.24    3.62
  -6 -10   2   19.60    3.42
   5  10  -2    3.40    1.69
   5  10  -2    4.57    2.05
  -5 -10   2    6.14    2.39
  -5 -10   2    8.12    2.30
  -5 -10   2    4.44    2.10
  -5 -10   2    4.90    2.73
   4  10  -2    2.60    1.74
   4  10  -2    1.01    1.50
   4  10  -2    0.83    1.81
  -4 -10   2   -0.52    1.88
  -4 -10   2    2.23    1.56
  -4 -10   2    2.59    1.64
  -4 -10   2   -1.32    2.26
  -4 -10   2    2.03    1.66
   3  10  -2    2.09    1.19
   3  10  -2    1.85    1.85
   3  10  -2    3.03    1.68
   3  10  -2    1.53    1.56
  -3 -10   2    3.27    2.62
  -3 -10   2    0.81    1.21
  -3 -10   2    2.72    1.64
  -3 -10   2    4.84    1.81
  -3 -10   2    0.02    1.85
   2  10  -2   22.12    3.42
   2  10  -2   25.34    2.88
   2  10  -2   21.63    3.58
   2  10  -2   17.86    2.85
   2  10  -2   22.19    3.01
  -2 -10   2   14.27    3.65
  -2 -10   2   25.64    3.48
  -2 -10   2   22.33    3.13
  -2 -10   2   15.62    3.59
   1  10  -2    1.60    1.72
   1  10  -2    1.02    1.77
   1  10  -2    2.44    1.28
   1  10  -2    1.83    1.52
   1  10  -2    3.93    1.63
   1  10  -2    1.20    1.22
   1  10  -2    2.00    1.82
   1  10  -2    3.44    1.56
  -1 -10   2    4.24    1.52
  -1 -10   2    0.70    1.39
  -1 -10   2    3.01    3.90
  -1 -10   2    5.60    1.91
  -1 -10   2   -0.29    1.97
   0  10  -2   69.85    4.83
   0  10  -2   73.33    4.37
   0  10  -2   68.84    5.48
   0  10  -2   71.83    5.60
   0  10  -2   71.35    4.53
   0  10  -2   73.04    4.20
   0  10  -2   63.93    6.32
   0  10  -2   76.32    4.75
   0 -10   2   87.01    7.99
   0 -10   2   67.95    4.40
   0 -10   2   69.06    4.30
  -1  10  -2   68.72    4.17
  -1  10  -2   61.55    3.84
  -1  10  -2   79.04    6.15
  -1  10  -2   62.32    4.65
  -1  10  -2   66.86    4.24
  -1  10  -2   69.80    5.72
  -1  10  -2   68.49    5.39
  -1  10  -2   74.15    5.67
  -1  10  -2   68.31    3.91
  -1  10  -2   62.32    3.95
  -1  10  -2   71.03    4.47
   1 -10   2   54.62    3.86
   1 -10   2   63.05    4.21
  -2  10  -2   20.28    2.58
  -2  10  -2   17.46    2.27
  -2  10  -2   22.06    3.74
  -2  10  -2   18.12    3.38
  -2  10  -2   21.24    3.76
  -2  10  -2   19.37    2.67
  -2  10  -2   15.96    2.27
  -2  10  -2   22.33    3.41
  -2  10  -2   18.31    2.43
  -2  10  -2   14.47    3.32
  -2  10  -2   17.13    2.56
   2 -10   2   18.14    2.75
   2 -10   2   21.76    2.90
  -3  10  -2   56.36    3.88
  -3  10  -2   50.04    3.40
  -3  10  -2   58.44    5.65
  -3  10  -2   51.75    3.40
  -3  10  -2   48.81    3.52
  -3  10  -2   57.52    3.78
  -3  10  -2   43.83    5.13
  -3  10  -2   50.70    5.63
  -3  10  -2   62.60    6.16
  -3  10  -2   60.14    3.66
  -3  10  -2   45.00    5.40
   3 -10   2   56.74    3.85
  -4  10  -2   54.84    6.04
  -4  10  -2   52.79    5.72
  -4  10  -2   41.64    4.63
  -4  10  -2   44.17    3.39
  -4  10  -2   44.33    4.94
  -4  10  -2   44.48    3.38
  -4  10  -2   45.96    3.35
  -4  10  -2   47.14    3.33
  -4  10  -2   46.21    3.17
  -4  10  -2   47.37    3.28
   4 -10   2   49.27    3.65
  -5  10  -2   16.94    3.23
  -5  10  -2   15.47    2.23
  -5  10  -2   22.07    2.62
  -5  10  -2   26.63    4.02
  -5  10  -2   20.95    2.56
  -5  10  -2   21.07    3.92
  -5  10  -2   19.86    2.46
  -5  10  -2   21.99    2.81
  -5  10  -2   18.58    2.31
  -5  10  -2   23.90    4.24
   5 -10   2   24.07    3.08
  -6  10  -2   93.53    4.59
  -6  10  -2   98.79    4.13
  -6  10  -2   99.34    7.05
  -6  10  -2   91.29    4.67
  -6  10  -2  103.24    6.42
  -6  10  -2   96.05    4.96
  -6  10  -2   93.90    4.68
  -6  10  -2   98.88    4.99
  -6  10  -2   95.04    6.47
  -6  10  -2   87.74    6.66
   6 -10   2   96.64    5.15
  -7  10  -2   41.88    5.43
  -7  10  -2   42.04    3.88
  -7  10  -2   37.99    2.30
  -7  10  -2   38.37    2.91
  -7  10  -2   36.27    3.51
  -7  10  -2   40.20    5.23
  -7  10  -2   41.51    3.10
  -7  10  -2   39.27    3.57
  -7  10  -2   32.72    4.55
  -7  10  -2   43.05    5.00
   7 -10   2   41.45    3.92
  -8  10  -2   85.89    6.87
  -8  10  -2   86.73    4.61
  -8  10  -2   83.58    5.80
  -8  10  -2   91.26    7.01
  -8  10  -2   85.97    4.09
  -8  10  -2   85.52    4.74
  -8  10  -2   91.64    4.56
  -8  10  -2   82.92    6.40
  -8  10  -2   91.41    4.95
   8 -10   2   90.31    5.10
  -9  10  -2   18.69    4.17
  -9  10  -2   18.81    2.72
  -9  10  -2   18.24    3.19
  -9  10  -2   17.58    2.87
  -9  10  -2   13.77    2.27
  -9  10  -2   16.59    3.78
  -9  10  -2   19.97    4.30
  -9  10  -2   16.87    2.00
  -9  10  -2   17.17    2.33
   9 -10   2   21.18    3.13
 -10  10  -2   10.50    1.95
 -10  10  -2    9.82    3.30
 -10  10  -2    9.86    2.55
 -10  10  -2   11.88    2.26
 -10  10  -2    9.51    3.15
 -10  10  -2    6.76    2.87
 -10  10  -2    9.88    1.80
  10 -10   2    8.34    2.16
 -11  10  -2   46.37    6.03
 -11  10  -2   48.98    3.93
 -11  10  -2   44.13    3.20
 -11  10  -2   55.23    3.82
 -11  10  -2   51.56    6.11
 -11  10  -2   42.38    5.71
 -11  10  -2   45.14    4.67
  11 -10   2   52.95    4.98
 -12  10  -2   30.40    5.11
 -12  10  -2   22.30    3.16
 -12  10  -2   32.63    5.06
 -12  10  -2   18.03    4.31
 -12  10  -2   25.29    3.01
 -12  10  -2   18.21    2.32
 -12  10  -2   28.12    3.47
  12 -10   2   21.83    3.49
 -12  -9   2    4.95    3.10
  11   9  -2   -0.47    1.69
  11   9  -2   -1.89    1.71
 -11  -9   2    0.30    2.50
 -11  -9   2   -1.12    2.68
 -11  -9   2    3.99    2.32
 -11  -9   2    0.51    2.20
 -11  -9   2    0.08    2.09
  10   9  -2    1.90    1.93
  10   9  -2    1.52    1.74
 -10  -9   2   -0.91    2.50
 -10  -9   2    0.90    2.06
 -10  -9   2    0.72    2.34
 -10  -9   2    0.27    1.97
 -10  -9   2    6.13    3.29
   9   9  -2   -0.54    1.59
   9   9  -2   -1.89    1.31
  -9  -9   2   -1.17    2.28
  -9  -9   2   -1.85    1.67
  -9  -9   2   -3.06    1.83
  -9  -9   2    4.05    2.29
  -9  -9   2    1.34    1.77
   8   9  -2    2.54    1.71
   8   9  -2    0.84    1.55
  -8  -9   2    2.77    2.10
  -8  -9   2   -0.08    1.68
  -8  -9   2    2.70    2.03
  -8  -9   2    1.12    2.32
  -8  -9   2    0.59    2.43
   7   9  -2   31.34    4.06
   7   9  -2   37.38    4.49
  -7  -9   2   33.09    5.11
  -7  -9   2   33.52    4.50
  -7  -9   2   37.72    5.87
  -7  -9   2   31.72    4.18
  -7  -9   2   40.35    4.66
   6   9  -2    0.58    1.51
   6   9  -2    1.17    1.44
  -6  -9   2    0.21    2.17
  -6  -9   2    2.24    1.63
  -6  -9   2    0.56    1.99
  -6  -9   2    1.10    1.42
  -6  -9   2    0.45    1.51
  -6  -9   2    2.10    1.82
   5   9  -2   55.61    5.38
   5   9  -2   56.21    5.47
   5   9  -2   57.92    5.21
   5   9  -2   56.08    4.38
  -5  -9   2   58.98    7.44
  -5  -9   2   65.26    6.97
  -5  -9   2   55.79    4.25
  -5  -9   2   58.36    5.34
  -5  -9   2   43.93    4.75
  -5  -9   2   56.76    4.19
  -5  -9   2   55.41    4.25
  -5  -9   2   38.11    5.08
   4   9  -2    0.74    1.28
   4   9  -2    0.14    1.22
   4   9  -2    0.22    1.00
   4   9  -2   -0.38    1.21
  -4  -9   2    1.36    1.33
  -4  -9   2   -2.41    1.80
  -4  -9   2   -2.61    0.93
  -4  -9   2    0.30    1.19
  -4  -9   2   -1.08    1.19
  -4  -9   2    0.94    1.76
  -4  -9   2   -0.14    1.05
  -4  -9   2    1.04    1.27
   3   9  -2   22.36    2.70
   3   9  -2   20.91    3.39
   3   9  -2   21.98    3.48
   3   9  -2   19.86    2.79
   3   9  -2   22.79    2.86
   3   9  -2   19.33    2.81
   3   9  -2   20.90    2.95
   3   9  -2   18.54    3.47
  -3  -9   2   26.20    3.18
  -3  -9   2   23.18    3.27
  -3  -9   2   17.43    2.74
  -3  -9   2   23.28    3.02
  -3  -9   2   23.03    2.97
  -3  -9   2   24.58    4.40
  -3  -9   2   17.77    2.57
  -3  -9   2   10.40    2.88
   2   9  -2    4.17    1.94
   2   9  -2    6.47    1.84
   2   9  -2    3.07    1.27
   2   9  -2    3.51    1.99
   2   9  -2    2.43    1.66
   2   9  -2    2.26    1.50
   2   9  -2    3.39    1.36
   2   9  -2    1.88    1.45
  -2  -9   2    3.76    1.55
  -2  -9   2    5.83    2.26
  -2  -9   2    2.34    1.15
  -2  -9   2    5.32    1.83
  -2  -9   2    4.08    1.53
  -2  -9   2    1.53    2.05
  -2  -9   2    2.30    1.22
   1   9  -2    1.04    0.94
   1   9  -2    2.51    1.21
   1   9  -2    0.11    1.09
   1   9  -2   -0.61    1.22
   1   9  -2    0.50    1.13
   1   9  -2   -0.02    1.19
   1   9  -2   -1.20    1.27
   1   9  -2   -0.30    0.88
  -1  -9   2   -1.09    1.00
  -1  -9   2   -0.52    1.44
  -1  -9   2    1.12    1.22
  -1  -9   2    1.82    1.28
  -1  -9   2   -0.85    0.87
  -1  -9   2   -0.58    1.73
   0   9  -2    3.79    1.63
   0   9  -2   -0.21    1.42
   0   9  -2   -0.14    0.85
   0   9  -2    1.91    1.43
   0   9  -2   -0.04    0.76
   0   9  -2    0.28    1.41
   0   9  -2   -1.14    1.21
   0   9  -2    0.87    1.02
   0   9  -2    0.99    1.15
   0   9  -2   -0.62    0.95
   0   9  -2   -0.30    0.78
   0  -9   2   -0.18    0.84
   0  -9   2    0.35    1.61
   0  -9   2   -0.26    1.57
   0  -9   2    0.60    1.06
  -1   9  -2   33.51    4.34
  -1   9  -2   33.81    3.88
  -1   9  -2   34.01    2.78
  -1   9  -2   29.48    3.20
  -1   9  -2   30.97    4.41
  -1   9  -2   32.48    3.00
  -1   9  -2   29.58    3.27
  -1   9  -2   29.89    4.04
  -1   9  -2   38.39    3.42
  -1   9  -2   28.59    3.92
  -1   9  -2   29.88    2.90
   1  -9   2   21.30    3.66
   1  -9   2   30.61    3.16
   1  -9   2   27.25    2.89
  -2   9  -2   27.96    3.02
  -2   9  -2   29.00    2.86
  -2   9  -2   30.67    2.91
  -2   9  -2   30.06    3.06
  -2   9  -2   30.44    4.10
  -2   9  -2   29.77    4.31
  -2   9  -2   37.51    4.23
  -2   9  -2   33.91    3.13
  -2   9  -2   41.30    4.71
  -2   9  -2   28.64    3.30
   2  -9   2   27.78    2.83
   2  -9   2   27.81    3.08
  -3   9  -2    1.62    1.79
  -3   9  -2    2.29    1.27
  -3   9  -2    1.14    0.78
  -3   9  -2   -0.46    1.44
  -3   9  -2   -0.05    0.82
  -3   9  -2    0.78    0.98
  -3   9  -2    3.89    1.72
  -3   9  -2    0.59    0.92
  -3   9  -2    0.49    0.90
  -3   9  -2    1.68    1.61
   3  -9   2   -0.77    0.95
   3  -9   2    0.18    0.82
  -4   9  -2   32.99    4.67
  -4   9  -2   34.30    2.67
  -4   9  -2   39.76    2.70
  -4   9  -2   33.99    3.39
  -4   9  -2   38.99    4.75
  -4   9  -2   35.70    4.17
  -4   9  -2   39.86    2.87
  -4   9  -2   38.79    2.88
  -4   9  -2   40.36    4.45
  -4   9  -2   40.85    3.02
   4  -9   2   39.47    3.65
  -5   9  -2   42.29    3.66
  -5   9  -2   49.81    3.17
  -5   9  -2   48.77    5.39
  -5   9  -2   53.26    5.95
  -5   9  -2   38.47    4.46
  -5   9  -2   44.59    3.15
  -5   9  -2   45.03    3.16
  -5   9  -2   42.49    2.65
  -5   9  -2   42.06    2.95
  -5   9  -2   49.50    5.06
   5  -9   2   44.95    3.28
  -6   9  -2   21.98    2.11
  -6   9  -2   19.46    2.60
  -6   9  -2   17.01    3.15
  -6   9  -2   21.57    4.02
  -6   9  -2   17.00    3.47
  -6   9  -2   19.79    2.43
  -6   9  -2   19.58    2.42
  -6   9  -2   20.61    3.37
  -6   9  -2   20.08    2.39
  -6   9  -2   22.40    2.57
   6  -9   2   23.65    2.95
  -7   9  -2   -2.01    1.22
  -7   9  -2    3.88    0.89
  -7   9  -2    2.39    1.84
  -7   9  -2    1.60    2.11
  -7   9  -2    3.73    2.15
  -7   9  -2    2.61    1.21
  -7   9  -2    4.05    1.47
  -7   9  -2    1.76    0.98
  -7   9  -2    5.33    1.38
  -7   9  -2    7.17    1.68
[truncated: 1,946,947 more chars]
