# Supplementary material for: Self-assembled coordination thioether silver(I) macrocyclic complexes for homogeneous catalysis
Source: Beilstein J Org Chem. 2019 Oct 17;15:2465–72. doi: 10.3762/bjoc.15.239 (PMC6808213; doi:10.3762/bjoc.15.239)
Supplement: File 2 — Crystallographic structures CCDC 1883532, 1883535, 1883536, 1883538 and 1883674 of ligand 1 and silver complexes 1a–d (.cif files). [file Beilstein_J_Org_Chem-15-2465-s002.zip › CCDC+1883674.cif]

 
data_dj912-3 
 
_audit_creation_method            SHELXL-97 
_chemical_name_systematic 
; 
 ? 
; 
_chemical_name_common             ? 
_chemical_melting_point           ? 
_chemical_formula_moiety          ? 
_chemical_formula_sum 
 'C56 H44 S4' 
_chemical_formula_weight          845.15 
 
loop_ 
 _atom_type_symbol 
 _atom_type_description 
 _atom_type_scat_dispersion_real 
 _atom_type_scat_dispersion_imag 
 _atom_type_scat_source 
 'C'  'C'   0.0181   0.0091 
 'International Tables Vol C Tables 4.2.6.8 and 6.1.1.4' 
 'H'  'H'   0.0000   0.0000 
 'International Tables Vol C Tables 4.2.6.8 and 6.1.1.4' 
 'S'  'S'   0.3331   0.5567 
 'International Tables Vol C Tables 4.2.6.8 and 6.1.1.4' 
 
_symmetry_cell_setting            monoclinic 
_symmetry_space_group_name_H-M    P21/c
 
loop_ 
 _symmetry_equiv_pos_as_xyz 
 'x, y, z' 
 '-x, y+1/2, -z+1/2' 
 '-x, -y, -z' 
 'x, -y-1/2, z-1/2' 
 
_cell_length_a                    20.742(3) 
_cell_length_b                    8.9984(11) 
_cell_length_c                    23.764(4) 
_cell_angle_alpha                 90.00 
_cell_angle_beta                  91.166(6) 
_cell_angle_gamma                 90.00 
_cell_volume                      4434.5(11) 
_cell_formula_units_Z             4 
_cell_measurement_temperature     153(2) 
_cell_measurement_reflns_used     7014 
_cell_measurement_theta_min       6.40 
_cell_measurement_theta_max       68.25
 
_exptl_crystal_description        colourless 
_exptl_crystal_colour             prism 
_exptl_crystal_size_max           0.12 
_exptl_crystal_size_mid           0.06 
_exptl_crystal_size_min           0.02 
_exptl_crystal_density_meas       ? 
_exptl_crystal_density_diffrn     1.266 
_exptl_crystal_density_method     'not measured' 
_exptl_crystal_F_000              1776 
_exptl_absorpt_coefficient_mu     2.250 
_exptl_absorpt_correction_type    multi-scan 
_exptl_absorpt_correction_T_min   0.7740 
_exptl_absorpt_correction_T_max   0.9564 
_exptl_absorpt_process_details    'CrystalClear-SM Expert 2.1 (Rigaku, 2013)' 
 
_exptl_special_details 
; 
 ? 
; 
 
_diffrn_ambient_temperature       153(2) 
_diffrn_radiation_wavelength      1.54187 
_diffrn_radiation_type            CuK\a 
_diffrn_radiation_source          'Rotating Anode'
_diffrn_radiation_monochromator   'Confocal'
_diffrn_detector                  'PILT'
_diffrn_measurement_device        'AFC11 (Right): Eulerian 3 circle'
_diffrn_measurement_device_type   'Rigaku PILATUS conversion'
_diffrn_measurement_method        'profile data from \w-scans' 
_diffrn_detector_area_resol_mean  5.8140 
_diffrn_standards_number          ? 
_diffrn_standards_interval_count  ? 
_diffrn_standards_interval_time   ? 
_diffrn_standards_decay_%         ? 
_diffrn_reflns_number             31983 
_diffrn_reflns_av_R_equivalents   0.0161 
_diffrn_reflns_av_sigmaI/netI     0.0137 
_diffrn_reflns_limit_h_min        -24 
_diffrn_reflns_limit_h_max        24 
_diffrn_reflns_limit_k_min        -10 
_diffrn_reflns_limit_k_max        10 
_diffrn_reflns_limit_l_min        -28 
_diffrn_reflns_limit_l_max        27 
_diffrn_reflns_theta_min          6.40 
_diffrn_reflns_theta_max          68.25 
_reflns_number_total              8075 
_reflns_number_gt                 7014 
_reflns_threshold_expression      >2sigma(I) 
 
_computing_data_collection        'CrystalClear-SM Expert 2.1 (Rigaku, 2013)'
_computing_cell_refinement        'CrystalClear-SM Expert 2.1 (Rigaku, 2013)'
_computing_data_reduction         'CrystalClear-SM Expert 2.1 (Rigaku, 2013)'
_computing_structure_solution     'SHELXS (Sheldrick, 2008)' 
_computing_structure_refinement   'SHELXL (Sheldrick, 2008)'
_computing_molecular_graphics     ? 
_computing_publication_material   ? 
 
_refine_special_details 
; 
 Refinement of F^2^ against ALL reflections.  The weighted R-factor wR and 
 goodness of fit S are based on F^2^, conventional R-factors R are based 
 on F, with F set to zero for negative F^2^. The threshold expression of 
 F^2^ > 2sigma(F^2^) is used only for calculating R-factors(gt) etc. and is 
 not relevant to the choice of reflections for refinement.  R-factors based 
 on F^2^ are statistically about twice as large as those based on F, and R- 
 factors based on ALL data will be even larger. 
; 
 
_refine_ls_structure_factor_coef  Fsqd  
_refine_ls_matrix_type            full 
_refine_ls_weighting_scheme       calc  
_refine_ls_weighting_details 
 'calc w=1/[\s^2^(Fo^2^)+(0.0678P)^2^+2.1245P] where P=(Fo^2^+2Fc^2^)/3' 
_atom_sites_solution_primary      direct 
_atom_sites_solution_secondary    difmap 
_atom_sites_solution_hydrogens    geom 
_refine_ls_hydrogen_treatment     constr 
_refine_ls_extinction_method      none 
_refine_ls_extinction_coef        ? 
_refine_ls_number_reflns          8075 
_refine_ls_number_parameters      545 
_refine_ls_number_restraints      0 
_refine_ls_R_factor_all           0.0445 
_refine_ls_R_factor_gt            0.0385 
_refine_ls_wR_factor_ref          0.1134 
_refine_ls_wR_factor_gt           0.1093 
_refine_ls_goodness_of_fit_ref    1.039 
_refine_ls_restrained_S_all       1.039 
_refine_ls_shift/su_max           0.001 
_refine_ls_shift/su_mean          0.000 
 
loop_ 
 _atom_site_label 
 _atom_site_type_symbol 
 _atom_site_fract_x 
 _atom_site_fract_y 
 _atom_site_fract_z 
 _atom_site_U_iso_or_equiv 
 _atom_site_adp_type 
 _atom_site_occupancy 
 _atom_site_symmetry_multiplicity 
 _atom_site_calc_flag 
 _atom_site_refinement_flags 
 _atom_site_disorder_assembly 
 _atom_site_disorder_group 
C1 C 0.20157(7) 0.25655(18) 0.36960(7) 0.0213(3) Uani 1 1 d . . . 
C2 C 0.20436(7) 0.40908(18) 0.35707(7) 0.0222(3) Uani 1 1 d . . . 
C3 C 0.26219(8) 0.4776(2) 0.33804(8) 0.0300(4) Uani 1 1 d . . . 
H3 H 0.2996 0.4185 0.3333 0.036 Uiso 1 1 calc R . . 
C4 C 0.26480(9) 0.6251(2) 0.32667(9) 0.0358(4) Uani 1 1 d . . . 
H4 H 0.3040 0.6679 0.3144 0.043 Uiso 1 1 calc R . . 
C5 C 0.20952(9) 0.7162(2) 0.33295(9) 0.0352(4) Uani 1 1 d . . . 
H5 H 0.2119 0.8196 0.3251 0.042 Uiso 1 1 calc R . . 
C6 C 0.15305(8) 0.65585(19) 0.35027(8) 0.0276(4) Uani 1 1 d . . . 
H6 H 0.1163 0.7179 0.3539 0.033 Uiso 1 1 calc R . . 
C7 C 0.14784(7) 0.50107(18) 0.36304(7) 0.0215(3) Uani 1 1 d . . . 
C8 C 0.08975(7) 0.43700(18) 0.38046(7) 0.0202(3) Uani 1 1 d . . . 
C9 C 0.08802(7) 0.28583(18) 0.39575(6) 0.0199(3) Uani 1 1 d . . . 
C10 C 0.03016(8) 0.21879(19) 0.41543(7) 0.0234(3) Uani 1 1 d . . . 
H10 H -0.0080 0.2767 0.4171 0.028 Uiso 1 1 calc R . . 
C11 C 0.02856(8) 0.0742(2) 0.43180(7) 0.0269(4) Uani 1 1 d . . . 
H11 H -0.0105 0.0320 0.4447 0.032 Uiso 1 1 calc R . . 
C12 C 0.08522(8) -0.01397(19) 0.42968(7) 0.0278(4) Uani 1 1 d . . . 
H12 H 0.0843 -0.1140 0.4425 0.033 Uiso 1 1 calc R . . 
C13 C 0.14081(8) 0.04331(19) 0.40953(7) 0.0245(3) Uani 1 1 d . . . 
H13 H 0.1779 -0.0183 0.4075 0.029 Uiso 1 1 calc R . . 
C14 C 0.14470(7) 0.19499(18) 0.39122(6) 0.0202(3) Uani 1 1 d . . . 
C15 C 0.25873(7) 0.15861(18) 0.35921(7) 0.0232(3) Uani 1 1 d . . . 
C16 C 0.29864(8) 0.1135(2) 0.40366(8) 0.0336(4) Uani 1 1 d . . . 
H16 H 0.2906 0.1484 0.4406 0.040 Uiso 1 1 calc R . . 
C17 C 0.35038(9) 0.0176(2) 0.39501(9) 0.0399(5) Uani 1 1 d . . . 
H17 H 0.3767 -0.0141 0.4259 0.048 Uiso 1 1 calc R . . 
C18 C 0.36293(8) -0.0305(2) 0.34148(9) 0.0360(4) Uani 1 1 d . . . 
H18 H 0.3983 -0.0953 0.3354 0.043 Uiso 1 1 calc R . . 
C19 C 0.32459(8) 0.0145(2) 0.29618(9) 0.0314(4) Uani 1 1 d . . . 
H19 H 0.3340 -0.0186 0.2593 0.038 Uiso 1 1 calc R . . 
C20 C 0.27203(8) 0.10861(19) 0.30467(7) 0.0248(3) Uani 1 1 d . . . 
S21 S 0.22013(2) 0.16946(6) 0.249305(19) 0.03876(14) Uani 1 1 d . . . 
C22 C 0.25325(12) 0.0853(4) 0.18753(10) 0.0687(9) Uani 1 1 d . . . 
H22A H 0.2980 0.1179 0.1834 0.103 Uiso 1 1 calc R . . 
H22B H 0.2277 0.1152 0.1543 0.103 Uiso 1 1 calc R . . 
H22C H 0.2521 -0.0231 0.1913 0.103 Uiso 1 1 calc R . . 
C23 C 0.02914(7) 0.52822(17) 0.38077(7) 0.0210(3) Uani 1 1 d . . . 
C24 C 0.01232(8) 0.61193(19) 0.42757(7) 0.0244(3) Uani 1 1 d . . . 
H24 H 0.0389 0.6082 0.4606 0.029 Uiso 1 1 calc R . . 
C25 C -0.04255(8) 0.70080(19) 0.42706(8) 0.0287(4) Uani 1 1 d . . . 
H25 H -0.0536 0.7561 0.4595 0.034 Uiso 1 1 calc R . . 
C26 C -0.08085(8) 0.7078(2) 0.37867(8) 0.0303(4) Uani 1 1 d . . . 
H26 H -0.1175 0.7710 0.3775 0.036 Uiso 1 1 calc R . . 
C27 C -0.06609(8) 0.6233(2) 0.33200(8) 0.0297(4) Uani 1 1 d . . . 
H27 H -0.0930 0.6280 0.2992 0.036 Uiso 1 1 calc R . . 
C28 C -0.01179(8) 0.53110(18) 0.33285(7) 0.0237(3) Uani 1 1 d . . . 
S29 S 0.00776(2) 0.41005(5) 0.277243(18) 0.03394(12) Uani 1 1 d . . . 
C30 C -0.04589(11) 0.4658(2) 0.22068(8) 0.0413(5) Uani 1 1 d . . . 
H30A H -0.0906 0.4479 0.2314 0.062 Uiso 1 1 calc R . . 
H30B H -0.0364 0.4080 0.1869 0.062 Uiso 1 1 calc R . . 
H30C H -0.0399 0.5718 0.2129 0.062 Uiso 1 1 calc R . . 
C31 C 0.41031(8) 0.37170(19) 0.07872(7) 0.0238(3) Uani 1 1 d . . . 
C32 C 0.35134(8) 0.30707(19) 0.06122(7) 0.0245(3) Uani 1 1 d . . . 
C33 C 0.34674(9) 0.1547(2) 0.04485(8) 0.0306(4) Uani 1 1 d . . . 
H33 H 0.3844 0.0945 0.0457 0.037 Uiso 1 1 calc R . . 
C34 C 0.28946(9) 0.0942(2) 0.02812(9) 0.0358(4) Uani 1 1 d . . . 
H34 H 0.2875 -0.0075 0.0175 0.043 Uiso 1 1 calc R . . 
C35 C 0.23244(9) 0.1816(2) 0.02631(8) 0.0325(4) Uani 1 1 d . . . 
H35 H 0.1926 0.1379 0.0149 0.039 Uiso 1 1 calc R . . 
C36 C 0.23462(8) 0.3274(2) 0.04085(7) 0.0269(4) Uani 1 1 d . . . 
H36 H 0.1962 0.3847 0.0393 0.032 Uiso 1 1 calc R . . 
C37 C 0.29375(8) 0.39619(18) 0.05848(7) 0.0232(3) Uani 1 1 d . . . 
C38 C 0.29664(8) 0.54763(18) 0.07286(7) 0.0227(3) Uani 1 1 d . . . 
C39 C 0.35497(8) 0.61077(19) 0.09248(7) 0.0240(3) Uani 1 1 d . . . 
C40 C 0.35875(9) 0.7629(2) 0.11013(8) 0.0299(4) Uani 1 1 d . . . 
H40 H 0.3208 0.8220 0.1099 0.036 Uiso 1 1 calc R . . 
C41 C 0.41588(10) 0.8242(2) 0.12717(9) 0.0363(4) Uani 1 1 d . . . 
H41 H 0.4174 0.9250 0.1390 0.044 Uiso 1 1 calc R . . 
C42 C 0.47318(9) 0.7382(2) 0.12733(9) 0.0355(4) Uani 1 1 d . . . 
H42 H 0.5131 0.7827 0.1381 0.043 Uiso 1 1 calc R . . 
C43 C 0.47153(8) 0.5923(2) 0.11215(8) 0.0292(4) Uani 1 1 d . . . 
H43 H 0.5103 0.5360 0.1133 0.035 Uiso 1 1 calc R . . 
C44 C 0.41258(8) 0.52206(19) 0.09457(7) 0.0245(3) Uani 1 1 d . . . 
C45 C 0.47075(8) 0.27999(19) 0.07882(8) 0.0264(4) Uani 1 1 d . . . 
C46 C 0.50531(9) 0.2670(2) 0.03026(9) 0.0375(4) Uani 1 1 d . . . 
H46 H 0.4908 0.3182 -0.0026 0.045 Uiso 1 1 calc R . . 
C47 C 0.56105(10) 0.1807(3) 0.02780(10) 0.0447(5) Uani 1 1 d . . . 
H47 H 0.5840 0.1730 -0.0062 0.054 Uiso 1 1 calc R . . 
C48 C 0.58222(9) 0.1069(2) 0.07540(10) 0.0422(5) Uani 1 1 d . . . 
H48 H 0.6201 0.0476 0.0742 0.051 Uiso 1 1 calc R . . 
C49 C 0.54883(9) 0.1184(2) 0.12507(9) 0.0355(4) Uani 1 1 d . . . 
H49 H 0.5639 0.0674 0.1578 0.043 Uiso 1 1 calc R . . 
C50 C 0.49295(8) 0.20495(19) 0.12724(8) 0.0268(4) Uani 1 1 d . . . 
S51 S 0.44705(3) 0.22602(6) 0.18865(2) 0.03842(13) Uani 1 1 d . . . 
C52 C 0.48741(13) 0.1047(3) 0.23825(10) 0.0544(6) Uani 1 1 d . . . 
H52A H 0.4874 0.0031 0.2234 0.082 Uiso 1 1 calc R . . 
H52B H 0.4648 0.1067 0.2741 0.082 Uiso 1 1 calc R . . 
H52C H 0.5320 0.1383 0.2443 0.082 Uiso 1 1 calc R . . 
C53 C 0.23855(8) 0.64428(18) 0.06567(7) 0.0239(3) Uani 1 1 d . . . 
C54 C 0.22703(8) 0.71485(19) 0.01476(7) 0.0263(4) Uani 1 1 d . . . 
H54 H 0.2546 0.6971 -0.0159 0.032 Uiso 1 1 calc R . . 
C55 C 0.17464(8) 0.8127(2) 0.00833(8) 0.0312(4) Uani 1 1 d . . . 
H55 H 0.1663 0.8601 -0.0268 0.037 Uiso 1 1 calc R . . 
C56 C 0.13545(9) 0.8395(2) 0.05349(9) 0.0342(4) Uani 1 1 d . . . 
H56 H 0.1011 0.9089 0.0498 0.041 Uiso 1 1 calc R . . 
C57 C 0.14559(9) 0.7667(2) 0.10393(9) 0.0367(4) Uani 1 1 d . . . 
H57 H 0.1176 0.7844 0.1344 0.044 Uiso 1 1 calc R . . 
C58 C 0.19663(9) 0.6671(2) 0.11046(8) 0.0324(4) Uani 1 1 d . . . 
S59 S 0.21310(3) 0.56491(9) 0.17280(2) 0.05685(19) Uani 1 1 d . . . 
C60 C 0.13854(12) 0.5692(3) 0.20798(10) 0.0546(6) Uani 1 1 d . . . 
H60A H 0.1289 0.6716 0.2191 0.082 Uiso 1 1 calc R . . 
H60B H 0.1413 0.5061 0.2416 0.082 Uiso 1 1 calc R . . 
H60C H 0.1042 0.5324 0.1827 0.082 Uiso 1 1 calc R . . 
 
loop_ 
 _atom_site_aniso_label 
 _atom_site_aniso_U_11 
 _atom_site_aniso_U_22 
 _atom_site_aniso_U_33 
 _atom_site_aniso_U_23 
 _atom_site_aniso_U_13 
 _atom_site_aniso_U_12 
C1 0.0179(7) 0.0243(8) 0.0214(8) 0.0000(6) -0.0038(6) 0.0003(6) 
C2 0.0182(8) 0.0240(8) 0.0242(8) -0.0011(6) -0.0022(6) -0.0018(6) 
C3 0.0192(8) 0.0292(9) 0.0418(10) -0.0006(8) 0.0028(7) -0.0022(7) 
C4 0.0240(9) 0.0306(10) 0.0532(12) 0.0012(9) 0.0083(8) -0.0080(7) 
C5 0.0344(10) 0.0219(9) 0.0494(11) 0.0025(8) 0.0064(8) -0.0051(7) 
C6 0.0251(8) 0.0215(8) 0.0362(9) 0.0005(7) 0.0032(7) -0.0001(7) 
C7 0.0204(8) 0.0213(8) 0.0227(8) -0.0004(6) -0.0019(6) -0.0017(6) 
C8 0.0184(7) 0.0217(8) 0.0205(7) -0.0008(6) -0.0024(6) 0.0003(6) 
C9 0.0190(7) 0.0220(8) 0.0184(7) -0.0003(6) -0.0031(6) -0.0007(6) 
C10 0.0181(8) 0.0269(8) 0.0252(8) 0.0012(7) 0.0002(6) -0.0008(6) 
C11 0.0242(8) 0.0284(9) 0.0280(8) 0.0037(7) 0.0020(7) -0.0047(7) 
C12 0.0296(9) 0.0221(8) 0.0318(9) 0.0063(7) -0.0011(7) -0.0019(7) 
C13 0.0237(8) 0.0225(8) 0.0270(8) 0.0023(7) -0.0028(6) 0.0031(6) 
C14 0.0194(7) 0.0220(8) 0.0190(7) 0.0003(6) -0.0043(6) -0.0006(6) 
C15 0.0159(7) 0.0218(8) 0.0318(9) 0.0046(7) -0.0002(6) -0.0012(6) 
C16 0.0235(9) 0.0456(11) 0.0317(9) 0.0095(8) -0.0005(7) 0.0052(8) 
C17 0.0228(9) 0.0480(12) 0.0486(12) 0.0199(10) -0.0036(8) 0.0087(8) 
C18 0.0189(8) 0.0281(9) 0.0612(13) 0.0063(9) 0.0037(8) 0.0051(7) 
C19 0.0200(8) 0.0280(9) 0.0463(11) -0.0043(8) 0.0035(7) -0.0006(7) 
C20 0.0175(8) 0.0233(8) 0.0335(9) 0.0013(7) -0.0010(6) -0.0024(6) 
S21 0.0275(2) 0.0593(3) 0.0291(2) -0.0078(2) -0.00642(17) 0.0122(2) 
C22 0.0456(14) 0.125(3) 0.0354(12) -0.0234(14) -0.0050(10) 0.0242(15) 
C23 0.0173(7) 0.0179(7) 0.0278(8) 0.0025(6) 0.0006(6) -0.0030(6) 
C24 0.0213(8) 0.0236(8) 0.0281(8) -0.0024(7) -0.0012(6) -0.0043(6) 
C25 0.0252(8) 0.0232(8) 0.0380(10) -0.0052(7) 0.0053(7) -0.0025(7) 
C26 0.0203(8) 0.0252(9) 0.0456(11) 0.0019(8) 0.0038(7) 0.0030(7) 
C27 0.0214(8) 0.0320(9) 0.0355(9) 0.0051(8) -0.0048(7) 0.0017(7) 
C28 0.0207(8) 0.0232(8) 0.0272(8) 0.0019(6) 0.0003(6) -0.0008(6) 
S29 0.0344(2) 0.0414(3) 0.0258(2) -0.00587(18) -0.00518(17) 0.00941(19) 
C30 0.0476(12) 0.0447(12) 0.0310(10) -0.0012(9) -0.0131(9) 0.0006(9) 
C31 0.0223(8) 0.0252(8) 0.0240(8) 0.0019(7) 0.0001(6) 0.0010(7) 
C32 0.0239(8) 0.0235(8) 0.0262(8) 0.0010(6) 0.0001(6) 0.0004(7) 
C33 0.0283(9) 0.0223(8) 0.0412(10) -0.0005(7) -0.0021(7) 0.0027(7) 
C34 0.0349(10) 0.0205(9) 0.0517(12) -0.0027(8) -0.0037(9) -0.0028(7) 
C35 0.0262(9) 0.0271(9) 0.0439(11) 0.0007(8) -0.0036(8) -0.0081(7) 
C36 0.0196(8) 0.0281(9) 0.0331(9) 0.0019(7) -0.0005(7) -0.0016(7) 
C37 0.0213(8) 0.0239(8) 0.0244(8) 0.0015(6) 0.0001(6) -0.0016(6) 
C38 0.0218(8) 0.0242(8) 0.0222(8) 0.0021(6) 0.0011(6) 0.0014(6) 
C39 0.0240(8) 0.0238(8) 0.0241(8) 0.0005(6) -0.0016(6) -0.0001(7) 
C40 0.0303(9) 0.0256(9) 0.0338(9) -0.0023(7) -0.0035(7) 0.0023(7) 
C41 0.0401(10) 0.0245(9) 0.0438(11) -0.0050(8) -0.0101(8) -0.0024(8) 
C42 0.0307(10) 0.0323(10) 0.0430(11) -0.0006(8) -0.0111(8) -0.0066(8) 
C43 0.0236(8) 0.0308(9) 0.0331(9) 0.0031(7) -0.0057(7) -0.0005(7) 
C44 0.0239(8) 0.0255(8) 0.0240(8) 0.0022(6) -0.0010(6) -0.0005(7) 
C45 0.0230(8) 0.0223(8) 0.0336(9) -0.0022(7) -0.0032(7) -0.0011(7) 
C46 0.0310(10) 0.0382(11) 0.0436(11) 0.0050(9) 0.0050(8) 0.0052(8) 
C47 0.0350(11) 0.0496(12) 0.0498(12) -0.0046(10) 0.0126(9) 0.0084(9) 
C48 0.0263(9) 0.0369(11) 0.0633(14) -0.0086(10) -0.0022(9) 0.0076(8) 
C49 0.0304(9) 0.0265(9) 0.0489(11) -0.0014(8) -0.0139(8) 0.0015(7) 
C50 0.0252(8) 0.0221(8) 0.0327(9) -0.0037(7) -0.0061(7) -0.0034(7) 
S51 0.0466(3) 0.0394(3) 0.0292(2) -0.00038(19) -0.0004(2) 0.0025(2) 
C52 0.0611(15) 0.0658(16) 0.0357(12) 0.0135(11) -0.0115(10) -0.0064(12) 
C53 0.0208(8) 0.0222(8) 0.0285(8) -0.0022(7) -0.0031(6) -0.0020(6) 
C54 0.0287(9) 0.0225(8) 0.0276(8) -0.0006(7) -0.0047(7) -0.0060(7) 
C55 0.0277(9) 0.0252(9) 0.0400(10) 0.0055(7) -0.0129(7) -0.0043(7) 
C56 0.0217(8) 0.0272(9) 0.0532(12) -0.0045(8) -0.0088(8) 0.0025(7) 
C57 0.0250(9) 0.0440(11) 0.0411(11) -0.0058(9) -0.0002(8) 0.0073(8) 
C58 0.0265(9) 0.0403(10) 0.0304(9) 0.0005(8) 0.0003(7) 0.0043(8) 
S59 0.0417(3) 0.0924(5) 0.0369(3) 0.0240(3) 0.0122(2) 0.0214(3) 
C60 0.0493(13) 0.0758(17) 0.0393(12) 0.0038(11) 0.0139(10) 0.0003(12) 
 
_geom_special_details 
; 
 All esds (except the esd in the dihedral angle between two l.s. planes) 
 are estimated using the full covariance matrix.  The cell esds are taken 
 into account individually in the estimation of esds in distances, angles 
 and torsion angles; correlations between esds in cell parameters are only 
 used when they are defined by crystal symmetry.  An approximate (isotropic) 
 treatment of cell esds is used for estimating esds involving l.s. planes. 
; 
 
loop_ 
 _geom_bond_atom_site_label_1 
 _geom_bond_atom_site_label_2 
 _geom_bond_distance 
 _geom_bond_site_symmetry_2 
 _geom_bond_publ_flag 
C1 C2 1.406(2) . ? 
C1 C14 1.410(2) . ? 
C1 C15 1.502(2) . ? 
C2 C3 1.430(2) . ? 
C2 C7 1.445(2) . ? 
C3 C4 1.356(3) . ? 
C4 C5 1.420(3) . ? 
C5 C6 1.362(3) . ? 
C6 C7 1.430(2) . ? 
C7 C8 1.406(2) . ? 
C8 C9 1.409(2) . ? 
C8 C23 1.502(2) . ? 
C9 C10 1.430(2) . ? 
C9 C14 1.438(2) . ? 
C10 C11 1.359(2) . ? 
C11 C12 1.420(2) . ? 
C12 C13 1.359(2) . ? 
C13 C14 1.435(2) . ? 
C15 C16 1.389(2) . ? 
C15 C20 1.405(2) . ? 
C16 C17 1.395(3) . ? 
C17 C18 1.374(3) . ? 
C18 C19 1.386(3) . ? 
C19 C20 1.398(2) . ? 
C20 S21 1.7697(17) . ? 
S21 C22 1.801(2) . ? 
C23 C24 1.394(2) . ? 
C23 C28 1.407(2) . ? 
C24 C25 1.391(2) . ? 
C25 C26 1.386(3) . ? 
C26 C27 1.384(3) . ? 
C27 C28 1.399(2) . ? 
C28 S29 1.7661(17) . ? 
S29 C30 1.799(2) . ? 
C31 C44 1.405(2) . ? 
C31 C32 1.409(2) . ? 
C31 C45 1.501(2) . ? 
C32 C33 1.428(2) . ? 
C32 C37 1.439(2) . ? 
C33 C34 1.358(3) . ? 
C34 C35 1.420(3) . ? 
C35 C36 1.357(3) . ? 
C36 C37 1.429(2) . ? 
C37 C38 1.406(2) . ? 
C38 C39 1.407(2) . ? 
C38 C53 1.493(2) . ? 
C39 C40 1.434(2) . ? 
C39 C44 1.437(2) . ? 
C40 C41 1.361(3) . ? 
C41 C42 1.418(3) . ? 
C42 C43 1.362(3) . ? 
C43 C44 1.431(2) . ? 
C45 C46 1.376(3) . ? 
C45 C50 1.404(3) . ? 
C46 C47 1.395(3) . ? 
C47 C48 1.376(3) . ? 
C48 C49 1.385(3) . ? 
C49 C50 1.398(3) . ? 
C50 S51 1.7689(19) . ? 
S51 C52 1.800(2) . ? 
C53 C54 1.383(2) . ? 
C53 C58 1.403(2) . ? 
C54 C55 1.405(3) . ? 
C55 C56 1.381(3) . ? 
C56 C57 1.379(3) . ? 
C57 C58 1.393(3) . ? 
C58 S59 1.771(2) . ? 
S59 C60 1.774(2) . ? 
 
loop_ 
 _geom_angle_atom_site_label_1 
 _geom_angle_atom_site_label_2 
 _geom_angle_atom_site_label_3 
 _geom_angle 
 _geom_angle_site_symmetry_1 
 _geom_angle_site_symmetry_3 
 _geom_angle_publ_flag 
C2 C1 C14 119.95(14) . . ? 
C2 C1 C15 120.13(14) . . ? 
C14 C1 C15 119.91(14) . . ? 
C1 C2 C3 121.76(15) . . ? 
C1 C2 C7 120.11(14) . . ? 
C3 C2 C7 118.13(15) . . ? 
C4 C3 C2 121.49(16) . . ? 
C3 C4 C5 120.58(16) . . ? 
C6 C5 C4 120.17(17) . . ? 
C5 C6 C7 121.45(16) . . ? 
C8 C7 C6 122.07(15) . . ? 
C8 C7 C2 119.74(15) . . ? 
C6 C7 C2 118.18(14) . . ? 
C7 C8 C9 119.91(14) . . ? 
C7 C8 C23 119.99(14) . . ? 
C9 C8 C23 120.06(14) . . ? 
C8 C9 C10 121.17(15) . . ? 
C8 C9 C14 120.30(14) . . ? 
C10 C9 C14 118.52(14) . . ? 
C11 C10 C9 121.54(15) . . ? 
C10 C11 C12 119.98(15) . . ? 
C13 C12 C11 120.64(16) . . ? 
C12 C13 C14 121.38(15) . . ? 
C1 C14 C13 122.46(14) . . ? 
C1 C14 C9 119.70(14) . . ? 
C13 C14 C9 117.84(14) . . ? 
C16 C15 C20 118.86(16) . . ? 
C16 C15 C1 120.45(16) . . ? 
C20 C15 C1 120.68(14) . . ? 
C15 C16 C17 121.13(18) . . ? 
C18 C17 C16 119.47(18) . . ? 
C17 C18 C19 120.71(17) . . ? 
C18 C19 C20 120.11(18) . . ? 
C19 C20 C15 119.70(16) . . ? 
C19 C20 S21 122.98(14) . . ? 
C15 C20 S21 117.32(12) . . ? 
C20 S21 C22 103.86(11) . . ? 
C24 C23 C28 118.64(15) . . ? 
C24 C23 C8 121.51(14) . . ? 
C28 C23 C8 119.85(14) . . ? 
C25 C24 C23 121.47(16) . . ? 
C26 C25 C24 119.24(16) . . ? 
C27 C26 C25 120.52(16) . . ? 
C26 C27 C28 120.35(16) . . ? 
C27 C28 C23 119.68(16) . . ? 
C27 C28 S29 123.51(13) . . ? 
C23 C28 S29 116.77(12) . . ? 
C28 S29 C30 103.84(9) . . ? 
C44 C31 C32 120.04(15) . . ? 
C44 C31 C45 120.38(15) . . ? 
C32 C31 C45 119.56(15) . . ? 
C31 C32 C33 121.96(15) . . ? 
C31 C32 C37 119.87(15) . . ? 
C33 C32 C37 118.16(15) . . ? 
C34 C33 C32 121.14(16) . . ? 
C33 C34 C35 120.67(17) . . ? 
C36 C35 C34 120.27(16) . . ? 
C35 C36 C37 121.16(16) . . ? 
C38 C37 C36 121.56(15) . . ? 
C38 C37 C32 119.86(15) . . ? 
C36 C37 C32 118.58(15) . . ? 
C37 C38 C39 120.26(15) . . ? 
C37 C38 C53 120.43(15) . . ? 
C39 C38 C53 119.28(15) . . ? 
C38 C39 C40 121.60(15) . . ? 
C38 C39 C44 119.72(15) . . ? 
C40 C39 C44 118.68(15) . . ? 
C41 C40 C39 121.05(17) . . ? 
C40 C41 C42 120.28(17) . . ? 
C43 C42 C41 120.60(17) . . ? 
C42 C43 C44 121.31(17) . . ? 
C31 C44 C43 121.81(15) . . ? 
C31 C44 C39 120.16(15) . . ? 
C43 C44 C39 118.02(16) . . ? 
C46 C45 C50 118.60(17) . . ? 
C46 C45 C31 119.68(16) . . ? 
C50 C45 C31 121.72(16) . . ? 
C45 C46 C47 121.95(19) . . ? 
C48 C47 C46 119.02(19) . . ? 
C47 C48 C49 120.53(18) . . ? 
C48 C49 C50 120.17(18) . . ? 
C49 C50 C45 119.74(17) . . ? 
C49 C50 S51 123.41(15) . . ? 
C45 C50 S51 116.85(13) . . ? 
C50 S51 C52 102.95(11) . . ? 
C54 C53 C58 119.84(16) . . ? 
C54 C53 C38 119.50(15) . . ? 
C58 C53 C38 120.64(15) . . ? 
C53 C54 C55 120.18(17) . . ? 
C56 C55 C54 119.43(17) . . ? 
C55 C56 C57 120.73(17) . . ? 
C56 C57 C58 120.31(18) . . ? 
C57 C58 C53 119.41(17) . . ? 
C57 C58 S59 124.07(15) . . ? 
C53 C58 S59 116.52(14) . . ? 
C58 S59 C60 103.16(11) . . ? 
 
loop_ 
 _geom_torsion_atom_site_label_1 
 _geom_torsion_atom_site_label_2 
 _geom_torsion_atom_site_label_3 
 _geom_torsion_atom_site_label_4 
 _geom_torsion 
 _geom_torsion_site_symmetry_1 
 _geom_torsion_site_symmetry_2 
 _geom_torsion_site_symmetry_3 
 _geom_torsion_site_symmetry_4 
 _geom_torsion_publ_flag 
C14 C1 C2 C3 176.47(16) . . . . ? 
C15 C1 C2 C3 -4.4(2) . . . . ? 
C14 C1 C2 C7 -3.8(2) . . . . ? 
C15 C1 C2 C7 175.30(14) . . . . ? 
C1 C2 C3 C4 -179.20(18) . . . . ? 
C7 C2 C3 C4 1.1(3) . . . . ? 
C2 C3 C4 C5 -0.5(3) . . . . ? 
C3 C4 C5 C6 -0.3(3) . . . . ? 
C4 C5 C6 C7 0.6(3) . . . . ? 
C5 C6 C7 C8 -179.42(17) . . . . ? 
C5 C6 C7 C2 0.0(3) . . . . ? 
C1 C2 C7 C8 -1.1(2) . . . . ? 
C3 C2 C7 C8 178.62(15) . . . . ? 
C1 C2 C7 C6 179.49(15) . . . . ? 
C3 C2 C7 C6 -0.8(2) . . . . ? 
C6 C7 C8 C9 -176.24(15) . . . . ? 
C2 C7 C8 C9 4.4(2) . . . . ? 
C6 C7 C8 C23 6.0(2) . . . . ? 
C2 C7 C8 C23 -173.41(14) . . . . ? 
C7 C8 C9 C10 177.90(15) . . . . ? 
C23 C8 C9 C10 -4.3(2) . . . . ? 
C7 C8 C9 C14 -2.8(2) . . . . ? 
C23 C8 C9 C14 175.00(14) . . . . ? 
C8 C9 C10 C11 -178.07(16) . . . . ? 
C14 C9 C10 C11 2.6(2) . . . . ? 
C9 C10 C11 C12 0.1(3) . . . . ? 
C10 C11 C12 C13 -2.3(3) . . . . ? 
C11 C12 C13 C14 1.7(3) . . . . ? 
C2 C1 C14 C13 -174.25(15) . . . . ? 
C15 C1 C14 C13 6.6(2) . . . . ? 
C2 C1 C14 C9 5.4(2) . . . . ? 
C15 C1 C14 C9 -173.72(14) . . . . ? 
C12 C13 C14 C1 -179.29(16) . . . . ? 
C12 C13 C14 C9 1.1(2) . . . . ? 
C8 C9 C14 C1 -2.1(2) . . . . ? 
C10 C9 C14 C1 177.20(14) . . . . ? 
C8 C9 C14 C13 177.54(14) . . . . ? 
C10 C9 C14 C13 -3.1(2) . . . . ? 
C2 C1 C15 C16 102.8(2) . . . . ? 
C14 C1 C15 C16 -78.1(2) . . . . ? 
C2 C1 C15 C20 -78.5(2) . . . . ? 
C14 C1 C15 C20 100.63(18) . . . . ? 
C20 C15 C16 C17 -1.3(3) . . . . ? 
C1 C15 C16 C17 177.37(17) . . . . ? 
C15 C16 C17 C18 1.4(3) . . . . ? 
C16 C17 C18 C19 -0.3(3) . . . . ? 
C17 C18 C19 C20 -0.7(3) . . . . ? 
C18 C19 C20 C15 0.7(3) . . . . ? 
C18 C19 C20 S21 -179.22(14) . . . . ? 
C16 C15 C20 C19 0.3(2) . . . . ? 
C1 C15 C20 C19 -178.43(15) . . . . ? 
C16 C15 C20 S21 -179.76(14) . . . . ? 
C1 C15 C20 S21 1.5(2) . . . . ? 
C19 C20 S21 C22 -0.8(2) . . . . ? 
C15 C20 S21 C22 179.24(17) . . . . ? 
C7 C8 C23 C24 -88.6(2) . . . . ? 
C9 C8 C23 C24 93.58(19) . . . . ? 
C7 C8 C23 C28 90.91(19) . . . . ? 
C9 C8 C23 C28 -86.88(19) . . . . ? 
C28 C23 C24 C25 -2.0(2) . . . . ? 
C8 C23 C24 C25 177.53(15) . . . . ? 
C23 C24 C25 C26 -0.9(3) . . . . ? 
C24 C25 C26 C27 2.3(3) . . . . ? 
C25 C26 C27 C28 -0.8(3) . . . . ? 
C26 C27 C28 C23 -2.1(3) . . . . ? 
C26 C27 C28 S29 175.51(14) . . . . ? 
C24 C23 C28 C27 3.5(2) . . . . ? 
C8 C23 C28 C27 -176.06(15) . . . . ? 
C24 C23 C28 S29 -174.31(12) . . . . ? 
C8 C23 C28 S29 6.1(2) . . . . ? 
C27 C28 S29 C30 11.27(17) . . . . ? 
C23 C28 S29 C30 -171.02(13) . . . . ? 
C44 C31 C32 C33 -179.87(16) . . . . ? 
C45 C31 C32 C33 1.7(2) . . . . ? 
C44 C31 C32 C37 1.3(2) . . . . ? 
C45 C31 C32 C37 -177.06(15) . . . . ? 
C31 C32 C33 C34 179.96(18) . . . . ? 
C37 C32 C33 C34 -1.2(3) . . . . ? 
C32 C33 C34 C35 0.2(3) . . . . ? 
C33 C34 C35 C36 0.6(3) . . . . ? 
C34 C35 C36 C37 -0.3(3) . . . . ? 
C35 C36 C37 C38 179.08(17) . . . . ? 
C35 C36 C37 C32 -0.7(3) . . . . ? 
C31 C32 C37 C38 0.5(2) . . . . ? 
C33 C32 C37 C38 -178.37(16) . . . . ? 
C31 C32 C37 C36 -179.68(15) . . . . ? 
C33 C32 C37 C36 1.5(2) . . . . ? 
C36 C37 C38 C39 177.14(16) . . . . ? 
C32 C37 C38 C39 -3.0(2) . . . . ? 
C36 C37 C38 C53 -4.9(2) . . . . ? 
C32 C37 C38 C53 174.90(15) . . . . ? 
C37 C38 C39 C40 -176.85(16) . . . . ? 
C53 C38 C39 C40 5.2(2) . . . . ? 
C37 C38 C39 C44 3.8(2) . . . . ? 
C53 C38 C39 C44 -174.21(15) . . . . ? 
C38 C39 C40 C41 -177.68(18) . . . . ? 
C44 C39 C40 C41 1.7(3) . . . . ? 
C39 C40 C41 C42 0.5(3) . . . . ? 
C40 C41 C42 C43 -2.0(3) . . . . ? 
C41 C42 C43 C44 1.3(3) . . . . ? 
C32 C31 C44 C43 -179.48(16) . . . . ? 
C45 C31 C44 C43 -1.1(2) . . . . ? 
C32 C31 C44 C39 -0.6(2) . . . . ? 
C45 C31 C44 C39 177.77(15) . . . . ? 
C42 C43 C44 C31 179.89(17) . . . . ? 
C42 C43 C44 C39 1.0(3) . . . . ? 
C38 C39 C44 C31 -1.9(2) . . . . ? 
C40 C39 C44 C31 178.64(16) . . . . ? 
C38 C39 C44 C43 176.99(15) . . . . ? 
C40 C39 C44 C43 -2.4(2) . . . . ? 
C44 C31 C45 C46 -93.2(2) . . . . ? 
C32 C31 C45 C46 85.2(2) . . . . ? 
C44 C31 C45 C50 87.6(2) . . . . ? 
C32 C31 C45 C50 -94.1(2) . . . . ? 
C50 C45 C46 C47 0.6(3) . . . . ? 
C31 C45 C46 C47 -178.67(18) . . . . ? 
C45 C46 C47 C48 -0.3(3) . . . . ? 
C46 C47 C48 C49 -0.2(3) . . . . ? 
C47 C48 C49 C50 0.3(3) . . . . ? 
C48 C49 C50 C45 0.1(3) . . . . ? 
C48 C49 C50 S51 179.87(15) . . . . ? 
C46 C45 C50 C49 -0.5(3) . . . . ? 
C31 C45 C50 C49 178.75(16) . . . . ? 
C46 C45 C50 S51 179.69(14) . . . . ? 
C31 C45 C50 S51 -1.0(2) . . . . ? 
C49 C50 S51 C52 -3.73(18) . . . . ? 
C45 C50 S51 C52 176.05(15) . . . . ? 
C37 C38 C53 C54 -88.3(2) . . . . ? 
C39 C38 C53 C54 89.7(2) . . . . ? 
C37 C38 C53 C58 93.4(2) . . . . ? 
C39 C38 C53 C58 -88.6(2) . . . . ? 
C58 C53 C54 C55 1.9(3) . . . . ? 
C38 C53 C54 C55 -176.39(15) . . . . ? 
C53 C54 C55 C56 1.0(3) . . . . ? 
C54 C55 C56 C57 -2.7(3) . . . . ? 
C55 C56 C57 C58 1.5(3) . . . . ? 
C56 C57 C58 C53 1.5(3) . . . . ? 
C56 C57 C58 S59 -178.69(15) . . . . ? 
C54 C53 C58 C57 -3.2(3) . . . . ? 
C38 C53 C58 C57 175.14(17) . . . . ? 
C54 C53 C58 S59 176.98(13) . . . . ? 
C38 C53 C58 S59 -4.7(2) . . . . ? 
C57 C58 S59 C60 20.1(2) . . . . ? 
C53 C58 S59 C60 -160.05(16) . . . . ? 
 
_diffrn_measured_fraction_theta_max    0.995 
_diffrn_reflns_theta_full              68.25 
_diffrn_measured_fraction_theta_full   0.995 
_refine_diff_density_max    0.788 
_refine_diff_density_min   -0.815 
_refine_diff_density_rms    0.046 
